# Supplementary material for: Next-generation sequencing identifies altered whole blood microRNAs in neuromyelitis optica spectrum disorder which may permit discrimination from multiple sclerosis
Source: J Neuroinflammation. 2015 Oct 31;12:196. doi: 10.1186/s12974-015-0418-1 (PMC4628234; doi:10.1186/s12974-015-0418-1)
Supplement: Additional file 1: — ANOVA of miRNAs in serum. [file 12974_2015_418_MOESM1_ESM.xls]

## Sheet: serum_anova
miRNA	raw p	adj p	mean controls	median controls	sd controls	mean CIS/RRMS	median CIS/RRMS	sd CIS/RRMS	mean NMOSD	median NMOSD	sd NMOSD
hsa-miR-410-3p	0.000521931	0.149272	35.7167	33.0625	24.922	19.4688	19.55	14.8224	12.1683	8.67083	12.9033
hsa-miR-16-2-3p	0.00399147	0.533331	124.002	120.192	61.5059	162.437	145.875	62.2906	206.92	206.287	96.3688
hsa-miR-222-3p	0.00559438	0.533331	234.343	165.983	167.594	150.695	137.213	62.5697	115.918	89.475	84.1571
hsa-miR-423-3p	0.00845304	0.604392	713.764	550.862	332.089	465.789	428.2	213.604	494.85	461.233	237.238
hsa-miR-142-3p	0.0140494	0.615811	47.6842	40.7833	33.4835	33.9288	35.1833	17.815	24.3	22.1542	19.0463
hsa-miR-144-3p	0.017841	0.615811	168.22	183.938	70.6148	287.928	262.433	143.411	323.985	276.258	258.254
hsa-miR-23b-3p	0.0212085	0.615811	70.5179	80.2208	33.2061	71.0183	66.9333	30.5637	46.3404	43.025	29.2675
hsa-miR-4732-3p	0.0230162	0.615811	51.0262	45.0708	33.0452	78.6517	78.45	38.804	96.7054	86.4417	72.6464
hsa-miR-326	0.0269871	0.615811	4.81458	3.97917	5.04019	8.0325	5.4375	9.43727	2.46083	1.76667	2.72233
hsa-miR-1260b	0.0279277	0.615811	45.1838	33.5875	41.7222	30.5375	28	18.5322	20.2717	12.5417	19.5643
hsa-let-7g-5p	0.0287891	0.615811	375.81	307.808	191.425	545.495	519.317	198.959	438.67	444.717	201.614
hsa-miR-20a-5p	0.029695	0.615811	16.5429	16.3333	12.7906	10.9462	9.675	7.25214	22.0671	22.375	16.7164
hsa-miR-151a-5p	0.0364972	0.615811	536.046	519.917	169.512	448.763	423.158	186.623	384.747	367.65	187.145
hsa-miR-106b-3p	0.0397948	0.615811	126.105	109.904	92.5345	152.476	144.125	58.835	230.21	177.058	198.66
hsa-miR-151b	0.0449365	0.615811	523.885	519.917	162.807	442.562	418.117	180.754	381.368	362.333	185.453
hsa-miR-363-3p	0.046297	0.615811	105.827	108.746	54.8242	151.268	143.033	92.0038	171.73	162.683	97.8325
hsa-miR-4433b-3p	0.0478961	0.615811	3.17583	0	5.2117	1.38417	0.866667	1.95952	0.5825	0	1.4095
hsa-miR-186-5p	0.0487341	0.615811	463.734	439.675	153.813	403.88	392.25	165.92	588.973	519.317	341.685
hsa-miR-3607-5p	0.0506426	0.615811	1.10208	0	2.37224	8.4925	2.2125	16.7154	2.18625	0	4.34239
hsa-miR-4508	0.0511067	0.615811	0.79375	0	1.36588	1.16917	0	1.87326	6.55292	3.3875	13.9054
hsa-miR-106a-5p	0.0520335	0.615811	15.9525	15.4625	11.4127	13.6929	9.36667	11.1095	24.4788	24.6042	19.2261
hsa-miR-409-3p	0.0535983	0.615811	116.663	101.658	120.974	62.3479	63.625	32.8617	59.9738	43.9375	65.6102
hsa-miR-181a-3p	0.0540887	0.615811	10.2275	7.3875	11.9221	4.86708	4.88333	4.65948	4.77792	4.63333	5.13883
hsa-miR-136-3p	0.05515	0.615811	7.44458	5.77083	7.36654	6.88542	5.70833	7.64539	2.745	1.31667	4.1136
hsa-miR-181a-2-3p	0.0668212	0.615811	13.6662	13.55	10.1599	20.8308	15.0417	18.9507	10.6062	8.86667	10.9458
hsa-miR-6852-5p	0.069978	0.615811	11.5017	10.025	11.2172	9.75833	9.04167	6.87862	5.2275	2.44167	7.25375
hsa-miR-93-5p	0.0727016	0.615811	323.147	314.6	123.927	446.578	444.192	210.97	479.55	433.242	297.775
hsa-miR-30d-3p	0.0731595	0.615811	2.24875	0.570833	2.8115	1.63833	1.60833	1.61131	3.55875	2.675	3.25436
hsa-miR-101-3p	0.0740917	0.615811	555.317	478.683	299.193	556.203	519.917	199.868	723.533	728.046	277.727
hsa-miR-942-5p	0.0744151	0.615811	6.32792	5.47917	6.25796	9.45042	8.59167	7.85343	13.465	11.175	13.4726
hsa-miR-1285-3p	0.0786322	0.615811	1.80083	0	2.3238	4.11417	2.57083	5.19788	7.66167	4.225	12.8122
hsa-miR-128-3p	0.0814988	0.615811	60.045	53.3083	41.5318	54.0825	51.4833	28.8304	81.6858	69.075	47.6855
hsa-miR-1285-3p	0.0825858	0.615811	1.80083	0	2.3238	4.00167	2.30833	5.19115	7.6	4.225	12.8434
hsa-miR-128-3p	0.0839486	0.615811	57.24	49.3833	41.214	49.9358	47.275	29.3171	78.0138	60.1167	48.59
hsa-miR-500a-3p	0.0851603	0.615811	50.6071	33.85	44.5069	29.4892	27.4792	20.1585	46.6204	44.6417	23.423
hsa-miR-101-3p	0.0853021	0.615811	537.135	449.758	296.198	547.867	513.521	207.124	702.934	702.767	265.072
hsa-miR-210-3p	0.0856197	0.615811	11.0196	9.15417	11.1809	18.1404	18.4958	12.3825	19.5904	18.1667	14.6138
hsa-miR-33b-5p	0.0860743	0.615811	2.07958	1.63333	2.32779	4.99542	2.38333	7.43552	2.11833	1.86667	2.19458
hsa-miR-30b-5p	0.0953804	0.615811	22.725	15.6333	18.4971	26.1804	25.3375	15.9738	14.99	11.025	14.3851
hsa-miR-339-3p	0.100633	0.615811	10.5892	9.20833	11.1645	5.27042	4.48333	5.75483	10.2629	10.775	8.07542
hsa-miR-1180-3p	0.103608	0.615811	1.44458	0	2.33074	2.58333	0.845833	4.1289	4.58708	2.11667	6.47136
hsa-miR-532-5p	0.103716	0.615811	45.4429	48.2	24.0752	59.7646	52.9208	42.2246	71.0583	65.6417	42.7759
hsa-miR-548av-5p	0.110239	0.615811	1.52042	0.504167	2.21499	1.60917	0.4125	2.12675	3.20583	1.84167	3.75697
hsa-miR-548k	0.110239	0.615811	1.52042	0.504167	2.21499	1.60917	0.4125	2.12675	3.20583	1.84167	3.75697
hsa-miR-1307-5p	0.110541	0.615811	55.0958	32.0417	62.4068	28.5792	25.6083	19.729	37.7696	37.4417	21.6098
hsa-miR-330-3p	0.111783	0.615811	2.505	2.64583	2.51617	1.01667	0	1.87484	2.37458	1.36667	2.83726
hsa-miR-92b-3p	0.116477	0.615811	414.76	359.45	185.823	586.299	556.825	222.375	591.648	578.958	433.61
hsa-miR-532-3p	0.120181	0.615811	1.55875	0	2.60559	2.05708	0.695833	2.94696	3.85042	1.89167	4.91468
hsa-miR-493-5p	0.120978	0.615811	2.78417	1.3125	3.76568	2.81458	1.41667	5.04681	0.637083	0	1.73434
hsa-miR-134-5p	0.122211	0.615811	6.31917	4.50833	6.74045	7.25375	5.09167	7.52729	3.13417	0.366667	5.11938
hsa-miR-20b-5p	0.126171	0.615811	1.04	0	1.51005	2.26417	0.366667	3.56223	3.00458	1.56667	3.54094
hsa-miR-194-5p	0.128626	0.615811	5.42333	2.87917	5.89703	9.75458	9.15417	7.88879	14.1312	6.85833	20.9258
hsa-miR-381-3p	0.128652	0.615811	12.6288	7.82917	17.1924	14.2542	8.5	14.5975	5.82042	3.325	7.50324
hsa-miR-194-5p	0.129032	0.615811	5.36708	2.87917	5.86717	10.0742	9.70417	7.97291	14.1717	6.85833	21.2271
hsa-let-7i-3p	0.129361	0.615811	1.86833	1.875	1.8811	3.95	2.62917	4.48099	4.83125	2.98333	6.47191
hsa-miR-652-3p	0.130427	0.615811	42.3125	35.575	36.8712	42.4025	34.5792	30.9108	62.3125	56.8	38.1685
hsa-miR-1273h-3p	0.133662	0.615811	9.08667	8.50833	7.588	6.05417	4.35833	6.39163	4.95458	4.1	5.77513
hsa-miR-411-5p	0.134372	0.615811	11.8075	12.475	9.56415	13.935	7.125	15.3545	6.5925	3.88333	9.19605
hsa-miR-15a-5p	0.135046	0.615811	623.499	554.242	275.827	846.671	733.75	437.183	670.727	652.758	364.586
hsa-miR-224-5p	0.135752	0.615811	7.29583	3.89167	10.4432	6.46167	3.20417	7.9523	2.54917	0	3.74003
hsa-miR-6511b-3p	0.135957	0.615811	4.03042	3.63333	4.39202	5.18583	3.67083	5.54529	2.365	1.24167	2.88703
hsa-miR-17-3p	0.136693	0.615811	2.27	2.70417	2.15409	4.08417	3.37083	4.24289	4.4	4.35	3.97758
hsa-miR-6511b-3p	0.136903	0.615811	4.03042	3.63333	4.39202	5.17833	3.67083	5.53823	2.365	1.24167	2.88703
hsa-miR-431-5p	0.140921	0.615811	10.4654	9.6375	8.83105	10.6954	5.925	10.941	5.5375	2.45833	7.31006
hsa-miR-484	0.143	0.615811	197.448	194.904	76.6757	225.898	188.992	128.605	270.451	268.65	133.947
hsa-miR-6511a-3p	0.147267	0.615811	3.86083	3.63333	4.252	5.4025	4.7875	5.03375	2.74292	1.64167	3.25342
hsa-miR-183-5p	0.150183	0.615811	17.8317	18.125	13.6139	21.8154	23.8917	15.9005	65.6683	24.3417	145.346
hsa-miR-221-5p	0.151435	0.615811	5.49417	4.61667	4.92912	4.13833	4	4.26285	2.70958	0.483333	4.14063
hsa-miR-486-3p	0.152944	0.615811	159.17	137.213	93.9602	165.674	162.192	59.0108	222.305	190.925	158.01
hsa-miR-181b-5p	0.161197	0.615811	44.8483	45.9875	31.3832	61.9258	56.8	29.3779	63.8183	63.625	40.3433
hsa-miR-486-3p	0.16531	0.615811	161.614	141.146	94.2682	170.504	167.567	61.2762	224.617	193.933	157.821
hsa-miR-181b-5p	0.165748	0.615811	44.4425	45.3458	31.109	61.6704	56.8	29.0095	62.8242	62.9208	40.2373
hsa-miR-454-5p	0.167289	0.615811	3.51625	2.54583	3.47466	7.35	3.04167	11.8919	3.03542	0.683333	5.31903
hsa-miR-1301-3p	0.169622	0.615811	8.49	7.42917	7.8757	5.22917	3.33333	6.41733	4.80083	2.74167	5.49795
hsa-miR-378a-3p	0.172224	0.615811	150.429	122.033	85.8824	125.73	119.9	60.082	167.239	152.342	58.5704
hsa-miR-1307-3p	0.175558	0.615811	27.0142	28.2167	17.0691	19.6438	20.1958	13.328	28.9167	24.8458	18.2565
hsa-miR-4446-3p	0.175954	0.615811	15.1983	16.5833	10.1654	13.1121	11.5	11.4853	9.01208	5.425	9.82246
hsa-miR-203a	0.176015	0.615811	5.37667	2.7	9.99919	2.41583	1.54167	2.88943	1.7425	0	4.10764
hsa-miR-501-3p	0.181242	0.615811	42.0538	36.1833	38.0017	28.7017	22.2583	26.8372	48.215	43.9583	35.0353
hsa-miR-548am-5p	0.1843	0.615811	0.9575	0	1.3148	1.2625	0.570833	1.88119	5.92792	2.1	16.1857
hsa-miR-548au-5p	0.1843	0.615811	0.9575	0	1.3148	1.2625	0.570833	1.88119	5.92792	2.1	16.1857
hsa-miR-548c-5p	0.1843	0.615811	0.9575	0	1.3148	1.2625	0.570833	1.88119	5.92792	2.1	16.1857
hsa-miR-548o-5p	0.1843	0.615811	0.9575	0	1.3148	1.2625	0.570833	1.88119	5.92792	2.1	16.1857
hsa-miR-548au-5p	0.188268	0.615811	1.07125	0	1.52412	1.22125	0.158333	1.90024	5.94292	2.1	16.1812
hsa-miR-548am-5p	0.188268	0.615811	1.07125	0	1.52412	1.22125	0.158333	1.90024	5.94292	2.1	16.1812
hsa-miR-548c-5p	0.188268	0.615811	1.07125	0	1.52412	1.22125	0.158333	1.90024	5.94292	2.1	16.1812
hsa-miR-548o-5p	0.188268	0.615811	1.07125	0	1.52412	1.22125	0.158333	1.90024	5.94292	2.1	16.1812
hsa-miR-548i	0.18948	0.615811	0.15875	0	0.354518	0.484167	0	0.939379	5.12125	0	16.3982
hsa-miR-582-3p	0.193682	0.61632	3.37	2.12083	3.58623	5.025	3.75833	6.31589	6.79417	4.96667	7.16734
hsa-miR-30c-5p	0.195454	0.61632	101.687	109.312	53.4751	91.4075	91.9125	41.7989	74.4125	72.3375	46.5717
hsa-miR-151b	0.196129	0.61632	254.429	233.083	128.192	232.572	195.867	125.099	185.484	167.567	111.117
hsa-miR-17-5p	0.19849	0.61632	29.5192	34.5167	14.375	28.1033	28.975	16.1369	38.1121	42.3	24.3086
hsa-miR-30a-3p	0.20354	0.61632	38.1321	33.5417	29.5615	38.5875	33.0625	35.7344	24.1863	24.975	17.4683
hsa-miR-493-3p	0.204305	0.61632	1.40292	0.075	1.98327	5.43958	0.591667	16.3842	0.25125	0	0.57945
hsa-miR-5010-5p	0.206526	0.61632	2.14667	1.87917	2.38924	1.86958	1.11667	2.5632	11.3992	2.275	32.8026
hsa-miR-145-3p	0.206877	0.61632	4.21667	2.34583	4.63712	3.82625	2.45	5.30806	8.68542	3.7625	14.8419
hsa-miR-32-5p	0.221874	0.64795	11.2475	9.44583	9.42832	14.8829	15	10.3145	17.7162	17.125	14.5864
hsa-miR-6087	0.223082	0.64795	1.27833	0	2.34285	2.02792	0.158333	4.24945	8.03	0	22.5809
hsa-miR-199a-5p	0.22429	0.64795	23.7338	23.5833	13.2684	17.2433	17.1917	11.8604	16.7442	12.525	16.6649
hsa-miR-550a-3p	0.233761	0.658945	2.24167	0	3.00219	3.98833	2.16667	5.49199	4.88583	4.525	5.79427
hsa-miR-96-5p	0.234073	0.658945	8.19583	4.125	10.4645	17.3575	7.02917	25.0294	11.4783	9.37917	11.48
hsa-miR-4433b-5p	0.240944	0.658945	67.9083	64	49.9437	63.9733	54.1542	50.4931	44.2192	41.6667	39.7702
hsa-miR-19a-3p	0.244923	0.658945	66.6521	47.9458	45.5493	60.755	65.65	31.141	83.5196	91.65	52.5648
hsa-miR-548au-5p	0.245111	0.658945	0.534167	0	1.14936	1.03875	0	1.84864	5.19125	0.816667	16.3445
hsa-miR-421	0.246899	0.658945	21.3687	19.4667	12.7065	23.6013	22.1542	21.8498	31.92	24.3958	25.5951
hsa-miR-885-5p	0.248232	0.658945	1.67958	0.075	2.7758	4.00083	2.0375	8.11144	1.5375	0	2.62024
hsa-miR-130a-3p	0.248253	0.658945	89.9533	90.4042	38.0297	111.609	115.383	40.3151	97.5808	89.0083	44.7007
hsa-miR-769-5p	0.250531	0.658945	40.6271	30.3458	30.9111	29.7183	24.0417	21.4897	49.9471	37.2625	54.0298
hsa-miR-3605-5p	0.251136	0.658945	1.21	0	2.03766	2.12625	1.65	3.55842	3.42833	0.9	5.98731
hsa-miR-335-3p	0.25821	0.671347	6.7225	4	8.89341	6.98125	5.15417	8.92072	3.40917	2.77917	3.60542
hsa-miR-324-3p	0.270051	0.689611	3.23208	1.39583	4.11574	3.55708	0.908333	5.57124	5.94792	3.9	7.10873
hsa-miR-5096	0.270057	0.689611	25.9187	6.61667	47.5535	52.9746	9.81667	120.247	14.3425	2.3375	29.737
hsa-miR-5189-5p	0.275574	0.697471	2.10667	0.504167	3.23739	2.73042	0.820833	4.97505	9.07083	1.80833	25.3074
hsa-miR-181d-5p	0.279816	0.697781	24.5496	22.3583	17.6617	35.0546	33.0333	25.494	32.3171	34.4875	20.1524
hsa-miR-21-3p	0.285824	0.697781	67.2037	59.625	54.388	56.47	54.8333	26.0595	48.16	49.5667	25.1942
hsa-miR-29a-3p	0.286326	0.697781	44.7533	42.3417	30.9794	64.6221	44.3625	68.7794	44.1254	44.6833	26.2037
hsa-miR-99b-5p	0.291922	0.697781	376.505	258.383	371.85	277.277	225.1	231.875	242.347	166.983	197.372
hsa-miR-589-5p	0.300758	0.697781	14.8321	11.7333	9.83642	17.7138	17.6417	11.7074	20.7433	19.6333	13.9067
hsa-miR-200a-3p	0.312351	0.697781	9.81417	7.38333	10.8627	8.00083	4.45833	13.1342	4.73667	2.3	6.62968
hsa-miR-3614-5p	0.317068	0.697781	5.22208	0	12.0835	3.75667	0.433333	7.8378	1.18792	0	2.4545
hsa-miR-106b-5p	0.318227	0.697781	28.4196	28.1917	26.4149	35.5	30.1375	22.4416	40.9738	35.1833	28.8656
hsa-miR-6842-3p	0.324781	0.697781	1.01833	0	1.7258	2.82542	0.366667	5.67574	5.17333	0.316667	13.8505
hsa-miR-502-3p	0.326036	0.697781	23.1579	15.3708	22.0957	16.2429	12.8667	13.006	24.6317	19.7917	19.8891
hsa-miR-24-2-5p	0.326446	0.697781	1.44167	0.158333	1.90558	1.41917	0.525	1.90603	4.48375	0.233333	12.4919
hsa-miR-361-5p	0.32891	0.697781	14.415	14.0042	10.1305	11.6804	9.96667	9.19144	9.5725	6.74167	11.1723
hsa-miR-150-5p	0.329394	0.697781	135.511	134.425	99.4455	217.053	181.208	204.524	206.733	94.875	229.633
hsa-miR-548as-5p	0.330513	0.697781	0.249583	0	0.609192	0.47375	0	0.969375	4.28833	0	16.5082
hsa-miR-548ar-5p	0.331879	0.697781	3.9	0.920833	10.0187	7.59042	4.07917	15.6751	2.58958	0	3.55836
hsa-miR-548x-5p	0.331879	0.697781	3.9	0.920833	10.0187	7.59042	4.07917	15.6751	2.58958	0	3.55836
hsa-miR-548g-5p	0.331879	0.697781	3.9	0.920833	10.0187	7.59042	4.07917	15.6751	2.58958	0	3.55836
hsa-miR-548aj-5p	0.331879	0.697781	3.9	0.920833	10.0187	7.59042	4.07917	15.6751	2.58958	0	3.55836
hsa-miR-122-5p	0.332347	0.697781	93.2812	17.5167	194.405	60.2858	34.325	64.9093	34.9354	12.8583	60.9823
hsa-miR-548g-5p	0.332999	0.697781	3.93125	1.23333	10.0093	7.59042	4.07917	15.6751	2.58958	0	3.55836
hsa-miR-548x-5p	0.332999	0.697781	3.93125	1.23333	10.0093	7.59042	4.07917	15.6751	2.58958	0	3.55836
hsa-miR-548ar-5p	0.332999	0.697781	3.93125	1.23333	10.0093	7.59042	4.07917	15.6751	2.58958	0	3.55836
hsa-miR-548aj-5p	0.332999	0.697781	3.93125	1.23333	10.0093	7.59042	4.07917	15.6751	2.58958	0	3.55836
hsa-miR-3605-3p	0.334252	0.697781	5.19	5.2625	5.17268	8.27208	6.77917	8.8221	8.91083	6.07917	10.393
hsa-miR-877-5p	0.341025	0.704055	5.12292	4.375	4.39831	6.14458	4.04583	6.70792	21.1762	3.4875	66.0052
hsa-miR-660-5p	0.342181	0.704055	12.0508	8.23333	13.1412	15.9579	14.6792	12.6334	19.7029	15.3917	21.7145
hsa-miR-361-3p	0.347618	0.710134	7.60167	7.70417	5.8048	11.0013	10.7167	7.29184	11.5592	8.5125	12.9952
hsa-miR-1538	0.351569	0.713111	3.47625	0	10.2559	1.12792	0.820833	1.50482	0.969167	0	1.901
hsa-miR-4454	0.358861	0.716066	1.04417	0	1.95653	2.6475	0	8.29108	4.24667	0.158333	8.65227
hsa-miR-181c-5p	0.359391	0.716066	23.8604	25.7583	16.7066	24.8729	24.0333	18.1052	32.3492	30.7583	25.1189
hsa-miR-130b-5p	0.360537	0.716066	8.56042	6.4	8.67314	8.95833	7.02917	8.1466	13.1325	6.52083	15.1311
hsa-miR-548ar-5p	0.363771	0.716422	3.87208	0.945833	10.025	7.25542	4.07917	15.7343	2.41458	0	3.37908
hsa-miR-744-5p	0.366466	0.716422	263.118	199.733	150.259	192.276	165.983	65.3875	234.819	129.933	218.669
hsa-miR-26b-5p	0.368731	0.716422	249.749	274.867	103.523	299.012	301.017	126.748	260.794	236.5	112.717
hsa-miR-30c-1-3p	0.370736	0.716422	1.31042	0.575	1.53182	1.28458	0.841667	1.47128	4.14375	0	12.4883
hsa-miR-7977	0.375341	0.720454	1.40083	0.6625	2.08648	2.50542	0.4125	5.54834	3.89625	0.683333	7.67885
hsa-miR-7641	0.379387	0.723365	3.31917	0	14.0817	0.140833	0	0.350833	5.92375	0	17.6657
hsa-miR-155-5p	0.38623	0.729669	7.34417	7.61667	6.23123	6.04583	4.75833	4.70803	5.10167	5.42917	4.19884
hsa-miR-6786-3p	0.389834	0.729669	9.09292	0	39.9674	0.240833	0	0.607711	0.437917	0	1.70156
hsa-miR-15b-3p	0.391972	0.729669	5.92375	5.3	4.90797	8.75667	7.26667	7.92083	8.26083	7.92083	7.57695
hsa-miR-320c	0.392899	0.729669	37.0483	10.9375	67.7364	16.4967	7.46667	22.5615	31.5967	12.5333	45.4326
hsa-miR-371b-5p	0.398079	0.733756	1.34292	0	1.84432	2.49708	0.9875	2.97999	5.37875	1.20833	16.2677
hsa-miR-191-3p	0.401861	0.733756	4.2025	3.25833	4.54626	3.23333	2.09167	5.144	2.31333	1	3.26681
hsa-miR-144-5p	0.4035	0.733756	90.4938	78.8083	62.0189	125.782	101.658	64.5519	124.446	96.7917	134.202
hsa-miR-221-3p	0.405362	0.733756	155.541	159.108	64.5486	142.03	134.875	46.3935	131.397	110.275	57.0759
hsa-miR-125a-5p	0.408703	0.735152	173.341	122.617	139.18	173.857	138.783	90.7737	132.844	120.996	94.5539
hsa-miR-548f-5p	0.421664	0.750917	3.67167	0.558333	10.0129	6.9	3.25833	15.6249	2.49375	0	3.42628
hsa-miR-342-3p	0.422719	0.750917	21.3817	20.8708	15.0848	29.3558	27.8083	17.4969	27.8492	27.0083	26.4225
hsa-miR-146a-5p	0.427264	0.75261	483.075	467.208	309.282	354.293	265.375	315.854	483.047	415.267	434.48
hsa-miR-625-3p	0.428935	0.75261	8.785	7.33333	10.8235	5.58708	6.22083	4.08291	6.48167	5.12083	7.50211
hsa-miR-6837-3p	0.450475	0.781904	0.888333	0	1.97874	0.97375	0	2.03933	3.74917	0	13.7283
hsa-miR-487b-3p	0.452795	0.781904	2.90167	0.4625	7.39383	0.698333	0	1.55925	2.1225	0	6.01045
hsa-miR-3909	0.45883	0.781904	1.02875	0	1.44802	2.26583	0.525	3.30266	2.31208	0	5.22026
hsa-miR-7704	0.461361	0.781904	3.60167	0	14.0393	0.795417	0	1.93966	0.746667	0	1.88036
hsa-miR-140-3p	0.463374	0.781904	135.296	135.35	91.8409	148.203	120.008	83.2239	168.719	143.908	80.6267
hsa-miR-1304-3p	0.464721	0.781904	9.81708	7.65833	11.553	5.61625	6.425	5.75514	8.25125	6.21667	13.4746
hsa-miR-148a-5p	0.464768	0.781904	14.9021	9.05	29.0204	7.58625	7.28333	7.0006	10.0862	6.21667	13.3075
hsa-miR-30e-3p	0.469021	0.782616	48.1258	48.2	31.7193	52.8762	45.9875	46.2707	39.4958	40.7833	21.2409
hsa-miR-548h-5p	0.473526	0.782616	3.88708	1.6625	9.95247	7.57417	3.78333	15.6232	3.82333	2.53333	4.70527
hsa-miR-450b-5p	0.474839	0.782616	8.47958	8.4375	7.0697	7.60792	4.55	14.0872	4.92708	4.39583	4.91188
hsa-miR-126-3p	0.48127	0.782616	131.858	129.262	64.8161	120.941	119.458	42.9961	109.882	103.983	61.07
hsa-miR-204-5p	0.48335	0.782616	4.35208	4.675	3.9974	5.44167	4.62083	5.39287	3.79458	3.47083	3.48171
hsa-miR-941	0.484424	0.782616	115.098	85.05	163.23	92.2683	65.15	62.7826	134.429	148.058	76.2813
hsa-miR-320b	0.491139	0.782616	104.492	65.6417	120.62	81.0796	49.9625	68.4967	121.558	90.7917	123.191
hsa-miR-23a-3p	0.492243	0.782616	98.8904	98.6583	37.1466	96.5167	87.85	42.5332	84.4412	77.3333	42.784
hsa-miR-7706	0.494381	0.782616	14.0058	6.64583	29.0059	7.03833	5.34167	7.14806	10.6821	7.35833	11.3694
hsa-miR-18a-5p	0.497245	0.782616	2.25958	2.04167	2.49098	3.28875	1.84167	4.99737	3.67208	3.225	3.75252
hsa-miR-320c	0.497782	0.782616	38.7721	10.9375	72.512	19.5867	7.46667	26.0388	32.2083	13.1417	46.2817
hsa-miR-23c	0.508172	0.782616	7.37958	7.19167	7.53759	7.57792	5.50833	7.37509	5.25208	4.15833	5.86571
hsa-miR-378f	0.515303	0.782616	5.44792	3.78333	7.34166	3.79042	2.35417	5.81761	3.47458	3.3125	3.57114
hsa-miR-29c-3p	0.515526	0.782616	30.6521	31.575	22.5092	38.7563	36.0167	23.8909	32.9392	29.5	22.0268
hsa-miR-320b	0.516575	0.782616	108.846	67.9333	132.492	84.8912	51.4458	73.7897	125.862	93.3833	122.637
hsa-miR-550a-5p	0.519752	0.782616	3.0725	0	10.1342	0.97375	0	1.4906	2.65	2.525	2.59977
hsa-miR-550a-3-5p	0.519752	0.782616	3.0725	0	10.1342	0.97375	0	1.4906	2.65	2.525	2.59977
hsa-let-7a-3p	0.520475	0.782616	1.67625	0	2.27103	1.31833	0.866667	1.70801	2.2875	1.93333	3.70681
hsa-miR-576-5p	0.524213	0.782616	2.48458	2.12083	2.62989	2.73333	2.2875	2.94899	1.76375	0	2.7713
hsa-miR-223-3p	0.527537	0.782616	526.422	447.583	313.327	426.657	392.25	219.163	514.118	325.333	358.187
hsa-miR-324-5p	0.529682	0.782616	1.565	0	2.63637	1.62833	0.35	1.95103	2.62792	0.45	4.73656
hsa-miR-199b-3p	0.532062	0.782616	215.935	199.846	103.692	221.107	177.058	75.8729	187.859	167.096	116.579
hsa-miR-199a-3p	0.532062	0.782616	215.935	199.846	103.692	221.107	177.058	75.8729	187.859	167.096	116.579
hsa-miR-320a	0.532783	0.782616	189.842	160.708	195.691	140.346	99.7333	121.33	197.071	152.342	191.901
hsa-miR-301b	0.535009	0.782616	3.71208	3.675	3.14917	2.96583	1.925	3.54047	2.46917	1.52917	3.83191
hsa-miR-628-3p	0.536338	0.782616	2.75083	1.875	3.26188	3.43875	2.71667	3.8442	4.21542	2.81667	5.07233
hsa-miR-335-5p	0.541003	0.785416	11.5404	11.9667	8.67207	8.17833	7.74167	6.47062	11.3692	7.58333	15.1451
hsa-miR-24-3p	0.55361	0.79139	31.1883	28.6417	23.9465	29.0229	27.175	16.6792	24.4308	25.125	18.5492
hsa-miR-24-3p	0.556303	0.79139	31.1033	28.6417	23.8927	28.9321	27.175	16.5118	24.395	25.125	18.5198
hsa-miR-339-5p	0.559444	0.79139	10.555	10.0583	8.83752	7.79542	6.19167	7.87858	11.19	8.59167	13.8876
hsa-miR-378d	0.560896	0.79139	5.40292	3.625	7.34698	3.82208	2.55833	5.80382	3.5375	3.3125	4.00987
hsa-miR-375	0.564779	0.79139	151.553	106.983	188.431	115.315	102.846	81.9905	109.792	82.9833	106.192
hsa-miR-27a-3p	0.565089	0.79139	860.061	868.367	323.151	887.795	733.75	577.276	738.513	745.042	467.408
hsa-miR-146b-3p	0.570277	0.79139	3.87375	3.075	5.22688	2.43458	0.858333	3.47152	3.3725	3.00417	4.13317
hsa-miR-598-3p	0.570472	0.79139	1.04667	0.391667	1.26308	2.31083	0	5.33638	3.90458	0	13.6754
hsa-miR-425-5p	0.5706	0.79139	155.263	151.983	65.2882	159.986	146.967	73.1857	181.737	141.325	107.209
hsa-miR-374a-3p	0.574465	0.79139	5.26542	4.55	4.68092	4.6725	4.1375	4.34025	3.76	2.7125	4.57116
hsa-miR-629-5p	0.577298	0.79139	2.30375	0.4625	3.16591	1.805	1.14167	2.23969	2.92875	2.11667	4.38763
hsa-miR-3158-3p	0.578323	0.79139	5.21417	3.075	6.1497	6.70667	6.33333	5.19351	4.9175	2.41667	5.91463
hsa-miR-3615	0.584987	0.796696	90.9604	80.1583	50.3716	77.4525	69.4	46.0786	74.0187	65.9167	65.0502
hsa-miR-8061	0.587845	0.796794	10.895	0	39.8683	3.4775	0	7.32923	4.62875	0	11.818
hsa-miR-27a-5p	0.591438	0.797883	2.65875	0.391667	7.32566	1.41167	0	2.51365	1.26208	0	2.56496
hsa-miR-127-3p	0.599435	0.798621	92.1667	98.3875	59.4416	79.4183	63.8333	56.8524	73.9742	59.0875	58.0083
hsa-miR-374a-5p	0.600457	0.798621	8.89292	4.71667	15.2234	9.27833	7.375	7.89831	6.0175	4.1	8.71824
hsa-miR-26b-3p	0.605447	0.798621	6.49333	6.69583	6.50043	6.40208	6.07917	5.56329	4.85625	3.00417	5.20611
hsa-miR-378d	0.610493	0.798621	5.49333	4.225	7.30773	4.18708	2.55833	6.12145	3.66083	3.32917	4.05287
hsa-miR-1468-5p	0.612563	0.798621	4.09958	2.17917	6.45789	5.31417	3.45	8.67251	3.22583	2.6	4.07304
hsa-miR-215-5p	0.613501	0.798621	184.865	144.125	121.751	193.464	150.746	151.587	155.708	139.633	99.3926
hsa-miR-185-5p	0.614964	0.798621	3.25792	2.70417	3.28827	2.56625	1.95	2.37214	3.86083	0	5.90822
hsa-miR-340-5p	0.623291	0.798621	71.3838	63.725	39.0356	64.0154	58.375	32.6274	59.3862	52.5333	44.9421
hsa-miR-664a-3p	0.624275	0.798621	1.96583	0	2.87068	2.19083	1.43333	2.61518	1.40417	0	2.3774
hsa-miR-584-5p	0.625825	0.798621	151.493	152.342	86.2121	126.171	118.875	46.015	137.898	124.725	104.113
hsa-miR-100-5p	0.626819	0.798621	73.8871	47.6917	66.9965	92.9625	35.3583	148.491	61.5704	35.1625	73.0383
hsa-miR-654-5p	0.628997	0.798621	1.66833	0.383333	1.99756	3.55417	1.71667	5.34701	4.22458	0	13.8895
hsa-miR-18b-5p	0.630997	0.798621	1.80292	0.9625	2.49295	1.43792	0.4125	2.46552	2.28042	1.41667	3.28321
hsa-miR-18a-3p	0.644187	0.798621	2.05167	1.62917	2.23201	2.10875	1.2125	2.53979	2.90917	0	4.43724
hsa-miR-139-5p	0.644433	0.798621	6.71292	6.81667	6.50875	4.6275	2.53333	6.09398	6.44333	3.65417	9.73777
hsa-miR-205-5p	0.648291	0.798621	2.91792	2.23333	4.07255	2.29333	0.8	3.33707	3.68333	0.95	6.23424
hsa-miR-374b-5p	0.650063	0.798621	5.51792	4.35	5.93319	6.77458	6.025	5.45748	7.195	6.29583	6.34745
hsa-miR-342-5p	0.652438	0.798621	17.37	7.75417	38.5534	12.3142	10.1083	11.0184	10.6687	8.175	9.64271
hsa-miR-485-5p	0.653189	0.798621	5.925	3.85417	6.27404	6.72042	2.2875	15.8493	11.9321	0.883333	34.6145
hsa-miR-345-5p	0.653262	0.798621	34.4833	30.0333	37.1789	27.1229	24.1792	22.7873	35.37	30.225	31.0681
hsa-miR-432-5p	0.654266	0.798621	10.8812	8.44167	12.5921	12.5004	6.30833	18.4674	8.04542	2.1	14.6368
hsa-miR-29b-3p	0.657203	0.798621	2.465	1.97917	2.91099	3.59083	2.075	5.32979	3.38625	2.08333	3.76208
hsa-miR-889-3p	0.662253	0.798621	3.96625	1.44583	5.2355	4.59542	1.35833	5.96231	2.8025	0	7.52615
hsa-miR-340-3p	0.66232	0.798621	3.4975	3.1	3.62002	4.48542	1.29167	7.86473	2.8825	0.916667	4.42548
hsa-miR-425-3p	0.666264	0.798621	3.33792	2.6625	3.39128	5.44833	0.675	16.0247	2.83708	0	3.67016
hsa-miR-199a-3p	0.671568	0.798621	210.242	196.408	100.56	207.483	172.258	72.0999	185.155	167.096	114.06
hsa-miR-199b-3p	0.671568	0.798621	210.242	196.408	100.56	207.483	172.258	72.0999	185.155	167.096	114.06
hsa-miR-6131	0.671743	0.798621	2.18083	0	4.12555	2.05208	0	5.16075	1.12667	0	2.42272
hsa-miR-323b-3p	0.672964	0.798621	3.78833	0	6.00883	3.05458	1.825	3.35009	4.94917	1.86667	9.48458
hsa-let-7d-3p	0.690338	0.811982	123.274	114.25	68.066	106.15	91.1083	60.2829	106.088	75.625	86.679
hsa-miR-181c-3p	0.690361	0.811982	3.70458	3.44167	3.47365	2.82292	1.84583	3.3509	4.9625	0	12.7561
hsa-miR-378g	0.69274	0.811982	5.55042	4.225	7.34692	4.36292	2.29167	6.75173	3.92167	3.32917	3.9589
hsa-miR-146b-5p	0.71333	0.832703	123.977	73.025	127.375	133.375	81.1917	140.539	162.36	92.3917	186.279
hsa-miR-152-3p	0.719561	0.836563	4.01583	4.075	3.59964	3.17542	2.6125	3.08526	4.60125	3.22083	8.40417
hsa-miR-99a-5p	0.760397	0.878432	53.3017	37.825	49.7799	59.9675	25.5	93.6221	44.4663	26.8417	44.0209
hsa-miR-574-3p	0.761717	0.878432	8.28833	7.23333	8.02415	8.32417	7.45833	8.75434	6.80458	6.3125	4.89434
hsa-miR-150-3p	0.774248	0.886091	4.01917	2.475	5.35342	6.01542	2.09167	9.20723	5.035	1.45	10.9163
hsa-miR-328-3p	0.774555	0.886091	39.2858	35.3833	39.0525	32.5379	28.1917	20.1308	37.2425	33.0417	29.4836
hsa-miR-15b-5p	0.789578	0.89759	41.5588	46.2583	27.1709	49.5946	49.3833	39.8952	45.8079	37.2625	41.9227
hsa-miR-424-3p	0.790883	0.89759	35.0521	7.61667	117.17	20.7575	15.4583	36.9518	36.4992	14.5708	64.7114
hsa-miR-654-3p	0.794084	0.89766	38.0508	36.6708	24.2811	38.3646	34.3667	39.555	31.2571	13.5417	45.0104
hsa-miR-338-3p	0.808265	0.907917	4.53875	3.42083	4.69659	4.375	3.1125	5.61412	3.55583	1.36667	4.92975
hsa-miR-548e-3p	0.809506	0.907917	1.55083	0.391667	2.34816	2.40667	0	6.13659	2.26708	0.391667	4.05747
hsa-let-7d-5p	0.814548	0.910003	199.542	134.483	179.05	185.441	188.992	77.2445	211.012	180.608	98.9249
hsa-let-7b-3p	0.833855	0.921929	4.09625	2.79167	4.37712	3.41542	2.5625	3.09032	3.575	3.22083	3.60893
hsa-miR-223-5p	0.834425	0.921929	20.5779	12.9167	28.3693	15.7737	15.8792	9.19734	17.8858	10.475	32.0368
hsa-miR-28-5p	0.834894	0.921929	22.9383	22.7917	17.784	20.8171	21.8375	11.508	23.6125	23.2667	16.0204
hsa-miR-93-3p	0.848178	0.932996	2.81917	2.34583	2.68181	3.32167	1.72083	5.42183	3.51542	4.24167	3.21397
hsa-miR-454-3p	0.863187	0.945868	4.59542	4.29167	5.28194	5.59875	5.55833	4.87099	5.1225	3.225	7.12976
hsa-miR-98-5p	0.87995	0.960556	81.6496	50.2333	91.8232	90.7104	74.7708	74.1931	93.9342	72	71.0866
hsa-miR-424-5p	0.894086	0.971547	2.65375	2.05	2.87958	2.22708	1.125	3.15155	2.65667	0	3.8022
hsa-miR-378i	0.898704	0.971547	21.9471	18.4708	18.8893	20.385	17.3167	15.5645	19.6446	19.8	13.2543
hsa-miR-148b-5p	0.904466	0.971547	3.44583	2.29583	3.73214	3.04875	2.64583	2.94989	3.05125	3.5	2.91958
hsa-miR-148b-3p	0.906023	0.971547	96.7071	93.8	64.9174	89.1617	89.0083	38.2195	90.2504	87.5333	66.488
hsa-miR-19b-3p	0.907792	0.971547	90.7742	80.9583	56.7798	86.7163	80.9583	31.6028	93.5642	99.8917	55.8489
hsa-miR-19b-3p	0.910401	0.971547	91.9846	80.9583	60.1612	87.0846	80.9583	32.0214	93.8617	99.8917	56.2876
hsa-miR-133a-3p	0.921724	0.979974	10.6296	7.55	11.9855	9.76417	4.07917	12.6288	11.7421	3.64167	20.4821
hsa-miR-671-3p	0.931513	0.983103	19.3592	19.0125	13.4927	18.4146	16.475	11.5696	17.5383	10.75	19.6094
hsa-miR-1260a	0.934635	0.983103	17.3329	16.5833	15.2202	15.9971	15.1375	12.1393	15.6862	9.69583	17.3079
hsa-miR-625-5p	0.934979	0.983103	2.71333	2.9	2.88975	2.33542	1.4625	2.68007	2.74167	0.916667	5.50662
hsa-miR-4286	0.943788	0.98701	5.805	4.73333	6.48654	5.22875	3.425	6.74831	5.11292	0.533333	7.39914
hsa-miR-197-3p	0.949554	0.98701	230.386	204.975	191.194	221.56	212.312	175.211	211.232	165.983	197.947
hsa-miR-125b-5p	0.953164	0.98701	19.2792	10.9	22.369	21.0142	14.6417	20.7571	19.0658	9.65833	22.2703
hsa-miR-141-3p	0.957415	0.98701	9.6175	8.61667	7.74925	10.8462	5.92083	16.2255	11.2088	3.52917	25.1978
hsa-miR-378c	0.958882	0.98701	18.8358	16.1125	17.8953	20.0663	17.7	16.47	20.1788	20.95	14.1782
hsa-miR-766-3p	0.962105	0.98701	3.27458	2.5375	2.89135	3.14833	3.1875	2.65116	3.00375	2.90833	3.6217
hsa-miR-125b-2-3p	0.963501	0.98701	2.05417	0	2.7664	2.30375	0.8	3.30438	2.12417	0.566667	2.85574
hsa-miR-450a-5p	0.970041	0.98701	2.87583	1.01667	4.40436	2.50333	0.941667	5.46146	2.62667	0.466667	4.66545
hsa-miR-28-3p	0.974109	0.98701	495.891	461.233	175.203	513.689	478.683	331.65	514.103	405.183	326.289
hsa-miR-1249	0.979021	0.98701	2.29542	1.55	3.89987	2.19375	1.84167	2.33073	2.48833	0.233333	6.534
hsa-let-7b-5p	0.97952	0.98701	696.707	392.25	719.155	728.548	659.708	373.827	719.918	717.1	359.29
hsa-miR-130b-3p	0.980107	0.98701	35.8479	37.0833	22.1398	36.9721	38.875	17.3786	35.7062	38.1208	25.3713
hsa-miR-301a-3p	0.991323	0.994801	29.3025	30.3333	22.5482	29.8592	28.9583	19.0549	28.9558	24.0208	23.6233
hsa-miR-199b-5p	0.996323	0.996323	4.35667	2.85417	4.36176	4.38583	3.50833	5.4566	4.26	3.49167	4.67475
