# Supplementary material for: Next-generation sequencing identifies altered whole blood microRNAs in neuromyelitis optica spectrum disorder which may permit discrimination from multiple sclerosis
Source: J Neuroinflammation. 2015 Oct 31;12:196. doi: 10.1186/s12974-015-0418-1 (PMC4628234; doi:10.1186/s12974-015-0418-1)
Supplement: Additional file 2: — Pairwise group comparisons of miRNAs in serum. [file 12974_2015_418_MOESM2_ESM.xls]

## Sheet: pairwise_comp_serum
	Controls VS CIS/RRMS							Controls VS NMOSD								NMOSD VS CIS/RRMS
miRNA	median contrl	median CIS	qmedian	logqmedian	ttest_rawp	ttest_adjp	AUC	miRNA2	median cntrl	median CIS3	qmedian4	logqmedian5	ttest_rawp6	ttest_adjp7	AUC8	miRNA9	median CIS10	median NMO	qmedian11	logqmedian12	ttest_rawp13	ttest_adjp14	AUC15
hsa-miR-182-5p	438.283	894.283	0.490094	-0.713157	0.00154152	0.381926	0.20375	hsa-miR-182-5p	438.283	733.75	0.59732	-0.515303	0.0560957	0.503981	0.24125	hsa-miR-182-5p	894.283	733.75	1.21878	0.197854	0.375684	0.715275	0.52
hsa-miR-144-3p	183.938	262.433	0.700892	-0.355401	0.00235031	0.381926	0.235	hsa-miR-144-3p	183.938	276.258	0.665817	-0.40674	0.0163405	0.460108	0.28875	hsa-miR-144-3p	262.433	276.258	0.949956	-0.0513393	0.589224	0.832599	0.50625
hsa-miR-26a-5p	3767.7	2765.86	1.36222	0.309114	0.00678715	0.493611	0.76125	hsa-miR-26a-5p	3767.7	2320.46	1.62369	0.4847	0.0147311	0.460108	0.7525	hsa-miR-26a-5p	2765.86	2320.46	1.19194	0.175586	0.71998	0.917622	0.585
hsa-miR-26a-5p	3930.04	2836.8	1.38538	0.325972	0.00782861	0.493611	0.75625	hsa-miR-26a-5p	3930.04	2419.87	1.62407	0.484937	0.00863828	0.460108	0.7725	hsa-miR-26a-5p	2836.8	2419.87	1.1723	0.158964	0.623586	0.851535	0.605
hsa-miR-423-3p	550.862	428.2	1.28646	0.251895	0.00836153	0.493611	0.7525	hsa-miR-423-3p	550.862	461.233	1.19432	0.177581	0.0220124	0.460108	0.69875	hsa-miR-423-3p	428.2	461.233	0.92838	-0.0743137	0.686232	0.902516	0.475
hsa-let-7g-5p	307.808	519.317	0.592718	-0.523037	0.00911282	0.493611	0.2575	hsa-let-7g-5p	307.808	444.717	0.692145	-0.36796	0.318348	0.693758	0.37625	hsa-let-7g-5p	519.317	444.717	1.16775	0.155076	0.099875	0.715046	0.62625
hsa-miR-92b-3p	359.45	556.825	0.645535	-0.437676	0.0118711	0.55116	0.27125	hsa-miR-92b-3p	359.45	578.958	0.620856	-0.476655	0.105666	0.512643	0.36125	hsa-miR-92b-3p	556.825	578.958	0.96177	-0.0389795	0.961194	0.98857	0.52375
hsa-miR-410-3p	33.0625	19.55	1.69118	0.525424	0.0176845	0.718433	0.69625	hsa-miR-410-3p	33.0625	8.67083	3.81307	1.33843	0.000795765	0.258624	0.78875	hsa-miR-410-3p	19.55	8.67083	2.25469	0.81301	0.105032	0.715046	0.635
hsa-miR-4732-3p	45.0708	78.45	0.574517	-0.554226	0.0203493	0.734835	0.27375	hsa-miR-4732-3p	45.0708	86.4417	0.521402	-0.651234	0.016504	0.460108	0.27875	hsa-miR-4732-3p	78.45	86.4417	0.907548	-0.0970083	0.335034	0.715275	0.475
hsa-miR-151a-3p	1149.74	814.508	1.41158	0.344708	0.0276992	0.79481	0.71	hsa-miR-151a-3p	1149.74	909.875	1.26363	0.233985	0.556941	0.836452	0.6925	hsa-miR-151a-3p	814.508	909.875	0.895187	-0.110723	0.381704	0.717406	0.495
hsa-miR-93-5p	314.6	444.192	0.708253	-0.344954	0.0313353	0.79481	0.29	hsa-miR-93-5p	314.6	433.242	0.726154	-0.319994	0.0396753	0.503981	0.31875	hsa-miR-93-5p	444.192	433.242	1.02527	0.0249605	0.688689	0.902516	0.48125
hsa-miR-194-5p	2.87917	9.70417	0.296694	-1.21505	0.0406027	0.79481	0.3325	hsa-miR-194-5p	2.87917	6.85833	0.419806	-0.867964	0.0876455	0.508657	0.385	hsa-miR-194-5p	9.70417	6.85833	1.41495	0.347091	0.426866	0.729812	0.51625
hsa-miR-330-3p	2.64583	0	Inf	Inf	0.0410349	0.79481	0.6875	hsa-miR-330-3p	2.64583	1.36667	1.93598	0.660611	0.878594	0.948648	0.5225	hsa-miR-330-3p	0	1.36667	0	#NAME?	0.0833554	0.715046	0.37125
hsa-let-7f-5p	4087.38	4379.77	0.93324	-0.0690925	0.045986	0.79481	0.3525	hsa-let-7f-5p	4087.38	3979.15	1.0272	0.0268347	0.295626	0.671878	0.4725	hsa-let-7f-5p	4379.77	3979.15	1.10068	0.0959272	0.356877	0.715275	0.6
hsa-miR-222-3p	165.983	137.213	1.20968	0.190357	0.0471923	0.79481	0.665	hsa-miR-222-3p	165.983	89.475	1.85508	0.617928	0.00863778	0.460108	0.7875	hsa-miR-222-3p	137.213	89.475	1.53353	0.427572	0.146981	0.715046	0.71875
hsa-let-7i-5p	1309.8	1594.75	0.821323	-0.196839	0.0506188	0.79481	0.29875	hsa-let-7i-5p	1309.8	1634.83	0.801185	-0.221663	0.0573058	0.503981	0.32375	hsa-let-7i-5p	1594.75	1634.83	0.975482	-0.0248239	0.939893	0.986595	0.49
hsa-miR-16-2-3p	120.192	145.875	0.823936	-0.193662	0.0569353	0.79481	0.25875	hsa-miR-16-2-3p	120.192	206.287	0.582642	-0.540183	0.00274482	0.446033	0.22375	hsa-miR-16-2-3p	145.875	206.287	0.707144	-0.346521	0.0924496	0.715046	0.385
hsa-miR-194-5p	2.87917	9.15417	0.31452	-1.15671	0.0571525	0.79481	0.34	hsa-miR-194-5p	2.87917	6.85833	0.419806	-0.867964	0.0870255	0.508657	0.38125	hsa-miR-194-5p	9.15417	6.85833	1.33475	0.288745	0.390023	0.72215	0.5025
hsa-miR-15a-5p	554.242	733.75	0.755355	-0.280568	0.0623966	0.79481	0.31875	hsa-miR-15a-5p	554.242	652.758	0.849076	-0.163606	0.646913	0.856757	0.46375	hsa-miR-15a-5p	733.75	652.758	1.12408	0.116961	0.175227	0.715046	0.6
hsa-miR-22-3p	4909.56	3448.07	1.42386	0.35337	0.0637506	0.79481	0.69875	hsa-miR-22-3p	4909.56	4190.6	1.17156	0.15834	0.236361	0.615324	0.6	hsa-miR-22-3p	3448.07	4190.6	0.82281	-0.19503	0.0815554	0.715046	0.38875
hsa-miR-210-3p	9.15417	18.4958	0.494931	-0.703336	0.0639421	0.79481	0.31375	hsa-miR-210-3p	9.15417	18.1667	0.503899	-0.685379	0.0444931	0.503981	0.31625	hsa-miR-210-3p	18.4958	18.1667	1.01812	0.0179571	0.736866	0.935475	0.47875
hsa-miR-500a-3p	33.85	27.4792	1.23184	0.208511	0.0640032	0.79481	0.62875	hsa-miR-500a-3p	33.85	44.6417	0.75826	-0.276729	0.725554	0.885673	0.4425	hsa-miR-500a-3p	27.4792	44.6417	0.61555	-0.48524	0.0178283	0.708462	0.30125
hsa-miR-744-5p	199.733	165.983	1.20333	0.185096	0.0641775	0.79481	0.70875	hsa-miR-744-5p	199.733	129.933	1.5372	0.429962	0.636441	0.856757	0.70875	hsa-miR-744-5p	165.983	129.933	1.27745	0.244866	0.413322	0.726106	0.58125
hsa-miR-3607-5p	0	2.2125	0	#NAME?	0.0645399	0.79481	0.3225	hsa-miR-3607-5p	0	0	NA	NA	0.335139	0.693758	0.46	hsa-miR-3607-5p	2.2125	0	Inf	Inf	0.116992	0.715046	0.63125
hsa-miR-409-3p	101.658	63.625	1.59777	0.468611	0.0657298	0.79481	0.675	hsa-miR-409-3p	101.658	43.9375	2.3137	0.838849	0.075595	0.503981	0.73375	hsa-miR-409-3p	63.625	43.9375	1.44808	0.370238	0.88599	0.962636	0.59
hsa-let-7i-3p	1.875	2.62917	0.713154	-0.338058	0.0666953	0.79481	0.385	hsa-let-7i-3p	1.875	2.98333	0.628492	-0.464433	0.0619305	0.503981	0.39	hsa-let-7i-3p	2.62917	2.98333	0.881285	-0.126374	0.619855	0.850013	0.495
hsa-miR-363-3p	108.746	143.033	0.760283	-0.274064	0.0671165	0.79481	0.355	hsa-miR-363-3p	108.746	162.683	0.668451	-0.402792	0.013429	0.460108	0.28625	hsa-miR-363-3p	143.033	162.683	0.879213	-0.128728	0.499789	0.767628	0.40375
hsa-miR-339-3p	9.20833	4.48333	2.0539	0.719742	0.068476	0.79481	0.68875	hsa-miR-339-3p	9.20833	10.775	0.854602	-0.15712	0.916282	0.966986	0.45375	hsa-miR-339-3p	4.48333	10.775	0.416087	-0.876862	0.0308539	0.708462	0.31625
hsa-miR-181a-3p	7.3875	4.88333	1.5128	0.413961	0.0729923	0.818018	0.65125	hsa-miR-181a-3p	7.3875	4.63333	1.59442	0.466513	0.0718258	0.503981	0.66625	hsa-miR-181a-3p	4.88333	4.63333	1.05396	0.0525515	0.954462	0.98857	0.53375
hsa-miR-181b-5p	45.3458	56.8	0.798342	-0.225218	0.0780436	0.821668	0.3125	hsa-miR-181b-5p	45.3458	62.9208	0.720681	-0.327559	0.114828	0.533856	0.34625	hsa-miR-181b-5p	56.8	62.9208	0.902722	-0.102341	0.917757	0.981155	0.5
hsa-miR-1285-3p	0	2.57083	0	#NAME?	0.0806255	0.821668	0.37625	hsa-miR-1285-3p	0	4.225	0	#NAME?	0.0576139	0.503981	0.30375	hsa-miR-1285-3p	2.57083	4.225	0.608481	-0.496789	0.262029	0.715046	0.42875
hsa-miR-1307-5p	32.0417	25.6083	1.25122	0.224119	0.0832293	0.821668	0.61125	hsa-miR-1307-5p	32.0417	37.4417	0.855776	-0.155747	0.252448	0.636012	0.4975	hsa-miR-1307-5p	25.6083	37.4417	0.683953	-0.379866	0.168323	0.715046	0.37375
hsa-miR-181b-5p	45.9875	56.8	0.809639	-0.211167	0.0836737	0.821668	0.32	hsa-miR-181b-5p	45.9875	63.625	0.72279	-0.324637	0.105683	0.512643	0.34125	hsa-miR-181b-5p	56.8	63.625	0.892731	-0.11347	0.866318	0.962636	0.48875
hsa-miR-144-5p	78.8083	101.658	0.775227	-0.254599	0.0859591	0.821668	0.2975	hsa-miR-144-5p	78.8083	96.7917	0.814206	-0.205542	0.313587	0.693758	0.45125	hsa-miR-144-5p	101.658	96.7917	1.05028	0.0490566	0.968283	0.992719	0.58375
hsa-miR-130a-3p	90.4042	115.383	0.783511	-0.24397	0.0886666	0.823333	0.3425	hsa-miR-130a-3p	90.4042	89.0083	1.01568	0.0155604	0.564612	0.836452	0.46875	hsa-miR-130a-3p	115.383	89.0083	1.29632	0.25953	0.303979	0.715046	0.60375
hsa-miR-1285-3p	0	2.30833	0	#NAME?	0.0952466	0.841492	0.38625	hsa-miR-1285-3p	0	4.225	0	#NAME?	0.0606193	0.503981	0.30625	hsa-miR-1285-3p	2.30833	4.225	0.546351	-0.604493	0.256324	0.715046	0.42375
hsa-miR-20a-5p	16.3333	9.675	1.6882	0.523663	0.0990248	0.841492	0.67375	hsa-miR-20a-5p	16.3333	22.375	0.729981	-0.314736	0.248309	0.635379	0.3425	hsa-miR-20a-5p	9.675	22.375	0.432402	-0.838399	0.0112509	0.708462	0.27625
hsa-miR-17-3p	2.70417	3.37083	0.802225	-0.220366	0.099189	0.841492	0.37625	hsa-miR-17-3p	2.70417	4.35	0.621648	-0.475382	0.0439108	0.503981	0.32625	hsa-miR-17-3p	3.37083	4.35	0.774904	-0.255016	0.809422	0.962636	0.4725
hsa-miR-33b-5p	1.63333	2.38333	0.685315	-0.377877	0.107933	0.841492	0.40625	hsa-miR-33b-5p	1.63333	1.86667	0.875	-0.133531	0.957086	0.989647	0.48375	hsa-miR-33b-5p	2.38333	1.86667	1.27679	0.244346	0.110991	0.715046	0.5775
hsa-let-7f-5p	4237.89	4800.95	0.882719	-0.124748	0.110302	0.841492	0.37125	hsa-let-7f-5p	4237.89	4285.18	0.988964	-0.0110974	0.470965	0.788988	0.45125	hsa-let-7f-5p	4800.95	4285.18	1.12036	0.11365	0.37454	0.715275	0.58
hsa-miR-199a-5p	23.5833	17.1917	1.37179	0.316115	0.111257	0.841492	0.65	hsa-miR-199a-5p	23.5833	12.525	1.8829	0.632814	0.150906	0.570945	0.6675	hsa-miR-199a-5p	17.1917	12.525	1.37259	0.316698	0.91373	0.980073	0.55
hsa-miR-361-3p	7.70417	10.7167	0.718896	-0.330039	0.111518	0.841492	0.3575	hsa-miR-361-3p	7.70417	8.5125	0.905042	-0.0997744	0.224657	0.598471	0.43	hsa-miR-361-3p	10.7167	8.5125	1.25893	0.230264	0.868151	0.962636	0.54625
hsa-miR-21-5p	1510.78	1169.87	1.29141	0.255738	0.111728	0.841492	0.67	hsa-miR-21-5p	1510.78	1258.8	1.20017	0.182466	0.115797	0.533856	0.645	hsa-miR-21-5p	1169.87	1258.8	0.929348	-0.0732724	0.990429	0.997903	0.4875
hsa-miR-142-3p	40.7833	35.1833	1.15917	0.147701	0.115658	0.841492	0.675	hsa-miR-142-3p	40.7833	22.1542	1.84089	0.610248	0.0108693	0.460108	0.7425	hsa-miR-142-3p	35.1833	22.1542	1.58811	0.462547	0.106986	0.715046	0.65375
hsa-miR-150-5p	134.425	181.208	0.741826	-0.298641	0.120245	0.841492	0.36625	hsa-miR-150-5p	134.425	94.875	1.41686	0.348446	0.214392	0.5928	0.43125	hsa-miR-150-5p	181.208	94.875	1.90997	0.647087	0.881502	0.962636	0.58875
hsa-miR-25-3p	2143.03	2836.8	0.75544	-0.280454	0.127926	0.841492	0.35375	hsa-miR-25-3p	2143.03	3159.85	0.678207	-0.388302	0.0533583	0.503981	0.32875	hsa-miR-25-3p	2836.8	3159.85	0.897764	-0.107848	0.706148	0.915651	0.4225
hsa-miR-151a-5p	519.917	423.158	1.22866	0.205922	0.129922	0.841492	0.65625	hsa-miR-151a-5p	519.917	367.65	1.41416	0.346537	0.0108689	0.460108	0.7175	hsa-miR-151a-5p	423.158	367.65	1.15098	0.140615	0.285535	0.715046	0.58875
hsa-miR-342-3p	20.8708	27.8083	0.750524	-0.286983	0.131134	0.841492	0.3825	hsa-miR-342-3p	20.8708	27.0083	0.772755	-0.257793	0.349334	0.706585	0.4675	hsa-miR-342-3p	27.8083	27.0083	1.02962	0.0291903	0.832933	0.962636	0.56375
hsa-miR-1307-3p	28.2167	20.1958	1.39715	0.334437	0.136763	0.841492	0.61375	hsa-miR-1307-3p	28.2167	24.8458	1.13567	0.127223	0.735421	0.885673	0.47875	hsa-miR-1307-3p	20.1958	24.8458	0.812846	-0.207214	0.0751279	0.715046	0.34875
hsa-miR-3909	0	0.525	0	#NAME?	0.13705	0.841492	0.405	hsa-miR-3909	0	0	NA	NA	0.300953	0.679233	0.4675	hsa-miR-3909	0.525	0	Inf	Inf	0.973496	0.994926	0.54625
hsa-miR-192-5p	840.425	842.45	0.997596	-0.0024066	0.138129	0.841492	0.42625	hsa-miR-192-5p	840.425	909.875	0.923671	-0.0793995	0.697759	0.872199	0.46125	hsa-miR-192-5p	842.45	909.875	0.925896	-0.0769929	0.18585	0.715046	0.545
hsa-miR-181d-5p	22.3583	33.0333	0.676842	-0.390318	0.139117	0.841492	0.37625	hsa-miR-181d-5p	22.3583	34.4875	0.648303	-0.433398	0.202811	0.583307	0.39	hsa-miR-181d-5p	33.0333	34.4875	0.957835	-0.0430798	0.708585	0.915651	0.505
hsa-miR-151b	519.917	418.117	1.24347	0.217908	0.143254	0.841492	0.66125	hsa-miR-151b	519.917	362.333	1.43491	0.361104	0.013849	0.460108	0.71125	hsa-miR-151b	418.117	362.333	1.15396	0.143196	0.297296	0.715046	0.59
hsa-miR-96-5p	4.125	7.02917	0.586841	-0.533002	0.143291	0.841492	0.40125	hsa-miR-96-5p	4.125	9.37917	0.439805	-0.821425	0.350665	0.706585	0.42125	hsa-miR-96-5p	7.02917	9.37917	0.749445	-0.288423	0.348248	0.715275	0.5275
hsa-miR-181a-2-3p	13.55	15.0417	0.900831	-0.104438	0.146958	0.841492	0.40625	hsa-miR-181a-2-3p	13.55	8.86667	1.5282	0.424088	0.365305	0.706585	0.605	hsa-miR-181a-2-3p	15.0417	8.86667	1.69643	0.528525	0.0451367	0.708462	0.7025
hsa-miR-371b-5p	0	0.9875	0	#NAME?	0.150661	0.841492	0.3875	hsa-miR-371b-5p	0	1.20833	0	#NAME?	0.283707	0.671878	0.42	hsa-miR-371b-5p	0.9875	1.20833	0.817241	-0.201821	0.444847	0.741412	0.5275
hsa-miR-654-5p	0.383333	1.71667	0.223301	-1.49923	0.152428	0.841492	0.42625	hsa-miR-654-5p	0.383333	0	Inf	Inf	0.424953	0.756611	0.5775	hsa-miR-654-5p	1.71667	0	Inf	Inf	0.84201	0.962636	0.6275
hsa-miR-1304-3p	7.65833	6.425	1.19196	0.175598	0.156691	0.841492	0.625	hsa-miR-1304-3p	7.65833	6.21667	1.2319	0.208561	0.695447	0.872199	0.5975	hsa-miR-1304-3p	6.425	6.21667	1.03351	0.0329628	0.428626	0.729812	0.49
hsa-miR-1301-3p	7.42917	3.33333	2.22875	0.801441	0.159674	0.841492	0.62	hsa-miR-1301-3p	7.42917	2.74167	2.70973	0.996848	0.094955	0.512643	0.6425	hsa-miR-1301-3p	3.33333	2.74167	1.21581	0.195407	0.821914	0.962636	0.51875
hsa-miR-548i	0	0	NA	NA	0.159997	0.841492	0.4125	hsa-miR-548i	0	0	NA	NA	0.191903	0.57725	0.34875	hsa-miR-548i	0	0	NA	NA	0.221926	0.715046	0.41125
hsa-miR-4433b-3p	0	0.866667	0	#NAME?	0.162907	0.841492	0.50875	hsa-miR-4433b-3p	0	0	NA	NA	0.0430962	0.503981	0.64	hsa-miR-4433b-3p	0.866667	0	Inf	Inf	0.146548	0.715046	0.66
hsa-miR-1260b	33.5875	28	1.19955	0.181949	0.163184	0.841492	0.60875	hsa-miR-1260b	33.5875	12.5417	2.67807	0.985098	0.0226515	0.460108	0.75	hsa-miR-1260b	28	12.5417	2.23256	0.803148	0.0966373	0.715046	0.67625
hsa-miR-20b-5p	0	0.366667	0	#NAME?	0.169119	0.841492	0.41875	hsa-miR-20b-5p	0	1.56667	0	#NAME?	0.0309982	0.503981	0.335	hsa-miR-20b-5p	0.366667	1.56667	0.234043	-1.45225	0.513709	0.767628	0.42
hsa-miR-942-5p	5.47917	8.59167	0.63773	-0.44984	0.172836	0.841492	0.37	hsa-miR-942-5p	5.47917	11.175	0.490306	-0.712726	0.0408489	0.503981	0.2775	hsa-miR-942-5p	8.59167	11.175	0.768829	-0.262886	0.258537	0.715046	0.40125
hsa-miR-335-5p	11.9667	7.74167	1.54575	0.435508	0.173386	0.841492	0.62875	hsa-miR-335-5p	11.9667	7.58333	1.57802	0.456172	0.965286	0.989647	0.56625	hsa-miR-335-5p	7.74167	7.58333	1.02088	0.0206641	0.394261	0.723925	0.52
hsa-miR-423-5p	7841.32	4800.95	1.63328	0.490593	0.178433	0.841492	0.6375	hsa-miR-423-5p	7841.32	6043.92	1.29739	0.260355	0.778889	0.902129	0.55875	hsa-miR-423-5p	4800.95	6043.92	0.794344	-0.230238	0.317185	0.715046	0.43375
hsa-miR-1273h-3p	8.50833	4.35833	1.9522	0.668956	0.179906	0.841492	0.63375	hsa-miR-1273h-3p	8.50833	4.1	2.0752	0.730059	0.060626	0.503981	0.65625	hsa-miR-1273h-3p	4.35833	4.1	1.06301	0.0611027	0.571492	0.818216	0.55
hsa-miR-454-5p	2.54583	3.04167	0.836986	-0.177948	0.180139	0.841492	0.45375	hsa-miR-454-5p	2.54583	0.683333	3.72561	1.31523	0.73718	0.885673	0.60625	hsa-miR-454-5p	3.04167	0.683333	4.45122	1.49318	0.150442	0.715046	0.645
hsa-miR-15b-3p	5.3	7.26667	0.729358	-0.315591	0.183537	0.841492	0.41125	hsa-miR-15b-3p	5.3	7.92083	0.669122	-0.40179	0.255389	0.638472	0.4325	hsa-miR-15b-3p	7.26667	7.92083	0.917412	-0.0861987	0.840766	0.962636	0.50875
hsa-miR-26b-5p	274.867	301.017	0.913128	-0.0908795	0.18653	0.841492	0.38125	hsa-miR-26b-5p	274.867	236.5	1.16223	0.150338	0.748666	0.888997	0.4775	hsa-miR-26b-5p	301.017	236.5	1.2728	0.241217	0.320086	0.715046	0.59875
hsa-miR-6842-3p	0	0.366667	0	#NAME?	0.1866	0.841492	0.44875	hsa-miR-6842-3p	0	0.316667	0	#NAME?	0.198378	0.57725	0.43	hsa-miR-6842-3p	0.366667	0.316667	1.15789	0.146603	0.489421	0.764721	0.4975
hsa-miR-3605-3p	5.2625	6.77917	0.776275	-0.253248	0.187593	0.841492	0.39125	hsa-miR-3605-3p	5.2625	6.07917	0.865661	-0.144261	0.162879	0.570945	0.43	hsa-miR-3605-3p	6.77917	6.07917	1.11515	0.108987	0.835174	0.962636	0.53125
hsa-miR-326	3.97917	5.4375	0.731801	-0.312247	0.189012	0.841492	0.405	hsa-miR-326	3.97917	1.76667	2.25236	0.811978	0.076317	0.503981	0.6375	hsa-miR-326	5.4375	1.76667	3.07783	1.12422	0.0187352	0.708462	0.7325
hsa-miR-532-5p	48.2	52.9208	0.910794	-0.0934381	0.197518	0.866451	0.41875	hsa-miR-532-5p	48.2	65.6417	0.73429	-0.308852	0.0265106	0.503981	0.295	hsa-miR-532-5p	52.9208	65.6417	0.806208	-0.215414	0.405994	0.726106	0.40625
hsa-miR-146a-5p	467.208	265.375	1.76056	0.565631	0.200479	0.866451	0.63875	hsa-miR-146a-5p	467.208	415.267	1.12508	0.117854	0.999812	0.999812	0.5675	hsa-miR-146a-5p	265.375	415.267	0.639047	-0.447777	0.291143	0.715046	0.43375
hsa-miR-769-5p	30.3458	24.0417	1.26222	0.232871	0.20378	0.866451	0.62	hsa-miR-769-5p	30.3458	37.2625	0.81438	-0.205328	0.508199	0.81349	0.48375	hsa-miR-769-5p	24.0417	37.2625	0.645197	-0.438199	0.132389	0.715046	0.40125
hsa-miR-487b-3p	0.4625	0	Inf	Inf	0.206558	0.866451	0.6275	hsa-miR-487b-3p	0.4625	0	Inf	Inf	0.716706	0.87898	0.57	hsa-miR-487b-3p	0	0	NA	NA	0.316406	0.715046	0.42625
hsa-miR-501-3p	36.1833	22.2583	1.62561	0.485882	0.207948	0.866451	0.59875	hsa-miR-501-3p	36.1833	43.9583	0.823128	-0.194644	0.597098	0.836452	0.4325	hsa-miR-501-3p	22.2583	43.9583	0.506351	-0.680526	0.0557879	0.708462	0.32625
hsa-miR-320c	10.9375	7.46667	1.46484	0.381749	0.210689	0.866758	0.6	hsa-miR-320c	10.9375	12.5333	0.872673	-0.136195	0.766862	0.896511	0.47	hsa-miR-320c	7.46667	12.5333	0.595745	-0.517943	0.193908	0.715046	0.40375
hsa-miR-203a	2.7	1.54167	1.75135	0.560388	0.216502	0.879539	0.5925	hsa-miR-203a	2.7	0	Inf	Inf	0.145132	0.570945	0.7125	hsa-miR-203a	1.54167	0	Inf	Inf	0.552738	0.800496	0.65625
hsa-miR-550a-3p	0	2.16667	0	#NAME?	0.221866	0.890202	0.39875	hsa-miR-550a-3p	0	4.525	0	#NAME?	0.0805244	0.503981	0.33125	hsa-miR-550a-3p	2.16667	4.525	0.478821	-0.736428	0.618044	0.850013	0.43125
hsa-miR-625-3p	7.33333	6.22083	1.17883	0.164526	0.228163	0.904304	0.565	hsa-miR-625-3p	7.33333	5.12083	1.43206	0.359113	0.439545	0.772174	0.56	hsa-miR-625-3p	6.22083	5.12083	1.21481	0.194587	0.642958	0.856642	0.5225
hsa-miR-502-3p	15.3708	12.8667	1.19462	0.177832	0.236957	0.912698	0.56625	hsa-miR-502-3p	15.3708	19.7917	0.776632	-0.252789	0.825749	0.930546	0.4475	hsa-miR-502-3p	12.8667	19.7917	0.650105	-0.430621	0.124028	0.715046	0.3575
hsa-miR-885-5p	0.075	2.0375	0.0368098	-3.30199	0.238045	0.912698	0.40125	hsa-miR-885-5p	0.075	0	Inf	Inf	0.868678	0.948648	0.52375	hsa-miR-885-5p	2.0375	0	Inf	Inf	0.209105	0.715046	0.6175
hsa-miR-186-5p	439.675	392.25	1.12091	0.114136	0.244152	0.912698	0.5925	hsa-miR-186-5p	439.675	519.317	0.846641	-0.166478	0.146847	0.570945	0.4025	hsa-miR-186-5p	392.25	519.317	0.755319	-0.280614	0.0380486	0.708462	0.32625
hsa-miR-29a-3p	42.3417	44.3625	0.954447	-0.0466229	0.249335	0.912698	0.40625	hsa-miR-29a-3p	42.3417	44.6833	0.947594	-0.0538289	0.945197	0.982734	0.48125	hsa-miR-29a-3p	44.3625	44.6833	0.99282	-0.00720606	0.224811	0.715046	0.54625
hsa-miR-223-3p	447.583	392.25	1.14107	0.131963	0.251393	0.912698	0.5475	hsa-miR-223-3p	447.583	325.333	1.37577	0.319012	0.908568	0.966986	0.53	hsa-miR-223-3p	392.25	325.333	1.20569	0.187049	0.358702	0.715275	0.52375
hsa-miR-32-5p	9.44583	15	0.629722	-0.462476	0.251968	0.912698	0.38375	hsa-miR-32-5p	9.44583	17.125	0.551582	-0.594966	0.105393	0.512643	0.38125	hsa-miR-32-5p	15	17.125	0.875912	-0.132489	0.482961	0.764721	0.44875
hsa-miR-584-5p	152.342	118.875	1.28153	0.248053	0.255988	0.912698	0.61875	hsa-miR-584-5p	152.342	124.725	1.22142	0.200014	0.655523	0.856757	0.61375	hsa-miR-584-5p	118.875	124.725	0.953097	-0.0480388	0.648796	0.860648	0.5025
hsa-miR-30e-5p	1165.64	1006.47	1.15815	0.146822	0.258506	0.912698	0.6525	hsa-miR-30e-5p	1165.64	925.467	1.25951	0.230725	0.250242	0.635379	0.63375	hsa-miR-30e-5p	1006.47	925.467	1.08752	0.083903	0.871922	0.962636	0.52875
hsa-miR-191-5p	3448.07	2498.03	1.38031	0.32231	0.271042	0.912698	0.6125	hsa-miR-191-5p	3448.07	2706.5	1.27399	0.242157	0.510622	0.81349	0.54875	hsa-miR-191-5p	2498.03	2706.5	0.922976	-0.0801525	0.601893	0.839551	0.425
hsa-miR-29c-3p	31.575	36.0167	0.876677	-0.131616	0.276496	0.912698	0.41125	hsa-miR-29c-3p	31.575	29.5	1.07034	0.0679754	0.747137	0.888997	0.52375	hsa-miR-29c-3p	36.0167	29.5	1.2209	0.199592	0.428391	0.729812	0.54
hsa-miR-320c	10.9375	7.46667	1.46484	0.381749	0.276552	0.912698	0.585	hsa-miR-320c	10.9375	13.1417	0.832276	-0.183591	0.735139	0.885673	0.4725	hsa-miR-320c	7.46667	13.1417	0.568167	-0.565339	0.296313	0.715046	0.4225
hsa-miR-30a-5p	1997.72	1758.88	1.13579	0.12733	0.276869	0.912698	0.6625	hsa-miR-30a-5p	1997.72	1895.04	1.05419	0.0527682	0.855142	0.948648	0.56875	hsa-miR-30a-5p	1758.88	1895.04	0.92815	-0.0745617	0.599497	0.839551	0.45125
hsa-miR-92a-3p	26936.4	26936.4	1	0	0.284028	0.912698	0.44875	hsa-miR-92a-3p	26936.4	26936.4	1	0	0.976795	0.994267	0.50375	hsa-miR-92a-3p	26936.4	26936.4	1	0	0.290246	0.715046	0.55375
hsa-miR-148a-5p	9.05	7.28333	1.24256	0.217176	0.28539	0.912698	0.57375	hsa-miR-148a-5p	9.05	6.21667	1.45576	0.375531	0.505745	0.81349	0.5475	hsa-miR-148a-5p	7.28333	6.21667	1.17158	0.158355	0.463183	0.755107	0.47375
hsa-miR-493-3p	0.075	0.591667	0.126761	-2.06546	0.287315	0.912698	0.4775	hsa-miR-493-3p	0.075	0	Inf	Inf	0.0206078	0.460108	0.6575	hsa-miR-493-3p	0.591667	0	Inf	Inf	0.173125	0.715046	0.7025
hsa-miR-106b-3p	109.904	144.125	0.762561	-0.271072	0.290142	0.912698	0.27875	hsa-miR-106b-3p	109.904	177.058	0.620723	-0.47687	0.0429856	0.503981	0.225	hsa-miR-106b-3p	144.125	177.058	0.813997	-0.205798	0.107329	0.715046	0.3425
hsa-miR-1180-3p	0	0.845833	0	#NAME?	0.291345	0.912698	0.4075	hsa-miR-1180-3p	0	2.11667	0	#NAME?	0.0522336	0.503981	0.33125	hsa-miR-1180-3p	0.845833	2.11667	0.399606	-0.917275	0.25162	0.715046	0.41
hsa-miR-378a-3p	122.033	119.9	1.01779	0.0176362	0.299384	0.912698	0.545	hsa-miR-378a-3p	122.033	152.342	0.80105	-0.221832	0.474575	0.790959	0.335	hsa-miR-378a-3p	119.9	152.342	0.787047	-0.239468	0.0330272	0.708462	0.2375
hsa-miR-6511a-3p	3.63333	4.7875	0.758921	-0.275858	0.302201	0.912698	0.4025	hsa-miR-6511a-3p	3.63333	1.64167	2.2132	0.794439	0.356703	0.706585	0.56875	hsa-miR-6511a-3p	4.7875	1.64167	2.91624	1.0703	0.0556984	0.708462	0.65
hsa-miR-139-5p	6.81667	2.53333	2.69079	0.989835	0.302207	0.912698	0.6025	hsa-miR-139-5p	6.81667	3.65417	1.86545	0.623503	0.918637	0.966986	0.57	hsa-miR-139-5p	2.53333	3.65417	0.693273	-0.366332	0.48475	0.764721	0.47375
hsa-miR-339-5p	10.0583	6.19167	1.6245	0.485197	0.303909	0.912698	0.60375	hsa-miR-339-5p	10.0583	8.59167	1.17071	0.157609	0.86411	0.948648	0.53125	hsa-miR-339-5p	6.19167	8.59167	0.72066	-0.327588	0.349287	0.715275	0.43
hsa-miR-548au-5p	0	0	NA	NA	0.307728	0.912698	0.39875	hsa-miR-548au-5p	0	0.816667	0	#NAME?	0.21888	0.5928	0.33125	hsa-miR-548au-5p	0	0.816667	0	#NAME?	0.272607	0.715046	0.41625
hsa-miR-7706	6.64583	5.34167	1.24415	0.218452	0.308622	0.912698	0.57	hsa-miR-7706	6.64583	7.35833	0.903171	-0.101843	0.637475	0.856757	0.49875	hsa-miR-7706	5.34167	7.35833	0.725934	-0.320296	0.23387	0.715046	0.40625
hsa-miR-146b-3p	3.075	0.858333	3.58252	1.27607	0.312472	0.912698	0.59125	hsa-miR-146b-3p	3.075	3.00417	1.02358	0.0233047	0.738515	0.885673	0.52	hsa-miR-146b-3p	0.858333	3.00417	0.285714	-1.25276	0.442056	0.740557	0.4275
hsa-miR-598-3p	0.391667	0	Inf	Inf	0.314228	0.912698	0.52	hsa-miR-598-3p	0.391667	0	Inf	Inf	0.363524	0.706585	0.53625	hsa-miR-598-3p	0	0	NA	NA	0.631586	0.851724	0.52375
hsa-miR-92a-3p	27523.3	27523.3	1	0	0.315801	0.912698	0.44875	hsa-miR-92a-3p	27523.3	27523.3	1	0	0.363115	0.706585	0.50375	hsa-miR-92a-3p	27523.3	27523.3	1	0	0.0858943	0.715046	0.55375
hsa-miR-582-3p	2.12083	3.75833	0.564302	-0.572167	0.316301	0.912698	0.43875	hsa-miR-582-3p	2.12083	4.96667	0.427013	-0.85094	0.0663484	0.503981	0.375	hsa-miR-582-3p	3.75833	4.96667	0.756711	-0.278773	0.412805	0.726106	0.445
hsa-miR-99b-5p	258.383	225.1	1.14786	0.1379	0.318863	0.912698	0.5775	hsa-miR-99b-5p	258.383	166.983	1.54736	0.43655	0.164813	0.570945	0.60125	hsa-miR-99b-5p	225.1	166.983	1.34804	0.298651	0.610996	0.848605	0.53
hsa-miR-1538	0	0.820833	0	#NAME?	0.323196	0.912698	0.45875	hsa-miR-1538	0	0	NA	NA	0.295019	0.671878	0.51875	hsa-miR-1538	0.820833	0	Inf	Inf	0.771335	0.952044	0.56875
hsa-miR-3605-5p	0	1.65	0	#NAME?	0.325585	0.912698	0.36125	hsa-miR-3605-5p	0	0.9	0	#NAME?	0.130198	0.564532	0.40875	hsa-miR-3605-5p	1.65	0.9	1.83333	0.606136	0.409533	0.726106	0.4925
hsa-miR-7641	0	0	NA	NA	0.325601	0.912698	0.51	hsa-miR-7641	0	0	NA	NA	0.60927	0.842608	0.375	hsa-miR-7641	0	0	NA	NA	0.159617	0.715046	0.3625
hsa-miR-6786-3p	0	0	NA	NA	0.334426	0.912698	0.48375	hsa-miR-6786-3p	0	0	NA	NA	0.345371	0.70634	0.46375	hsa-miR-6786-3p	0	0	NA	NA	0.630156	0.851724	0.485
hsa-miR-320a	160.708	99.7333	1.61138	0.477091	0.343652	0.912698	0.59375	hsa-miR-320a	160.708	152.342	1.05492	0.0534653	0.906718	0.966986	0.48375	hsa-miR-320a	99.7333	152.342	0.654669	-0.423626	0.272141	0.715046	0.38125
hsa-miR-660-5p	8.23333	14.6792	0.560886	-0.578238	0.343863	0.912698	0.38	hsa-miR-660-5p	8.23333	15.3917	0.534921	-0.625635	0.187253	0.57725	0.39875	hsa-miR-660-5p	14.6792	15.3917	0.953709	-0.047397	0.50999	0.767628	0.4775
hsa-miR-221-5p	4.61667	4	1.15417	0.143379	0.358137	0.912698	0.5875	hsa-miR-221-5p	4.61667	0.483333	9.55172	2.25672	0.0607517	0.503981	0.66	hsa-miR-221-5p	4	0.483333	8.27586	2.11334	0.289079	0.715046	0.59125
hsa-miR-5096	6.61667	9.81667	0.674024	-0.39449	0.358438	0.912698	0.49125	hsa-miR-5096	6.61667	2.3375	2.83066	1.04051	0.362908	0.706585	0.64875	hsa-miR-5096	9.81667	2.3375	4.19964	1.435	0.177456	0.715046	0.64875
hsa-miR-106b-5p	28.1917	30.1375	0.935435	-0.0667438	0.36686	0.912698	0.4175	hsa-miR-106b-5p	28.1917	35.1833	0.801279	-0.221546	0.159561	0.570945	0.35875	hsa-miR-106b-5p	30.1375	35.1833	0.856585	-0.154802	0.50746	0.767628	0.4275
hsa-miR-550a-3-5p	0	0	NA	NA	0.370522	0.912698	0.5	hsa-miR-550a-3-5p	0	2.525	0	#NAME?	0.858375	0.948648	0.335	hsa-miR-550a-3-5p	0	2.525	0	#NAME?	0.0179984	0.708462	0.30375
hsa-miR-550a-5p	0	0	NA	NA	0.370522	0.912698	0.5	hsa-miR-550a-5p	0	2.525	0	#NAME?	0.858375	0.948648	0.335	hsa-miR-550a-5p	0	2.525	0	#NAME?	0.0179984	0.708462	0.30375
hsa-miR-361-5p	14.0042	9.96667	1.4051	0.340109	0.376979	0.912698	0.575	hsa-miR-361-5p	14.0042	6.74167	2.07726	0.731048	0.15927	0.570945	0.66375	hsa-miR-361-5p	9.96667	6.74167	1.47837	0.390939	0.518725	0.767628	0.6025
hsa-miR-548h-5p	1.6625	3.78333	0.439427	-0.822283	0.379978	0.912698	0.33	hsa-miR-548h-5p	1.6625	2.53333	0.65625	-0.421213	0.979529	0.994267	0.44125	hsa-miR-548h-5p	3.78333	2.53333	1.49342	0.401069	0.314886	0.715046	0.58375
hsa-miR-548aj-5p	0.920833	4.07917	0.225741	-1.48837	0.381553	0.912698	0.33	hsa-miR-548aj-5p	0.920833	0	Inf	Inf	0.586646	0.836452	0.52	hsa-miR-548aj-5p	4.07917	0	Inf	Inf	0.178718	0.715046	0.65125
hsa-miR-548ar-5p	0.920833	4.07917	0.225741	-1.48837	0.381553	0.912698	0.33	hsa-miR-548ar-5p	0.920833	0	Inf	Inf	0.586646	0.836452	0.52	hsa-miR-548ar-5p	4.07917	0	Inf	Inf	0.178718	0.715046	0.65125
hsa-miR-548g-5p	0.920833	4.07917	0.225741	-1.48837	0.381553	0.912698	0.33	hsa-miR-548g-5p	0.920833	0	Inf	Inf	0.586646	0.836452	0.52	hsa-miR-548g-5p	4.07917	0	Inf	Inf	0.178718	0.715046	0.65125
hsa-miR-548x-5p	0.920833	4.07917	0.225741	-1.48837	0.381553	0.912698	0.33	hsa-miR-548x-5p	0.920833	0	Inf	Inf	0.586646	0.836452	0.52	hsa-miR-548x-5p	4.07917	0	Inf	Inf	0.178718	0.715046	0.65125
hsa-miR-3615	80.1583	69.4	1.15502	0.144117	0.381829	0.912698	0.585	hsa-miR-3615	80.1583	65.9167	1.21606	0.195613	0.363272	0.706585	0.6275	hsa-miR-3615	69.4	65.9167	1.05284	0.0514955	0.848384	0.962636	0.55375
hsa-miR-548aj-5p	1.23333	4.07917	0.302349	-1.19617	0.385425	0.912698	0.3325	hsa-miR-548aj-5p	1.23333	0	Inf	Inf	0.577494	0.836452	0.52	hsa-miR-548aj-5p	4.07917	0	Inf	Inf	0.178718	0.715046	0.65125
hsa-miR-548ar-5p	1.23333	4.07917	0.302349	-1.19617	0.385425	0.912698	0.3325	hsa-miR-548ar-5p	1.23333	0	Inf	Inf	0.577494	0.836452	0.52	hsa-miR-548ar-5p	4.07917	0	Inf	Inf	0.178718	0.715046	0.65125
hsa-miR-548g-5p	1.23333	4.07917	0.302349	-1.19617	0.385425	0.912698	0.3325	hsa-miR-548g-5p	1.23333	0	Inf	Inf	0.577494	0.836452	0.52	hsa-miR-548g-5p	4.07917	0	Inf	Inf	0.178718	0.715046	0.65125
hsa-miR-548x-5p	1.23333	4.07917	0.302349	-1.19617	0.385425	0.912698	0.3325	hsa-miR-548x-5p	1.23333	0	Inf	Inf	0.577494	0.836452	0.52	hsa-miR-548x-5p	4.07917	0	Inf	Inf	0.178718	0.715046	0.65125
hsa-miR-7704	0	0	NA	NA	0.386554	0.912698	0.5025	hsa-miR-7704	0	0	NA	NA	0.378278	0.718949	0.51	hsa-miR-7704	0	0	NA	NA	0.936102	0.986595	0.5125
hsa-miR-548as-5p	0	0	NA	NA	0.387764	0.912698	0.4475	hsa-miR-548as-5p	0	0	NA	NA	0.287865	0.671878	0.44375	hsa-miR-548as-5p	0	0	NA	NA	0.315123	0.715046	0.49875
hsa-miR-183-5p	18.125	23.8917	0.758633	-0.276238	0.400162	0.912698	0.4125	hsa-miR-183-5p	18.125	24.3417	0.744608	-0.294897	0.158869	0.570945	0.36125	hsa-miR-183-5p	23.8917	24.3417	0.981513	-0.0186598	0.195272	0.715046	0.44375
hsa-miR-484	194.904	188.992	1.03128	0.0308051	0.401982	0.912698	0.49125	hsa-miR-484	194.904	268.65	0.725495	-0.320901	0.0427482	0.503981	0.33125	hsa-miR-484	188.992	268.65	0.703487	-0.351706	0.290046	0.715046	0.3675
hsa-miR-589-5p	11.7333	17.6417	0.665092	-0.40783	0.404776	0.912698	0.41	hsa-miR-589-5p	11.7333	19.6333	0.597623	-0.514795	0.129876	0.564532	0.3675	hsa-miR-589-5p	17.6417	19.6333	0.898557	-0.106965	0.460802	0.755107	0.435
hsa-let-7d-3p	114.25	91.1083	1.254	0.22634	0.404996	0.912698	0.56375	hsa-let-7d-3p	114.25	75.625	1.51074	0.412602	0.490042	0.804361	0.6	hsa-let-7d-3p	91.1083	75.625	1.20474	0.186262	0.997903	0.997903	0.555
hsa-miR-30d-3p	0.570833	1.60833	0.354922	-1.03586	0.406161	0.912698	0.5225	hsa-miR-30d-3p	0.570833	2.675	0.213396	-1.54461	0.18131	0.57725	0.375	hsa-miR-30d-3p	1.60833	2.675	0.601246	-0.508751	0.0252506	0.708462	0.345
hsa-miR-150-3p	2.475	2.09167	1.18327	0.168279	0.408418	0.912698	0.4975	hsa-miR-150-3p	2.475	1.45	1.7069	0.534677	0.711517	0.878445	0.5225	hsa-miR-150-3p	2.09167	1.45	1.44253	0.366398	0.760547	0.952044	0.54125
hsa-miR-4454	0	0	NA	NA	0.409387	0.912698	0.47625	hsa-miR-4454	0	0.158333	0	#NAME?	0.121383	0.547911	0.40625	hsa-miR-4454	0	0.158333	0	#NAME?	0.554189	0.800496	0.43375
hsa-miR-3158-3p	3.075	6.33333	0.485526	-0.722522	0.412301	0.912698	0.36875	hsa-miR-3158-3p	3.075	2.41667	1.27241	0.240916	0.877256	0.948648	0.54375	hsa-miR-3158-3p	6.33333	2.41667	2.62069	0.963438	0.315906	0.715046	0.62
hsa-miR-7977	0.6625	0.4125	1.60606	0.473784	0.412774	0.912698	0.4875	hsa-miR-7977	0.6625	0.683333	0.969512	-0.0309622	0.174861	0.57725	0.45125	hsa-miR-7977	0.4125	0.683333	0.603659	-0.504747	0.515807	0.767628	0.44875
hsa-miR-29b-3p	1.97917	2.075	0.953815	-0.0472853	0.413744	0.912698	0.45625	hsa-miR-29b-3p	1.97917	2.08333	0.95	-0.0512933	0.392201	0.724808	0.445	hsa-miR-29b-3p	2.075	2.08333	0.996	-0.00400802	0.889291	0.962636	0.48625
hsa-miR-18a-5p	2.04167	1.84167	1.1086	0.103096	0.416777	0.912698	0.47125	hsa-miR-18a-5p	2.04167	3.225	0.633075	-0.457166	0.1701	0.57586	0.395	hsa-miR-18a-5p	1.84167	3.225	0.571059	-0.560262	0.785442	0.956062	0.41625
hsa-miR-181c-3p	3.44167	1.84583	1.86456	0.623025	0.419062	0.912698	0.5825	hsa-miR-181c-3p	3.44167	0	Inf	Inf	0.674631	0.868103	0.6225	hsa-miR-181c-3p	1.84583	0	Inf	Inf	0.47593	0.764721	0.57125
hsa-miR-8061	0	0	NA	NA	0.42268	0.912698	0.5725	hsa-miR-8061	0	0	NA	NA	0.507285	0.81349	0.54375	hsa-miR-8061	0	0	NA	NA	0.713669	0.915651	0.4775
hsa-miR-548ar-5p	0.945833	4.07917	0.231869	-1.46158	0.423305	0.912698	0.37	hsa-miR-548ar-5p	0.945833	0	Inf	Inf	0.54379	0.836452	0.5225	hsa-miR-548ar-5p	4.07917	0	Inf	Inf	0.19307	0.715046	0.62875
hsa-miR-21-3p	59.625	54.8333	1.08739	0.0837767	0.432932	0.912698	0.535	hsa-miR-21-3p	59.625	49.5667	1.20293	0.184756	0.166892	0.570945	0.60125	hsa-miR-21-3p	54.8333	49.5667	1.10625	0.10098	0.31172	0.715046	0.5975
hsa-miR-152-3p	4.075	2.6125	1.55981	0.444563	0.432948	0.912698	0.55875	hsa-miR-152-3p	4.075	3.22083	1.2652	0.235231	0.776896	0.902129	0.565	hsa-miR-152-3p	2.6125	3.22083	0.811125	-0.209333	0.483166	0.764721	0.49625
hsa-miR-378f	3.78333	2.35417	1.60708	0.474419	0.433917	0.912698	0.61625	hsa-miR-378f	3.78333	3.3125	1.14214	0.132902	0.289103	0.671878	0.55875	hsa-miR-378f	2.35417	3.3125	0.710692	-0.341516	0.837407	0.962636	0.47
hsa-miR-375	106.983	102.846	1.04023	0.039442	0.437469	0.912698	0.51375	hsa-miR-375	106.983	82.9833	1.28921	0.254033	0.394741	0.724808	0.555	hsa-miR-375	102.846	82.9833	1.23936	0.214591	0.854975	0.962636	0.55
hsa-miR-548f-5p	0.558333	3.25833	0.171355	-1.76401	0.442238	0.912698	0.3275	hsa-miR-548f-5p	0.558333	0	Inf	Inf	0.623298	0.854733	0.49875	hsa-miR-548f-5p	3.25833	0	Inf	Inf	0.231724	0.715046	0.64
hsa-miR-185-5p	2.70417	1.95	1.38675	0.326964	0.450703	0.912698	0.55	hsa-miR-185-5p	2.70417	0	Inf	Inf	0.692913	0.872199	0.5375	hsa-miR-185-5p	1.95	0	Inf	Inf	0.371856	0.715275	0.505
hsa-miR-221-3p	159.108	134.875	1.17967	0.165237	0.452339	0.912698	0.595	hsa-miR-221-3p	159.108	110.275	1.44283	0.366608	0.217914	0.5928	0.64375	hsa-miR-221-3p	134.875	110.275	1.22308	0.201371	0.521987	0.767628	0.58625
hsa-miR-378d	3.625	2.55833	1.41694	0.348498	0.455103	0.912698	0.595	hsa-miR-378d	3.625	3.3125	1.09434	0.0901511	0.327044	0.693758	0.56625	hsa-miR-378d	2.55833	3.3125	0.772327	-0.258347	0.857906	0.962636	0.47
hsa-miR-345-5p	30.0333	24.1792	1.24212	0.216816	0.455939	0.912698	0.57375	hsa-miR-345-5p	30.0333	30.225	0.993659	-0.00636152	0.935216	0.979866	0.46625	hsa-miR-345-5p	24.1792	30.225	0.799972	-0.223178	0.345032	0.715275	0.39625
hsa-miR-320b	65.6417	49.9625	1.31382	0.272938	0.456225	0.912698	0.54875	hsa-miR-320b	65.6417	90.7917	0.722992	-0.324357	0.6605	0.856757	0.40875	hsa-miR-320b	49.9625	90.7917	0.550298	-0.597295	0.208956	0.715046	0.37625
hsa-miR-15b-5p	46.2583	49.3833	0.93672	-0.0653714	0.46175	0.912698	0.465	hsa-miR-15b-5p	46.2583	37.2625	1.24142	0.216254	0.706134	0.878445	0.5175	hsa-miR-15b-5p	49.3833	37.2625	1.32528	0.281626	0.771408	0.952044	0.54375
hsa-miR-155-5p	7.61667	4.75833	1.6007	0.470441	0.462114	0.912698	0.55875	hsa-miR-155-5p	7.61667	5.42917	1.40292	0.338553	0.191029	0.57725	0.6	hsa-miR-155-5p	4.75833	5.42917	0.876439	-0.131888	0.507379	0.767628	0.55
hsa-miR-6511b-3p	3.63333	3.67083	0.989784	-0.0102682	0.469824	0.912698	0.4425	hsa-miR-6511b-3p	3.63333	1.24167	2.92617	1.0737	0.165884	0.570945	0.60375	hsa-miR-6511b-3p	3.67083	1.24167	2.95638	1.08396	0.053079	0.708462	0.6375
hsa-miR-16-5p	7346.88	8830.18	0.832019	-0.1839	0.472302	0.912698	0.42	hsa-miR-16-5p	7346.88	8870.82	0.828208	-0.188491	0.66168	0.856757	0.415	hsa-miR-16-5p	8830.18	8870.82	0.995419	-0.00459156	0.798403	0.962636	0.4775
hsa-miR-6511b-3p	3.63333	3.67083	0.989784	-0.0102682	0.472345	0.912698	0.4425	hsa-miR-6511b-3p	3.63333	1.24167	2.92617	1.0737	0.165884	0.570945	0.60375	hsa-miR-6511b-3p	3.67083	1.24167	2.95638	1.08396	0.0534422	0.708462	0.6375
hsa-miR-204-5p	4.675	4.62083	1.01172	0.0116541	0.472729	0.912698	0.4625	hsa-miR-204-5p	4.675	3.47083	1.34694	0.297834	0.640864	0.856757	0.545	hsa-miR-204-5p	4.62083	3.47083	1.33133	0.28618	0.259552	0.715046	0.5675
hsa-miR-4508	0	0	NA	NA	0.473799	0.912698	0.465	hsa-miR-4508	0	3.3875	0	#NAME?	0.080637	0.503981	0.26	hsa-miR-4508	0	3.3875	0	#NAME?	0.101859	0.715046	0.305
hsa-miR-223-5p	12.9167	15.8792	0.813435	-0.20649	0.478544	0.912698	0.4875	hsa-miR-223-5p	12.9167	10.475	1.23309	0.209527	0.779995	0.902129	0.6075	hsa-miR-223-5p	15.8792	10.475	1.51591	0.416017	0.779517	0.952418	0.62875
hsa-miR-27a-5p	0.391667	0	Inf	Inf	0.47859	0.912698	0.53375	hsa-miR-27a-5p	0.391667	0	Inf	Inf	0.429012	0.757766	0.5875	hsa-miR-27a-5p	0	0	NA	NA	0.853223	0.962636	0.55875
hsa-miR-122-5p	17.5167	34.325	0.510318	-0.672721	0.478743	0.912698	0.395	hsa-miR-122-5p	17.5167	12.8583	1.36228	0.309161	0.213238	0.5928	0.5675	hsa-miR-122-5p	34.325	12.8583	2.66948	0.981882	0.210803	0.715046	0.68875
hsa-miR-320b	67.9333	51.4458	1.32048	0.277997	0.485429	0.912698	0.54375	hsa-miR-320b	67.9333	93.3833	0.727467	-0.318186	0.675785	0.868103	0.3975	hsa-miR-320b	51.4458	93.3833	0.55091	-0.596183	0.209931	0.715046	0.3725
hsa-miR-301b	3.675	1.925	1.90909	0.646627	0.485586	0.912698	0.57875	hsa-miR-301b	3.675	1.52917	2.40327	0.87683	0.269718	0.664079	0.6475	hsa-miR-301b	1.925	1.52917	1.25886	0.230203	0.672711	0.888744	0.54625
hsa-miR-374b-5p	4.35	6.025	0.721992	-0.325742	0.489986	0.912698	0.4175	hsa-miR-374b-5p	4.35	6.29583	0.690933	-0.369712	0.393462	0.724808	0.4175	hsa-miR-374b-5p	6.025	6.29583	0.956982	-0.0439706	0.823518	0.962636	0.49
hsa-miR-127-3p	98.3875	63.8333	1.54132	0.432638	0.492447	0.912698	0.5725	hsa-miR-127-3p	98.3875	59.0875	1.66512	0.509894	0.333495	0.693758	0.59	hsa-miR-127-3p	63.8333	59.0875	1.08032	0.0772561	0.765997	0.952044	0.53125
hsa-miR-6087	0	0.158333	0	#NAME?	0.495061	0.912698	0.4575	hsa-miR-6087	0	0	NA	NA	0.198929	0.57725	0.4725	hsa-miR-6087	0.158333	0	Inf	Inf	0.256233	0.715046	0.50375
hsa-let-7c-5p	1022.59	1552.77	0.658561	-0.417698	0.495796	0.912698	0.35375	hsa-let-7c-5p	1022.59	1299.37	0.786992	-0.239537	0.87248	0.948648	0.495	hsa-let-7c-5p	1552.77	1299.37	1.19502	0.178161	0.321562	0.715046	0.59375
hsa-miR-328-3p	35.3833	28.1917	1.2551	0.227214	0.497737	0.912698	0.53375	hsa-miR-328-3p	35.3833	33.0417	1.07087	0.0684715	0.852925	0.948648	0.495	hsa-miR-328-3p	28.1917	33.0417	0.853216	-0.158743	0.559585	0.804713	0.48125
hsa-miR-30c-5p	109.312	91.9125	1.18931	0.173374	0.502561	0.912698	0.5825	hsa-miR-30c-5p	109.312	72.3375	1.51115	0.412868	0.0937083	0.512643	0.65875	hsa-miR-30c-5p	91.9125	72.3375	1.27061	0.239494	0.232123	0.715046	0.5975
hsa-miR-16-5p	6852.45	7841.32	0.87389	-0.134801	0.519344	0.912698	0.43375	hsa-miR-16-5p	6852.45	8335.75	0.822056	-0.195947	0.680588	0.870831	0.4625	hsa-miR-16-5p	7841.32	8335.75	0.940685	-0.0611467	0.833286	0.962636	0.53
hsa-miR-340-5p	63.725	58.375	1.09165	0.0876892	0.521194	0.912698	0.57625	hsa-miR-340-5p	63.725	52.5333	1.21304	0.193129	0.373199	0.713469	0.64625	hsa-miR-340-5p	58.375	52.5333	1.1112	0.10544	0.711592	0.915651	0.5875
hsa-miR-128-3p	49.3833	47.275	1.0446	0.0436314	0.522677	0.912698	0.5625	hsa-miR-128-3p	49.3833	60.1167	0.821458	-0.196674	0.153245	0.570945	0.38875	hsa-miR-128-3p	47.275	60.1167	0.786388	-0.240306	0.0343623	0.708462	0.32625
hsa-miR-106a-5p	15.4625	9.36667	1.6508	0.50126	0.52958	0.912698	0.5625	hsa-miR-106a-5p	15.4625	24.6042	0.62845	-0.464498	0.0981453	0.512643	0.36125	hsa-miR-106a-5p	9.36667	24.6042	0.380694	-0.965759	0.0377544	0.708462	0.31875
hsa-miR-30b-5p	15.6333	25.3375	0.617004	-0.48288	0.531062	0.912698	0.41875	hsa-miR-30b-5p	15.6333	11.025	1.41799	0.34924	0.148612	0.570945	0.6325	hsa-miR-30b-5p	25.3375	11.025	2.29819	0.83212	0.0253919	0.708462	0.70375
hsa-miR-191-3p	3.25833	2.09167	1.55777	0.443255	0.53165	0.912698	0.59125	hsa-miR-191-3p	3.25833	1	3.25833	1.18122	0.140368	0.570945	0.6325	hsa-miR-191-3p	2.09167	1	2.09167	0.737961	0.50438	0.767628	0.5725
hsa-miR-30d-5p	1758.88	1594.75	1.10292	0.0979622	0.533444	0.912698	0.59375	hsa-miR-30d-5p	1758.88	1844.66	0.953501	-0.0476149	0.575723	0.836452	0.48875	hsa-miR-30d-5p	1594.75	1844.66	0.864523	-0.145577	0.337596	0.715275	0.425
hsa-miR-126-3p	129.262	119.458	1.08207	0.0788776	0.53452	0.912698	0.56625	hsa-miR-126-3p	129.262	103.983	1.24311	0.217615	0.276729	0.671878	0.62625	hsa-miR-126-3p	119.458	103.983	1.14882	0.138737	0.51229	0.767628	0.585
hsa-miR-454-3p	4.29167	5.55833	0.772114	-0.258623	0.536059	0.912698	0.41875	hsa-miR-454-3p	4.29167	3.225	1.33075	0.285742	0.792062	0.903747	0.4875	hsa-miR-454-3p	5.55833	3.225	1.72351	0.544365	0.806675	0.962636	0.56875
hsa-miR-126-5p	1593.8	1370.49	1.16294	0.150952	0.536466	0.912698	0.5725	hsa-miR-126-5p	1593.8	1045.6	1.52429	0.42153	0.0585516	0.503981	0.69625	hsa-miR-126-5p	1370.49	1045.6	1.31072	0.270579	0.165615	0.715046	0.6575
hsa-miR-378d	4.225	2.55833	1.65147	0.501663	0.54377	0.912698	0.58125	hsa-miR-378d	4.225	3.32917	1.26909	0.238297	0.334662	0.693758	0.56	hsa-miR-378d	2.55833	3.32917	0.768461	-0.263366	0.75056	0.949152	0.48875
hsa-miR-628-3p	1.875	2.71667	0.690184	-0.370797	0.545448	0.912698	0.4725	hsa-miR-628-3p	1.875	2.81667	0.66568	-0.406945	0.285448	0.671878	0.44625	hsa-miR-628-3p	2.71667	2.81667	0.964497	-0.0361485	0.588665	0.832599	0.4675
hsa-miR-4446-3p	16.5833	11.5	1.44203	0.366051	0.54666	0.912698	0.56375	hsa-miR-4446-3p	16.5833	5.425	3.05684	1.11738	0.0577128	0.503981	0.68375	hsa-miR-4446-3p	11.5	5.425	2.11982	0.751329	0.232693	0.715046	0.5875
hsa-miR-486-5p	327187	327187	1	0	0.547035	0.912698	0.54625	hsa-miR-486-5p	327187	327187	1	0	0.595071	0.836452	0.4675	hsa-miR-486-5p	327187	327187	1	0	0.26787	0.715046	0.425
hsa-miR-486-5p	327530	327530	1	0	0.547035	0.912698	0.45375	hsa-miR-486-5p	327530	327530	1	0	0.595071	0.836452	0.5325	hsa-miR-486-5p	327530	327530	1	0	0.26787	0.715046	0.575
hsa-miR-143-3p	1181.53	1022.83	1.15516	0.144236	0.554251	0.912698	0.58625	hsa-miR-143-3p	1181.53	1284.3	0.919979	-0.083404	0.713567	0.878445	0.45375	hsa-miR-143-3p	1022.83	1284.3	0.796411	-0.227641	0.351949	0.715275	0.40625
hsa-miR-548am-5p	0	0.570833	0	#NAME?	0.556245	0.912698	0.455	hsa-miR-548am-5p	0	2.1	0	#NAME?	0.186817	0.57725	0.31125	hsa-miR-548am-5p	0.570833	2.1	0.271825	-1.3026	0.215402	0.715046	0.3425
hsa-miR-548au-5p	0	0.570833	0	#NAME?	0.556245	0.912698	0.455	hsa-miR-548au-5p	0	2.1	0	#NAME?	0.186817	0.57725	0.31125	hsa-miR-548au-5p	0.570833	2.1	0.271825	-1.3026	0.215402	0.715046	0.3425
hsa-miR-548c-5p	0	0.570833	0	#NAME?	0.556245	0.912698	0.455	hsa-miR-548c-5p	0	2.1	0	#NAME?	0.186817	0.57725	0.31125	hsa-miR-548c-5p	0.570833	2.1	0.271825	-1.3026	0.215402	0.715046	0.3425
hsa-miR-548o-5p	0	0.570833	0	#NAME?	0.556245	0.912698	0.455	hsa-miR-548o-5p	0	2.1	0	#NAME?	0.186817	0.57725	0.31125	hsa-miR-548o-5p	0.570833	2.1	0.271825	-1.3026	0.215402	0.715046	0.3425
hsa-miR-6852-5p	10.025	9.04167	1.10876	0.103238	0.557737	0.912698	0.50625	hsa-miR-6852-5p	10.025	2.44167	4.1058	1.4124	0.043523	0.503981	0.68875	hsa-miR-6852-5p	9.04167	2.44167	3.70307	1.30916	0.0497473	0.708462	0.72
hsa-miR-941	85.05	65.15	1.30545	0.266547	0.564701	0.912698	0.50625	hsa-miR-941	85.05	148.058	0.574436	-0.554367	0.635229	0.856757	0.3	hsa-miR-941	65.15	148.058	0.440029	-0.820914	0.0641859	0.715046	0.30875
hsa-miR-548e-3p	0.391667	0	Inf	Inf	0.565556	0.912698	0.5175	hsa-miR-548e-3p	0.391667	0.391667	1	0	0.4996	0.81349	0.4825	hsa-miR-548e-3p	0	0.391667	0	#NAME?	0.932892	0.986595	0.455
hsa-miR-629-5p	0.4625	1.14167	0.405109	-0.903598	0.56895	0.912698	0.5125	hsa-miR-629-5p	0.4625	2.11667	0.218504	-1.52095	0.608727	0.842608	0.4675	hsa-miR-629-5p	1.14167	2.11667	0.53937	-0.617353	0.3163	0.715046	0.4375
hsa-miR-425-3p	2.6625	0.675	3.94444	1.37231	0.570687	0.912698	0.59375	hsa-miR-425-3p	2.6625	0	Inf	Inf	0.656556	0.856757	0.575	hsa-miR-425-3p	0.675	0	Inf	Inf	0.485306	0.764721	0.4875
hsa-miR-877-5p	4.375	4.04583	1.08136	0.078219	0.572823	0.912698	0.4925	hsa-miR-877-5p	4.375	3.4875	1.25448	0.226721	0.29126	0.671878	0.55	hsa-miR-877-5p	4.04583	3.4875	1.1601	0.148502	0.323421	0.715046	0.5525
hsa-let-7b-3p	2.79167	2.5625	1.08943	0.0856554	0.573576	0.912698	0.53375	hsa-let-7b-3p	2.79167	3.22083	0.866753	-0.143001	0.683532	0.871168	0.50875	hsa-let-7b-3p	2.5625	3.22083	0.795602	-0.228657	0.881414	0.962636	0.5025
hsa-miR-532-3p	0	0.695833	0	#NAME?	0.574401	0.912698	0.43	hsa-miR-532-3p	0	1.89167	0	#NAME?	0.0756987	0.503981	0.3775	hsa-miR-532-3p	0.695833	1.89167	0.367841	-1.0001	0.171549	0.715046	0.43125
hsa-let-7a-3p	0	0.866667	0	#NAME?	0.576802	0.912698	0.5125	hsa-let-7a-3p	0	1.93333	0	#NAME?	0.534001	0.830385	0.4725	hsa-let-7a-3p	0.866667	1.93333	0.448276	-0.802346	0.297762	0.715046	0.43375
hsa-miR-342-5p	7.75417	10.1083	0.767106	-0.26513	0.57851	0.912698	0.43875	hsa-miR-342-5p	7.75417	8.175	0.948522	-0.0528504	0.459016	0.787517	0.5025	hsa-miR-342-5p	10.1083	8.175	1.23649	0.212279	0.618222	0.850013	0.5475
hsa-miR-151b	233.083	195.867	1.19001	0.173962	0.58845	0.923896	0.5475	hsa-miR-151b	233.083	167.567	1.39099	0.330015	0.0771942	0.503981	0.64375	hsa-miR-151b	195.867	167.567	1.16889	0.156053	0.215976	0.715046	0.60625
hsa-miR-378g	4.225	2.29167	1.84364	0.61174	0.597687	0.927286	0.59875	hsa-miR-378g	4.225	3.32917	1.26909	0.238297	0.389906	0.724808	0.54	hsa-miR-378g	2.29167	3.32917	0.68836	-0.373443	0.802626	0.962636	0.455
hsa-miR-205-5p	2.23333	0.8	2.79167	1.02664	0.598963	0.927286	0.5525	hsa-miR-205-5p	2.23333	0.95	2.35088	0.854789	0.648785	0.856757	0.48	hsa-miR-205-5p	0.8	0.95	0.842105	-0.17185	0.38656	0.722023	0.445
hsa-miR-128-3p	53.3083	51.4833	1.03545	0.0348345	0.601342	0.927286	0.5275	hsa-miR-128-3p	53.3083	69.075	0.771746	-0.2591	0.13434	0.564532	0.3675	hsa-miR-128-3p	51.4833	69.075	0.745325	-0.293935	0.0341531	0.708462	0.3325
hsa-miR-411-5p	12.475	7.125	1.75088	0.560117	0.602562	0.927286	0.4875	hsa-miR-411-5p	12.475	3.88333	3.21245	1.16703	0.0868519	0.508657	0.65625	hsa-miR-411-5p	7.125	3.88333	1.83476	0.606916	0.0761423	0.715046	0.68125
hsa-miR-100-5p	47.6917	35.3583	1.34881	0.299223	0.604876	0.927286	0.5525	hsa-miR-100-5p	47.6917	35.1625	1.35632	0.304777	0.58166	0.836452	0.6	hsa-miR-100-5p	35.3583	35.1625	1.00557	0.00555393	0.403508	0.726106	0.53
hsa-miR-424-3p	7.61667	15.4583	0.492722	-0.707809	0.607861	0.927488	0.39875	hsa-miR-424-3p	7.61667	14.5708	0.522734	-0.648683	0.961763	0.989647	0.3125	hsa-miR-424-3p	15.4583	14.5708	1.06091	0.0591264	0.352301	0.715275	0.4175
hsa-miR-340-3p	3.1	1.29167	2.4	0.875469	0.614034	0.930378	0.5375	hsa-miR-340-3p	3.1	0.916667	3.38182	1.21841	0.63335	0.856757	0.5575	hsa-miR-340-3p	1.29167	0.916667	1.40909	0.342945	0.433246	0.729812	0.5225
hsa-miR-27b-3p	1221.78	1071.93	1.13979	0.130848	0.615481	0.930378	0.565	hsa-miR-27b-3p	1221.78	1105.82	1.10487	0.0997236	0.48316	0.80079	0.545	hsa-miR-27b-3p	1071.93	1105.82	0.969355	-0.031124	0.375084	0.715275	0.545
hsa-miR-1468-5p	2.17917	3.45	0.631643	-0.459432	0.618559	0.930702	0.45	hsa-miR-1468-5p	2.17917	2.6	0.838141	-0.176569	0.612308	0.84322	0.53125	hsa-miR-1468-5p	3.45	2.6	1.32692	0.282863	0.338345	0.715275	0.56625
hsa-miR-19a-3p	47.9458	65.65	0.730325	-0.314266	0.635774	0.941288	0.50625	hsa-miR-19a-3p	47.9458	91.65	0.523141	-0.647905	0.2851	0.671878	0.405	hsa-miR-19a-3p	65.65	91.65	0.716312	-0.333639	0.105767	0.715046	0.37
hsa-miR-323b-3p	0	1.825	0	#NAME?	0.63686	0.941288	0.45375	hsa-miR-323b-3p	0	1.86667	0	#NAME?	0.646931	0.856757	0.48125	hsa-miR-323b-3p	1.825	1.86667	0.977679	-0.0225743	0.408037	0.726106	0.515
hsa-miR-200a-3p	7.38333	4.45833	1.65607	0.50445	0.637044	0.941288	0.6125	hsa-miR-200a-3p	7.38333	2.3	3.21014	1.16632	0.0840283	0.508657	0.66625	hsa-miR-200a-3p	4.45833	2.3	1.93841	0.661866	0.329572	0.715275	0.60375
hsa-miR-5189-5p	0.504167	0.820833	0.614213	-0.487413	0.64151	0.941288	0.48375	hsa-miR-5189-5p	0.504167	1.80833	0.278802	-1.27725	0.236663	0.615324	0.405	hsa-miR-5189-5p	0.820833	1.80833	0.453917	-0.789841	0.284362	0.715046	0.43875
hsa-miR-140-3p	135.35	120.008	1.12784	0.120303	0.644104	0.941288	0.51	hsa-miR-140-3p	135.35	143.908	0.940529	-0.0613125	0.228966	0.604992	0.39625	hsa-miR-140-3p	120.008	143.908	0.833922	-0.181615	0.433396	0.729812	0.40625
hsa-miR-18b-5p	0.9625	0.4125	2.33333	0.847298	0.644193	0.941288	0.555	hsa-miR-18b-5p	0.9625	1.41667	0.679412	-0.386528	0.607671	0.842608	0.4775	hsa-miR-18b-5p	0.4125	1.41667	0.291176	-1.23383	0.365035	0.715275	0.41875
hsa-miR-3614-5p	0	0.433333	0	#NAME?	0.652114	0.941288	0.50625	hsa-miR-3614-5p	0	0	NA	NA	0.158536	0.570945	0.5725	hsa-miR-3614-5p	0.433333	0	Inf	Inf	0.17542	0.715046	0.58375
hsa-miR-10b-5p	2221.05	2065.02	1.07556	0.0728418	0.652658	0.941288	0.54375	hsa-miR-10b-5p	2221.05	2242.44	0.990461	-0.00958524	0.596602	0.836452	0.48125	hsa-miR-10b-5p	2065.02	2242.44	0.920879	-0.082427	0.99606	0.997903	0.48625
hsa-miR-28-5p	22.7917	21.8375	1.04369	0.0427663	0.657233	0.941288	0.4975	hsa-miR-28-5p	22.7917	23.2667	0.979585	-0.0206267	0.900434	0.965812	0.46375	hsa-miR-28-5p	21.8375	23.2667	0.938574	-0.063393	0.530406	0.776495	0.48375
hsa-miR-148b-3p	93.8	89.0083	1.05383	0.0524349	0.657339	0.941288	0.5325	hsa-miR-148b-3p	93.8	87.5333	1.07159	0.0691452	0.757699	0.888997	0.5575	hsa-miR-148b-3p	89.0083	87.5333	1.01685	0.0167103	0.949793	0.98857	0.55625
hsa-miR-424-5p	2.05	1.125	1.82222	0.600057	0.657454	0.941288	0.555	hsa-miR-424-5p	2.05	0	Inf	Inf	0.997833	0.999812	0.54625	hsa-miR-424-5p	1.125	0	Inf	Inf	0.699511	0.913017	0.50625
hsa-miR-181a-5p	1809.27	1895.04	0.954737	-0.0463192	0.661294	0.942634	0.49625	hsa-miR-181a-5p	1809.27	1829.88	0.988733	-0.0113306	0.163186	0.570945	0.46375	hsa-miR-181a-5p	1895.04	1829.88	1.03561	0.0349886	0.106297	0.715046	0.45
hsa-miR-107	989.858	1149.74	0.86094	-0.149731	0.668295	0.946505	0.4575	hsa-miR-107	989.858	1117.95	0.885423	-0.12169	0.571111	0.836452	0.37	hsa-miR-107	1149.74	1117.95	1.02844	0.0280406	0.980512	0.996992	0.45
hsa-miR-625-5p	2.9	1.4625	1.98291	0.684563	0.670487	0.946505	0.51875	hsa-miR-625-5p	2.9	0.916667	3.16364	1.15172	0.983885	0.994267	0.57125	hsa-miR-625-5p	1.4625	0.916667	1.59545	0.467159	0.768953	0.952044	0.545
hsa-miR-148a-3p	894.283	1055.57	0.847207	-0.16581	0.674624	0.946505	0.42125	hsa-miR-148a-3p	894.283	1022.59	0.874526	-0.134073	0.40784	0.740492	0.49625	hsa-miR-148a-3p	1055.57	1022.59	1.03225	0.0317375	0.336615	0.715275	0.565
hsa-miR-374a-3p	4.55	4.1375	1.0997	0.0950355	0.680209	0.946505	0.55125	hsa-miR-374a-3p	4.55	2.7125	1.67742	0.517257	0.309987	0.693758	0.61	hsa-miR-374a-3p	4.1375	2.7125	1.52535	0.422221	0.521278	0.767628	0.585
hsa-miR-451a	3607.88	4392.55	0.821364	-0.196789	0.681247	0.946505	0.44375	hsa-miR-451a	3607.88	4800.95	0.751494	-0.285693	0.524817	0.822255	0.43875	hsa-miR-451a	4392.55	4800.95	0.914934	-0.0889039	0.827327	0.962636	0.48
hsa-miR-134-5p	4.50833	5.09167	0.885434	-0.121678	0.681484	0.946505	0.47875	hsa-miR-134-5p	4.50833	0.366667	12.2955	2.50923	0.101197	0.512643	0.6975	hsa-miR-134-5p	5.09167	0.366667	13.8864	2.63091	0.0510279	0.708462	0.685
hsa-miR-421	19.4667	22.1542	0.878691	-0.129322	0.695587	0.9559	0.4775	hsa-miR-421	19.4667	24.3958	0.79795	-0.225709	0.109921	0.525358	0.3425	hsa-miR-421	22.1542	24.3958	0.908113	-0.0963868	0.276074	0.715046	0.41125
hsa-miR-30e-3p	48.2	45.9875	1.04811	0.0469894	0.707293	0.9559	0.51	hsa-miR-30e-3p	48.2	40.7833	1.18186	0.167086	0.319329	0.693758	0.5825	hsa-miR-30e-3p	45.9875	40.7833	1.12761	0.120096	0.250257	0.715046	0.56875
hsa-miR-148b-5p	2.29583	2.64583	0.867717	-0.14189	0.711117	0.9559	0.5075	hsa-miR-148b-5p	2.29583	3.5	0.655952	-0.421667	0.711778	0.878445	0.5275	hsa-miR-148b-5p	2.64583	3.5	0.755952	-0.279777	0.997865	0.997903	0.4975
hsa-miR-93-3p	2.34583	1.72083	1.3632	0.309832	0.713072	0.9559	0.55875	hsa-miR-93-3p	2.34583	4.24167	0.553045	-0.592316	0.461682	0.787517	0.45	hsa-miR-93-3p	1.72083	4.24167	0.405697	-0.902148	0.891549	0.962636	0.4125
hsa-let-7a-5p	2998.32	4087.38	0.733558	-0.309849	0.715711	0.9559	0.35	hsa-let-7a-5p	2998.32	3767.7	0.795797	-0.228411	0.69727	0.872199	0.44125	hsa-let-7a-5p	4087.38	3767.7	1.08485	0.0814382	0.25597	0.715046	0.605
hsa-miR-889-3p	1.44583	1.35833	1.06442	0.0624274	0.724876	0.9559	0.4625	hsa-miR-889-3p	1.44583	0	Inf	Inf	0.573999	0.836452	0.59625	hsa-miR-889-3p	1.35833	0	Inf	Inf	0.409164	0.726106	0.62375
hsa-miR-5010-5p	1.87917	1.11667	1.68284	0.52048	0.725577	0.9559	0.57	hsa-miR-5010-5p	1.87917	2.275	0.826007	-0.191152	0.223439	0.598471	0.43125	hsa-miR-5010-5p	1.11667	2.275	0.490842	-0.711632	0.210562	0.715046	0.4025
hsa-miR-486-3p	141.146	167.567	0.842326	-0.171588	0.725908	0.9559	0.385	hsa-miR-486-3p	141.146	193.933	0.727806	-0.317721	0.135488	0.564532	0.2975	hsa-miR-486-3p	167.567	193.933	0.864043	-0.146133	0.165463	0.715046	0.3875
hsa-miR-98-5p	50.2333	74.7708	0.671831	-0.397749	0.733384	0.9559	0.39875	hsa-miR-98-5p	50.2333	72	0.697685	-0.359987	0.639017	0.856757	0.39	hsa-miR-98-5p	74.7708	72	1.03848	0.0377618	0.889158	0.962636	0.4925
hsa-let-7e-5p	786.567	989.858	0.794625	-0.229884	0.739775	0.9559	0.34875	hsa-let-7e-5p	786.567	998.163	0.788015	-0.238239	0.594997	0.836452	0.47375	hsa-let-7e-5p	989.858	998.163	0.991681	-0.00835425	0.22614	0.715046	0.575
hsa-miR-24-3p	28.6417	27.175	1.05397	0.0525651	0.740194	0.9559	0.51	hsa-miR-24-3p	28.6417	25.125	1.13997	0.130999	0.32766	0.693758	0.575	hsa-miR-24-3p	27.175	25.125	1.08159	0.0784341	0.418649	0.727599	0.56375
hsa-miR-24-3p	28.6417	27.175	1.05397	0.0525651	0.742051	0.9559	0.51	hsa-miR-24-3p	28.6417	25.125	1.13997	0.130999	0.325133	0.693758	0.575	hsa-miR-24-3p	27.175	25.125	1.08159	0.0784341	0.415556	0.726107	0.56375
hsa-let-7a-5p	2927.38	3875.93	0.755273	-0.280675	0.743843	0.9559	0.3525	hsa-let-7a-5p	2927.38	3448.07	0.848993	-0.163705	0.784098	0.903659	0.43375	hsa-let-7a-5p	3875.93	3448.07	1.12409	0.116971	0.344463	0.715275	0.61125
hsa-let-7a-5p	2998.32	3984.15	0.752563	-0.28427	0.747015	0.9559	0.34375	hsa-let-7a-5p	2998.32	3607.88	0.831048	-0.185067	0.687237	0.872199	0.42625	hsa-let-7a-5p	3984.15	3607.88	1.10429	0.0992027	0.260602	0.715046	0.60625
hsa-miR-432-5p	8.44167	6.30833	1.33818	0.291308	0.74798	0.9559	0.5475	hsa-miR-432-5p	8.44167	2.1	4.01984	1.39124	0.515331	0.816988	0.625	hsa-miR-432-5p	6.30833	2.1	3.00397	1.09993	0.403406	0.726106	0.615
hsa-let-7d-5p	134.483	188.992	0.711583	-0.340263	0.749006	0.9559	0.40625	hsa-let-7d-5p	134.483	180.608	0.744613	-0.294891	0.803732	0.91015	0.34125	hsa-let-7d-5p	188.992	180.608	1.04642	0.0453721	0.368306	0.715275	0.43125
hsa-miR-381-3p	7.82917	8.5	0.921078	-0.0822101	0.749036	0.9559	0.475	hsa-miR-381-3p	7.82917	3.325	2.35464	0.856386	0.116627	0.533856	0.67375	hsa-miR-381-3p	8.5	3.325	2.55639	0.938596	0.0291328	0.708462	0.6725
hsa-miR-19b-3p	80.9583	80.9583	1	0	0.750113	0.9559	0.49625	hsa-miR-19b-3p	80.9583	99.8917	0.810461	-0.210152	0.919381	0.966986	0.42875	hsa-miR-19b-3p	80.9583	99.8917	0.810461	-0.210152	0.643141	0.856642	0.415
hsa-miR-1260a	16.5833	15.1375	1.09551	0.0912231	0.76071	0.9559	0.5025	hsa-miR-1260a	16.5833	9.69583	1.71036	0.536702	0.751118	0.888997	0.5525	hsa-miR-1260a	15.1375	9.69583	1.56124	0.445479	0.947958	0.98857	0.55125
hsa-miR-141-3p	8.61667	5.92083	1.45531	0.375221	0.762228	0.9559	0.5575	hsa-miR-141-3p	8.61667	3.52917	2.44156	0.892637	0.78966	0.903747	0.61375	hsa-miR-141-3p	5.92083	3.52917	1.67769	0.517415	0.957193	0.98857	0.60875
hsa-miR-17-5p	34.5167	28.975	1.19126	0.175009	0.771146	0.9559	0.53625	hsa-miR-17-5p	34.5167	42.3	0.815997	-0.203345	0.183456	0.57725	0.35125	hsa-miR-17-5p	28.975	42.3	0.684988	-0.378354	0.134532	0.715046	0.35375
hsa-miR-378i	18.4708	17.3167	1.06665	0.0645235	0.776929	0.9559	0.52	hsa-miR-378i	18.4708	19.8	0.93287	-0.069489	0.658253	0.856757	0.4925	hsa-miR-378i	17.3167	19.8	0.874579	-0.134013	0.872208	0.962636	0.46875
hsa-miR-224-5p	3.89167	3.20417	1.21456	0.194385	0.777908	0.9559	0.53	hsa-miR-224-5p	3.89167	0	Inf	Inf	0.0677667	0.503981	0.68625	hsa-miR-224-5p	3.20417	0	Inf	Inf	0.056677	0.708462	0.67125
hsa-miR-576-5p	2.12083	2.2875	0.92714	-0.0756504	0.779845	0.9559	0.47625	hsa-miR-576-5p	2.12083	0	Inf	Inf	0.404091	0.737806	0.60375	hsa-miR-576-5p	2.2875	0	Inf	Inf	0.290734	0.715046	0.61125
hsa-miR-99a-5p	37.825	25.5	1.48333	0.394292	0.780601	0.9559	0.5725	hsa-miR-99a-5p	37.825	26.8417	1.40919	0.343015	0.55568	0.836452	0.55125	hsa-miR-99a-5p	25.5	26.8417	0.950016	-0.051277	0.508492	0.767628	0.48875
hsa-miR-19b-3p	80.9583	80.9583	1	0	0.781971	0.9559	0.49375	hsa-miR-19b-3p	80.9583	99.8917	0.810461	-0.210152	0.876339	0.948648	0.42875	hsa-miR-19b-3p	80.9583	99.8917	0.810461	-0.210152	0.636644	0.854997	0.41375
hsa-miR-4286	4.73333	3.425	1.382	0.323528	0.784565	0.9559	0.545	hsa-miR-4286	4.73333	0.533333	8.875	2.18324	0.754856	0.888997	0.5925	hsa-miR-4286	3.425	0.533333	6.42188	1.85971	0.959019	0.98857	0.5525
hsa-miR-548am-5p	0	0.158333	0	#NAME?	0.784584	0.9559	0.475	hsa-miR-548am-5p	0	2.1	0	#NAME?	0.195623	0.57725	0.32125	hsa-miR-548am-5p	0.158333	2.1	0.0753968	-2.58499	0.210067	0.715046	0.3325
hsa-miR-548au-5p	0	0.158333	0	#NAME?	0.784584	0.9559	0.475	hsa-miR-548au-5p	0	2.1	0	#NAME?	0.195623	0.57725	0.32125	hsa-miR-548au-5p	0.158333	2.1	0.0753968	-2.58499	0.210067	0.715046	0.3325
hsa-miR-548c-5p	0	0.158333	0	#NAME?	0.784584	0.9559	0.475	hsa-miR-548c-5p	0	2.1	0	#NAME?	0.195623	0.57725	0.32125	hsa-miR-548c-5p	0.158333	2.1	0.0753968	-2.58499	0.210067	0.715046	0.3325
hsa-miR-548o-5p	0	0.158333	0	#NAME?	0.784584	0.9559	0.475	hsa-miR-548o-5p	0	2.1	0	#NAME?	0.195623	0.57725	0.32125	hsa-miR-548o-5p	0.158333	2.1	0.0753968	-2.58499	0.210067	0.715046	0.3325
hsa-miR-486-3p	137.213	162.192	0.84599	-0.167248	0.794881	0.9559	0.38875	hsa-miR-486-3p	137.213	190.925	0.718672	-0.33035	0.134734	0.564532	0.295	hsa-miR-486-3p	162.192	190.925	0.849505	-0.163102	0.146159	0.715046	0.38
hsa-miR-664a-3p	0	1.43333	0	#NAME?	0.796955	0.9559	0.45875	hsa-miR-664a-3p	0	0	NA	NA	0.504592	0.81349	0.545	hsa-miR-664a-3p	1.43333	0	Inf	Inf	0.325888	0.715275	0.6025
hsa-miR-125b-2-3p	0	0.8	0	#NAME?	0.797075	0.9559	0.47625	hsa-miR-125b-2-3p	0	0.566667	0	#NAME?	0.937656	0.979866	0.47	hsa-miR-125b-2-3p	0.8	0.566667	1.41176	0.34484	0.855098	0.962636	0.5
hsa-miR-125b-5p	10.9	14.6417	0.744451	-0.295109	0.80067	0.9559	0.4525	hsa-miR-125b-5p	10.9	9.65833	1.12856	0.120942	0.976046	0.994267	0.5125	hsa-miR-125b-5p	14.6417	9.65833	1.51596	0.41605	0.776282	0.952044	0.5675
hsa-miR-4433b-5p	64	54.1542	1.18181	0.167048	0.805635	0.9559	0.53625	hsa-miR-4433b-5p	64	41.6667	1.536	0.429182	0.105683	0.512643	0.63	hsa-miR-4433b-5p	54.1542	41.6667	1.2997	0.262133	0.177787	0.715046	0.61125
hsa-miR-145-3p	2.34583	2.45	0.957483	-0.0434473	0.805709	0.9559	0.54	hsa-miR-145-3p	2.34583	3.7625	0.623477	-0.472443	0.21168	0.5928	0.46875	hsa-miR-145-3p	2.45	3.7625	0.651163	-0.428996	0.180837	0.715046	0.44375
hsa-miR-450b-5p	8.4375	4.55	1.8544	0.617559	0.806463	0.9559	0.65	hsa-miR-450b-5p	8.4375	4.39583	1.91943	0.652029	0.0737174	0.503981	0.64375	hsa-miR-450b-5p	4.55	4.39583	1.03507	0.0344701	0.429657	0.729812	0.51625
hsa-miR-103a-3p	1211.72	1244.83	0.973407	-0.0269534	0.809455	0.9559	0.4575	hsa-miR-103a-3p	1211.72	1233.3	0.9825	-0.0176554	0.537992	0.832607	0.395	hsa-miR-103a-3p	1244.83	1233.3	1.00934	0.00929808	0.773854	0.952044	0.42875
hsa-miR-103a-3p	1211.72	1244.83	0.973407	-0.0269534	0.811498	0.9559	0.46625	hsa-miR-103a-3p	1211.72	1233.3	0.9825	-0.0176554	0.526243	0.822255	0.395	hsa-miR-103a-3p	1244.83	1233.3	1.00934	0.00929808	0.756113	0.952044	0.42375
hsa-miR-671-3p	19.0125	16.475	1.15402	0.143253	0.813444	0.9559	0.52375	hsa-miR-671-3p	19.0125	10.75	1.7686	0.570191	0.7344	0.885673	0.605	hsa-miR-671-3p	16.475	10.75	1.53256	0.426938	0.864474	0.962636	0.62375
hsa-miR-450a-5p	1.01667	0.941667	1.07965	0.0766332	0.813652	0.9559	0.55125	hsa-miR-450a-5p	1.01667	0.466667	2.17857	0.778669	0.863044	0.948648	0.545	hsa-miR-450a-5p	0.941667	0.466667	2.01786	0.702036	0.939205	0.986595	0.505
hsa-miR-136-3p	5.77083	5.70833	1.01095	0.0108894	0.815058	0.9559	0.5375	hsa-miR-136-3p	5.77083	1.31667	4.38291	1.47771	0.01854	0.460108	0.70625	hsa-miR-136-3p	5.70833	1.31667	4.33544	1.46682	0.0414877	0.708462	0.66875
hsa-miR-378c	16.1125	17.7	0.910311	-0.0939693	0.822228	0.9559	0.47	hsa-miR-378c	16.1125	20.95	0.769093	-0.262543	0.794008	0.903747	0.42125	hsa-miR-378c	17.7	20.95	0.844869	-0.168574	0.981654	0.996992	0.47
hsa-miR-133a-3p	7.55	4.07917	1.85087	0.615655	0.825282	0.9559	0.5125	hsa-miR-133a-3p	7.55	3.64167	2.07323	0.729106	0.835328	0.936144	0.57625	hsa-miR-133a-3p	4.07917	3.64167	1.12014	0.113451	0.715616	0.915651	0.55875
hsa-miR-146b-5p	73.025	81.1917	0.899415	-0.106011	0.825834	0.9559	0.495	hsa-miR-146b-5p	73.025	92.3917	0.790385	-0.235235	0.452168	0.784625	0.4275	hsa-miR-146b-5p	81.1917	92.3917	0.878777	-0.129224	0.582051	0.829679	0.43875
hsa-miR-425-5p	151.983	146.967	1.03413	0.0335651	0.830638	0.9559	0.47125	hsa-miR-425-5p	151.983	141.325	1.07542	0.0727087	0.352776	0.706585	0.46375	hsa-miR-425-5p	146.967	141.325	1.03992	0.0391436	0.458862	0.755107	0.49125
hsa-miR-28-3p	461.233	478.683	0.963546	-0.0371352	0.83344	0.9559	0.51125	hsa-miR-28-3p	461.233	405.183	1.13833	0.129564	0.82747	0.930546	0.5925	hsa-miR-28-3p	478.683	405.183	1.1814	0.1667	0.996844	0.997903	0.54875
hsa-miR-324-3p	1.39583	0.908333	1.5367	0.429635	0.835014	0.9559	0.515	hsa-miR-324-3p	1.39583	3.9	0.357906	-1.02748	0.149517	0.570945	0.42	hsa-miR-324-3p	0.908333	3.9	0.232906	-1.45712	0.244247	0.715046	0.41625
hsa-miR-485-5p	3.85417	2.2875	1.68488	0.521695	0.836399	0.9559	0.57375	hsa-miR-485-5p	3.85417	0.883333	4.36321	1.47321	0.453876	0.784625	0.62875	hsa-miR-485-5p	2.2875	0.883333	2.58962	0.951512	0.545588	0.79514	0.58125
hsa-miR-215-5p	144.125	150.746	0.956079	-0.0449142	0.844316	0.9559	0.50375	hsa-miR-215-5p	144.125	139.633	1.03217	0.031661	0.412121	0.744107	0.5825	hsa-miR-215-5p	150.746	139.633	1.07958	0.0765753	0.3584	0.715275	0.55875
hsa-miR-23a-3p	98.6583	87.85	1.12303	0.116032	0.851906	0.9559	0.575	hsa-miR-23a-3p	98.6583	77.3333	1.27575	0.243538	0.261369	0.648435	0.63875	hsa-miR-23a-3p	87.85	77.3333	1.13599	0.127506	0.376345	0.715275	0.6
hsa-miR-27a-3p	868.367	733.75	1.18346	0.168446	0.852553	0.9559	0.58125	hsa-miR-27a-3p	868.367	745.042	1.16553	0.153174	0.345563	0.70634	0.57875	hsa-miR-27a-3p	733.75	745.042	0.984844	-0.0152718	0.37466	0.715275	0.555
hsa-miR-181c-5p	25.7583	24.0333	1.07178	0.0693164	0.855153	0.9559	0.50125	hsa-miR-181c-5p	25.7583	30.7583	0.837442	-0.177403	0.21706	0.5928	0.3775	hsa-miR-181c-5p	24.0333	30.7583	0.78136	-0.246719	0.287712	0.715046	0.40625
hsa-miR-10a-5p	1844.66	1505.97	1.22489	0.202854	0.856835	0.9559	0.5575	hsa-miR-10a-5p	1844.66	1784.08	1.03396	0.033394	0.995878	0.999812	0.50375	hsa-miR-10a-5p	1505.97	1784.08	0.844121	-0.16946	0.860367	0.962636	0.455
hsa-miR-199a-3p	199.846	177.058	1.1287	0.121067	0.858191	0.9559	0.50875	hsa-miR-199a-3p	199.846	167.096	1.196	0.178979	0.42603	0.756611	0.57625	hsa-miR-199a-3p	177.058	167.096	1.05962	0.0579117	0.292921	0.715046	0.62
hsa-miR-199b-3p	199.846	177.058	1.1287	0.121067	0.858191	0.9559	0.50875	hsa-miR-199b-3p	199.846	167.096	1.196	0.178979	0.42603	0.756611	0.57625	hsa-miR-199b-3p	177.058	167.096	1.05962	0.0579117	0.292921	0.715046	0.62
hsa-miR-130b-3p	37.0833	38.875	0.953912	-0.0471837	0.859238	0.9559	0.43375	hsa-miR-130b-3p	37.0833	38.1208	0.972784	-0.0275933	0.985089	0.994267	0.4725	hsa-miR-130b-3p	38.875	38.1208	1.01978	0.0195904	0.855055	0.962636	0.52375
hsa-let-7b-5p	392.25	659.708	0.594581	-0.519898	0.861781	0.9559	0.3675	hsa-let-7b-5p	392.25	717.1	0.546995	-0.603316	0.898185	0.965812	0.39625	hsa-let-7b-5p	659.708	717.1	0.919967	-0.0834175	0.94106	0.986595	0.4825
hsa-miR-197-3p	204.975	212.312	0.96544	-0.0351712	0.879836	0.971599	0.52	hsa-miR-197-3p	204.975	165.983	1.23491	0.211001	0.757308	0.888997	0.535	hsa-miR-197-3p	212.312	165.983	1.27912	0.246172	0.86224	0.962636	0.55875
hsa-miR-130b-5p	6.4	7.02917	0.910492	-0.0937702	0.881913	0.971599	0.48125	hsa-miR-130b-5p	6.4	6.52083	0.98147	-0.0187042	0.25019	0.635379	0.43	hsa-miR-130b-5p	7.02917	6.52083	1.07796	0.075066	0.286256	0.715046	0.47
hsa-miR-766-3p	2.5375	3.1875	0.796078	-0.228058	0.886323	0.972659	0.51	hsa-miR-766-3p	2.5375	2.90833	0.872493	-0.136401	0.795298	0.903747	0.55625	hsa-miR-766-3p	3.1875	2.90833	1.09599	0.0916567	0.886283	0.962636	0.55625
hsa-miR-6837-3p	0	0	NA	NA	0.89377	0.972659	0.47875	hsa-miR-6837-3p	0	0	NA	NA	0.367424	0.706585	0.46875	hsa-miR-6837-3p	0	0	NA	NA	0.381881	0.717406	0.5025
hsa-miR-101-3p	449.758	513.521	0.875833	-0.13258	0.895145	0.972659	0.45375	hsa-miR-101-3p	449.758	702.767	0.639982	-0.446315	0.0699546	0.503981	0.30375	hsa-miR-101-3p	513.521	702.767	0.730713	-0.313734	0.0465539	0.708462	0.30375
hsa-miR-548av-5p	0.504167	0.4125	1.22222	0.200671	0.897839	0.972659	0.49125	hsa-miR-548av-5p	0.504167	1.84167	0.273756	-1.29552	0.0939642	0.512643	0.3875	hsa-miR-548av-5p	0.4125	1.84167	0.223982	-1.49619	0.108544	0.715046	0.395
hsa-miR-548k	0.504167	0.4125	1.22222	0.200671	0.897839	0.972659	0.49125	hsa-miR-548k	0.504167	1.84167	0.273756	-1.29552	0.0939642	0.512643	0.3875	hsa-miR-548k	0.4125	1.84167	0.223982	-1.49619	0.108544	0.715046	0.395
hsa-miR-142-5p	3303.96	2694.92	1.226	0.203754	0.902224	0.974162	0.47625	hsa-miR-142-5p	3303.96	2635.56	1.25361	0.226026	0.210099	0.5928	0.575	hsa-miR-142-5p	2694.92	2635.56	1.02252	0.0222722	0.16389	0.715046	0.6075
hsa-miR-374a-5p	4.71667	7.375	0.639548	-0.446994	0.920649	0.97543	0.3825	hsa-miR-374a-5p	4.71667	4.1	1.15041	0.140115	0.469194	0.788988	0.54375	hsa-miR-374a-5p	7.375	4.1	1.79878	0.587109	0.222789	0.715046	0.6575
hsa-miR-338-3p	3.42083	3.1125	1.09906	0.0944579	0.920848	0.97543	0.5425	hsa-miR-338-3p	3.42083	1.36667	2.50305	0.91751	0.522432	0.822255	0.605	hsa-miR-338-3p	3.1125	1.36667	2.27744	0.823052	0.626766	0.851724	0.57
hsa-miR-1249	1.55	1.84167	0.841629	-0.172416	0.920928	0.97543	0.445	hsa-miR-1249	1.55	0.233333	6.64286	1.89354	0.91046	0.966986	0.5525	hsa-miR-1249	1.84167	0.233333	7.89286	2.06596	0.850997	0.962636	0.62
hsa-miR-199a-3p	196.408	172.258	1.1402	0.131201	0.921166	0.97543	0.545	hsa-miR-199a-3p	196.408	167.096	1.17542	0.161628	0.465241	0.787517	0.57625	hsa-miR-199a-3p	172.258	167.096	1.0309	0.0304278	0.464681	0.755107	0.59625
hsa-miR-199b-3p	196.408	172.258	1.1402	0.131201	0.921166	0.97543	0.545	hsa-miR-199b-3p	196.408	167.096	1.17542	0.161628	0.465241	0.787517	0.57625	hsa-miR-199b-3p	172.258	167.096	1.0309	0.0304278	0.464681	0.755107	0.59625
hsa-miR-335-3p	4	5.15417	0.776071	-0.253511	0.927289	0.97543	0.4625	hsa-miR-335-3p	4	2.77917	1.43928	0.364143	0.135094	0.564532	0.57125	hsa-miR-335-3p	5.15417	2.77917	1.85457	0.617654	0.109328	0.715046	0.625
hsa-miR-6131	0	0	NA	NA	0.931034	0.97543	0.5125	hsa-miR-6131	0	0	NA	NA	0.332137	0.693758	0.54	hsa-miR-6131	0	0	NA	NA	0.474135	0.764721	0.52875
hsa-miR-324-5p	0	0.35	0	#NAME?	0.931674	0.97543	0.4525	hsa-miR-324-5p	0	0.45	0	#NAME?	0.387572	0.724808	0.45	hsa-miR-324-5p	0.35	0.45	0.777778	-0.251314	0.391072	0.72215	0.495
hsa-miR-301a-3p	30.3333	28.9583	1.04748	0.0463892	0.93325	0.97543	0.53	hsa-miR-301a-3p	30.3333	24.0208	1.26279	0.233326	0.962385	0.989647	0.52125	hsa-miR-301a-3p	28.9583	24.0208	1.20555	0.186937	0.894843	0.962994	0.55
hsa-miR-23c	7.19167	5.50833	1.3056	0.266661	0.933411	0.97543	0.4925	hsa-miR-23c	7.19167	4.15833	1.72946	0.547809	0.325844	0.693758	0.58	hsa-miR-23c	5.50833	4.15833	1.32465	0.281148	0.276969	0.715046	0.59625
hsa-miR-18a-3p	1.62917	1.2125	1.34364	0.295384	0.940218	0.978201	0.5025	hsa-miR-18a-3p	1.62917	0	Inf	Inf	0.446533	0.780233	0.51125	hsa-miR-18a-3p	1.2125	0	Inf	Inf	0.489195	0.764721	0.49875
hsa-miR-431-5p	9.6375	5.925	1.62658	0.486481	0.942083	0.978201	0.5225	hsa-miR-431-5p	9.6375	2.45833	3.92034	1.36618	0.0623417	0.503981	0.6825	hsa-miR-431-5p	5.925	2.45833	2.41017	0.879697	0.0888433	0.715046	0.66625
hsa-miR-30c-1-3p	0.575	0.841667	0.683168	-0.381014	0.956907	0.989568	0.49625	hsa-miR-30c-1-3p	0.575	0	Inf	Inf	0.326184	0.693758	0.5025	hsa-miR-30c-1-3p	0.841667	0	Inf	Inf	0.321659	0.715046	0.50625
hsa-miR-23b-3p	80.2208	66.9333	1.19852	0.181086	0.960712	0.989568	0.54	hsa-miR-23b-3p	80.2208	43.025	1.86452	0.623002	0.0194132	0.460108	0.74	hsa-miR-23b-3p	66.9333	43.025	1.55568	0.441916	0.0129539	0.708462	0.73875
hsa-miR-26b-3p	6.69583	6.07917	1.10144	0.0966178	0.962215	0.989568	0.495	hsa-miR-26b-3p	6.69583	3.00417	2.22885	0.801485	0.385139	0.724808	0.56375	hsa-miR-26b-3p	6.07917	3.00417	2.02358	0.704867	0.369978	0.715275	0.58625
hsa-miR-30a-3p	33.5417	33.0625	1.01449	0.0143887	0.96521	0.989568	0.5175	hsa-miR-30a-3p	33.5417	24.975	1.34301	0.294913	0.0790539	0.503981	0.6575	hsa-miR-30a-3p	33.0625	24.975	1.32382	0.280524	0.116781	0.715046	0.61125
hsa-miR-24-2-5p	0.158333	0.525	0.301587	-1.1987	0.970414	0.991776	0.495	hsa-miR-24-2-5p	0.158333	0.233333	0.678571	-0.387766	0.29454	0.671878	0.47	hsa-miR-24-2-5p	0.525	0.233333	2.25	0.81093	0.291085	0.715046	0.48
hsa-miR-654-3p	36.6708	34.3667	1.06705	0.0648946	0.976073	0.993371	0.55125	hsa-miR-654-3p	36.6708	13.5417	2.708	0.99621	0.557033	0.836452	0.65375	hsa-miR-654-3p	34.3667	13.5417	2.53785	0.931316	0.598931	0.839551	0.60125
hsa-miR-493-5p	1.3125	1.41667	0.926471	-0.076373	0.982887	0.993371	0.52375	hsa-miR-493-5p	1.3125	0	Inf	Inf	0.0284759	0.503981	0.68625	hsa-miR-493-5p	1.41667	0	Inf	Inf	0.08081	0.715046	0.67875
hsa-miR-199b-5p	2.85417	3.50833	0.813539	-0.206361	0.985205	0.993371	0.52	hsa-miR-199b-5p	2.85417	3.49167	0.817422	-0.201599	0.946448	0.982734	0.5025	hsa-miR-199b-5p	3.50833	3.49167	1.00477	0.00476191	0.937995	0.986595	0.50875
hsa-miR-125a-5p	122.617	138.783	0.883511	-0.123851	0.988999	0.993371	0.435	hsa-miR-125a-5p	122.617	120.996	1.0134	0.0133068	0.289467	0.671878	0.5725	hsa-miR-125a-5p	138.783	120.996	1.14701	0.137158	0.169833	0.715046	0.6275
hsa-miR-574-3p	7.23333	7.45833	0.969832	-0.030632	0.989304	0.993371	0.5225	hsa-miR-574-3p	7.23333	6.3125	1.14587	0.136168	0.485402	0.80079	0.5225	hsa-miR-574-3p	7.45833	6.3125	1.18152	0.1668	0.503266	0.767628	0.53125
hsa-miR-101-3p	478.683	519.917	0.920692	-0.0826293	0.991285	0.993371	0.45375	hsa-miR-101-3p	478.683	728.046	0.657491	-0.419325	0.0732114	0.503981	0.3	hsa-miR-101-3p	519.917	728.046	0.714126	-0.336695	0.0356107	0.708462	0.3075
hsa-miR-652-3p	35.575	34.5792	1.0288	0.0283918	0.993371	0.993371	0.4825	hsa-miR-652-3p	35.575	56.8	0.62632	-0.467893	0.100117	0.512643	0.2975	hsa-miR-652-3p	34.5792	56.8	0.608788	-0.496285	0.0780977	0.715046	0.35125
