# Supplementary material for: Next-generation sequencing identifies altered whole blood microRNAs in neuromyelitis optica spectrum disorder which may permit discrimination from multiple sclerosis
Source: J Neuroinflammation. 2015 Oct 31;12:196. doi: 10.1186/s12974-015-0418-1 (PMC4628234; doi:10.1186/s12974-015-0418-1)
Supplement: Additional file 3: — ANOVA of miRNAs in whole blood. [file 12974_2015_418_MOESM3_ESM.xls]

## Sheet: whole_blood_anova
miRNA	raw p	adj p	mean controls	median controls	sd controls	mean CIS/RRMS	median CIS/RRMS	sd CIS/RRMS	mean NMOSD	median NMOSD	sd NMOSD
hsa-miR-1180-3p	4.17099e-15	1.98956e-12	64.3449	63.8036	31.6057	109.417	100.479	50.1196	248.777	232.826	133.031
hsa-miR-424-3p	7.51002e-13	1.79114e-10	101.073	88.4049	58.3945	118.318	106.407	71.4247	311.747	267.231	133.85
hsa-miR-425-3p	1.25147e-12	1.98984e-10	14.0472	12.0405	8.94645	39.3676	40.664	19.0183	40.9207	38.1478	16.5389
hsa-miR-184	2.725e-10	3.24957e-08	0.296959	0	0.864223	0.262314	0	0.773305	19.3625	0.59919	27.1403
hsa-miR-652-3p	8.49197e-10	5.25396e-08	1182.1	1034.16	559.512	1471.64	1364.66	620.628	3042.81	2056.15	1760.49
hsa-miR-423-3p	1.02096e-09	5.25396e-08	4556.36	4214.46	2199.62	4981.71	4214.46	3173.11	11528	11359.7	4545.37
hsa-miR-550a-5p	1.10146e-09	5.25396e-08	34.3102	33.1619	16.1408	40.7602	39.1923	20.0846	83.1706	84.7551	35.3401
hsa-miR-550a-5p	1.10146e-09	5.25396e-08	34.3102	33.1619	16.1408	40.7602	39.1923	20.0846	83.1706	84.7551	35.3401
hsa-miR-550a-3-5p	1.10146e-09	5.25396e-08	34.3102	33.1619	16.1408	40.7602	39.1923	20.0846	83.1706	84.7551	35.3401
hsa-miR-550a-3-5p	1.10146e-09	5.25396e-08	34.3102	33.1619	16.1408	40.7602	39.1923	20.0846	83.1706	84.7551	35.3401
hsa-miR-550a-3-5p	1.01668e-08	4.15231e-07	27.4848	28.7935	13.2604	34.4683	33.5101	18.2193	65.9367	57.9798	24.5347
hsa-miR-766-3p	1.04461e-08	4.15231e-07	24.927	22.1781	13.5889	34.5541	29.7814	22.0368	77.157	61.6721	49.5401
hsa-miR-222-3p	1.83941e-08	6.7492e-07	50.2018	48.1862	27.2292	70.9419	70.2318	33.3038	119.669	118.761	42.8825
hsa-miR-425-5p	3.582e-08	1.20397e-06	5152.96	4464.56	2969.67	8455.23	7837.57	2959.9	9684.1	10469.9	2325.48
hsa-miR-330-5p	3.78607e-08	1.20397e-06	6.12551	5.75304	3.9039	10.3547	9.17409	5.56753	16.171	14.9939	5.98263
hsa-miR-532-3p	1.12931e-07	3.36674e-06	264.97	253.976	126.168	420.086	391.097	205.688	597.996	684.866	197.834
hsa-miR-215-5p	1.85292e-07	5.19908e-06	2751.77	2056.15	2080.65	1277.02	1233.57	558.704	852.903	665.267	467.441
hsa-miR-744-5p	5.47471e-07	1.4508e-05	184.464	164.86	96.0037	206.312	187.663	90.689	373.319	316.061	143.964
hsa-miR-1303	1.69318e-06	4.25078e-05	3.5306	3	3.67023	6.50631	6.13259	5.06756	15.8623	8.38057	16.9274
hsa-miR-146b-5p	2.12385e-06	5.06538e-05	213.851	159.684	212.819	72.8504	69.5172	45.3607	64.4597	56.8988	47.365
hsa-miR-503-5p	3.39316e-06	7.70732e-05	2.27107	1.7834	2.26411	6.41289	5.17004	4.95483	3.95767	4.34008	2.09125
hsa-miR-7855-5p	4.16397e-06	9.02825e-05	2.23717	2	2.12125	3.78988	3.33603	3.23264	7.12164	6.87449	2.55704
hsa-miR-3909	4.53523e-06	9.17987e-05	5.43645	4.34008	4.61856	8.72942	7.99899	6.03632	15.4523	15.3198	8.21351
hsa-miR-18b-3p	4.6188e-06	9.17987e-05	4.03747	3.03036	3.85764	5.2278	4.91599	4.08336	11.2786	10.2267	5.04177
hsa-miR-502-3p	5.26593e-06	0.000100474	197.557	153.611	135.609	272.207	289.172	148.195	464.22	470.919	228.909
hsa-miR-1307-3p	6.11993e-06	0.000104607	101.494	98.0385	56.3415	135.618	120.113	82.4451	246.657	253.976	152.484
hsa-miR-6842-3p	6.14501e-06	0.000104607	16.7721	13.3684	11.0521	14.7179	13.414	8.29769	33.936	28.7935	22.641
hsa-miR-941	6.79833e-06	0.000104607	537.639	358.893	361.597	493.512	446.752	232.54	1005.01	941.16	403.411
hsa-miR-941	6.79833e-06	0.000104607	537.639	358.893	361.597	493.512	446.752	232.54	1005.01	941.16	403.411
hsa-miR-941	6.79833e-06	0.000104607	537.639	358.893	361.597	493.512	446.752	232.54	1005.01	941.16	403.411
hsa-miR-941	6.79833e-06	0.000104607	537.639	358.893	361.597	493.512	446.752	232.54	1005.01	941.16	403.411
hsa-miR-30a-5p	8.2285e-06	0.000122656	8299.34	7631.69	2725.6	10432	9362.17	4161.22	14279.5	14254.7	3183.35
hsa-miR-1254	1.16042e-05	0.0001628	18.4472	17.6296	11.569	15.3071	14.0891	9.09368	36.0328	29.0445	26.595
hsa-miR-1254	1.16042e-05	0.0001628	18.4472	17.6296	11.569	15.3071	14.0891	9.09368	36.0328	29.0445	26.595
hsa-miR-30d-5p	1.38315e-05	0.00018599	8934.33	7258.37	3752.1	11149.1	10179.5	4564.05	15977	15645	4497.92
hsa-miR-660-5p	1.4037e-05	0.00018599	97.4875	75.6923	67.0113	62.0643	60.2601	36.591	22.9604	28.7935	16.601
hsa-miR-671-3p	1.50337e-05	0.000193812	43.5732	42.6518	21.3956	34.2144	27.5749	28.647	85.8787	56.8988	66.774
hsa-miR-589-5p	1.86802e-05	0.000229393	153.134	141.654	78.6441	153.264	148.272	61.8791	260.549	260.409	65.2968
hsa-miR-1273h-3p	1.87554e-05	0.000229393	12.1608	10.1377	8.22545	10.9065	9.04251	7.3942	26.4639	18.5749	21.1713
hsa-miR-6783-3p	3.05213e-05	0.000363967	2.79432	2.54656	2.48106	2.85536	2.08806	2.96762	9.40302	5.83603	11.4303
hsa-miR-500a-3p	3.46632e-05	0.000403276	255.76	195.883	197.314	344.582	371.996	197.19	621.221	568.672	430.698
hsa-let-7g-5p	3.56221e-05	0.000404566	2592.13	2518.13	1455.78	1699.78	1576.43	972.886	1035.86	840.012	789.595
hsa-miR-625-5p	3.915e-05	0.000424686	6.37544	5.17004	5.95487	9.40236	8.10931	6.00783	16.6573	16.085	10.5817
hsa-miR-143-3p	3.91744e-05	0.000424686	122.238	99.1336	91.8457	64.0818	60.2196	43.5585	50.7924	39.8583	50.9574
hsa-miR-501-3p	4.2583e-05	0.00045138	229.784	156.482	199.845	328.048	358.893	202.295	576.232	549.502	361.349
hsa-let-7i-3p	4.36202e-05	0.000452322	49.0633	46.3401	27.0661	64.0751	62.5648	26.2188	92.0865	83.7854	40.04
hsa-miR-3173-5p	4.7717e-05	0.000484277	20.0356	14.7895	17.1511	20.4077	16.2824	15.8232	51.0578	30.8785	45.7411
hsa-miR-3615	5.75376e-05	0.00057178	2830.81	2671.81	1303.22	3814.38	2999.19	2862.75	6728.43	6168.2	3772.41
hsa-miR-191-5p	8.84387e-05	0.000860923	57266	45049.4	27597.8	44857.8	45049.4	22682.7	80645.2	101810	30910.5
hsa-miR-152-3p	9.64265e-05	0.000919909	22.7984	14.4291	24.1122	10.1534	9.76619	5.84266	6.39106	5.77733	3.75423
hsa-miR-1260b	0.0001087	0.00101666	407.986	371.996	230.984	371.341	280.526	294.249	952.699	623.32	1032.25
hsa-miR-4448	0.000121	0.00110995	1.85773	0.987854	2.47119	1.6888	1.33907	1.85633	5.16268	3.71255	4.43386
hsa-miR-148b-3p	0.000128142	0.00115328	219.866	145.393	171.592	121.98	102.972	61.0691	118.489	118.761	49.3599
hsa-miR-185-3p	0.000150195	0.00132672	36.5914	32.8745	24.7003	30.4904	25.2723	21.651	66.5469	56.8988	41.31
hsa-miR-4732-3p	0.000181257	0.00155619	3523.1	2671.81	2469.19	3791.96	2518.13	4106.09	8794.14	8593.3	5549.87
hsa-miR-148a-3p	0.000182698	0.00155619	959.776	549.502	1038.86	427.998	414.447	209.295	332.133	344.109	171.928
hsa-miR-323b-3p	0.000198283	0.00165932	4.71274	3.40486	5.53437	12.3719	8.38057	11.4105	6.59293	5.62146	5.29351
hsa-miR-451a	0.000213003	0.00175177	87185.1	101810	26184.2	91022.4	101810	24812.5	54574	35450.2	32350.6
hsa-miR-484	0.000227443	0.00183882	14358.3	14254.7	6334.59	20033.7	17538.2	10571.4	25621.6	25661.2	7228.69
hsa-miR-2110	0.000248776	0.00197777	20.6553	15.6032	16.8838	27.3595	23.1002	21.4479	55.5488	33.5101	51.9983
hsa-miR-1260a	0.000263223	0.00205831	420.733	396.749	246.233	372.826	273.194	311.95	931.427	549.502	1003.9
hsa-miR-5010-3p	0.000273593	0.0021049	104.934	85.7247	49.3163	123.006	91.5192	92.638	222.458	204.522	125.352
hsa-miR-324-3p	0.000300106	0.00227223	168.059	131.761	110.152	178.887	151.878	108.767	324.48	324.36	153.03
hsa-miR-101-3p	0.000398407	0.00296938	474.977	433.004	349.472	318.265	275.369	247.285	114.549	91.085	87.3771
hsa-miR-15b-3p	0.000407638	0.00299143	125.828	116.449	57.3406	110.298	95.3512	75.3561	35.3911	37.0648	16.9805
hsa-miR-6852-5p	0.000423715	0.0030623	6.98437	7.01619	4.05707	7.23516	5.36032	5.3459	13.7593	13.3684	7.35251
hsa-miR-29b-3p	0.000443658	0.00311213	21.3363	18.7976	13.9256	13.8835	13.2379	8.68661	9.58833	6.73684	6.15092
hsa-miR-29b-3p	0.000443658	0.00311213	21.3363	18.7976	13.9256	13.8835	13.2379	8.68661	9.58833	6.73684	6.15092
hsa-miR-101-3p	0.000482351	0.00333451	487.72	433.004	374.114	322.481	278.811	253.757	115.804	91.085	88.4391
hsa-miR-454-5p	0.000505439	0.00341614	158.625	133.142	99.6846	113.916	108.13	44.7903	76.8896	71.1093	40.3241
hsa-miR-130a-3p	0.000508482	0.00341614	582.946	604.291	271.834	696.113	708.506	213.606	395.627	276.86	273.508
hsa-miR-192-5p	0.000588499	0.00384875	9982.7	8043.45	5746.35	6721.29	6026.28	3278.55	6157.36	6310.12	3061.44
hsa-miR-25-5p	0.000601748	0.00384875	6.07617	4.50202	5.23484	6.66272	5.14575	5.97594	13.7731	13.9433	7.50679
hsa-let-7a-5p	0.00060914	0.00384875	11958	11805.4	4655.19	10508.8	10097.5	4492.66	6021.18	5594.24	2717.35
hsa-miR-320b	0.000616342	0.00384875	1058.27	840.012	698.328	1009.34	660.003	940.693	2466.76	804.036	2679.36
hsa-miR-4326	0.00061937	0.00384875	50.114	48.587	39.2351	59.1203	60.2601	37.7776	101.717	105.324	39.2974
hsa-miR-197-3p	0.000623103	0.00384875	524.213	414.433	392.615	420.497	408.269	161.331	902.632	641.547	856.782
hsa-miR-146b-3p	0.000629356	0.00384875	23.529	21.998	16.3862	18.0988	16.2186	13.3585	38.6713	24.9453	26.1586
hsa-miR-142-5p	0.000670893	0.00405083	17755.7	15645	9349.93	12183.9	8593.3	9766.04	7101.64	8043.45	3222.67
hsa-miR-324-5p	0.000689961	0.00409583	77.1801	73.9919	35.5169	104.515	103.444	36.5407	109.088	94.6964	44.6232
hsa-miR-5695	0.000695518	0.00409583	6.72837	4.9919	5.71319	3.8303	3.25709	3.39506	2.16912	1.48178	1.93078
hsa-miR-320b	0.000758204	0.00433884	1149.06	871.3	779.004	1085.69	680.977	1011.2	2618.07	871.3	2792.79
hsa-miR-4435	0.000764072	0.00433884	25.092	21.417	16.6516	17.9921	17.4119	11.2572	33.4198	31.7206	10.9914
hsa-miR-4435	0.000764072	0.00433884	25.092	21.417	16.6516	17.9921	17.4119	11.2572	33.4198	31.7206	10.9914
hsa-miR-146a-5p	0.000786747	0.00438134	158.273	110.935	152.688	82.6231	76.4534	40.5633	90.1618	85.7247	29.149
hsa-miR-345-5p	0.000789927	0.00438134	275.011	273.194	89.316	344.232	324.36	130.156	415.266	402.105	161.778
hsa-miR-320a	0.000814927	0.00446805	1663.55	1189.09	1232.91	1448.24	941.16	1279.39	3442.2	1278.05	3340.89
hsa-miR-6782-3p	0.000826915	0.00448225	3.37238	2.30162	3.37387	4.30553	4.61235	3.28463	7.689	6.22267	2.8693
hsa-miR-181d-5p	0.000921205	0.00493725	114.993	93.7591	66.1891	126.654	124.332	43.1193	191.876	170.563	97.7013
hsa-miR-93-5p	0.000953166	0.00505178	3153.7	2200.17	2792.73	5024.45	4930.07	2358.86	5081.2	6026.28	2300.44
hsa-miR-7706	0.000977337	0.00507773	141.928	130.381	73.1426	143.367	108.078	101.294	257.515	230.763	124.176
hsa-let-7e-5p	0.000990242	0.00507773	6091.22	5724.05	2246.16	5401.06	5209.61	2060.28	3386.27	3181.47	1569.09
hsa-let-7a-5p	0.000990834	0.00507773	12739.6	12251.1	5419.47	10974	10469.9	4810.65	6414.86	6168.2	2995.74
hsa-miR-223-3p	0.00101133	0.00507773	613.607	623.32	242.082	683.137	665.267	300.984	344.217	270.213	179.611
hsa-miR-584-5p	0.00104057	0.00507773	178.051	148.198	101.583	268.458	245.381	149.836	309.894	248.134	164.058
hsa-miR-1270	0.00104135	0.00507773	3.01257	2.54656	2.99053	2.9586	2.29656	3.28483	8.36676	5.19433	10.8485
hsa-miR-1270	0.00104135	0.00507773	3.01257	2.54656	2.99053	2.9586	2.29656	3.28483	8.36676	5.19433	10.8485
hsa-let-7f-5p	0.00104322	0.00507773	10069	10469.9	3695.65	9077.86	8593.3	3992.55	5205.08	4930.07	2441.91
hsa-miR-1294	0.00114945	0.00553828	16.6836	8.19028	17.8931	7.68202	6.54049	5.57207	11.4188	11.2389	6.08101
hsa-miR-1306-5p	0.00130715	0.00590514	49.0868	40.2834	29.3865	59.5312	50.3826	33.7821	91.634	79.6619	46.7675
hsa-miR-6859-3p	0.00130719	0.00590514	3.6352	2.73482	3.53103	5.48708	4.93421	4.61941	9.51509	6.17611	8.34202
hsa-miR-6859-3p	0.00130719	0.00590514	3.6352	2.73482	3.53103	5.48708	4.93421	4.61941	9.51509	6.17611	8.34202
hsa-miR-6859-3p	0.00130719	0.00590514	3.6352	2.73482	3.53103	5.48708	4.93421	4.61941	9.51509	6.17611	8.34202
hsa-miR-548h-5p	0.00131921	0.00590514	13.728	10.2773	10.1531	9.02392	5.57186	9.56328	2.68182	1.80162	2.13067
hsa-miR-548h-5p	0.00133701	0.00590514	13.6137	9.99798	10.1885	8.92807	5.57186	9.56601	2.54748	1.80162	1.97488
hsa-miR-548h-5p	0.00133701	0.00590514	13.6137	9.99798	10.1885	8.92807	5.57186	9.56601	2.54748	1.80162	1.97488
hsa-miR-548h-5p	0.00133701	0.00590514	13.6137	9.99798	10.1885	8.92807	5.57186	9.56601	2.54748	1.80162	1.97488
hsa-miR-548h-5p	0.00133701	0.00590514	13.6137	9.99798	10.1885	8.92807	5.57186	9.56601	2.54748	1.80162	1.97488
hsa-miR-106b-3p	0.00149457	0.00654046	2697.42	2671.81	791.29	2475.9	2518.13	606.333	3337.37	3181.47	956.514
hsa-miR-140-3p	0.00154581	0.00670318	4139.23	3511.73	1768.38	3890.58	3432.71	1660.03	6142.62	5209.61	2990.21
hsa-miR-128-3p	0.00169314	0.00727591	905.016	871.3	391.79	1074.72	1006.98	342.816	1392.66	1364.66	697.783
hsa-miR-548x-5p	0.00177228	0.00748121	12.6228	8.82186	9.69012	8.38026	5.25304	9.07616	2.26426	1.80162	1.92731
hsa-miR-548g-5p	0.00177228	0.00748121	12.6228	8.82186	9.69012	8.38026	5.25304	9.07616	2.26426	1.80162	1.92731
hsa-miR-93-3p	0.00183353	0.00758909	137.411	128.121	64.4505	163.289	153.891	53.3837	207.905	213.591	71.2608
hsa-miR-4685-3p	0.00183781	0.00758909	131.751	109.842	66.8939	145.044	121.782	105.223	242.823	287.409	88.6086
hsa-miR-92b-3p	0.00184556	0.00758909	22863	22619.1	10554.2	18740.6	17538.2	9621.01	30776.3	25661.2	14861.3
hsa-miR-576-5p	0.00188529	0.00768617	373.33	293.903	344.747	261.283	259.143	147.06	97.811	82.9656	55.715
hsa-miR-548f-5p	0.00191539	0.00774271	12.375	8.06275	9.67127	8.22952	5.25304	8.85592	2.22341	1.80162	1.87125
hsa-miR-3127-3p	0.00199211	0.00798517	3.09415	2.30162	3.26045	4.78316	3.69534	4.83343	8.44166	7.72874	6.11522
hsa-miR-7-1-3p	0.00204925	0.00814575	6.96295	5.96356	5.62029	4.38728	3.42308	3.86786	2.31579	2.30162	1.81733
hsa-miR-128-3p	0.00208229	0.0082087	864.444	840.012	366.696	1025.74	964.211	309.984	1300.86	1278.05	642.367
hsa-miR-4286	0.00217608	0.00850813	9.9606	8.55263	7.51901	9.54133	8.48887	5.53609	18.392	13.3684	15.034
hsa-miR-4301	0.00226806	0.00879563	1.16609	0.516194	1.56388	2.17152	1.3249	2.71291	4.79444	2.27733	6.89155
hsa-let-7f-5p	0.00228751	0.00879952	10942.3	11359.7	4277.49	9950.04	8999.21	4873.75	5506.87	5209.61	2615.7
hsa-miR-181b-5p	0.00239481	0.00913861	170.933	136.67	92.4619	200.511	200.348	64.237	271.496	237.121	137.532
hsa-miR-550a-3p	0.0028496	0.0105914	404.192	328.35	245.538	561.878	540.644	216.372	468.264	414.433	191.527
hsa-miR-550a-3p	0.0028496	0.0105914	404.192	328.35	245.538	561.878	540.644	216.372	468.264	414.433	191.527
hsa-miR-550a-3p	0.0028496	0.0105914	404.192	328.35	245.538	561.878	540.644	216.372	468.264	414.433	191.527
hsa-miR-16-5p	0.00286434	0.0105914	13824.2	8999.21	9369.52	21037.1	18466.1	13503.8	11831.8	8999.21	8323.48
hsa-miR-181b-5p	0.00314836	0.0115016	169.494	136.67	91.1894	196.948	192.3	65.6419	266.911	237.121	130.981
hsa-let-7i-5p	0.00315873	0.0115016	5911.18	5209.61	2616.6	4748.59	4578.65	2244.59	3418.88	2999.19	1563.31
hsa-miR-320c	0.00319636	0.0115505	39.2689	24.0486	35.909	34.5756	22.3603	37.3788	87.9124	60.5749	104.395
hsa-miR-4433b-5p	0.00328246	0.0117724	33.1269	27.336	19.7038	37.0394	31.8715	27.0969	67.1987	45.8947	60.3781
hsa-miR-182-5p	0.00343511	0.0122217	41504.4	45049.4	18779.4	33247.1	35450.2	16442.8	23389.3	22619.1	12036.2
hsa-miR-16-5p	0.00345897	0.0122217	15407.6	9725.13	11896.8	25485.7	21006.6	19575.1	13288.7	9725.13	10077.5
hsa-miR-378a-5p	0.00418307	0.0146715	12.3756	9.04251	10.3292	17.9233	17.5557	9.52373	21.7788	21.247	11.1837
hsa-miR-548aj-5p	0.00475648	0.0164954	12.6228	8.82186	9.69012	8.63988	5.25304	10.3296	2.26426	1.80162	1.92731
hsa-miR-505-5p	0.00479995	0.0164954	2.2713	1.10729	3.3713	4.08435	3.91093	3.77276	7.46209	5.46559	10.8664
hsa-miR-194-5p	0.00480683	0.0164954	155.074	156.482	84.0928	206.524	200.348	79.9477	160.22	158.083	65.8373
hsa-miR-361-5p	0.00494516	0.0167891	38.3527	40.664	16.9478	46.8374	44.6822	22.9899	62.2225	54.8138	31.9088
hsa-miR-335-5p	0.00496283	0.0167891	3.13841	2.30162	3.36083	6.26818	4.38158	5.62984	3.93062	2.34413	4.54684
hsa-let-7a-5p	0.00527362	0.0176662	12679.3	12683.5	5235.72	11835.9	10469.9	5908.01	6592.64	5594.24	3292.87
hsa-miR-6735-5p	0.0053305	0.0176662	2.79074	2.36235	2.64668	1.58431	1.10729	1.83864	3.8664	4.69231	4.39077
hsa-miR-28-5p	0.0053332	0.0176662	187.16	173.538	65.5009	164.378	153.611	58.0698	123.48	128.121	27.7378
hsa-miR-22-5p	0.00573228	0.0188572	11.6548	9.04251	8.01676	15.6252	12.002	11.8596	5.65992	5.31174	3.02631
hsa-miR-128-1-5p	0.0059368	0.0193716	3.54058	3.04858	3.11129	3.23519	3.03543	2.32947	6.63397	4.45951	6.2965
hsa-miR-320c	0.00596985	0.0193716	30.807	18.9332	31.5681	26.741	15.7257	31.8436	68.7497	49.3644	83.4756
hsa-miR-194-5p	0.00621378	0.0200268	159.008	156.482	86.5888	210.608	204.522	82.5114	163.685	158.083	67.7211
hsa-miR-500a-5p	0.0065149	0.0208564	2.06671	2.28745	1.89785	3.9504	3.33198	3.57174	2.98712	3.26721	1.88469
hsa-miR-132-3p	0.00711054	0.0226115	14.138	14.5304	9.92589	19.5525	19.5445	9.53381	21.8139	23.3036	7.46797
hsa-miR-636	0.00850129	0.0267466	194.357	140.377	143.066	151.382	118.761	111.979	282.798	237.121	185.199
hsa-miR-548ar-5p	0.00854985	0.0267466	11.4362	8.06275	8.34961	8.23694	5.01619	10.2146	2.05962	1.04453	1.98711
hsa-miR-126-3p	0.00857984	0.0267466	125.932	91.085	97.3983	189.714	137.87	174.926	62.723	20.1498	72.7181
hsa-miR-3163	0.00863517	0.0267466	2.20488	1.87045	2.09651	3.1997	3.32996	2.31276	4.32738	4.08907	2.04519
hsa-miR-3614-5p	0.00937578	0.028672	2.7528	1.49393	3.82681	1.7109	1.36134	1.88261	4.85167	2.60121	5.60853
hsa-miR-21-5p	0.00937701	0.028672	397.171	309.223	369.885	276.351	216.403	194.524	141.336	109.842	90.0753
hsa-miR-548e-3p	0.00961354	0.029208	3.62442	2.43117	4.09674	2.20597	1.70648	2.34351	0.79297	1.20648	0.790285
hsa-miR-210-5p	0.00976181	0.0294708	18.1449	16.4737	10.7482	21.0239	17.8168	16.2359	34.6434	29.0445	26.609
hsa-miR-6786-3p	0.0103088	0.0309264	5.45344	4.2834	4.78396	3.49548	3.0253	3.09676	6.50847	5.83603	3.84964
hsa-miR-181a-3p	0.0106581	0.0317745	37.1855	34.6842	21.4081	32.2172	26.3522	20.4023	16.4144	16.9636	8.32411
hsa-miR-1234-3p	0.0120664	0.0357495	5.19899	4.08907	4.82804	3.13671	2.12652	3.18542	2.33162	2.04656	2.03049
hsa-miR-4677-3p	0.0125341	0.0368022	12.0785	10.7733	8.35366	9.04318	8.46964	4.73922	6.61686	6.17611	4.5393
hsa-miR-26a-5p	0.0127116	0.0368022	4193.33	3945	1638.76	5365.12	5139.73	2067.07	4683.01	4811.4	2448.47
hsa-miR-330-3p	0.0127788	0.0368022	2.22408	1.60324	2.33438	3.02436	2.36134	2.7157	4.87376	3.76923	3.34781
hsa-miR-3176	0.0128178	0.0368022	4.50701	1.91903	6.23339	7.53063	6.30162	6.87815	11.0659	8.94737	10.8718
hsa-miR-3158-3p	0.0128846	0.0368022	315.186	293.903	149.442	315.796	276.86	182.592	492.448	391.393	301.403
hsa-miR-3158-3p	0.0128846	0.0368022	315.186	293.903	149.442	315.796	276.86	182.592	492.448	391.393	301.403
hsa-miR-328-3p	0.0132309	0.0375662	226.868	192.235	119.096	272.885	202.435	292.283	485.559	324.36	401.5
hsa-miR-548k	0.0135573	0.0382651	9.0861	7.61134	7.22899	6.41781	4.97166	6.10896	3.18439	1.80162	3.84551
hsa-miR-335-3p	0.0140373	0.039387	16.5165	12.8664	15.365	17.6609	15.6032	9.92837	6.02024	4.96761	4.24238
hsa-miR-1296-5p	0.0141245	0.0394	2.81602	1.7247	3.46567	3.6447	3.13664	2.99231	6.4781	3.38462	6.64964
hsa-miR-30b-5p	0.0145566	0.040369	1055.89	568.672	968.828	957.775	918.109	517.049	352.373	332.34	168.225
hsa-miR-375	0.0155703	0.0429309	1.95193	1.60324	2.17599	2.08826	1.89474	1.99382	4.1382	4.31174	3.72842
hsa-miR-500b-5p	0.015898	0.0435825	2.00838	1.87045	1.90194	3.56157	3.12652	3.24627	2.44866	2.39271	1.84183
hsa-miR-181c-5p	0.0168235	0.0458562	52.4878	50.8259	29.7334	60.2854	56.6194	29.9871	32.6976	26.3158	26.0679
hsa-miR-15a-5p	0.0170542	0.0462207	1729.32	1189.09	1163.77	1846.92	1576.43	1322.13	691.882	587.287	651.029
hsa-miR-3157-3p	0.0177651	0.0478755	2.74819	2.60729	2.4244	3.39443	3.21761	2.88715	5.45878	6.02632	3.45073
hsa-let-7c-5p	0.0185202	0.0496301	7897.38	7258.37	3233.96	6801.19	6681.72	2209.62	5584.63	4930.07	2245.78
hsa-miR-664a-3p	0.0191092	0.0509223	71.5134	61.1235	42.8534	66.8372	62.3623	31.8878	37.1332	49.3644	22.4448
hsa-miR-26a-5p	0.0207108	0.0548837	4100.06	3831.57	1556.52	5117.89	5069.84	1872.55	4541.03	4811.4	2306.04
hsa-miR-130b-3p	0.0209345	0.0551699	278.409	242.628	127.015	316.607	301.733	111.047	217.312	222.879	76.4214
hsa-miR-106b-5p	0.0211506	0.0554333	152.354	109.842	119.018	152.975	146.796	83.7862	66.2391	70.5243	48.9816
hsa-miR-151a-3p	0.0230904	0.0601864	2012.88	1893.43	718.404	1716.52	1452.21	791.144	2471.58	1734.04	1705.71
hsa-miR-30e-3p	0.0244667	0.0631199	118.064	100.927	62.8131	90.223	76.834	42.2825	93.3703	92.8219	44.6614
hsa-miR-6501-5p	0.0244805	0.0631199	2.7359	1.63968	4.51561	3.3085	2.14879	4.40825	7.11649	3.98381	6.85978
hsa-miR-16-2-3p	0.0280284	0.0718793	1085.01	684.866	993.289	1541.73	1189.09	1536.94	518.324	344.109	365.066
hsa-miR-342-3p	0.0289128	0.0737509	282.301	222.879	157.463	261.305	254.123	107.707	166.552	140.377	75.5633
hsa-miR-21-3p	0.0294888	0.07482	25.7881	22.7227	17.8554	36.2578	33.0182	20.5359	36.1803	34.9798	25.3173
hsa-miR-139-5p	0.0301857	0.0761829	2.24517	1.49393	2.57827	3.27719	2.71356	3.03753	4.63931	5.01417	2.77489
hsa-miR-30d-3p	0.0315339	0.0791666	5.3825	4.90688	4.54908	4.59889	3.84413	4.33144	1.553	1.2834	1.51061
hsa-miR-3605-3p	0.0322638	0.080575	162.056	134.306	96.1699	172.114	141.654	111.304	262.708	200.348	178.758
hsa-miR-532-5p	0.0352927	0.0876802	513.105	499.514	198.292	585.648	577.98	183.12	448.368	449.263	180.161
hsa-miR-190a-5p	0.0357209	0.0882842	4.99209	3.83806	5.38757	3.59217	2.1417	4.00808	1.23537	1.02429	1.26424
hsa-miR-4746-5p	0.03703	0.0910479	9.87647	8.6498	8.1874	11.5786	9.46356	13.2554	19.7232	17.6296	8.60777
hsa-miR-4659a-3p	0.0384091	0.0939545	3.74541	3.12146	2.71326	5.6279	4.74899	4.56613	6.03184	6.17611	4.00996
hsa-miR-874-5p	0.0392049	0.095412	1.3913	0.702429	1.90585	1.84322	1.33198	1.98406	3.14299	2.30162	2.58268
hsa-miR-1343-3p	0.0404148	0.0978572	3.01172	2	3.47511	1.98961	0.98583	2.64447	4.48859	1.89879	4.86825
hsa-let-7a-3p	0.0411351	0.0990981	6.26226	3.53846	7.71779	4.20924	3.48583	4.43315	1.70593	1.2834	1.38885
hsa-miR-28-3p	0.0431512	0.103433	522.699	499.514	187.768	543.636	461.178	245.433	787.29	499.514	775.869
hsa-miR-22-3p	0.0441401	0.104854	32019.7	29353.5	15564	39970.4	35450.2	16355	39425.7	45049.4	16570.2
hsa-miR-126-5p	0.0441838	0.104854	373.877	237.121	445.815	305.076	239.874	255.444	89.9229	71.7834	88.0312
hsa-miR-454-3p	0.0451094	0.106521	35.6971	25.6275	38.6818	52.7609	43.6498	50.6799	22.7225	21.247	18.765
hsa-miR-10a-5p	0.046503	0.109271	408.222	414.433	214.952	385.673	324.36	185.218	244.678	211.431	146.66
hsa-miR-98-5p	0.0470042	0.109459	166.11	153.611	106.1	126.372	101.872	90.1769	103.156	100.927	48.8529
hsa-miR-5100	0.0470505	0.109459	4.15644	2.43117	4.44613	6.02723	3.05263	10.7097	12.0063	6.02632	14.0455
hsa-miR-23c	0.0472716	0.109459	40.9977	40.2834	17.5004	48.0599	46.3401	17.5383	36.2045	31.4534	22.4456
hsa-miR-219a-1-3p	0.0477986	0.110145	5.09171	4.48178	3.9081	3.90661	3.49899	2.71169	6.04343	6.17611	1.5872
hsa-miR-196a-5p	0.0491463	0.112627	2.90632	1.76113	3.45507	4.96076	3.90283	4.7856	3.34744	1.81579	3.79768
hsa-miR-548z	0.0497775	0.112627	6.39723	5.77733	4.78153	6.75692	5.38664	4.46485	3.13066	3.26721	2.89764
hsa-miR-1233-3p	0.0498204	0.112627	1.85152	0.892713	2.84272	1.56333	1.12551	2.03986	3.67575	2.89676	4.03535
hsa-miR-1233-3p	0.0498204	0.112627	1.85152	0.892713	2.84272	1.56333	1.12551	2.03986	3.67575	2.89676	4.03535
hsa-miR-5189-5p	0.0510581	0.114881	3.05941	2.30162	3.60213	4.00793	2.70749	4.62554	8.40854	3.38462	16.5974
hsa-miR-627-5p	0.0517034	0.115373	1.92477	0.866397	2.79859	2.68492	2.44332	2.44348	0.826647	0.368421	1.15065
hsa-miR-196b-5p	0.0517607	0.115373	4.1956	2.50405	4.99982	7.02864	5.72672	6.87289	4.41921	2.89676	4.48046
hsa-miR-1468-5p	0.0530618	0.117723	29.8115	24.3927	22.648	25.1156	20.0243	18.6538	41.6474	37.417	26.3314
hsa-miR-199a-3p	0.0541589	0.119601	11.4914	9.04251	10.5237	7.35162	4.87247	7.80773	6.65569	1.80162	8.90316
hsa-miR-548h-3p	0.0552779	0.12151	6.39723	5.77733	4.78153	6.62395	5.32794	4.51039	3.07011	2.60121	2.90146
hsa-let-7a-3p	0.0570953	0.124929	6.34766	3.81781	7.69963	4.37011	3.48583	4.46878	2.05815	1.43522	1.7395
hsa-miR-7977	0.0596435	0.129908	5.26542	5.25911	4.14562	4.67449	4.03745	3.67178	7.74273	6.83401	4.10976
hsa-miR-30e-5p	0.0600122	0.130117	1110.03	1034.16	709.878	1109.51	1090.1	481.429	675.998	665.267	334.495
hsa-miR-144-3p	0.0618012	0.1331	109.916	61.1235	118.847	77.3621	36.7206	104.789	29.4113	25.7895	25.9449
hsa-miR-26b-3p	0.0619458	0.1331	87.8466	64.5547	79.3389	72.0335	56.3016	46.6921	40.4831	30.8785	32.1666
hsa-miR-10b-5p	0.0632588	0.135311	354.273	363.178	193.233	326.771	283.968	170.831	212.722	195.883	123.465
hsa-miR-148b-5p	0.0642612	0.136842	21.5504	19.0688	16.3833	27.9339	30.4322	13.096	21.8958	23.8502	9.8528
hsa-miR-371b-5p	0.0645729	0.136894	2.63953	1.79757	2.62452	2.16684	1.67409	2.09411	4.08447	3.66802	3.7914
hsa-miR-3200-3p	0.0661634	0.139646	42.2948	22.3603	46.8777	28.0815	27.9413	11.4553	30.7915	29.2955	17.1161
hsa-miR-1229-3p	0.067649	0.142152	7.72107	5.19433	7.8387	8.66768	7.48279	6.05627	13.7479	10.3887	13.0327
hsa-miR-4732-5p	0.0686985	0.142747	14.9499	10.8623	11.0623	22.5262	16.2156	22.6288	25.5709	22.3603	12.166
hsa-miR-199a-3p	0.0688949	0.142747	11.1789	8.86032	10.3439	7.23785	4.87247	7.80091	6.65569	1.80162	8.90316
hsa-miR-199b-3p	0.0688949	0.142747	11.1789	8.86032	10.3439	7.23785	4.87247	7.80091	6.65569	1.80162	8.90316
hsa-let-7f-2-3p	0.0691291	0.142747	3.40848	2.02834	3.67122	2.38995	1.50405	3.46805	0.880751	0.941296	0.728205
hsa-miR-29c-3p	0.0719369	0.147905	69.1874	64.5547	31.6972	58.8637	53.1589	29.9606	47.8226	48.1862	28.3485
hsa-miR-103a-3p	0.0728409	0.148725	5507.32	4811.4	3240.45	4861.79	4692.74	1995.25	3569.04	3090.33	2048.68
hsa-miR-210-3p	0.0729596	0.148725	192.489	170.563	133.425	245.537	241.251	103.857	237.346	220.109	107.424
hsa-miR-6817-3p	0.0732843	0.148751	4.8478	3.87045	4.79359	3.58752	3.07186	2.94459	6.49595	2.30162	7.19979
hsa-miR-103a-3p	0.0736508	0.148862	5458.42	4811.4	3235.81	4776.31	4578.65	1888.56	3585.78	3090.33	2037.77
hsa-miR-342-5p	0.0763653	0.153697	24.7428	20.0243	17.0989	29.783	28.7935	17.4948	40.754	24.9453	43.4672
hsa-miR-3940-3p	0.0789099	0.158151	36.2704	30.0283	31.5695	36.0377	27.9494	33.6302	60.8627	45.8947	46.0901
hsa-miR-107	0.0802813	0.159268	4507.25	4464.56	1882.89	4189.02	3945	1649.36	3160.08	2819.06	1835.13
hsa-miR-6747-3p	0.0803057	0.159268	8.46465	6.17611	6.73638	10.5281	6.97571	13.4035	17.2418	10.3279	14.3404
hsa-miR-223-5p	0.0804687	0.159268	1.89483	0.963563	2.24505	1.81471	1.26316	2.05741	0.381487	0.0850202	0.478586
hsa-miR-181a-5p	0.081051	0.159758	15181.3	11805.4	8931.92	16544	14317.6	8119.29	22449.4	13685.3	16610.7
hsa-miR-616-5p	0.0819002	0.160767	21.5919	18.7976	14.9571	20.2317	19.8279	11.2563	12.0874	10.4494	7.00366
hsa-miR-181a-5p	0.0824005	0.161086	15122.6	12251.1	8858.45	16435.5	14317.6	7921.81	22289.9	13685.3	16722.2
hsa-miR-1538	0.0829007	0.161403	3.9485	3.03036	3.88989	3.06086	2.24494	4.2085	6.00202	4.74899	4.25138
hsa-miR-4781-3p	0.0837813	0.162454	7.20775	6.93522	4.72326	8.92007	7.87247	4.83215	10.3257	11.4717	5.20527
hsa-let-7d-3p	0.0865021	0.167051	232.395	209.271	137.786	316.031	195.883	588.473	580.925	363.178	497.034
hsa-miR-6777-3p	0.0880846	0.169283	4.05687	3.7834	3.84767	6.78735	4.75709	10.0568	9.14538	7.97571	5.49681
hsa-miR-3661	0.0883681	0.169283	2.54538	2.02834	2.94408	2.24828	1.67713	2.58342	4.37449	2.89676	4.28086
hsa-miR-204-5p	0.0888859	0.169594	3.54661	2.27733	5.1729	2.68144	1.40486	3.53623	6.28248	3.71255	9.48301
hsa-miR-6837-3p	0.0923097	0.175425	1.6522	1.25506	2.30115	2.27665	1.88462	2.03844	3.20537	2.39271	2.75044
hsa-miR-574-5p	0.0953323	0.18045	2.50391	1.89474	2.78812	2.37635	1.94231	2.5647	4.71071	2.34413	7.00232
hsa-miR-1249	0.0973094	0.183465	18.795	14.7895	16.5981	14.1141	12.3583	10.8856	22.85	17.7692	22.1371
hsa-miR-30c-1-3p	0.100139	0.188056	5.11534	4.23887	4.19032	4.59821	4.1498	2.93342	7.21108	6.22267	5.11761
hsa-miR-629-5p	0.10961	0.205034	35.1181	31.9879	26.8287	29.0301	29.2955	13.8512	40.691	48.1862	12.7796
hsa-miR-423-5p	0.111474	0.207707	17520.4	14254.7	14831.1	14712.3	8796.25	20752.3	28108	22619.1	26604.2
hsa-miR-19b-3p	0.11367	0.210975	242.289	152.455	223.02	262.041	188.332	216.214	115.234	77.2146	131.492
hsa-miR-26b-5p	0.117285	0.216841	597.351	461.178	415.544	680.753	613.806	487.166	378.918	220.109	341.895
hsa-miR-19b-3p	0.117802	0.216956	241.079	152.455	221.625	259.362	188.332	213.914	115.095	75.6923	131.537
hsa-miR-654-3p	0.124349	0.228132	25.6389	23.3036	24.925	30.8438	28.919	21.8055	16.3449	10.6903	17.4139
hsa-miR-1285-5p	0.128359	0.234588	5.26834	4.2834	5.61714	7.40496	5.76518	12.6914	12.38	9.60729	11.3354
hsa-miR-7704	0.130425	0.237454	2.80741	1.70445	3.76127	1.65601	1.10425	2.13526	2.36879	2.02632	1.98573
hsa-miR-144-5p	0.135895	0.246472	956.056	767.105	810.171	935.75	632.433	1264.84	271.779	166.789	325.744
hsa-miR-196a-5p	0.137462	0.24837	1.81588	1.20648	2.2839	2.7611	2.68725	2.66036	1.88112	1.04453	2.06032
hsa-miR-3074-5p	0.141127	0.254029	16.937	14.7895	10.3694	18.2427	14.6964	13.8299	25.1417	27.1255	8.51457
hsa-miR-6793-3p	0.144088	0.25543	3.85472	3.03036	3.32962	7.41707	3.87854	13.3318	3.14372	2.27733	4.09947
hsa-miR-874-3p	0.144391	0.25543	5.65573	4.03239	5.55051	5.31491	4.51619	4.5965	8.89437	5.83603	9.22226
hsa-miR-550b-3p	0.144868	0.25543	5.65055	3.83806	5.76723	5.92719	4.03846	6.75371	1.99706	1.55466	2.20864
hsa-miR-550b-3p	0.144868	0.25543	5.65055	3.83806	5.76723	5.92719	4.03846	6.75371	1.99706	1.55466	2.20864
hsa-miR-142-3p	0.145463	0.25543	43.9279	30.8785	41.9107	35.9211	22.8128	33.5441	20.4713	15.4818	21.3821
hsa-miR-7-5p	0.14619	0.25543	2.47114	2.50405	2.72748	2.20985	1.27733	3.02518	0.619249	0.368421	1.02781
hsa-miR-7-5p	0.14619	0.25543	2.47114	2.50405	2.72748	2.20985	1.27733	3.02518	0.619249	0.368421	1.02781
hsa-miR-7-5p	0.14619	0.25543	2.47114	2.50405	2.72748	2.20985	1.27733	3.02518	0.619249	0.368421	1.02781
hsa-miR-6806-3p	0.149369	0.259171	1.47514	0.712551	2.00377	1.67237	1.25607	2.22753	3.01086	2.04656	3.77157
hsa-miR-19a-3p	0.149694	0.259171	198.322	110.935	185.431	211.354	162.272	173.743	99.495	68.6235	114.13
hsa-miR-548am-5p	0.14996	0.259171	2.02693	1.23482	2.48322	1.75887	1.26721	2.30693	0.509937	0	0.893603
hsa-miR-501-5p	0.151198	0.260365	2.92684	1.95142	3.32508	4.78451	2.8664	6.03013	3.18016	2.39271	2.89698
hsa-miR-5006-3p	0.152619	0.260794	1.24743	0.987854	1.3648	1.90509	1.2996	2.5341	2.44148	2.60121	2.16987
hsa-miR-340-5p	0.152782	0.260794	31.504	26.1336	26.6321	22.7857	17.754	19.1455	22.2407	13.6538	29.8922
hsa-miR-1307-5p	0.153544	0.260794	48.6382	46.3401	36.0632	53.5154	45.8644	32.0378	32.7091	29.5344	20.3579
hsa-miR-4659b-3p	0.153634	0.260794	3.24004	3.04858	2.25723	4.50536	3.91903	3.75942	3.88738	3.76923	3.50363
hsa-miR-199b-5p	0.154294	0.260987	5.15601	3.22267	5.10505	3.90992	3.44636	3.57694	2.79647	2.30162	2.46447
hsa-miR-361-3p	0.156563	0.263889	552.979	549.502	310.636	582.454	604.291	202.834	719.62	696.686	263.796
hsa-miR-18a-5p	0.158519	0.264773	6.34568	3.03036	8.94794	8.24588	7.31377	6.79728	3.98914	3.38462	3.53042
hsa-miR-1285-3p	0.158598	0.264773	235.504	209.271	167.102	240.147	199.29	134.293	151.029	139.123	42.8305
hsa-miR-942-5p	0.158753	0.264773	336.367	324.36	143.635	280.613	255.584	137.624	342.831	204.522	277.921
hsa-miR-548c-5p	0.162177	0.268199	2.02693	1.23482	2.48322	1.81765	1.26721	2.42337	0.509937	0	0.893603
hsa-miR-548o-5p	0.162177	0.268199	2.02693	1.23482	2.48322	1.81765	1.26721	2.42337	0.509937	0	0.893603
hsa-miR-1285-3p	0.162749	0.268199	234.406	204.522	166.126	238.01	197.203	132.305	150.698	139.123	43.0079
hsa-miR-589-3p	0.163056	0.268199	10.6553	5.19433	10.2541	9.01393	7.33907	8.13377	5.04233	3.66802	4.47293
hsa-miR-641	0.169882	0.278217	8.29371	7.42915	6.51593	9.47993	9.17409	5.97645	12.4442	12.9413	9.27593
hsa-miR-378g	0.170313	0.278217	23.2681	18.9332	15.4431	19.1044	15.915	16.3666	14.3478	14.9939	7.17747
hsa-miR-183-3p	0.171158	0.278643	17.6348	14.7895	14.1047	13.5853	13.4595	7.87844	14.9279	15.4008	8.5449
hsa-miR-4707-3p	0.173036	0.280743	2.42844	0.963563	3.47496	3.2496	2.1336	3.6207	4.65955	3.71255	4.42873
hsa-miR-374b-5p	0.179759	0.290661	16.6555	15.3198	11.9685	17.7487	14.9939	17.25	8.66654	6.83401	9.62971
hsa-miR-4454	0.180791	0.291342	5.39257	4.2834	3.79541	3.82986	2.77429	4.50633	4.32462	4.45951	3.99004
hsa-miR-323a-3p	0.181922	0.291556	1.29013	0	2.45057	2.25277	1.30567	2.79271	1.67335	1.02429	2.05072
hsa-miR-6131	0.182146	0.291556	2.79253	1.70445	4.04011	3.25007	1.14474	5.72591	0.285793	0	0.386245
hsa-miR-7641	0.184202	0.292881	5.61407	4.90688	4.84967	4.2135	2.60729	4.2911	6.12551	6.02632	2.81114
hsa-miR-7641	0.184202	0.292881	5.61407	4.90688	4.84967	4.2135	2.60729	4.2911	6.12551	6.02632	2.81114
hsa-miR-548o-3p	0.18629	0.295216	28.213	22.7227	18.9365	25.4061	25.0496	12.48	18.8167	15.4008	12.8198
hsa-miR-6741-3p	0.187502	0.295951	26.6454	13.6538	26.3141	22.2286	14.9939	35.7033	42.6174	22.3603	48.2594
hsa-miR-548o-3p	0.187994	0.295951	28.213	22.7227	18.9365	25.4061	25.0496	12.48	18.8465	15.4008	12.7928
hsa-miR-6868-3p	0.192056	0.301351	5.2278	4.10729	5.10915	6.19909	5.04453	6.27973	2.91829	2.04656	2.88193
hsa-miR-193a-5p	0.196713	0.307646	5.90467	4.45951	5.25408	4.65327	4.51619	4.01983	6.89234	7.72874	4.37781
hsa-miR-23a-3p	0.197699	0.308178	149.061	142.931	49.6805	161.963	156.482	54.2011	133.655	124.874	63.1493
hsa-miR-4482-3p	0.19983	0.310485	8.89761	1.70445	15.9273	4.91417	2.98381	6.76757	5.22856	3.98381	8.70939
hsa-miR-4742-3p	0.205944	0.318946	36.3178	29.0445	24.2346	31.9526	28.6822	16.2174	24.7608	17.7692	20.7488
hsa-miR-1287-5p	0.211719	0.326829	1.47194	0.327935	2.44085	2.22449	1.63765	2.66548	2.65992	2.81377	1.65896
hsa-miR-618	0.215479	0.33156	3.0016	1.46964	4.21097	3.28721	2.74595	3.11234	5.2293	4.31174	5.12404
hsa-miR-301a-3p	0.218436	0.334754	6.1965	4.87045	6.16586	5.37807	4.167	4.67912	3.15605	2.27733	2.56632
hsa-miR-6775-3p	0.218958	0.334754	2.58403	0.781377	4.4106	2.90493	1.43117	4.16649	5.02227	5.19433	2.59348
hsa-miR-18a-3p	0.222059	0.33841	300.44	253.976	206.924	327.625	301.733	139.166	398.732	426.789	138.205
hsa-miR-30a-3p	0.243475	0.369865	79.1226	73.9919	45.3098	65.3131	56.003	38.2748	69.4547	56.8988	36.9296
hsa-miR-29a-3p	0.24742	0.374664	71.7972	67.2267	30.5254	63.3823	54.8138	33.5737	56.2517	49.8866	28.5293
hsa-miR-17-5p	0.248312	0.374826	103.104	71.1093	94.2234	120.255	99.4828	87.1966	74.8357	73.9919	63.8321
hsa-miR-106a-5p	0.251854	0.378943	73.4961	57.4393	64.2351	91.1723	72.9757	75.0194	60.0241	63.8036	53.8172
hsa-let-7b-5p	0.252628	0.378943	1701.42	1118.86	1605.58	1274.24	1118.86	942.575	1672.42	767.105	2013.84
hsa-miR-3688-3p	0.253472	0.379016	10.1143	9.04251	7.2786	9.99771	7.78745	7.08558	6.37946	6.22267	4.04667
hsa-miR-548d-5p	0.255256	0.38049	1.80181	1.34211	2.07027	1.82915	1.26721	2.47204	0.646117	0.0850202	0.888801
hsa-miR-6882-3p	0.262727	0.390408	1.52533	0.534413	2.44653	1.69096	1.32085	1.94968	2.76702	1.81579	2.95391
hsa-miR-99b-5p	0.266403	0.393988	229.138	77.996	595.105	108.845	100.03	76.8402	135.66	118.761	55.3776
hsa-miR-25-3p	0.266789	0.393988	32194.5	29353.5	10281.8	32451.7	29353.5	10035.6	27034.5	29353.5	11476.8
hsa-miR-15b-5p	0.267987	0.394536	614.757	623.32	256.77	700.668	665.267	346.96	758.63	749.881	383.722
hsa-miR-24-3p	0.271067	0.397843	32.8632	31.9879	21.7096	36.6895	36.0142	17.4195	27.4637	26.1336	14.1865
hsa-miR-3688-3p	0.272311	0.398298	10.1143	9.04251	7.2786	9.99771	7.78745	7.08558	6.47644	6.22267	4.10116
hsa-miR-548am-3p	0.273385	0.398298	21.2549	16.7085	13.377	20.5228	19.7571	9.88514	15.0876	10.2267	10.6826
hsa-miR-6737-3p	0.273882	0.398298	2.14048	0	4.70916	2.22915	1.13462	2.83569	0.368605	0.0850202	0.484562
hsa-miR-769-5p	0.276373	0.400699	29.8193	25.7895	17.6792	33.1433	29.9089	18.1795	39.6774	38.1478	24.0546
hsa-miR-6514-5p	0.27967	0.403877	1.72135	1.38057	1.9636	1.6332	1.1751	1.68487	2.5898	2.59514	2.02547
hsa-miR-24-3p	0.280445	0.403877	32.5443	31.9879	21.6933	36.2832	35.665	17.3511	27.1877	25.7895	13.8997
hsa-miR-32-5p	0.281105	0.403877	4.05381	1.23887	6.43372	4.5142	2.06174	7.07379	1.08796	0	1.81913
hsa-miR-183-5p	0.285159	0.408472	415.455	280.526	401.611	324.838	280.526	211.645	316.642	320.211	223.467
hsa-miR-378d	0.286358	0.40896	22.59	18.6862	15.4761	19.1193	15.7024	15.5172	15.4012	14.9939	7.87154
hsa-miR-6513-3p	0.289039	0.410887	19.6486	16.5911	15.8693	19.6632	18.7419	13.3727	12.6369	14.1336	7.28017
hsa-miR-378f	0.28943	0.410887	21.4188	18.6862	14.7919	18.5565	14.6123	15.0471	14.1137	14.9939	7.20314
hsa-miR-378d	0.293183	0.414979	20.9729	18.6862	14.7184	18.1844	14.2308	15.6217	13.4833	13.5506	7.15178
hsa-miR-6754-3p	0.295439	0.416936	1.37605	0.827935	2.31614	1.70715	1.10729	2.2957	2.83217	0.504049	5.48986
hsa-miR-4762-5p	0.309559	0.435574	1.94082	1.49393	1.96033	1.76937	1.33907	1.86554	0.968531	0	1.4834
hsa-let-7d-5p	0.313489	0.439807	612.296	641.547	206.754	667.067	632.433	239.399	567.468	499.514	339.37
hsa-miR-150-5p	0.325259	0.454981	5426.1	2819.06	5386.02	4475.54	3267.58	3705.7	3441.85	2356.72	2710.2
hsa-miR-485-3p	0.327911	0.45735	8.04185	4.87045	9.05175	7.24747	5.90182	8.08483	3.90504	3.26721	3.03432
hsa-miR-421	0.329842	0.458701	82.217	73.9919	38.4321	78.6093	71.4909	31.2435	65.1721	69.2814	25.434
hsa-miR-627-3p	0.332584	0.46117	6.89874	4.31174	7.78354	8.09534	6.78441	6.27099	5.00902	3.76923	4.95206
hsa-miR-6833-3p	0.336038	0.464609	2.26918	1.49393	2.76308	3.08273	2.4919	3.82651	1.86621	1.04453	1.8981
hsa-miR-6881-3p	0.338397	0.466519	6.72305	5.75304	5.24598	8.24467	7.39474	6.48454	6.27586	5.46559	4.48857
hsa-miR-486-5p	0.343867	0.471045	8.31343e+06	8.31694e+06	8804.12	8.31108e+06	8.31694e+06	10710.5	8.31465e+06	8.31694e+06	7571.33
hsa-miR-486-5p	0.343867	0.471045	8.29533e+06	8.29182e+06	8804.12	8.29768e+06	8.29182e+06	10710.5	8.29411e+06	8.29182e+06	7571.33
hsa-miR-4792	0.344783	0.471045	2.13233	1.53846	2.56059	1.63458	0.597166	2.28459	1.09293	0.40081	1.58772
hsa-miR-151a-5p	0.345631	0.471045	2665.65	2518.13	1194.79	2728.21	2671.81	1101.54	3245.81	3181.47	1598.61
hsa-miR-20a-5p	0.346848	0.471357	43.5118	19.7571	63.8836	46.5016	29.9008	50.6767	20.4711	7.76923	23.643
hsa-miR-99a-5p	0.351428	0.476225	362.964	116.449	1111.67	205.016	151.73	197.53	68.5793	84.7551	68.8806
hsa-miR-664b-3p	0.355325	0.480142	8.84714	7.97571	6.06477	10.4902	8.73583	7.22774	11.3907	11.7004	5.43799
hsa-miR-133a-3p	0.359891	0.483572	10.275	6.90486	10.31	13.4158	9.34008	11.9552	11.2735	9.04251	8.76394
hsa-miR-133a-3p	0.359891	0.483572	10.275	6.90486	10.31	13.4158	9.34008	11.9552	11.2735	9.04251	8.76394
hsa-miR-23b-3p	0.36999	0.494523	141.009	144.162	42.3745	153.71	148.974	51.5217	138.58	136.67	66.801
hsa-miR-378c	0.370115	0.494523	148.629	135.47	87.1948	134.01	109.254	89.3172	109.189	113.192	56.7506
hsa-miR-33b-5p	0.373872	0.498148	2.61251	1.76113	3.82732	3.66778	2.4585	4.17664	2.71218	1.48178	2.50182
hsa-miR-18b-5p	0.379044	0.501503	4.81141	2.50405	6.7812	5.4837	4.20749	5.12184	2.92621	2.02429	2.91215
hsa-miR-548av-3p	0.379177	0.501503	20.8446	14.9939	13.3103	21.4108	20.3623	10.3078	16.1229	13.0162	10.6476
hsa-miR-3620-3p	0.380386	0.501503	5.32332	4.90688	4.1116	5.13559	3.98381	5.22061	7.25616	6.87449	3.0258
hsa-miR-937-3p	0.380595	0.501503	9.25765	5.49393	10.1604	10.3692	5.22874	25.669	18.7392	13.3684	16.511
hsa-miR-548p	0.386955	0.508228	22.1763	16.5911	13.9024	22.3589	21.9889	10.8168	16.9573	13.0162	11.6752
hsa-miR-629-3p	0.38783	0.508228	1.72879	0.987854	2.15167	2.32247	1.83502	2.38973	2.44866	1.89879	2.4958
hsa-miR-5189-3p	0.392269	0.512637	8.26029	4.38866	9.68632	8.06235	6.13968	7.50784	11.723	11.8866	5.23544
hsa-miR-296-5p	0.395008	0.514767	26.1469	29.0445	15.2256	29.9256	25.7621	16.3003	25.4216	23.4777	9.07336
hsa-miR-374a-5p	0.396058	0.514767	4.14194	2.30162	5.84704	3.25037	2.14575	4.29203	2.09312	1.04453	2.04835
hsa-miR-548s	0.400549	0.51919	20.7602	14.9939	13.0856	21.7055	20.1751	10.6466	16.5153	13.0162	11.0382
hsa-miR-548ah-3p	0.407394	0.526631	21.9864	16.5911	13.948	22.1394	21.9889	10.6225	16.9288	13.0162	11.6081
hsa-miR-3913-5p	0.419357	0.538399	54.6786	2.48583	335.004	2.15091	2.17713	1.68381	1.03773	1.02429	1.06649
hsa-miR-3913-5p	0.419357	0.538399	54.6786	2.48583	335.004	2.15091	2.17713	1.68381	1.03773	1.02429	1.06649
hsa-miR-151b	0.42033	0.538399	2147.47	1893.43	1117.7	2079.47	2056.15	914.261	2517.61	2671.81	1076.62
hsa-miR-150-3p	0.421012	0.538399	7.54519	3.87045	9.63998	5.59005	3.03947	12.7839	2.95823	2.60729	2.67204
hsa-miR-96-5p	0.422287	0.538586	37.9966	8.82186	101.829	51.0386	39.9818	54.153	22.4512	22.9028	19.2033
hsa-miR-410-3p	0.427032	0.543185	2.16449	0.459514	2.87595	2.10675	1.45243	2.42331	1.08373	0.417004	1.2996
hsa-miR-574-3p	0.432448	0.548098	117.563	100.927	71.8381	122.397	117.605	45.8326	142.605	146.796	45.1205
hsa-miR-331-3p	0.433193	0.548098	109.725	91.085	84.7176	122.547	101.602	83.8247	89.9052	63.0526	65.1584
hsa-miR-100-5p	0.440518	0.554545	456.78	136.67	1488.02	235.096	161.82	233.92	184.012	228.7	166.105
hsa-miR-92a-3p	0.441776	0.554545	476767	476767	0	476767	476767	0	476767	476767	0
hsa-miR-92a-3p	0.441776	0.554545	482017	482017	0	482017	482017	0	482017	482017	0
hsa-miR-125b-5p	0.443724	0.55531	67.4705	33.5101	105.17	66.5943	50.8259	46.0501	37.27	38.9798	23.7984
hsa-miR-125b-5p	0.444713	0.55531	67.4705	33.5101	105.17	66.6781	50.8259	46.0054	37.3587	38.9798	23.9096
hsa-miR-3127-5p	0.446258	0.555783	1.77789	1.10729	2.46217	1.88634	1.14777	2.64597	2.83953	2.60121	1.70361
hsa-miR-378i	0.452528	0.562125	149.57	141.654	92.9176	137.144	103.76	91.1158	112.452	113.192	57.4662
hsa-miR-4473	0.460906	0.570492	1.75162	0.892713	2.12027	2.16407	2.00607	1.8724	2.45344	2.04656	2.41217
hsa-miR-20b-5p	0.461656	0.570492	17.715	12.1741	20.0561	18.1201	14.7895	12.5551	11.7506	7.97571	11.5902
hsa-miR-331-5p	0.463564	0.571369	6.30162	4.08907	6.57508	5.19339	5.13259	3.84023	4.78101	4.83806	2.55397
hsa-miR-181a-2-3p	0.475043	0.584009	214.655	209.271	98.5594	232.953	222.879	83.696	207.94	211.431	46.923
hsa-miR-6803-3p	0.476673	0.584506	28.1147	26.6154	19.9869	23.9935	20.835	16.3511	23.1192	17.4899	20.2045
hsa-miR-5701	0.48025	0.585881	6.6779	3.68623	9.52992	5.13283	2.61235	7.68229	7.86732	6.02632	6.78439
hsa-miR-5701	0.48025	0.585881	6.6779	3.68623	9.52992	5.13283	2.61235	7.68229	7.86732	6.02632	6.78439
hsa-miR-3613-5p	0.484382	0.589414	1.7706	0.558704	3.02325	2.04082	1.01417	3.88899	0.696356	0	0.986226
hsa-miR-145-5p	0.486339	0.590289	11.0181	8.06275	10.6986	13.5609	10.0931	10.6921	12.0031	11.7004	10.1154
hsa-miR-221-3p	0.488926	0.591923	216.833	135.47	333.34	183.123	180.664	94.561	134.06	107.49	72.3291
hsa-miR-5010-5p	0.496346	0.598143	2.1603	1.10729	3.09625	2.64251	0	12.8282	6.29463	2.02632	14.0206
hsa-miR-381-3p	0.496571	0.598143	2.13073	0.827935	3.25272	2.42591	1.79757	2.49359	1.39032	1.04453	1.11727
hsa-miR-6749-3p	0.50702	0.609191	3.1554	2.60729	3.40644	5.02203	2.68219	12.7963	2.28395	2.30162	1.91706
hsa-miR-1271-5p	0.516641	0.61888	3.23129	0	8.72404	1.98246	1.22672	2.73092	1.81321	1.80162	1.51326
hsa-miR-6503-3p	0.51768	0.61888	1.84559	1.1336	2.31084	2.18995	2.09818	1.75419	2.54509	2.60729	2.24403
hsa-miR-29c-5p	0.5292	0.631071	8.52217	7.42915	5.87978	11.0529	7.74899	14.1272	10.2865	6.22267	8.69597
hsa-miR-362-5p	0.534282	0.635542	10.6889	9.44939	7.19595	9.2442	8.86032	5.88777	9.92621	11.7004	6.23133
hsa-let-7f-1-3p	0.535736	0.635686	3.3961	2.30162	3.62024	3.58543	2.51316	4.21213	2.1682	1.80162	2.36497
hsa-miR-1304-3p	0.540081	0.639252	100.826	82.9656	65.8585	88.9039	83.9352	56.1412	102.549	95.8198	42.1483
hsa-miR-185-5p	0.551129	0.650714	379.484	349.358	177.387	390.842	299.775	228.494	317.351	260.409	158.082
hsa-miR-3200-5p	0.553734	0.652175	31.3837	24.9453	20.6824	27.8558	28.5587	13.1076	30.3977	25.9514	14.4105
hsa-miR-134-5p	0.5589	0.656639	1.80972	0.751012	2.75203	2.20007	1.26923	3.1648	2.92271	1.80162	4.39162
hsa-miR-4511	0.577635	0.676983	5.89328	4.31174	4.89764	5.53516	5.01417	3.92717	4.3756	4.83806	3.45989
hsa-let-7b-3p	0.582181	0.67839	40.6647	34.6842	26.9328	36.1621	33.9494	17.5598	38.523	32.2874	18.4982
hsa-miR-4687-5p	0.582207	0.67839	4.20996	3.03036	5.37086	3.48475	2.93421	3.27282	4.58152	3.98381	3.75928
hsa-miR-1299	0.583102	0.67839	2.00024	0	5.03956	1.97682	0	4.84266	0.433382	0	0.785086
hsa-miR-1301-3p	0.596667	0.692482	7.82375	6.93522	6.19651	8.3085	7.60931	5.26713	9.71347	9.94737	3.56391
hsa-miR-3960	0.599236	0.693775	4.68445	3.53846	5.23156	4.83445	4.09818	5.22521	3.14612	2.93927	3.66135
hsa-miR-127-3p	0.611972	0.706805	54.3541	34.6842	51.8131	46.5543	43.4453	31.0144	47.2212	56.3016	30.7539
hsa-miR-548ay-3p	0.615413	0.709063	2.63779	2.50405	2.53019	2.76491	2.61235	2.27818	2.01399	2.09109	1.48009
hsa-miR-29b-2-5p	0.632295	0.726758	2.16872	1.63968	2.20178	2.54113	2.31781	2.15613	2.10342	1.81579	1.90838
hsa-miR-6743-3p	0.639768	0.73358	2.57047	1.87045	2.99177	2.05668	1.22571	3.19958	1.88922	2.30162	1.33646
hsa-miR-4755-5p	0.643116	0.735651	3.25657	3.22267	2.68918	3.18117	2.57692	3.13728	4.08116	4.34008	2.6869
hsa-miR-339-3p	0.6559	0.74848	186.653	137.87	154.238	171.231	153.891	78.2988	155.699	151.3	70.0656
hsa-miR-6511b-3p	0.660204	0.751593	137.749	124.874	65.7277	147.409	112.61	139.633	172.674	140.377	107.464
hsa-miR-340-3p	0.665216	0.755495	24.7143	17.0789	23.8211	27.3727	21.998	34.5925	18.9932	17.4899	9.09336
hsa-miR-17-3p	0.677965	0.767337	101.21	82.1457	68.0823	104.598	105.78	41.3742	89.2865	87.6964	42.8768
hsa-miR-7976	0.67886	0.767337	43.5055	31.9879	40.3714	38.9483	36.0142	19.1455	44.5972	43.0607	20.2813
hsa-miR-505-3p	0.695102	0.782211	12.3649	7.22065	11.5109	10.9065	9.4251	6.37318	11.221	9.60729	5.21772
hsa-miR-30c-5p	0.695298	0.782211	4704.56	2909.12	4088.8	5236.19	4459.08	2974.94	4631.2	3831.57	2743.48
hsa-miR-27a-3p	0.698207	0.782251	288.228	222.879	193.926	275.674	260.409	142.598	241.364	173.538	149.261
hsa-miR-27b-3p	0.698614	0.782251	338.817	293.903	217.412	336.164	309.223	166.695	286.903	213.591	170.769
hsa-miR-6511b-3p	0.702724	0.78501	136.64	124.874	64.9673	146.86	112.61	139.765	168.33	135.47	106.243
hsa-miR-30c-5p	0.704708	0.785387	4711.47	2909.12	4104.93	5249.17	4459.08	2969.4	4702.57	3831.57	2827.59
hsa-miR-433-3p	0.7302	0.8119	0.999294	0	2.01702	2.49113	0	12.7548	1.95712	1.4332	2.37303
hsa-miR-660-3p	0.742954	0.821912	3.45923	1.95142	4.11081	3.06393	2.69737	2.45786	3.71126	3.71255	3.06076
hsa-miR-365a-3p	0.744373	0.821912	4.72051	3.7834	3.89188	4.81046	4.02429	2.92002	3.98123	3.71255	2.58304
hsa-miR-365b-3p	0.744373	0.821912	4.72051	3.7834	3.89188	4.81046	4.02429	2.92002	3.98123	3.71255	2.58304
hsa-miR-431-5p	0.754874	0.828651	2.81664	0.781377	3.46069	3.11974	2	4.91054	2.11594	2.09109	1.81906
hsa-miR-877-5p	0.756425	0.828651	4.57923	4.12551	3.35811	6.07696	3.84413	13.2831	5.74476	3.98381	6.54818
hsa-miR-7975	0.756647	0.828651	2.29992	2.30162	1.92513	1.84808	0.925101	3.74589	2.01233	1.43522	1.81452
hsa-miR-148a-5p	0.757426	0.828651	34.8456	31.166	15.9816	33.6133	31.166	16.3714	37.3785	39.8583	14.0249
hsa-miR-130b-5p	0.767879	0.838166	275.094	234.974	319.431	251.439	227.245	108.697	293.782	280.526	123.153
hsa-miR-186-5p	0.76974	0.838278	3256.15	3181.47	1558.14	3497.42	2999.19	1879.63	3283.96	3353.68	1575.6
hsa-miR-3177-3p	0.774687	0.841744	1.61228	1.10729	2.14991	2.93087	1.10425	12.6952	2.76353	2.93927	2.43989
hsa-miR-3607-5p	0.779066	0.84304	2.6505	0	6.62004	1.989	0	3.70828	1.89547	0	2.83652
hsa-miR-6750-3p	0.779414	0.84304	2.37864	1.49393	3.66205	2.22648	1.32794	3.12002	1.60269	1.21862	1.85787
hsa-miR-363-3p	0.787267	0.849607	3464.6	3181.47	1622.8	3367.79	3353.68	1460.62	3094.43	2819.06	2107.94
hsa-miR-1976	0.796736	0.850091	14.7452	9.44939	14.7931	19.8327	9.52632	50.9695	19.5438	11.2389	19.2793
hsa-miR-326	0.796882	0.850091	31.3147	26.6154	21.2114	32.6113	26.6154	22.0419	28.0462	24.3927	14.0193
hsa-miR-6511a-3p	0.798408	0.850091	155.963	139.123	76.4193	167.088	125.417	185.029	188.57	146.796	129.046
hsa-miR-6511a-3p	0.798408	0.850091	155.963	139.123	76.4193	167.088	125.417	185.029	188.57	146.796	129.046
hsa-miR-6511a-3p	0.798408	0.850091	155.963	139.123	76.4193	167.088	125.417	185.029	188.57	146.796	129.046
hsa-miR-6511a-3p	0.798408	0.850091	155.963	139.123	76.4193	167.088	125.417	185.029	188.57	146.796	129.046
hsa-miR-625-3p	0.801144	0.850245	39.522	37.7692	21.0004	38.015	37.5931	16.6134	35.6029	38.1478	15.3911
hsa-miR-6799-3p	0.802364	0.850245	1.75421	1.12551	2.03577	2.03117	1.28138	2.11917	1.85333	0.59919	2.3235
hsa-miR-659-5p	0.8039	0.850245	7.17084	6.34413	4.34555	6.63165	5.76417	4.59368	6.48749	7.72874	3.92091
hsa-miR-6804-3p	0.816338	0.861489	1.67983	1.25506	2.1162	1.85368	1.30769	2.12641	2.09367	1.81579	1.29907
hsa-miR-4508	0.824801	0.868499	6.84775	4.2834	7.48781	7.61582	5.10324	6.97555	7.94976	7.06883	4.99729
hsa-miR-486-3p	0.829067	0.869526	47.4772	24.9453	66.5233	61.3343	5.76417	386.116	4.81671	2.39271	6.72712
hsa-miR-486-3p	0.829422	0.869526	46.6145	24.9453	64.6459	58.2316	5.76417	362.895	4.81671	2.39271	6.72712
hsa-miR-181c-3p	0.837869	0.876455	5.73242	4.08907	5.77534	5.14457	4.79352	4.36253	5.37744	4.83806	4.33803
hsa-miR-1255b-5p	0.844535	0.87957	3.71655	3.03036	3.60451	3.71059	2.98988	2.96326	4.31229	4.45951	3.26906
hsa-miR-1255b-5p	0.844535	0.87957	3.71655	3.03036	3.60451	3.71059	2.98988	2.96326	4.31229	4.45951	3.26906
hsa-miR-3656	0.851076	0.883979	10.8575	7.1498	11.2658	11.3751	8.73583	12.6877	13.1283	11.4717	8.50445
hsa-miR-1226-3p	0.852474	0.883979	6.11077	5.49393	4.94522	6.11457	5.32794	5.3678	5.2039	4.9251	3.53478
hsa-miR-155-5p	0.855331	0.885017	21.5704	15.6032	16.5718	20.333	20.2206	9.43691	21.9728	18.6862	11.2302
hsa-miR-409-3p	0.857814	0.885665	120.129	99.1336	103.221	128.979	104.071	95.4573	115.633	89.1134	76.418
hsa-miR-3130-5p	0.882013	0.908683	11.4396	10.2267	9.34393	10.9871	9.12753	6.38689	10.1873	8.86032	6.93092
hsa-miR-6802-3p	0.893771	0.918812	4.63892	3.87045	3.67731	4.99548	4.46964	3.81078	4.85241	4.69231	3.84121
hsa-miR-125a-5p	0.906782	0.927242	341.756	273.194	347.6	322.352	285.591	161.542	346.976	324.36	163.706
hsa-miR-199a-5p	0.907803	0.927242	17.3497	14.1336	16.6105	18.6457	15.1032	14.4069	18.2595	19.8988	6.50783
hsa-miR-199a-5p	0.907803	0.927242	17.3497	14.1336	16.6105	18.6457	15.1032	14.4069	18.2595	19.8988	6.50783
hsa-miR-3130-5p	0.916126	0.930693	11.462	10.2267	9.32264	11.0233	9.69636	6.33032	10.465	8.86032	7.04079
hsa-miR-339-5p	0.916718	0.930693	66.9112	61.1235	40.6507	66.3865	60.8087	30.4853	71.2983	59.3158	44.4381
hsa-miR-191-3p	0.917035	0.930693	6.66034	4.87045	5.69435	6.79072	5.55668	5.27861	7.41645	8.38057	4.59103
hsa-miR-628-3p	0.920837	0.931206	5.42119	5.11943	4.22618	5.12058	4.80162	4.03249	5.4459	6.83401	2.81874
hsa-miR-6840-5p	0.921444	0.931206	3.50282	1.53846	4.24487	3.81592	2.35223	4.41174	3.92492	3.38462	3.8279
hsa-miR-378a-3p	0.925099	0.932922	645.258	604.291	337.411	624.867	595.789	250.431	617.551	665.267	266.742
hsa-miR-5001-3p	0.928519	0.934395	25.9187	14.5304	28.5093	27.619	20.834	17.7521	26.765	24.3927	12.5755
hsa-miR-5690	0.965549	0.969615	8.59731	7.17814	5.70031	8.69649	8.2085	5.47266	9.09146	10.1377	5.03323
hsa-miR-4646-3p	0.980649	0.982709	2.48696	1.7247	3.54984	2.34686	1.71964	3.76547	2.43412	2.30162	2.3168
hsa-miR-3613-3p	0.998616	0.998616	9.92604	8.19028	7.52185	9.86174	8.34211	6.26438	9.84358	7.76923	5.16199
