# Supplementary material for: Next-generation sequencing identifies altered whole blood microRNAs in neuromyelitis optica spectrum disorder which may permit discrimination from multiple sclerosis
Source: J Neuroinflammation. 2015 Oct 31;12:196. doi: 10.1186/s12974-015-0418-1 (PMC4628234; doi:10.1186/s12974-015-0418-1)
Supplement: Additional file 4: — Pairwise group comparisons of miRNAs in whole blood. [file 12974_2015_418_MOESM4_ESM.xls]

## Sheet: pairwise_comp_whole_blood
	Controls VS CIS/RRMS							Controls VS NMOSD								CIS/RRMS VS NMOSD
Spalte1	median g1	median g2	qmedian	logqmedian	ttest_rawp	ttest_adjp	AUC	Spalte2	median g13	median g24	qmedian5	logqmedian6	ttest_rawp7	ttest_adjp8	AUC9	AUC10	median g12	median g23	qmedian4	logqmedian5	ttest_rawp6	ttest_adjp7	AUC8
hsa-miR-425-3p	12.0405	40.664	0.296097	-1.21707	3.46711e-14	1.65381e-11	0.114341	hsa-miR-425-3p	12.0405	38.1478	0.315627	-1.15319	0.000252943	0.00223433	0.0687104	hsa-miR-425-3p	40.664	38.1478	1.06596	0.063875	0.783678	0.851514	0.469697
hsa-miR-503-5p	1.7834	5.17004	0.344949	-1.06436	1.58889e-07	3.05211e-05	0.224419	hsa-miR-503-5p	1.7834	4.34008	0.410914	-0.889371	0.0317175	0.0911399	0.260042	hsa-miR-503-5p	5.17004	4.34008	1.19123	0.174988	0.00977134	0.0427608	0.624242
hsa-miR-1180-3p	63.8036	100.479	0.634996	-0.454136	2.02022e-07	3.05211e-05	0.219186	hsa-miR-1180-3p	63.8036	232.826	0.27404	-1.29448	0.000960428	0.00572655	0.064482	hsa-miR-1180-3p	100.479	232.826	0.431562	-0.840345	0.0059827	0.0288258	0.157576
hsa-miR-425-5p	4464.56	7837.57	0.569635	-0.562759	2.55943e-07	3.05211e-05	0.205426	hsa-miR-425-5p	4464.56	10469.9	0.426417	-0.852337	2.92859e-05	0.000558776	0.117336	hsa-miR-425-5p	7837.57	10469.9	0.74858	-0.289578	0.142696	0.253034	0.373485
hsa-miR-532-3p	253.976	391.097	0.649393	-0.431717	7.46044e-06	0.000711726	0.262403	hsa-miR-532-3p	253.976	684.866	0.37084	-0.991985	0.00017628	0.00173779	0.089852	hsa-miR-532-3p	391.097	684.866	0.571056	-0.560268	0.0162226	0.0609305	0.246212
hsa-miR-330-5p	5.75304	9.17409	0.627096	-0.466655	1.61174e-05	0.00128133	0.265891	hsa-miR-330-5p	5.75304	14.9939	0.383691	-0.957917	0.000178515	0.00173779	0.0634249	hsa-miR-330-5p	9.17409	14.9939	0.611854	-0.491262	0.0100598	0.0436229	0.232576
hsa-miR-323b-3p	3.40486	8.38057	0.40628	-0.900712	1.93015e-05	0.00131526	0.246899	hsa-miR-323b-3p	3.40486	5.62146	0.60569	-0.501388	0.313103	0.438409	0.364693	hsa-miR-323b-3p	8.38057	5.62146	1.49082	0.399325	0.0123108	0.0504821	0.65303
hsa-miR-215-5p	2056.15	1233.57	1.66683	0.510922	4.09394e-05	0.00244101	0.775775	hsa-miR-215-5p	2056.15	665.267	3.09071	1.1284	1.32372e-06	3.94634e-05	0.896406	hsa-miR-215-5p	1233.57	665.267	1.85425	0.617478	0.0166422	0.0610641	0.740909
hsa-miR-146b-5p	159.684	69.5172	2.29705	0.831624	9.86641e-05	0.0052292	0.631202	hsa-miR-146b-5p	159.684	56.8988	2.80646	1.03192	0.000101055	0.00133898	0.642706	hsa-miR-146b-5p	69.5172	56.8988	1.22177	0.2003	0.595522	0.703128	0.57197
hsa-miR-324-5p	73.9919	103.444	0.715282	-0.335078	0.000254346	0.0121323	0.299612	hsa-miR-324-5p	73.9919	94.6964	0.78136	-0.24672	0.0458884	0.117009	0.292812	hsa-miR-324-5p	103.444	94.6964	1.09238	0.0883581	0.75368	0.828353	0.469697
hsa-miR-143-3p	99.1336	60.2196	1.6462	0.49847	0.000304251	0.0131934	0.694186	hsa-miR-143-3p	99.1336	39.8583	2.48715	0.911138	0.00181216	0.0100056	0.765328	hsa-miR-143-3p	60.2196	39.8583	1.51084	0.412668	0.431467	0.550293	0.625758
hsa-miR-584-5p	148.198	245.381	0.603953	-0.504259	0.000420614	0.0167194	0.317636	hsa-miR-584-5p	148.198	248.134	0.597252	-0.515416	0.0257283	0.0777017	0.225159	hsa-miR-584-5p	245.381	248.134	0.988905	-0.011157	0.449029	0.566631	0.42803
hsa-miR-93-5p	2200.17	4930.07	0.446277	-0.806816	0.000598023	0.0208034	0.251163	hsa-miR-93-5p	2200.17	6026.28	0.365096	-1.00759	0.0290492	0.0855339	0.237844	hsa-miR-93-5p	4930.07	6026.28	0.818094	-0.200778	0.941326	0.955346	0.466667
hsa-miR-335-5p	2.30162	4.38158	0.525295	-0.643796	0.000657759	0.0208034	0.314147	hsa-miR-335-5p	2.30162	2.34413	0.981865	-0.0183012	0.597516	0.69313	0.455603	hsa-miR-335-5p	4.38158	2.34413	1.86917	0.625495	0.1512	0.263221	0.654545
hsa-miR-222-3p	48.1862	70.2318	0.686103	-0.376728	0.000772384	0.0208034	0.31531	hsa-miR-222-3p	48.1862	118.761	0.405741	-0.902041	0.000246109	0.00223433	0.0486258	hsa-miR-222-3p	70.2318	118.761	0.59137	-0.525313	0.00366725	0.0201066	0.167424
hsa-miR-148b-3p	145.393	102.972	1.41197	0.344985	0.000775312	0.0208034	0.693023	hsa-miR-148b-3p	145.393	118.761	1.22424	0.202324	0.00144759	0.00822025	0.67019	hsa-miR-148b-3p	102.972	118.761	0.867048	-0.14266	0.838366	0.892635	0.456818
hsa-miR-1303	3	6.13259	0.48919	-0.715005	0.000802732	0.0208034	0.316473	hsa-miR-1303	3	8.38057	0.357971	-1.0273	0.0366594	0.101666	0.0983087	hsa-miR-1303	6.13259	8.38057	0.731763	-0.312298	0.0980962	0.218654	0.259091
hsa-miR-500a-5p	2.28745	3.33198	0.686513	-0.37613	0.000813383	0.0208034	0.347481	hsa-miR-500a-5p	2.28745	3.26721	0.700124	-0.356498	0.168704	0.285361	0.330867	hsa-miR-500a-5p	3.33198	3.26721	1.01983	0.0196325	0.199722	0.314415	0.544697
hsa-let-7g-5p	2518.13	1576.43	1.59736	0.468352	0.000828646	0.0208034	0.679845	hsa-let-7g-5p	2518.13	840.012	2.99773	1.09786	4.4472e-05	0.000757612	0.840381	hsa-let-7g-5p	1576.43	840.012	1.87668	0.629504	0.0252181	0.084119	0.709848
hsa-miR-484	14254.7	17538.2	0.812783	-0.207291	0.000993569	0.0232478	0.332946	hsa-miR-484	14254.7	25661.2	0.555498	-0.58789	0.000314612	0.00258741	0.0993658	hsa-miR-484	17538.2	25661.2	0.683452	-0.380598	0.0427206	0.119034	0.277273
hsa-miR-550a-3p	328.35	540.644	0.607332	-0.49868	0.00112096	0.0232478	0.300775	hsa-miR-550a-3p	328.35	414.433	0.792287	-0.232831	0.363345	0.481517	0.392178	hsa-miR-550a-3p	540.644	414.433	1.30454	0.265849	0.164984	0.279068	0.617424
hsa-miR-550a-3p	328.35	540.644	0.607332	-0.49868	0.00112096	0.0232478	0.300775	hsa-miR-550a-3p	328.35	414.433	0.792287	-0.232831	0.363345	0.481517	0.392178	hsa-miR-550a-3p	540.644	414.433	1.30454	0.265849	0.164984	0.279068	0.617424
hsa-miR-550a-3p	328.35	540.644	0.607332	-0.49868	0.00112096	0.0232478	0.300775	hsa-miR-550a-3p	328.35	414.433	0.792287	-0.232831	0.363345	0.481517	0.392178	hsa-miR-550a-3p	540.644	414.433	1.30454	0.265849	0.164984	0.279068	0.617424
hsa-miR-192-5p	8043.45	6026.28	1.33473	0.288728	0.00137926	0.0274128	0.682752	hsa-miR-192-5p	8043.45	6310.12	1.27469	0.242704	0.00528584	0.0236172	0.715645	hsa-miR-192-5p	6026.28	6310.12	0.955019	-0.0460245	0.58711	0.696645	0.540909
hsa-miR-152-3p	14.4291	9.76619	1.47746	0.390324	0.00154492	0.029477	0.686434	hsa-miR-152-3p	14.4291	5.77733	2.49755	0.915309	9.21772e-05	0.00129319	0.830867	hsa-miR-152-3p	9.76619	5.77733	1.69043	0.524986	0.0118559	0.0491762	0.696212
hsa-miR-16-5p	9725.13	21006.6	0.462955	-0.770125	0.00163204	0.0296172	0.321899	hsa-miR-16-5p	9725.13	9725.13	1	0	0.556859	0.662398	0.572939	hsa-miR-16-5p	21006.6	9725.13	2.16004	0.770125	0.00470961	0.0241307	0.712121
hsa-miR-26a-5p	3945	5139.73	0.76755	-0.264552	0.00181323	0.0296172	0.327326	hsa-miR-26a-5p	3945	4811.4	0.819926	-0.198541	0.541231	0.647035	0.44926	hsa-miR-26a-5p	5139.73	4811.4	1.06824	0.066011	0.400949	0.521124	0.594697
hsa-miR-345-5p	273.194	324.36	0.842256	-0.171672	0.00183673	0.0296172	0.343605	hsa-miR-345-5p	273.194	402.105	0.67941	-0.386531	0.0174517	0.0574101	0.232558	hsa-miR-345-5p	324.36	402.105	0.806655	-0.214859	0.192739	0.308398	0.376515
hsa-miR-16-5p	8999.21	18466.1	0.487335	-0.718803	0.00183769	0.0296172	0.32655	hsa-miR-16-5p	8999.21	8999.21	1	0	0.499482	0.603172	0.581395	hsa-miR-16-5p	18466.1	8999.21	2.05197	0.718803	0.00659577	0.0308449	0.714394
hsa-miR-148a-3p	549.502	414.447	1.32587	0.282066	0.00186272	0.0296172	0.66531	hsa-miR-148a-3p	549.502	344.109	1.59688	0.468053	0.000445195	0.00337076	0.776956	hsa-miR-148a-3p	414.447	344.109	1.20441	0.185987	0.120567	0.243146	0.632576
hsa-miR-30a-5p	7631.69	9362.17	0.815163	-0.204367	0.00222175	0.0335944	0.346124	hsa-miR-30a-5p	7631.69	14254.7	0.535379	-0.62478	5.34215e-05	0.000849402	0.0845666	hsa-miR-30a-5p	9362.17	14254.7	0.656775	-0.420413	0.00276357	0.0173451	0.231818
hsa-miR-3909	4.34008	7.99899	0.542579	-0.611422	0.00225371	0.0335944	0.322481	hsa-miR-3909	4.34008	15.3198	0.283298	-1.26126	0.00226153	0.0115995	0.107822	hsa-miR-3909	7.99899	15.3198	0.522133	-0.649834	0.0235999	0.0809868	0.247727
hsa-miR-194-5p	156.482	200.348	0.781049	-0.247117	0.002407	0.0347921	0.319767	hsa-miR-194-5p	156.482	158.083	0.989871	-0.0101806	0.82991	0.879705	0.472516	hsa-miR-194-5p	200.348	158.083	1.26736	0.236937	0.0551068	0.144428	0.669697
hsa-miR-1294	8.19028	6.54049	1.25224	0.224937	0.00251158	0.0350779	0.618217	hsa-miR-1294	8.19028	11.2389	0.728746	-0.316429	0.11588	0.215917	0.5074	hsa-miR-1294	6.54049	11.2389	0.581952	-0.541367	0.0797768	0.190268	0.313636
hsa-miR-660-5p	75.6923	60.2601	1.25609	0.228006	0.00257385	0.0350779	0.665698	hsa-miR-660-5p	75.6923	28.7935	2.6288	0.966526	2.58659e-08	1.34796e-06	0.926004	hsa-miR-660-5p	60.2601	28.7935	2.09284	0.73852	2.87978e-06	0.000228942	0.857576
hsa-miR-146a-5p	110.935	76.4534	1.45102	0.372265	0.00270539	0.0355326	0.568217	hsa-miR-146a-5p	110.935	85.7247	1.29409	0.257805	0.00854447	0.0326057	0.528541	hsa-miR-146a-5p	76.4534	85.7247	0.891848	-0.114459	0.470709	0.590863	0.416667
hsa-miR-29b-3p	18.7976	13.2379	1.41999	0.350647	0.00283069	0.0355326	0.662403	hsa-miR-29b-3p	18.7976	6.73684	2.79026	1.02614	0.000172239	0.00173779	0.775899	hsa-miR-29b-3p	13.2379	6.73684	1.96499	0.675489	0.0627773	0.159281	0.655303
hsa-miR-29b-3p	18.7976	13.2379	1.41999	0.350647	0.00283069	0.0355326	0.662403	hsa-miR-29b-3p	18.7976	6.73684	2.79026	1.02614	0.000172239	0.00173779	0.775899	hsa-miR-29b-3p	13.2379	6.73684	1.96499	0.675489	0.0627773	0.159281	0.655303
hsa-miR-500b-5p	1.87045	3.12652	0.598252	-0.513743	0.00296917	0.0363152	0.359302	hsa-miR-500b-5p	1.87045	2.39271	0.781726	-0.246251	0.492367	0.599073	0.421776	hsa-miR-500b-5p	3.12652	2.39271	1.30668	0.267492	0.123121	0.243432	0.591667
hsa-miR-194-5p	156.482	204.522	0.765109	-0.267737	0.00310269	0.0369996	0.324031	hsa-miR-194-5p	156.482	158.083	0.989871	-0.0101806	0.849476	0.89646	0.478858	hsa-miR-194-5p	204.522	158.083	1.29377	0.257557	0.0585144	0.151692	0.670455
hsa-miR-26a-5p	3831.57	5069.84	0.755759	-0.280033	0.00337438	0.0392581	0.336822	hsa-miR-26a-5p	3831.57	4811.4	0.796353	-0.227713	0.559155	0.663475	0.455603	hsa-miR-26a-5p	5069.84	4811.4	1.05371	0.0523206	0.447806	0.566588	0.590909
hsa-miR-7855-5p	2	3.33603	0.599515	-0.511635	0.0040671	0.0461907	0.365116	hsa-miR-7855-5p	2	6.87449	0.290931	-1.23467	4.6267e-05	0.000761012	0.0761099	hsa-miR-7855-5p	3.33603	6.87449	0.485277	-0.723036	0.00150027	0.0131065	0.212121
hsa-miR-5695	4.9919	3.25709	1.53263	0.426985	0.0041903	0.0464831	0.670543	hsa-miR-5695	4.9919	1.48178	3.36885	1.21457	7.08102e-05	0.00105551	0.809725	hsa-miR-5695	3.25709	1.48178	2.19809	0.787588	0.0321054	0.0957143	0.647727
hsa-miR-142-5p	15645	8593.3	1.82061	0.599171	0.00429753	0.0465891	0.708721	hsa-miR-142-5p	15645	8043.45	1.94506	0.665295	1.43452e-07	5.2239e-06	0.842495	hsa-miR-142-5p	8593.3	8043.45	1.06836	0.0661243	0.00247071	0.0161142	0.655303
hsa-let-7i-3p	46.3401	62.5648	0.740674	-0.300195	0.00605315	0.0641634	0.312403	hsa-let-7i-3p	46.3401	83.7854	0.55308	-0.592252	0.00529778	0.0236172	0.149049	hsa-let-7i-3p	62.5648	83.7854	0.746726	-0.292057	0.0459568	0.126713	0.279545
hsa-miR-132-3p	14.5304	19.5445	0.743449	-0.296455	0.00672909	0.0684577	0.320349	hsa-miR-132-3p	14.5304	23.3036	0.623523	-0.472369	0.0103316	0.0376678	0.238901	hsa-miR-132-3p	19.5445	23.3036	0.83869	-0.175914	0.390738	0.512039	0.429545
hsa-miR-378a-5p	9.04251	17.5557	0.515076	-0.66344	0.00674531	0.0684577	0.312597	hsa-miR-378a-5p	9.04251	21.247	0.425591	-0.854277	0.0235443	0.0729261	0.252643	hsa-miR-378a-5p	17.5557	21.247	0.826267	-0.190837	0.302569	0.419551	0.37197
hsa-miR-21-3p	22.7227	33.0182	0.688186	-0.373696	0.00701005	0.0696624	0.335659	hsa-miR-21-3p	22.7227	34.9798	0.649595	-0.431406	0.222734	0.344225	0.356237	hsa-miR-21-3p	33.0182	34.9798	0.943924	-0.05771	0.992507	0.996686	0.513636
hsa-miR-766-3p	22.1781	29.7814	0.744698	-0.294776	0.00738727	0.0719128	0.359884	hsa-miR-766-3p	22.1781	61.6721	0.359614	-1.02272	0.00575711	0.025194	0.0993658	hsa-miR-766-3p	29.7814	61.6721	0.482899	-0.727948	0.017587	0.0635531	0.203788
hsa-miR-454-5p	133.142	108.13	1.23132	0.208084	0.00810611	0.0770115	0.602713	hsa-miR-454-5p	133.142	71.1093	1.87235	0.627196	0.000138318	0.00164945	0.773784	hsa-miR-454-5p	108.13	71.1093	1.52061	0.419112	0.0149466	0.0574964	0.742424
hsa-miR-30d-5p	7258.37	10179.5	0.71304	-0.338218	0.00823393	0.0770115	0.346318	hsa-miR-30d-5p	7258.37	15645	0.463941	-0.767998	0.000304146	0.00254522	0.112051	hsa-miR-30d-5p	10179.5	15645	0.650652	-0.42978	0.00561915	0.0273503	0.227273
hsa-miR-502-3p	153.611	289.172	0.531211	-0.632596	0.00943469	0.0865451	0.337016	hsa-miR-502-3p	153.611	470.919	0.326195	-1.12026	0.00309093	0.0156848	0.149049	hsa-miR-502-3p	289.172	470.919	0.614059	-0.487664	0.0205386	0.0717115	0.231061
hsa-miR-4659a-3p	3.12146	4.74899	0.657289	-0.419631	0.0103648	0.093283	0.393217	hsa-miR-4659a-3p	3.12146	6.17611	0.505408	-0.682389	0.0979403	0.191644	0.324524	hsa-miR-4659a-3p	4.74899	6.17611	0.768928	-0.262758	0.768022	0.840245	0.447727
hsa-miR-7-1-3p	5.96356	3.42308	1.74216	0.555128	0.0114768	0.101379	0.645543	hsa-miR-7-1-3p	5.96356	2.30162	2.59103	0.952055	3.34144e-05	0.000613025	0.819239	hsa-miR-7-1-3p	3.42308	2.30162	1.48725	0.396927	0.00897831	0.0407872	0.636364
hsa-miR-505-5p	1.10729	3.91093	0.283126	-1.26186	0.012023	0.102958	0.31376	hsa-miR-505-5p	1.10729	5.46559	0.202593	-1.59656	0.147167	0.259035	0.225159	hsa-miR-505-5p	3.91093	5.46559	0.715556	-0.334696	0.330885	0.448387	0.385606
hsa-miR-6735-5p	2.36235	1.10729	2.13346	0.757743	0.0120874	0.102958	0.628295	hsa-miR-6735-5p	2.36235	4.69231	0.503451	-0.686268	0.452194	0.566132	0.424947	hsa-miR-6735-5p	1.10729	4.69231	0.235979	-1.44401	0.118733	0.243146	0.349242
hsa-miR-196a-5p	1.76113	3.90283	0.451245	-0.795745	0.0129459	0.106619	0.353295	hsa-miR-196a-5p	1.76113	1.81579	0.9699	-0.0305627	0.731381	0.807566	0.460888	hsa-miR-196a-5p	3.90283	1.81579	2.14939	0.765183	0.232397	0.348595	0.610606
hsa-miR-625-5p	5.17004	8.10931	0.637544	-0.450132	0.0129642	0.106619	0.285271	hsa-miR-625-5p	5.17004	16.085	0.32142	-1.13501	0.00947993	0.0358883	0.159619	hsa-miR-625-5p	8.10931	16.085	0.504153	-0.684875	0.048817	0.132339	0.218182
hsa-miR-30e-3p	100.927	76.834	1.31357	0.272751	0.0138793	0.108749	0.670736	hsa-miR-30e-3p	100.927	92.8219	1.08732	0.0837165	0.149717	0.262555	0.602537	hsa-miR-30e-3p	76.834	92.8219	0.827758	-0.189035	0.83176	0.887583	0.446212
hsa-miR-101-3p	433.004	275.369	1.57245	0.452633	0.0138918	0.108749	0.652713	hsa-miR-101-3p	433.004	91.085	4.75384	1.55895	1.53322e-07	5.2239e-06	0.89852	hsa-miR-101-3p	275.369	91.085	3.02321	1.10632	1.21352e-05	0.000412716	0.773485
hsa-miR-22-3p	29353.5	35450.2	0.828019	-0.188719	0.0140626	0.108749	0.364341	hsa-miR-22-3p	29353.5	45049.4	0.651584	-0.428349	0.200738	0.321316	0.391121	hsa-miR-22-3p	35450.2	45049.4	0.786919	-0.23963	0.921443	0.945222	0.505303
hsa-miR-1307-3p	98.0385	120.113	0.816216	-0.203076	0.0142312	0.108749	0.352519	hsa-miR-1307-3p	98.0385	253.976	0.386015	-0.951879	0.0103448	0.0376678	0.182875	hsa-miR-1307-3p	120.113	253.976	0.472932	-0.748803	0.0381045	0.10819	0.239394
hsa-miR-101-3p	433.004	278.811	1.55304	0.440214	0.0143631	0.108749	0.654457	hsa-miR-101-3p	433.004	91.085	4.75384	1.55895	2.72119e-07	8.65338e-06	0.89852	hsa-miR-101-3p	278.811	91.085	3.06099	1.11874	1.28904e-05	0.000412716	0.771212
hsa-miR-652-3p	1034.16	1364.66	0.757812	-0.27732	0.0151337	0.112793	0.321318	hsa-miR-652-3p	1034.16	2056.15	0.502958	-0.687248	0.00567561	0.0250673	0.0718816	hsa-miR-652-3p	1364.66	2056.15	0.663698	-0.409928	0.0144622	0.0563786	0.163636
hsa-miR-501-3p	156.482	358.893	0.436013	-0.830084	0.0162648	0.119359	0.333721	hsa-miR-501-3p	156.482	549.502	0.28477	-1.25607	0.0102044	0.0376678	0.145877	hsa-miR-501-3p	358.893	549.502	0.653124	-0.425989	0.0484076	0.132339	0.256818
hsa-miR-1234-3p	4.08907	2.12652	1.92289	0.653831	0.017079	0.121738	0.62345	hsa-miR-1234-3p	4.08907	2.04656	1.99802	0.692158	0.00470163	0.0215642	0.67759	hsa-miR-1234-3p	2.12652	2.04656	1.03907	0.0383263	0.287747	0.406081	0.535606
hsa-miR-196b-5p	2.50405	5.72672	0.437257	-0.827234	0.0172346	0.121738	0.357752	hsa-miR-196b-5p	2.50405	2.89676	0.86443	-0.145684	0.88708	0.925901	0.461945	hsa-miR-196b-5p	5.72672	2.89676	1.97694	0.68155	0.122192	0.243146	0.606818
hsa-miR-191-5p	45049.4	45049.4	1	0	0.0178039	0.121738	0.631008	hsa-miR-191-5p	45049.4	101810	0.442486	-0.815346	0.0379179	0.103353	0.298097	hsa-miR-191-5p	45049.4	101810	0.442486	-0.815346	0.00322416	0.0183086	0.202273
hsa-miR-4435	21.417	17.4119	1.23002	0.207029	0.0178651	0.121738	0.617636	hsa-miR-4435	21.417	31.7206	0.675175	-0.392783	0.0579185	0.135427	0.318182	hsa-miR-4435	17.4119	31.7206	0.548915	-0.599811	0.000772418	0.00791252	0.135606
hsa-miR-4435	21.417	17.4119	1.23002	0.207029	0.0178651	0.121738	0.617636	hsa-miR-4435	21.417	31.7206	0.675175	-0.392783	0.0579185	0.135427	0.318182	hsa-miR-4435	17.4119	31.7206	0.548915	-0.599811	0.000772418	0.00791252	0.135606
hsa-miR-4301	0.516194	1.3249	0.38961	-0.942608	0.0196214	0.126782	0.399419	hsa-miR-4301	0.516194	2.27733	0.226667	-1.48427	0.112651	0.212389	0.227273	hsa-miR-4301	1.3249	2.27733	0.581778	-0.541667	0.240104	0.356457	0.343182
hsa-miR-548h-5p	10.2773	5.57186	1.8445	0.612211	0.0197167	0.126782	0.68314	hsa-miR-548h-5p	10.2773	1.80162	5.70449	1.74125	2.35935e-08	1.34796e-06	0.915433	hsa-miR-548h-5p	5.57186	1.80162	3.0927	1.12904	2.28031e-05	0.000572477	0.75303
hsa-miR-126-3p	91.085	137.87	0.660657	-0.414521	0.0203156	0.126782	0.391473	hsa-miR-126-3p	91.085	20.1498	4.52039	1.5086	0.026847	0.080541	0.744186	hsa-miR-126-3p	137.87	20.1498	6.84227	1.92312	0.000275694	0.00375732	0.794697
hsa-miR-548h-5p	9.99798	5.57186	1.79437	0.584653	0.0204659	0.126782	0.678876	hsa-miR-548h-5p	9.99798	1.80162	5.54944	1.7137	1.99699e-08	1.34796e-06	0.919662	hsa-miR-548h-5p	5.57186	1.80162	3.0927	1.12904	1.55742e-05	0.000412716	0.765909
hsa-miR-548h-5p	9.99798	5.57186	1.79437	0.584653	0.0204659	0.126782	0.678876	hsa-miR-548h-5p	9.99798	1.80162	5.54944	1.7137	1.99699e-08	1.34796e-06	0.919662	hsa-miR-548h-5p	5.57186	1.80162	3.0927	1.12904	1.55742e-05	0.000412716	0.765909
hsa-miR-548h-5p	9.99798	5.57186	1.79437	0.584653	0.0204659	0.126782	0.678876	hsa-miR-548h-5p	9.99798	1.80162	5.54944	1.7137	1.99699e-08	1.34796e-06	0.919662	hsa-miR-548h-5p	5.57186	1.80162	3.0927	1.12904	1.55742e-05	0.000412716	0.765909
hsa-miR-548h-5p	9.99798	5.57186	1.79437	0.584653	0.0204659	0.126782	0.678876	hsa-miR-548h-5p	9.99798	1.80162	5.54944	1.7137	1.99699e-08	1.34796e-06	0.919662	hsa-miR-548h-5p	5.57186	1.80162	3.0927	1.12904	1.55742e-05	0.000412716	0.765909
hsa-let-7i-5p	5209.61	4578.65	1.13781	0.129102	0.0207873	0.126892	0.635078	hsa-let-7i-5p	5209.61	2999.19	1.73701	0.552164	0.000419754	0.0032294	0.799154	hsa-let-7i-5p	4578.65	2999.19	1.52663	0.423063	0.0269041	0.0873377	0.699242
hsa-miR-3615	2671.81	2999.19	0.890844	-0.115586	0.0213415	0.126892	0.412984	hsa-miR-3615	2671.81	6168.2	0.433158	-0.836653	0.00649578	0.027665	0.171247	hsa-miR-3615	2999.19	6168.2	0.486233	-0.721066	0.0310546	0.0943505	0.25303
hsa-miR-128-3p	840.012	964.211	0.871192	-0.137893	0.0214479	0.126892	0.339729	hsa-miR-128-3p	840.012	1278.05	0.657259	-0.419676	0.05179	0.127999	0.280127	hsa-miR-128-3p	964.211	1278.05	0.754437	-0.281783	0.192003	0.308369	0.340909
hsa-miR-6786-3p	4.2834	3.0253	1.41586	0.347736	0.0215477	0.126892	0.601744	hsa-miR-6786-3p	4.2834	5.83603	0.733958	-0.309304	0.45114	0.566132	0.383721	hsa-miR-6786-3p	3.0253	5.83603	0.518384	-0.65704	0.0296581	0.0912705	0.222727
hsa-miR-3176	1.91903	6.30162	0.304529	-1.18899	0.0222217	0.128875	0.324612	hsa-miR-3176	1.91903	8.94737	0.21448	-1.53954	0.0792599	0.171072	0.27907	hsa-miR-3176	6.30162	8.94737	0.704299	-0.350553	0.319263	0.43761	0.428788
hsa-miR-182-5p	45049.4	35450.2	1.27078	0.23963	0.0230058	0.128875	0.624225	hsa-miR-182-5p	45049.4	22619.1	1.99165	0.688963	0.00064307	0.00446666	0.786469	hsa-miR-182-5p	35450.2	22619.1	1.56727	0.449334	0.0309468	0.0943505	0.668939
hsa-miR-6859-3p	2.73482	4.93421	0.554256	-0.590128	0.0232354	0.128875	0.36124	hsa-miR-6859-3p	2.73482	6.17611	0.442806	-0.814624	0.0432232	0.111527	0.199789	hsa-miR-6859-3p	4.93421	6.17611	0.798918	-0.224496	0.147086	0.257942	0.34697
hsa-miR-6859-3p	2.73482	4.93421	0.554256	-0.590128	0.0232354	0.128875	0.36124	hsa-miR-6859-3p	2.73482	6.17611	0.442806	-0.814624	0.0432232	0.111527	0.199789	hsa-miR-6859-3p	4.93421	6.17611	0.798918	-0.224496	0.147086	0.257942	0.34697
hsa-miR-6859-3p	2.73482	4.93421	0.554256	-0.590128	0.0232354	0.128875	0.36124	hsa-miR-6859-3p	2.73482	6.17611	0.442806	-0.814624	0.0432232	0.111527	0.199789	hsa-miR-6859-3p	4.93421	6.17611	0.798918	-0.224496	0.147086	0.257942	0.34697
hsa-miR-128-3p	871.3	1006.98	0.86526	-0.144725	0.0250223	0.136583	0.347093	hsa-miR-128-3p	871.3	1364.66	0.638474	-0.448675	0.0462524	0.117009	0.276956	hsa-miR-128-3p	1006.98	1364.66	0.737898	-0.30395	0.167496	0.281322	0.337121
hsa-miR-3163	1.87045	3.32996	0.561702	-0.576784	0.0251977	0.136583	0.368605	hsa-miR-3163	1.87045	4.08907	0.457426	-0.782141	0.00762306	0.0305563	0.210359	hsa-miR-3163	3.32996	4.08907	0.814356	-0.205357	0.120428	0.243146	0.340909
hsa-miR-130a-3p	604.291	708.506	0.852909	-0.159102	0.0258298	0.137721	0.381783	hsa-miR-130a-3p	604.291	276.86	2.18266	0.780544	0.0599902	0.138909	0.711416	hsa-miR-130a-3p	708.506	276.86	2.55907	0.939645	0.00457731	0.0237323	0.831061
hsa-miR-550a-3-5p	28.7935	33.5101	0.859249	-0.151697	0.0265281	0.137721	0.389729	hsa-miR-550a-3-5p	28.7935	57.9798	0.496613	-0.699943	0.000340738	0.0027524	0.0613108	hsa-miR-550a-3-5p	33.5101	57.9798	0.577962	-0.548246	0.00157211	0.0131065	0.14697
hsa-miR-500a-3p	195.883	371.996	0.526572	-0.641368	0.026636	0.137721	0.343217	hsa-miR-500a-3p	195.883	568.672	0.344456	-1.06579	0.0190407	0.0622082	0.160677	hsa-miR-500a-3p	371.996	568.672	0.654148	-0.424421	0.0610946	0.156678	0.242424
hsa-miR-548x-5p	8.82186	5.25304	1.67938	0.518427	0.0270002	0.137721	0.664341	hsa-miR-548x-5p	8.82186	1.80162	4.89663	1.58855	3.1085e-08	1.34796e-06	0.899577	hsa-miR-548x-5p	5.25304	1.80162	2.91573	1.07012	1.4477e-05	0.000412716	0.762879
hsa-miR-548g-5p	8.82186	5.25304	1.67938	0.518427	0.0270002	0.137721	0.664341	hsa-miR-548g-5p	8.82186	1.80162	4.89663	1.58855	3.1085e-08	1.34796e-06	0.899577	hsa-miR-548g-5p	5.25304	1.80162	2.91573	1.07012	1.4477e-05	0.000412716	0.762879
hsa-miR-4732-5p	10.8623	16.2156	0.669871	-0.40067	0.02714	0.137721	0.385659	hsa-miR-4732-5p	10.8623	22.3603	0.485787	-0.721986	0.0193017	0.062632	0.238901	hsa-miR-4732-5p	16.2156	22.3603	0.725195	-0.321315	0.52209	0.630474	0.334091
hsa-miR-548f-5p	8.06275	5.25304	1.53487	0.428449	0.0289584	0.145402	0.662791	hsa-miR-548f-5p	8.06275	1.80162	4.47528	1.49857	4.46828e-08	1.77614e-06	0.895349	hsa-miR-548f-5p	5.25304	1.80162	2.91573	1.07012	1.27143e-05	0.000412716	0.766667
hsa-miR-199a-3p	9.04251	4.87247	1.85584	0.618336	0.0321208	0.1596	0.629264	hsa-miR-199a-3p	9.04251	1.80162	5.0191	1.61325	0.13958	0.249362	0.672304	hsa-miR-199a-3p	4.87247	1.80162	2.70449	0.994915	0.812029	0.877028	0.568182
hsa-miR-210-3p	170.563	241.251	0.706993	-0.346735	0.0325807	0.160216	0.321899	hsa-miR-210-3p	170.563	220.109	0.7749	-0.255021	0.255589	0.3798	0.321353	hsa-miR-210-3p	241.251	220.109	1.09605	0.0917136	0.818724	0.877599	0.5
hsa-miR-361-5p	40.664	44.6822	0.910071	-0.0942325	0.0334667	0.162894	0.399806	hsa-miR-361-5p	40.664	54.8138	0.741857	-0.298599	0.03461	0.0982677	0.254757	hsa-miR-361-5p	44.6822	54.8138	0.815164	-0.204366	0.152467	0.264461	0.333333
hsa-miR-93-3p	128.121	153.891	0.832548	-0.183264	0.0341147	0.164371	0.354651	hsa-miR-93-3p	128.121	213.591	0.599845	-0.511085	0.00957651	0.0359685	0.215645	hsa-miR-93-3p	153.891	213.591	0.720492	-0.327821	0.0711635	0.176797	0.287879
hsa-miR-4677-3p	10.7733	8.46964	1.27199	0.240581	0.035694	0.169842	0.597481	hsa-miR-4677-3p	10.7733	6.17611	1.74435	0.55638	0.00662195	0.0279528	0.709302	hsa-miR-4677-3p	8.46964	6.17611	1.37135	0.315798	0.127408	0.244755	0.656818
hsa-miR-4659b-3p	3.04858	3.91903	0.777893	-0.251167	0.0359624	0.169842	0.417636	hsa-miR-4659b-3p	3.04858	3.76923	0.808808	-0.212194	0.570751	0.671439	0.483087	hsa-miR-4659b-3p	3.91903	3.76923	1.03974	0.0389728	0.603032	0.710237	0.559091
hsa-miR-3127-3p	2.30162	3.69534	0.622843	-0.473461	0.0367315	0.171774	0.368798	hsa-miR-3127-3p	2.30162	7.72874	0.2978	-1.21133	0.0166306	0.0553459	0.156448	hsa-miR-3127-3p	3.69534	7.72874	0.47813	-0.737873	0.0838879	0.198092	0.262121
hsa-miR-148b-5p	19.0688	30.4322	0.626601	-0.467446	0.0375448	0.173873	0.341279	hsa-miR-148b-5p	19.0688	23.8502	0.799525	-0.223738	0.929772	0.95172	0.417548	hsa-miR-148b-5p	30.4322	23.8502	1.27597	0.243708	0.0950349	0.213828	0.654545
hsa-miR-199a-3p	8.86032	4.87247	1.81845	0.597982	0.0385943	0.175328	0.624225	hsa-miR-199a-3p	8.86032	1.80162	4.91798	1.5929	0.163894	0.282773	0.668076	hsa-miR-199a-3p	4.87247	1.80162	2.70449	0.994915	0.842246	0.892781	0.560606
hsa-miR-199b-3p	8.86032	4.87247	1.81845	0.597982	0.0385943	0.175328	0.624225	hsa-miR-199b-3p	8.86032	1.80162	4.91798	1.5929	0.163894	0.282773	0.668076	hsa-miR-199b-3p	4.87247	1.80162	2.70449	0.994915	0.842246	0.892781	0.560606
hsa-miR-548e-3p	2.43117	1.70648	1.42467	0.353943	0.0452925	0.201868	0.573256	hsa-miR-548e-3p	2.43117	1.20648	2.0151	0.700669	9.65619e-05	0.001316	0.719873	hsa-miR-548e-3p	1.70648	1.20648	1.41443	0.346726	0.000616109	0.0071679	0.704545
hsa-miR-22-5p	9.04251	12.002	0.753415	-0.283139	0.0453637	0.201868	0.395543	hsa-miR-22-5p	9.04251	5.31174	1.70236	0.532017	0.000295341	0.00251568	0.719873	hsa-miR-22-5p	12.002	5.31174	2.25953	0.815156	5.37396e-07	5.12676e-05	0.855303
hsa-miR-92b-3p	22619.1	17538.2	1.28971	0.254415	0.0457059	0.201868	0.619961	hsa-miR-92b-3p	22619.1	25661.2	0.881454	-0.126183	0.120976	0.222801	0.339323	hsa-miR-92b-3p	17538.2	25661.2	0.683452	-0.380598	0.0243079	0.0822331	0.215152
hsa-miR-23c	40.2834	46.3401	0.869299	-0.140068	0.0465594	0.203751	0.377713	hsa-miR-23c	40.2834	31.4534	1.28073	0.247431	0.521237	0.627853	0.577167	hsa-miR-23c	46.3401	31.4534	1.47329	0.387499	0.121838	0.243146	0.665152
hsa-miR-548aj-5p	8.82186	5.25304	1.67938	0.518427	0.0482817	0.207963	0.664341	hsa-miR-548aj-5p	8.82186	1.80162	4.89663	1.58855	3.1085e-08	1.34796e-06	0.899577	hsa-miR-548aj-5p	5.25304	1.80162	2.91573	1.07012	4.10126e-05	0.000931573	0.762879
hsa-miR-501-5p	1.95142	2.8664	0.680791	-0.3845	0.0483939	0.207963	0.38876	hsa-miR-501-5p	1.95142	2.39271	0.815567	-0.203872	0.804895	0.858915	0.439746	hsa-miR-501-5p	2.8664	2.39271	1.19797	0.180628	0.180802	0.294343	0.563636
hsa-miR-98-5p	153.611	101.872	1.50788	0.410704	0.0495539	0.210473	0.613566	hsa-miR-98-5p	153.611	100.927	1.522	0.420027	0.00669299	0.0280049	0.669133	hsa-miR-98-5p	101.872	100.927	1.00937	0.00932301	0.227854	0.346135	0.545455
hsa-miR-576-5p	293.903	259.143	1.13414	0.12587	0.0501292	0.210473	0.598062	hsa-miR-576-5p	293.903	82.9656	3.54247	1.26482	7.99157e-06	0.000218914	0.937632	hsa-miR-576-5p	259.143	82.9656	3.1235	1.13895	1.0357e-07	1.64676e-05	0.844697
hsa-miR-151a-3p	1893.43	1452.21	1.30382	0.2653	0.050739	0.210473	0.652713	hsa-miR-151a-3p	1893.43	1734.04	1.09192	0.0879377	0.401796	0.520806	0.485201	hsa-miR-151a-3p	1452.21	1734.04	0.837476	-0.177362	0.178204	0.291108	0.356818
hsa-miR-6793-3p	3.03036	3.87854	0.781315	-0.246777	0.0511008	0.210473	0.416473	hsa-miR-6793-3p	3.03036	2.27733	1.33067	0.28568	0.603277	0.69313	0.624736	hsa-miR-6793-3p	3.87854	2.27733	1.70311	0.532457	0.0488293	0.132339	0.666667
hsa-miR-942-5p	324.36	255.584	1.26909	0.238304	0.0511843	0.210473	0.639729	hsa-miR-942-5p	324.36	204.522	1.58594	0.461178	0.941801	0.960262	0.635307	hsa-miR-942-5p	255.584	204.522	1.24966	0.222874	0.482913	0.599869	0.540152
hsa-miR-548k	7.61134	4.97166	1.53094	0.425885	0.0524313	0.213758	0.611628	hsa-miR-548k	7.61134	1.80162	4.22472	1.44095	0.000880116	0.00567318	0.741015	hsa-miR-548k	4.97166	1.80162	2.75955	1.01507	0.031601	0.0949922	0.674242
hsa-miR-21-5p	309.223	216.403	1.42892	0.35692	0.055141	0.222672	0.611822	hsa-miR-21-5p	309.223	109.842	2.81516	1.03502	0.000152068	0.00170212	0.809725	hsa-miR-21-5p	216.403	109.842	1.97013	0.678098	0.000968295	0.00923753	0.709848
hsa-miR-454-3p	25.6275	43.6498	0.587117	-0.532531	0.0555513	0.222672	0.365891	hsa-miR-454-3p	25.6275	21.247	1.20617	0.187453	0.121688	0.223251	0.581395	hsa-miR-454-3p	43.6498	21.247	2.0544	0.719985	0.00120908	0.011091	0.718182
hsa-miR-196a-5p	1.20648	2.68725	0.448964	-0.800812	0.0562108	0.223438	0.383721	hsa-miR-196a-5p	1.20648	1.04453	1.15504	0.144134	0.928095	0.95172	0.459831	hsa-miR-196a-5p	2.68725	1.04453	2.57267	0.944946	0.232141	0.348595	0.586364
hsa-miR-3200-3p	22.3603	27.9413	0.800261	-0.222818	0.0577096	0.2275	0.446899	hsa-miR-3200-3p	22.3603	29.2955	0.763267	-0.270147	0.198575	0.318924	0.422833	hsa-miR-3200-3p	27.9413	29.2955	0.953773	-0.0473298	0.623073	0.726664	0.489394
hsa-let-7c-5p	7258.37	6681.72	1.0863	0.0827789	0.0584561	0.228198	0.583721	hsa-let-7c-5p	7258.37	4930.07	1.47227	0.386802	0.011417	0.0403401	0.725159	hsa-let-7c-5p	6681.72	4930.07	1.3553	0.304023	0.120348	0.243146	0.669697
hsa-miR-6777-3p	3.7834	4.75709	0.795319	-0.229012	0.0588435	0.228198	0.382171	hsa-miR-6777-3p	3.7834	7.97571	0.474365	-0.745777	0.0128796	0.0445185	0.206131	hsa-miR-6777-3p	4.75709	7.97571	0.596447	-0.516765	0.273574	0.390703	0.300758
hsa-miR-4454	4.2834	2.77429	1.54396	0.434352	0.0598007	0.23004	0.682558	hsa-miR-4454	4.2834	4.45951	0.960508	-0.0402926	0.436252	0.551826	0.604651	hsa-miR-4454	2.77429	4.45951	0.622106	-0.474644	0.716349	0.798361	0.468939
hsa-miR-671-3p	42.6518	27.5749	1.54676	0.436164	0.0606078	0.23128	0.669961	hsa-miR-671-3p	42.6518	56.8988	0.749609	-0.288204	0.0634327	0.144083	0.290698	hsa-miR-671-3p	27.5749	56.8988	0.484631	-0.724368	0.0288382	0.089903	0.154545
hsa-miR-532-5p	499.514	577.98	0.864242	-0.145903	0.0621278	0.235198	0.384109	hsa-miR-532-5p	499.514	449.263	1.11185	0.106027	0.312517	0.438409	0.58351	hsa-miR-532-5p	577.98	449.263	1.28651	0.25193	0.0360721	0.104281	0.696212
hsa-miR-139-5p	1.49393	2.71356	0.550541	-0.596854	0.0661039	0.24828	0.390504	hsa-miR-139-5p	1.49393	5.01417	0.297941	-1.21086	0.0207339	0.0663763	0.231501	hsa-miR-139-5p	2.71356	5.01417	0.541179	-0.614005	0.161456	0.27803	0.34697
hsa-miR-323a-3p	0	1.30567	0	#NAME?	0.0668105	0.248974	0.363178	hsa-miR-323a-3p	0	1.02429	0	#NAME?	0.602277	0.69313	0.399577	hsa-miR-323a-3p	1.30567	1.02429	1.2747	0.242714	0.429021	0.548641	0.539394
hsa-miR-16-2-3p	684.866	1189.09	0.575961	-0.551716	0.0702851	0.259891	0.413372	hsa-miR-16-2-3p	684.866	344.109	1.99026	0.688264	0.00407667	0.0192532	0.732558	hsa-miR-16-2-3p	1189.09	344.109	3.45554	1.23998	2.78878e-05	0.000665124	0.772727
hsa-miR-340-5p	26.1336	17.754	1.47198	0.386608	0.0708327	0.259901	0.606008	hsa-miR-340-5p	26.1336	13.6538	1.91401	0.649201	0.364257	0.481517	0.683932	hsa-miR-340-5p	17.754	13.6538	1.3003	0.262592	0.954492	0.964603	0.559091
hsa-miR-28-5p	173.538	153.611	1.12972	0.121974	0.0716881	0.261032	0.625969	hsa-miR-28-5p	173.538	128.121	1.35448	0.303421	1.72027e-05	0.000372985	0.85518	hsa-miR-28-5p	153.611	128.121	1.19895	0.181447	0.00103716	0.00970054	0.75
hsa-miR-550a-5p	33.1619	39.1923	0.846134	-0.167078	0.0742387	0.26139	0.403682	hsa-miR-550a-5p	33.1619	84.7551	0.391268	-0.938363	0.000931877	0.00569879	0.0761099	hsa-miR-550a-5p	39.1923	84.7551	0.462418	-0.771285	0.00253025	0.0161142	0.158333
hsa-miR-550a-5p	33.1619	39.1923	0.846134	-0.167078	0.0742387	0.26139	0.403682	hsa-miR-550a-5p	33.1619	84.7551	0.391268	-0.938363	0.000931877	0.00569879	0.0761099	hsa-miR-550a-5p	39.1923	84.7551	0.462418	-0.771285	0.00253025	0.0161142	0.158333
hsa-miR-550a-3-5p	33.1619	39.1923	0.846134	-0.167078	0.0742387	0.26139	0.403682	hsa-miR-550a-3-5p	33.1619	84.7551	0.391268	-0.938363	0.000931877	0.00569879	0.0761099	hsa-miR-550a-3-5p	39.1923	84.7551	0.462418	-0.771285	0.00253025	0.0161142	0.158333
hsa-miR-550a-3-5p	33.1619	39.1923	0.846134	-0.167078	0.0742387	0.26139	0.403682	hsa-miR-550a-3-5p	33.1619	84.7551	0.391268	-0.938363	0.000931877	0.00569879	0.0761099	hsa-miR-550a-3-5p	39.1923	84.7551	0.462418	-0.771285	0.00253025	0.0161142	0.158333
hsa-miR-181b-5p	136.67	200.348	0.682163	-0.382487	0.0748754	0.26139	0.332752	hsa-miR-181b-5p	136.67	237.121	0.576371	-0.551003	0.0398302	0.106736	0.241015	hsa-miR-181b-5p	200.348	237.121	0.844918	-0.168516	0.121861	0.243146	0.384848
hsa-miR-7704	1.70445	1.10425	1.54354	0.434077	0.0753113	0.26139	0.594767	hsa-miR-7704	1.70445	2.02632	0.841159	-0.172975	0.600612	0.69313	0.478858	hsa-miR-7704	1.10425	2.02632	0.544955	-0.607052	0.297085	0.414356	0.365152
hsa-miR-4781-3p	6.93522	7.87247	0.880946	-0.126759	0.0756221	0.26139	0.399419	hsa-miR-4781-3p	6.93522	11.4717	0.604553	-0.503266	0.0917768	0.187514	0.305497	hsa-miR-4781-3p	7.87247	11.4717	0.686254	-0.376508	0.419878	0.539843	0.401515
hsa-miR-146b-3p	21.998	16.2186	1.35634	0.30479	0.0775432	0.266101	0.603101	hsa-miR-146b-3p	21.998	24.9453	0.881847	-0.125737	0.0919882	0.187514	0.325581	hsa-miR-146b-3p	16.2186	24.9453	0.650166	-0.430527	0.0271257	0.0873377	0.220455
hsa-miR-2110	15.6032	23.1002	0.675459	-0.392363	0.079249	0.270013	0.365116	hsa-miR-2110	15.6032	33.5101	0.465628	-0.764369	0.0514358	0.127786	0.133192	hsa-miR-2110	23.1002	33.5101	0.68935	-0.372006	0.105251	0.228866	0.245455
hsa-miR-548ar-5p	8.06275	5.01619	1.60734	0.474584	0.0840381	0.284299	0.661628	hsa-miR-548ar-5p	8.06275	1.04453	7.71899	2.04368	1.71016e-08	1.34796e-06	0.894292	hsa-miR-548ar-5p	5.01619	1.04453	4.80233	1.5691	6.26892e-05	0.00130012	0.765909
hsa-miR-219a-1-3p	4.48178	3.49899	1.28088	0.247547	0.090847	0.304705	0.595543	hsa-miR-219a-1-3p	4.48178	6.17611	0.725664	-0.320669	0.220078	0.343152	0.362579	hsa-miR-219a-1-3p	3.49899	6.17611	0.566536	-0.568215	0.00153735	0.0131065	0.257576
hsa-let-7a-5p	12251.1	10469.9	1.17013	0.157111	0.0913478	0.304705	0.601357	hsa-let-7a-5p	12251.1	6168.2	1.98618	0.686211	1.61005e-05	0.00036571	0.850951	hsa-let-7a-5p	10469.9	6168.2	1.6974	0.5291	0.000447952	0.0054788	0.795455
hsa-miR-5006-3p	0.987854	1.2996	0.760125	-0.274273	0.0931511	0.308563	0.451938	hsa-miR-5006-3p	0.987854	2.60121	0.379767	-0.968199	0.107358	0.20649	0.336152	hsa-miR-5006-3p	1.2996	2.60121	0.499611	-0.693926	0.474353	0.593875	0.393939
hsa-miR-183-3p	14.7895	13.4595	1.09881	0.0942295	0.0938763	0.308821	0.568217	hsa-miR-183-3p	14.7895	15.4008	0.960305	-0.0405044	0.427304	0.546445	0.511628	hsa-miR-183-3p	13.4595	15.4008	0.873948	-0.134734	0.635769	0.736676	0.454545
hsa-miR-181b-5p	136.67	192.3	0.710714	-0.341485	0.0961626	0.314175	0.342636	hsa-miR-181b-5p	136.67	237.121	0.576371	-0.551003	0.0373801	0.102473	0.239958	hsa-miR-181b-5p	192.3	237.121	0.810975	-0.209518	0.111312	0.238098	0.37197
hsa-miR-1306-5p	40.2834	50.3826	0.79955	-0.223706	0.0980906	0.318294	0.400775	hsa-miR-1306-5p	40.2834	79.6619	0.505679	-0.681852	0.0138491	0.0471857	0.208245	hsa-miR-1306-5p	50.3826	79.6619	0.632455	-0.458146	0.0503689	0.13574	0.247727
hsa-miR-29c-3p	64.5547	53.1589	1.21437	0.194227	0.0989744	0.318992	0.61531	hsa-miR-29c-3p	64.5547	48.1862	1.33969	0.292439	0.0439655	0.11275	0.708245	hsa-miR-29c-3p	53.1589	48.1862	1.1032	0.0982123	0.258324	0.37453	0.612121
hsa-miR-636	140.377	118.761	1.18201	0.167214	0.104694	0.333466	0.594961	hsa-miR-636	140.377	237.121	0.592003	-0.524244	0.163577	0.282773	0.330867	hsa-miR-636	118.761	237.121	0.500845	-0.691458	0.042922	0.119034	0.259848
hsa-miR-3614-5p	1.49393	1.36134	1.0974	0.0929417	0.104864	0.333466	0.543023	hsa-miR-3614-5p	1.49393	2.60121	0.574319	-0.55457	0.262589	0.38659	0.346723	hsa-miR-3614-5p	1.36134	2.60121	0.523346	-0.647512	0.0946521	0.213828	0.293939
hsa-miR-197-3p	414.433	408.269	1.0151	0.014985	0.107832	0.338646	0.552132	hsa-miR-197-3p	414.433	641.547	0.645991	-0.43697	0.181098	0.30139	0.293869	hsa-miR-197-3p	408.269	641.547	0.636383	-0.451955	0.0920843	0.211174	0.226515
hsa-miR-30a-3p	73.9919	56.003	1.32121	0.27855	0.107912	0.338646	0.610078	hsa-miR-30a-3p	73.9919	56.8988	1.30041	0.262682	0.469902	0.579854	0.557082	hsa-miR-30a-3p	56.003	56.8988	0.984257	-0.0158681	0.738835	0.81769	0.457576
hsa-miR-1343-3p	2	0.98583	2.02875	0.707419	0.109138	0.340253	0.58062	hsa-miR-1343-3p	2	1.89879	1.0533	0.0519327	0.361587	0.481517	0.391121	hsa-miR-1343-3p	0.98583	1.89879	0.51919	-0.655486	0.125217	0.244755	0.314394
hsa-miR-1249	14.7895	12.3583	1.19672	0.179588	0.110599	0.34257	0.599806	hsa-miR-1249	14.7895	17.7692	0.832308	-0.183553	0.579661	0.676035	0.484144	hsa-miR-1249	12.3583	17.7692	0.695489	-0.36314	0.226856	0.346135	0.397727
hsa-miR-330-3p	1.60324	2.36134	0.678954	-0.387202	0.112457	0.346076	0.408333	hsa-miR-330-3p	1.60324	3.76923	0.425349	-0.854845	0.0283612	0.0845517	0.235729	hsa-miR-330-3p	2.36134	3.76923	0.626477	-0.467643	0.108033	0.232125	0.315152
hsa-let-7e-5p	5724.05	5209.61	1.09875	0.0941711	0.115198	0.35224	0.588372	hsa-let-7e-5p	5724.05	3181.47	1.79918	0.587332	0.000131827	0.00161235	0.82981	hsa-let-7e-5p	5209.61	3181.47	1.63748	0.493161	0.00172641	0.0131065	0.775
hsa-miR-130b-3p	242.628	301.733	0.804114	-0.218014	0.116749	0.354658	0.400388	hsa-miR-130b-3p	242.628	222.879	1.08861	0.0849005	0.0527237	0.12897	0.640592	hsa-miR-130b-3p	301.733	222.879	1.3538	0.302915	0.00169701	0.0131065	0.759848
hsa-let-7a-5p	11805.4	10097.5	1.16914	0.15627	0.117476	0.354658	0.596124	hsa-let-7a-5p	11805.4	5594.24	2.11028	0.746822	8.46944e-06	0.000218914	0.866808	hsa-let-7a-5p	10097.5	5594.24	1.80498	0.590552	0.000198435	0.00278393	0.810606
hsa-let-7a-3p	3.53846	3.48583	1.0151	0.0149859	0.121824	0.365473	0.553101	hsa-let-7a-3p	3.53846	1.2834	2.7571	1.01418	0.000632131	0.00446666	0.718816	hsa-let-7a-3p	3.48583	1.2834	2.71609	0.999193	0.000883025	0.00877506	0.704545
hsa-let-7b-5p	1118.86	1118.86	1	0	0.123248	0.367434	0.55155	hsa-let-7b-5p	1118.86	767.105	1.45855	0.37744	0.965319	0.974531	0.573996	hsa-let-7b-5p	1118.86	767.105	1.45855	0.37744	0.533633	0.642785	0.547727
hsa-miR-106b-3p	2671.81	2518.13	1.06103	0.0592381	0.127728	0.378424	0.583915	hsa-miR-106b-3p	2671.81	3181.47	0.839801	-0.17459	0.0603301	0.139021	0.310782	hsa-miR-106b-3p	2518.13	3181.47	0.791498	-0.233828	0.0142803	0.0562949	0.232576
hsa-miR-4482-3p	1.70445	2.98381	0.571235	-0.559955	0.128733	0.379048	0.492829	hsa-miR-4482-3p	1.70445	3.98381	0.427846	-0.848993	0.313412	0.438409	0.503171	hsa-miR-4482-3p	2.98381	3.98381	0.748984	-0.289038	0.911386	0.941521	0.508333
hsa-miR-6817-3p	3.87045	3.07186	1.25997	0.231086	0.13102	0.383413	0.560465	hsa-miR-6817-3p	3.87045	2.30162	1.68162	0.519757	0.4852	0.593274	0.45666	hsa-miR-6817-3p	3.07186	2.30162	1.33465	0.288671	0.214671	0.330317	0.437121
hsa-miR-7641	4.90688	2.60729	1.88199	0.632328	0.133366	0.38555	0.595543	hsa-miR-7641	4.90688	6.02632	0.814243	-0.205497	0.652955	0.727709	0.415433	hsa-miR-7641	2.60729	6.02632	0.43265	-0.837825	0.0737634	0.179415	0.272727
hsa-miR-7641	4.90688	2.60729	1.88199	0.632328	0.133366	0.38555	0.595543	hsa-miR-7641	4.90688	6.02632	0.814243	-0.205497	0.652955	0.727709	0.415433	hsa-miR-7641	2.60729	6.02632	0.43265	-0.837825	0.0737634	0.179415	0.272727
hsa-miR-18b-3p	3.03036	4.91599	0.61643	-0.483811	0.135207	0.387615	0.402326	hsa-miR-18b-3p	3.03036	10.2267	0.296318	-1.21632	0.000646121	0.00446666	0.0951374	hsa-miR-18b-3p	4.91599	10.2267	0.480701	-0.73251	0.00253163	0.0161142	0.156818
hsa-let-7a-3p	3.81781	3.48583	1.09524	0.0909718	0.135706	0.387615	0.55155	hsa-let-7a-3p	3.81781	1.43522	2.66008	0.978358	0.00157999	0.00886653	0.697674	hsa-let-7a-3p	3.48583	1.43522	2.42877	0.887386	0.00513124	0.0254958	0.671212
hsa-miR-1287-5p	0.327935	1.63765	0.200247	-1.6082	0.140968	0.399825	0.396124	hsa-miR-1287-5p	0.327935	2.81377	0.116547	-2.14946	0.0695935	0.152977	0.252643	hsa-miR-1287-5p	1.63765	2.81377	0.582014	-0.54126	0.481194	0.599869	0.365909
hsa-miR-1254	17.6296	14.0891	1.25129	0.224177	0.142495	0.399825	0.583333	hsa-miR-1254	17.6296	29.0445	0.606984	-0.499254	0.0554596	0.132936	0.255814	hsa-miR-1254	14.0891	29.0445	0.485085	-0.723431	0.0276478	0.0873377	0.181061
hsa-miR-1254	17.6296	14.0891	1.25129	0.224177	0.142495	0.399825	0.583333	hsa-miR-1254	17.6296	29.0445	0.606984	-0.499254	0.0554596	0.132936	0.255814	hsa-miR-1254	14.0891	29.0445	0.485085	-0.723431	0.0276478	0.0873377	0.181061
hsa-miR-342-5p	20.0243	28.7935	0.695444	-0.363204	0.147413	0.411204	0.395349	hsa-miR-342-5p	20.0243	24.9453	0.802727	-0.219741	0.256467	0.379922	0.352008	hsa-miR-342-5p	28.7935	24.9453	1.15426	0.143463	0.427577	0.548265	0.45303
hsa-miR-15b-5p	623.32	665.267	0.936947	-0.065129	0.151835	0.421076	0.44438	hsa-miR-15b-5p	623.32	749.881	0.831225	-0.184854	0.260977	0.385406	0.385835	hsa-miR-15b-5p	665.267	749.881	0.887164	-0.119725	0.647999	0.738453	0.44697
hsa-miR-190a-5p	3.83806	2.1417	1.79206	0.583366	0.153601	0.421557	0.596705	hsa-miR-190a-5p	3.83806	1.02429	3.74704	1.32097	0.000124674	0.00156499	0.803383	hsa-miR-190a-5p	2.1417	1.02429	2.09091	0.737599	0.000583086	0.0069533	0.640909
hsa-miR-144-3p	61.1235	36.7206	1.66455	0.509557	0.153776	0.421557	0.621318	hsa-miR-144-3p	61.1235	25.7895	2.37009	0.86293	0.000157505	0.00170212	0.763214	hsa-miR-144-3p	36.7206	25.7895	1.42386	0.353373	0.00316591	0.0182214	0.625758
hsa-miR-627-5p	0.866397	2.44332	0.354598	-1.03677	0.155814	0.423503	0.384109	hsa-miR-627-5p	0.866397	0.368421	2.35165	0.855117	0.0525605	0.12897	0.588795	hsa-miR-627-5p	2.44332	0.368421	6.63187	1.89189	0.000424459	0.00532808	0.715152
hsa-miR-133a-3p	6.90486	9.34008	0.739272	-0.30209	0.157192	0.423503	0.404457	hsa-miR-133a-3p	6.90486	9.04251	0.7636	-0.269712	0.749168	0.821502	0.436575	hsa-miR-133a-3p	9.34008	9.04251	1.03291	0.0323781	0.49302	0.60611	0.528788
hsa-miR-133a-3p	6.90486	9.34008	0.739272	-0.30209	0.157192	0.423503	0.404457	hsa-miR-133a-3p	6.90486	9.04251	0.7636	-0.269712	0.749168	0.821502	0.436575	hsa-miR-133a-3p	9.34008	9.04251	1.03291	0.0323781	0.49302	0.60611	0.528788
hsa-miR-6837-3p	1.25506	1.88462	0.665951	-0.40654	0.15827	0.423503	0.393411	hsa-miR-6837-3p	1.25506	2.39271	0.524535	-0.645244	0.106877	0.206399	0.299154	hsa-miR-6837-3p	1.88462	2.39271	0.787648	-0.238704	0.306616	0.422704	0.404545
hsa-let-7f-2-3p	2.02834	1.50405	1.34859	0.299057	0.158925	0.423503	0.585659	hsa-let-7f-2-3p	2.02834	0.941296	2.15484	0.767716	0.000106389	0.00137156	0.708245	hsa-let-7f-2-3p	1.50405	0.941296	1.59785	0.468659	0.00349696	0.0193959	0.660606
hsa-miR-6782-3p	2.30162	4.61235	0.499013	-0.695124	0.165104	0.437526	0.411434	hsa-miR-6782-3p	2.30162	6.22267	0.369876	-0.994586	0.000452674	0.00337384	0.160677	hsa-miR-6782-3p	4.61235	6.22267	0.741217	-0.299462	0.0030828	0.0181543	0.208333
hsa-miR-199b-5p	3.22267	3.44636	0.935095	-0.0671067	0.172976	0.455769	0.543605	hsa-miR-199b-5p	3.22267	2.30162	1.40018	0.336598	0.0352484	0.0993184	0.605708	hsa-miR-199b-5p	3.44636	2.30162	1.49736	0.403705	0.218682	0.335406	0.575758
hsa-miR-23b-3p	144.162	148.974	0.967701	-0.0328324	0.173899	0.455769	0.443411	hsa-miR-23b-3p	144.162	136.67	1.05482	0.0533677	0.910465	0.944113	0.480973	hsa-miR-23b-3p	148.974	136.67	1.09002	0.0862001	0.488991	0.605841	0.543182
hsa-miR-629-5p	31.9879	29.2955	1.0919	0.0879208	0.177991	0.463944	0.532171	hsa-miR-629-5p	31.9879	48.1862	0.663838	-0.409717	0.328252	0.448711	0.394292	hsa-miR-629-5p	29.2955	48.1862	0.607965	-0.497638	0.0152824	0.0583177	0.256061
hsa-miR-424-3p	88.4049	106.407	0.830819	-0.185343	0.181611	0.468779	0.42907	hsa-miR-424-3p	88.4049	267.231	0.330818	-1.10619	0.000346214	0.0027524	0.0443975	hsa-miR-424-3p	106.407	267.231	0.398183	-0.920842	0.000668981	0.00742102	0.0689394
hsa-miR-183-5p	280.526	280.526	1	0	0.181811	0.468779	0.508333	hsa-miR-183-5p	280.526	320.211	0.876068	-0.132311	0.286863	0.412561	0.519027	hsa-miR-183-5p	280.526	320.211	0.876068	-0.132311	0.911913	0.941521	0.525758
hsa-miR-33b-5p	1.76113	2.4585	0.716344	-0.333595	0.187347	0.480454	0.410659	hsa-miR-33b-5p	1.76113	1.48178	1.18852	0.172713	0.917657	0.947451	0.428118	hsa-miR-33b-5p	2.4585	1.48178	1.65915	0.506307	0.313996	0.431632	0.535606
hsa-miR-29a-3p	67.2267	54.8138	1.22646	0.204129	0.189001	0.480749	0.61686	hsa-miR-29a-3p	67.2267	49.8866	1.34759	0.298318	0.131084	0.236845	0.687104	hsa-miR-29a-3p	54.8138	49.8866	1.09877	0.0941881	0.47016	0.590863	0.583333
hsa-miR-629-3p	0.987854	1.83502	0.538334	-0.619276	0.190595	0.480749	0.410853	hsa-miR-629-3p	0.987854	1.89879	0.520256	-0.653435	0.395305	0.513789	0.368922	hsa-miR-629-3p	1.83502	1.89879	0.966418	-0.0341589	0.878982	0.921482	0.477273
hsa-miR-378g	18.9332	15.915	1.18965	0.173656	0.191394	0.480749	0.597093	hsa-miR-378g	18.9332	14.9939	1.26272	0.233272	0.00841829	0.0326057	0.683932	hsa-miR-378g	15.915	14.9939	1.06143	0.0596155	0.125317	0.244755	0.55303
hsa-miR-6881-3p	5.75304	7.39474	0.777991	-0.251041	0.191844	0.480749	0.425969	hsa-miR-6881-3p	5.75304	5.46559	1.05259	0.0512563	0.779366	0.837049	0.503171	hsa-miR-6881-3p	7.39474	5.46559	1.35296	0.302297	0.231362	0.348595	0.559848
hsa-miR-193a-5p	4.45951	4.51619	0.98745	-0.0126298	0.193886	0.480749	0.540891	hsa-miR-193a-5p	4.45951	7.72874	0.577004	-0.549907	0.530403	0.637285	0.374207	hsa-miR-193a-5p	4.51619	7.72874	0.584337	-0.537277	0.137929	0.249882	0.317424
hsa-miR-181c-5p	50.8259	56.6194	0.897676	-0.107946	0.194213	0.480749	0.408915	hsa-miR-181c-5p	50.8259	26.3158	1.93138	0.658237	0.0432549	0.111527	0.735729	hsa-miR-181c-5p	56.6194	26.3158	2.15154	0.766183	0.00649757	0.0306866	0.789394
hsa-miR-99b-5p	77.996	100.03	0.779723	-0.248817	0.194598	0.480749	0.474612	hsa-miR-99b-5p	77.996	118.761	0.656746	-0.420457	0.316506	0.441443	0.342495	hsa-miR-99b-5p	100.03	118.761	0.842282	-0.17164	0.184346	0.299092	0.345455
hsa-miR-185-3p	32.8745	25.2723	1.30081	0.262989	0.196956	0.480749	0.570543	hsa-miR-185-3p	32.8745	56.8988	0.577771	-0.548577	0.0402359	0.107221	0.229387	hsa-miR-185-3p	25.2723	56.8988	0.444162	-0.811566	0.0164943	0.0609907	0.134091
hsa-let-7f-5p	10469.9	8593.3	1.21838	0.197524	0.197512	0.480749	0.589729	hsa-let-7f-5p	10469.9	4930.07	2.12369	0.753154	2.45773e-05	0.000509713	0.862579	hsa-let-7f-5p	8593.3	4930.07	1.74304	0.55563	0.000300891	0.00398681	0.793182
hsa-miR-223-3p	623.32	665.267	0.936947	-0.065129	0.197541	0.480749	0.44438	hsa-miR-223-3p	623.32	270.213	2.30678	0.835851	0.000524809	0.00379293	0.806554	hsa-miR-223-3p	665.267	270.213	2.46201	0.90098	4.31286e-05	0.000935107	0.841667
hsa-miR-106a-5p	57.4393	72.9757	0.787101	-0.239398	0.202459	0.490217	0.405814	hsa-miR-106a-5p	57.4393	63.8036	0.900251	-0.105082	0.48631	0.593274	0.546512	hsa-miR-106a-5p	72.9757	63.8036	1.14375	0.134316	0.116626	0.243146	0.656061
hsa-miR-5010-3p	85.7247	91.5192	0.936685	-0.0654082	0.20396	0.491359	0.476938	hsa-miR-5010-3p	85.7247	204.522	0.419146	-0.869536	0.0112679	0.0401103	0.20296	hsa-miR-5010-3p	91.5192	204.522	0.447478	-0.804128	0.0273532	0.0873377	0.234848
hsa-miR-1296-5p	1.7247	3.13664	0.549855	-0.598101	0.209143	0.501313	0.368411	hsa-miR-1296-5p	1.7247	3.38462	0.509569	-0.674189	0.104039	0.202558	0.283298	hsa-miR-1296-5p	3.13664	3.38462	0.926734	-0.0760882	0.193314	0.308398	0.356061
hsa-miR-6833-3p	1.49393	2.4919	0.599513	-0.511638	0.213113	0.505393	0.43314	hsa-miR-6833-3p	1.49393	1.04453	1.43023	0.357837	0.576386	0.675518	0.520085	hsa-miR-6833-3p	2.4919	1.04453	2.38566	0.869475	0.118878	0.243146	0.587879
hsa-miR-23a-3p	142.931	156.482	0.913405	-0.0905764	0.213999	0.505393	0.443992	hsa-miR-23a-3p	142.931	124.874	1.1446	0.135054	0.465235	0.576408	0.557082	hsa-miR-23a-3p	156.482	124.874	1.25311	0.22563	0.186527	0.301605	0.619697
hsa-miR-664b-3p	7.97571	8.73583	0.912988	-0.0910325	0.214024	0.505393	0.441279	hsa-miR-664b-3p	7.97571	11.7004	0.681661	-0.383223	0.194385	0.316456	0.374207	hsa-miR-664b-3p	8.73583	11.7004	0.746626	-0.29219	0.639152	0.736676	0.418182
hsa-miR-29c-5p	7.42915	7.74899	0.958725	-0.0421508	0.216501	0.508725	0.473256	hsa-miR-29c-5p	7.42915	6.22267	1.19388	0.177212	0.535854	0.642217	0.488372	hsa-miR-29c-5p	7.74899	6.22267	1.24528	0.219363	0.812676	0.877028	0.501515
hsa-let-7d-5p	641.547	632.433	1.01441	0.0143072	0.217755	0.509163	0.455039	hsa-let-7d-5p	641.547	499.514	1.28434	0.250246	0.682868	0.759273	0.620507	hsa-let-7d-5p	632.433	499.514	1.2661	0.235939	0.369973	0.490214	0.659848
hsa-miR-103a-3p	4811.4	4578.65	1.05083	0.049585	0.219882	0.511628	0.566473	hsa-miR-103a-3p	4811.4	3090.33	1.55692	0.442711	0.0255878	0.0777017	0.714588	hsa-miR-103a-3p	4578.65	3090.33	1.4816	0.393126	0.0943303	0.213828	0.661364
hsa-miR-3157-3p	2.60729	3.21761	0.810318	-0.210329	0.221272	0.512364	0.435271	hsa-miR-3157-3p	2.60729	6.02632	0.43265	-0.837825	0.0294191	0.0860914	0.247357	hsa-miR-3157-3p	3.21761	6.02632	0.533927	-0.627497	0.0850285	0.199411	0.324242
hsa-miR-486-5p	8.31694e+06	8.31694e+06	1	0	0.224565	0.514988	0.546899	hsa-miR-486-5p	8.31694e+06	8.31694e+06	1	0	0.650402	0.727709	0.475687	hsa-miR-486-5p	8.31694e+06	8.31694e+06	1	0	0.19667	0.310634	0.428788
hsa-miR-486-5p	8.29182e+06	8.29182e+06	1	0	0.224565	0.514988	0.453101	hsa-miR-486-5p	8.29182e+06	8.29182e+06	1	0	0.650402	0.727709	0.524313	hsa-miR-486-5p	8.29182e+06	8.29182e+06	1	0	0.19667	0.310634	0.571212
hsa-miR-5100	2.43117	3.05263	0.796419	-0.22763	0.227824	0.519963	0.475969	hsa-miR-5100	2.43117	6.02632	0.403426	-0.907762	0.0956567	0.190239	0.241015	hsa-miR-5100	3.05263	6.02632	0.50655	-0.680132	0.203954	0.319543	0.267424
hsa-miR-296-5p	29.0445	25.7621	1.12741	0.119924	0.23089	0.524451	0.445736	hsa-miR-296-5p	29.0445	23.4777	1.23711	0.212778	0.841361	0.889865	0.514799	hsa-miR-296-5p	25.7621	23.4777	1.0973	0.0928538	0.20432	0.319543	0.552273
hsa-miR-145-5p	8.06275	10.0931	0.798837	-0.224599	0.237231	0.535318	0.407946	hsa-miR-145-5p	8.06275	11.7004	0.6891	-0.372368	0.779419	0.837049	0.442918	hsa-miR-145-5p	10.0931	11.7004	0.86263	-0.14777	0.648662	0.738453	0.526515
hsa-miR-15b-3p	116.449	95.3512	1.22127	0.19989	0.237919	0.535318	0.626744	hsa-miR-15b-3p	116.449	37.0648	3.14178	1.14479	5.65029e-12	2.69519e-09	0.976744	hsa-miR-15b-3p	95.3512	37.0648	2.57256	0.9449	3.41732e-09	8.15031e-07	0.906061
hsa-miR-181a-3p	34.6842	26.3522	1.31618	0.274732	0.239442	0.536216	0.574612	hsa-miR-181a-3p	34.6842	16.9636	2.04463	0.715217	8.71983e-06	0.000218914	0.820296	hsa-miR-181a-3p	26.3522	16.9636	1.55346	0.440485	0.00010646	0.00203126	0.740152
hsa-miR-5189-5p	2.30162	2.70749	0.850093	-0.162409	0.245172	0.537978	0.440504	hsa-miR-5189-5p	2.30162	3.38462	0.680024	-0.385627	0.312408	0.438409	0.361522	hsa-miR-5189-5p	2.70749	3.38462	0.79994	-0.223218	0.402493	0.52171	0.424242
hsa-miR-18a-5p	3.03036	7.31377	0.414337	-0.881075	0.245211	0.537978	0.354845	hsa-miR-18a-5p	3.03036	3.38462	0.895335	-0.110557	0.180473	0.30139	0.498943	hsa-miR-18a-5p	7.31377	3.38462	2.16089	0.770518	0.00475531	0.0241307	0.704545
hsa-miR-874-5p	0.702429	1.33198	0.527356	-0.63988	0.246388	0.537978	0.436434	hsa-miR-874-5p	0.702429	2.30162	0.305189	-1.18682	0.055187	0.132936	0.285412	hsa-miR-874-5p	1.33198	2.30162	0.578716	-0.546944	0.138287	0.249882	0.345455
hsa-miR-4326	48.587	60.2601	0.806289	-0.215314	0.246445	0.537978	0.409884	hsa-miR-4326	48.587	105.324	0.461311	-0.773683	0.00137722	0.00791489	0.168076	hsa-miR-4326	60.2601	105.324	0.572141	-0.55837	0.00518532	0.025499	0.231061
hsa-miR-26b-3p	64.5547	56.3016	1.14659	0.136789	0.246501	0.537978	0.506008	hsa-miR-26b-3p	64.5547	30.8785	2.0906	0.737451	0.0039311	0.0187513	0.713531	hsa-miR-26b-3p	56.3016	30.8785	1.82333	0.600662	0.0124882	0.0504821	0.768182
hsa-miR-744-5p	164.86	187.663	0.878492	-0.129549	0.246996	0.537978	0.417442	hsa-miR-744-5p	164.86	316.061	0.52161	-0.650836	0.00132944	0.00773345	0.0761099	hsa-miR-744-5p	187.663	316.061	0.593756	-0.521287	0.00317061	0.0182214	0.127273
hsa-miR-4707-3p	0.963563	2.1336	0.451613	-0.79493	0.248183	0.538105	0.424031	hsa-miR-4707-3p	0.963563	3.71255	0.259542	-1.34884	0.143849	0.254134	0.336152	hsa-miR-4707-3p	2.1336	3.71255	0.5747	-0.553907	0.337758	0.453832	0.394697
hsa-miR-103a-3p	4811.4	4692.74	1.02529	0.0249727	0.250978	0.539329	0.562984	hsa-miR-103a-3p	4811.4	3090.33	1.55692	0.442711	0.0217753	0.068787	0.725159	hsa-miR-103a-3p	4692.74	3090.33	1.51852	0.417738	0.0743421	0.179415	0.67197
hsa-miR-1285-5p	4.2834	5.76518	0.742978	-0.297089	0.251008	0.539329	0.402519	hsa-miR-1285-5p	4.2834	9.60729	0.445849	-0.807775	0.0679607	0.150778	0.160677	hsa-miR-1285-5p	5.76518	9.60729	0.600084	-0.510685	0.209057	0.322719	0.217424
hsa-miR-378d	18.6862	15.7024	1.19002	0.173972	0.265182	0.567228	0.578101	hsa-miR-378d	18.6862	14.9939	1.24625	0.220142	0.0393829	0.106134	0.628964	hsa-miR-378d	15.7024	14.9939	1.04725	0.0461702	0.241645	0.356856	0.525758
hsa-miR-1468-5p	24.3927	20.0243	1.21816	0.197338	0.268096	0.5709	0.552907	hsa-miR-1468-5p	24.3927	37.417	0.651915	-0.427841	0.19312	0.315473	0.337209	hsa-miR-1468-5p	20.0243	37.417	0.535166	-0.625179	0.06973	0.174142	0.261364
hsa-miR-6803-3p	26.6154	20.835	1.27744	0.244854	0.269697	0.571757	0.567248	hsa-miR-6803-3p	26.6154	17.4899	1.52176	0.419867	0.474358	0.583167	0.624736	hsa-miR-6803-3p	20.835	17.4899	1.19126	0.175013	0.894291	0.931391	0.593182
hsa-miR-1538	3.03036	2.24494	1.34986	0.300004	0.272628	0.575305	0.570349	hsa-miR-1538	3.03036	4.74899	0.638107	-0.449249	0.167162	0.285204	0.342495	hsa-miR-1538	2.24494	4.74899	0.47272	-0.749253	0.053305	0.140478	0.250758
hsa-miR-654-3p	23.3036	28.919	0.805824	-0.21589	0.274337	0.575305	0.407171	hsa-miR-654-3p	23.3036	10.6903	2.17989	0.779274	0.165807	0.284497	0.643763	hsa-miR-654-3p	28.919	10.6903	2.70517	0.995165	0.0267614	0.0873377	0.742424
hsa-miR-328-3p	192.235	202.435	0.949612	-0.0517023	0.274989	0.575305	0.511434	hsa-miR-328-3p	192.235	324.36	0.592658	-0.523137	0.0595279	0.138511	0.285412	hsa-miR-328-3p	202.435	324.36	0.624106	-0.471435	0.119294	0.243146	0.285606
hsa-let-7f-5p	11359.7	8999.21	1.26231	0.23294	0.276303	0.575531	0.586628	hsa-let-7f-5p	11359.7	5209.61	2.18054	0.779571	1.56939e-05	0.00036571	0.861522	hsa-let-7f-5p	8999.21	5209.61	1.72742	0.546631	0.000173854	0.00267511	0.793939
hsa-miR-210-5p	16.4737	17.8168	0.924615	-0.0783777	0.281836	0.583197	0.467248	hsa-miR-210-5p	16.4737	29.0445	0.567187	-0.567066	0.0693892	0.152977	0.2537	hsa-miR-210-5p	17.8168	29.0445	0.61343	-0.488688	0.127765	0.244755	0.283333
hsa-miR-362-5p	9.44939	8.86032	1.06648	0.0643672	0.282429	0.583197	0.55155	hsa-miR-362-5p	9.44939	11.7004	0.807612	-0.213673	0.730116	0.807566	0.519027	hsa-miR-362-5p	8.86032	11.7004	0.757266	-0.27804	0.741672	0.81893	0.435606
hsa-miR-6749-3p	2.60729	2.68219	0.972075	-0.0283218	0.28477	0.585497	0.461434	hsa-miR-6749-3p	2.60729	2.30162	1.13281	0.124697	0.271573	0.396148	0.542283	hsa-miR-6749-3p	2.68219	2.30162	1.16535	0.153019	0.122337	0.243146	0.592424
hsa-let-7d-3p	209.271	195.883	1.06835	0.0661158	0.292431	0.598668	0.541279	hsa-let-7d-3p	209.271	363.178	0.576222	-0.551262	0.0430853	0.111527	0.194503	hsa-let-7d-3p	195.883	363.178	0.539357	-0.617378	0.13492	0.249882	0.182576
hsa-miR-142-3p	30.8785	22.8128	1.35356	0.302742	0.302895	0.615926	0.552519	hsa-miR-142-3p	30.8785	15.4818	1.99451	0.690398	0.0145465	0.0492105	0.69556	hsa-miR-142-3p	22.8128	15.4818	1.47352	0.387656	0.0602711	0.155402	0.656061
hsa-miR-6842-3p	13.3684	13.414	0.996605	-0.00340124	0.307001	0.615926	0.521318	hsa-miR-6842-3p	13.3684	28.7935	0.464286	-0.767255	0.0323256	0.0923313	0.210359	hsa-miR-6842-3p	13.414	28.7935	0.465868	-0.763854	0.0186005	0.0667102	0.188636
hsa-miR-4742-3p	29.0445	28.6822	1.01263	0.0125541	0.307716	0.615926	0.532558	hsa-miR-4742-3p	29.0445	17.7692	1.63454	0.491362	0.129429	0.234743	0.708245	hsa-miR-4742-3p	28.6822	17.7692	1.61415	0.478808	0.296477	0.414356	0.693939
hsa-miR-6747-3p	6.17611	6.97571	0.885374	-0.121745	0.307868	0.615926	0.450194	hsa-miR-6747-3p	6.17611	10.3279	0.598001	-0.514163	0.0735434	0.160184	0.298097	hsa-miR-6747-3p	6.97571	10.3279	0.675421	-0.392418	0.17238	0.287463	0.314394
hsa-miR-3913-5p	2.48583	2.17713	1.14179	0.132601	0.309751	0.615926	0.562791	hsa-miR-3913-5p	2.48583	1.02429	2.42688	0.886605	0.299741	0.425526	0.687104	hsa-miR-3913-5p	2.17713	1.02429	2.12549	0.754004	0.00935319	0.041696	0.684848
hsa-miR-3913-5p	2.48583	2.17713	1.14179	0.132601	0.309751	0.615926	0.562791	hsa-miR-3913-5p	2.48583	1.02429	2.42688	0.886605	0.299741	0.425526	0.687104	hsa-miR-3913-5p	2.17713	1.02429	2.12549	0.754004	0.00935319	0.041696	0.684848
hsa-miR-4473	0.892713	2.00607	0.445005	-0.80967	0.3099	0.615926	0.419767	hsa-miR-4473	0.892713	2.04656	0.436202	-0.82965	0.392578	0.513041	0.399577	hsa-miR-4473	2.00607	2.04656	0.980218	-0.0199807	0.712184	0.795578	0.476515
hsa-miR-4792	1.53846	0.597166	2.57627	0.946343	0.311996	0.61752	0.566473	hsa-miR-4792	1.53846	0.40081	3.83838	1.34505	0.104881	0.203367	0.598309	hsa-miR-4792	0.597166	0.40081	1.4899	0.398708	0.347764	0.465965	0.502273
hsa-miR-181d-5p	93.7591	124.332	0.754103	-0.282226	0.315335	0.621548	0.371318	hsa-miR-181d-5p	93.7591	170.563	0.549704	-0.598374	0.0289124	0.0855339	0.22093	hsa-miR-181d-5p	124.332	170.563	0.728952	-0.316148	0.0528794	0.140131	0.312121
hsa-miR-150-5p	2819.06	3267.58	0.862737	-0.147645	0.320754	0.629629	0.489535	hsa-miR-150-5p	2819.06	2356.72	1.19618	0.179133	0.0963066	0.190615	0.581395	hsa-miR-150-5p	3267.58	2356.72	1.38649	0.326778	0.289639	0.407545	0.592424
hsa-miR-331-5p	4.08907	5.13259	0.796687	-0.227293	0.325626	0.634428	0.494186	hsa-miR-331-5p	4.08907	4.83806	0.845188	-0.168196	0.235629	0.35681	0.47463	hsa-miR-331-5p	5.13259	4.83806	1.06088	0.0590975	0.657495	0.743187	0.50303
hsa-miR-181a-2-3p	209.271	222.879	0.938948	-0.0629957	0.325859	0.634428	0.412016	hsa-miR-181a-2-3p	209.271	211.431	0.989784	-0.0102682	0.746883	0.821502	0.47463	hsa-miR-181a-2-3p	222.879	211.431	1.05414	0.0527274	0.172977	0.287463	0.583333
hsa-miR-3200-5p	24.9453	28.5587	0.873476	-0.135275	0.327914	0.635834	0.509109	hsa-miR-3200-5p	24.9453	25.9514	0.961232	-0.039539	0.855977	0.901327	0.484144	hsa-miR-3200-5p	28.5587	25.9514	1.10047	0.0957356	0.594737	0.703128	0.461364
hsa-miR-371b-5p	1.79757	1.67409	1.07376	0.071167	0.330771	0.638776	0.542829	hsa-miR-371b-5p	1.79757	3.66802	0.490066	-0.713215	0.25493	0.3798	0.395349	hsa-miR-371b-5p	1.67409	3.66802	0.456402	-0.784382	0.130491	0.246972	0.337879
hsa-miR-100-5p	136.67	161.82	0.844581	-0.168914	0.338207	0.646496	0.430814	hsa-miR-100-5p	136.67	228.7	0.597594	-0.514843	0.246554	0.370997	0.486258	hsa-miR-100-5p	161.82	228.7	0.707563	-0.345929	0.393783	0.513209	0.554545
hsa-miR-1304-3p	82.9656	83.9352	0.988448	-0.0116194	0.338595	0.646496	0.546705	hsa-miR-1304-3p	82.9656	95.8198	0.86585	-0.144044	0.916168	0.947451	0.42389	hsa-miR-1304-3p	83.9352	95.8198	0.875969	-0.132424	0.36384	0.483431	0.366667
hsa-miR-378f	18.6862	14.6123	1.2788	0.24592	0.338834	0.646496	0.575194	hsa-miR-378f	18.6862	14.9939	1.24625	0.220142	0.0257377	0.0777017	0.660677	hsa-miR-378f	14.6123	14.9939	0.974551	-0.0257783	0.138076	0.249882	0.544697
hsa-let-7b-3p	34.6842	33.9494	1.02164	0.0214136	0.340615	0.647305	0.519767	hsa-let-7b-3p	34.6842	32.2874	1.07423	0.071606	0.760045	0.829573	0.480973	hsa-let-7b-3p	33.9494	32.2874	1.05147	0.0501924	0.701068	0.784999	0.475
hsa-miR-24-3p	31.9879	36.0142	0.888202	-0.118556	0.34201	0.647376	0.430039	hsa-miR-24-3p	31.9879	26.1336	1.22401	0.202134	0.328302	0.448711	0.557082	hsa-miR-24-3p	36.0142	26.1336	1.37808	0.320691	0.0742556	0.179415	0.680303
hsa-miR-204-5p	2.27733	1.40486	1.62104	0.483066	0.345802	0.651966	0.544767	hsa-miR-204-5p	2.27733	3.71255	0.613413	-0.488716	0.375167	0.492988	0.396406	hsa-miR-204-5p	1.40486	3.71255	0.378408	-0.971783	0.240627	0.356457	0.343939
hsa-miR-641	7.42915	9.17409	0.809797	-0.210972	0.34838	0.654242	0.424225	hsa-miR-641	7.42915	12.9413	0.574065	-0.555012	0.186056	0.306268	0.386892	hsa-miR-641	9.17409	12.9413	0.7089	-0.34404	0.3278	0.445472	0.419697
hsa-miR-17-5p	71.1093	99.4828	0.71479	-0.335766	0.350054	0.654303	0.398837	hsa-miR-17-5p	71.1093	73.9919	0.961042	-0.0397374	0.251467	0.376018	0.579281	hsa-miR-17-5p	99.4828	73.9919	1.34451	0.296029	0.0569163	0.148356	0.675758
hsa-miR-24-3p	31.9879	35.665	0.896898	-0.108813	0.352264	0.654303	0.430814	hsa-miR-24-3p	31.9879	25.7895	1.24035	0.21539	0.325701	0.448711	0.55814	hsa-miR-24-3p	35.665	25.7895	1.38293	0.324203	0.0733363	0.179415	0.683333
hsa-miR-26b-5p	461.178	613.806	0.751342	-0.285894	0.352528	0.654303	0.443798	hsa-miR-26b-5p	461.178	220.109	2.09522	0.73966	0.0874757	0.183008	0.692389	hsa-miR-26b-5p	613.806	220.109	2.78864	1.02555	0.0220951	0.0763722	0.693182
hsa-miR-769-5p	25.7895	29.9089	0.862267	-0.14819	0.354839	0.656039	0.454264	hsa-miR-769-5p	25.7895	38.1478	0.676041	-0.391501	0.225128	0.346406	0.390063	hsa-miR-769-5p	29.9089	38.1478	0.784028	-0.243311	0.407906	0.525868	0.430303
hsa-miR-378d	18.6862	14.2308	1.31309	0.272381	0.357806	0.65897	0.575	hsa-miR-378d	18.6862	13.5506	1.379	0.321356	0.0217102	0.068787	0.643763	hsa-miR-378d	14.2308	13.5506	1.05019	0.0489751	0.121433	0.243146	0.553788
hsa-miR-99a-5p	116.449	151.73	0.767479	-0.264644	0.361911	0.663968	0.427713	hsa-miR-99a-5p	116.449	84.7551	1.37395	0.317691	0.0919238	0.187514	0.64482	hsa-miR-99a-5p	151.73	84.7551	1.79021	0.582336	0.000144966	0.00238444	0.734848
hsa-miR-126-5p	237.121	239.874	0.988523	-0.0115434	0.366096	0.669073	0.506395	hsa-miR-126-5p	237.121	71.7834	3.30329	1.19492	0.00029174	0.00251568	0.813953	hsa-miR-126-5p	239.874	71.7834	3.34164	1.20646	6.63378e-06	0.000412716	0.805303
hsa-miR-1271-5p	0	1.22672	0	#NAME?	0.368752	0.671354	0.409496	hsa-miR-1271-5p	0	1.80162	0	#NAME?	0.318229	0.442551	0.326638	hsa-miR-1271-5p	1.22672	1.80162	0.680899	-0.384341	0.771646	0.842214	0.468182
hsa-miR-107	4464.56	3945	1.1317	0.123722	0.375934	0.678355	0.557171	hsa-miR-107	4464.56	2819.06	1.5837	0.459767	0.0463619	0.117009	0.696617	hsa-miR-107	3945	2819.06	1.3994	0.336044	0.106036	0.228866	0.658333
hsa-miR-433-3p	0	0	NA	NA	0.376538	0.678355	0.464341	hsa-miR-433-3p	0	1.4332	0	#NAME?	0.239124	0.360957	0.32241	hsa-miR-433-3p	0	1.4332	0	#NAME?	0.76703	0.840245	0.338636
hsa-miR-150-3p	3.87045	3.03947	1.27339	0.241685	0.378478	0.678355	0.544574	hsa-miR-150-3p	3.87045	2.60729	1.48447	0.395059	0.0085061	0.0326057	0.618393	hsa-miR-150-3p	3.03947	2.60729	1.16576	0.153374	0.156447	0.270381	0.569697
hsa-miR-30d-3p	4.90688	3.84413	1.27646	0.244092	0.381563	0.678355	0.560078	hsa-miR-30d-3p	4.90688	1.2834	3.82334	1.34113	2.92535e-05	0.000558776	0.77167	hsa-miR-30d-3p	3.84413	1.2834	2.99527	1.09703	0.000114368	0.00209822	0.742424
hsa-miR-127-3p	34.6842	43.4453	0.798341	-0.225219	0.381896	0.678355	0.492248	hsa-miR-127-3p	34.6842	56.3016	0.616043	-0.484439	0.563169	0.666579	0.490486	hsa-miR-127-3p	43.4453	56.3016	0.771654	-0.25922	0.948291	0.960371	0.484848
hsa-miR-5701	3.68623	2.61235	1.41108	0.344356	0.382552	0.678355	0.557171	hsa-miR-5701	3.68623	6.02632	0.61169	-0.49153	0.640306	0.723758	0.371036	hsa-miR-5701	2.61235	6.02632	0.43349	-0.835886	0.247537	0.362194	0.310606
hsa-miR-5701	3.68623	2.61235	1.41108	0.344356	0.382552	0.678355	0.557171	hsa-miR-5701	3.68623	6.02632	0.61169	-0.49153	0.640306	0.723758	0.371036	hsa-miR-5701	2.61235	6.02632	0.43349	-0.835886	0.247537	0.362194	0.310606
hsa-miR-589-3p	5.19433	7.33907	0.707764	-0.345644	0.386248	0.680053	0.477519	hsa-miR-589-3p	5.19433	3.66802	1.41611	0.347917	0.00979559	0.0365039	0.657505	hsa-miR-589-3p	7.33907	3.66802	2.00083	0.693561	0.0288293	0.089903	0.695455
hsa-miR-1260a	396.749	273.194	1.45226	0.37312	0.386361	0.680053	0.606395	hsa-miR-1260a	396.749	549.502	0.722016	-0.325709	0.124084	0.225909	0.318182	hsa-miR-1260a	273.194	549.502	0.497167	-0.698829	0.0962496	0.215545	0.232576
hsa-miR-6868-3p	4.10729	5.04453	0.814205	-0.205543	0.389771	0.683532	0.470736	hsa-miR-6868-3p	4.10729	2.04656	2.00692	0.696603	0.0576711	0.135427	0.623679	hsa-miR-6868-3p	5.04453	2.04656	2.46489	0.902146	0.00960087	0.0424038	0.639394
hsa-miR-320a	1189.09	941.16	1.26343	0.233826	0.391832	0.684592	0.581783	hsa-miR-320a	1189.09	1278.05	0.930388	-0.0721534	0.111255	0.211428	0.365751	hsa-miR-320a	941.16	1278.05	0.736402	-0.30598	0.0778104	0.18651	0.283333
hsa-miR-29b-2-5p	1.63968	2.31781	0.707424	-0.346126	0.395465	0.684592	0.452519	hsa-miR-29b-2-5p	1.63968	1.81579	0.90301	-0.102022	0.923033	0.950883	0.487315	hsa-miR-29b-2-5p	2.31781	1.81579	1.27648	0.244104	0.503868	0.617491	0.575758
hsa-miR-4433b-5p	27.336	31.8715	0.857696	-0.153505	0.398218	0.684592	0.475	hsa-miR-4433b-5p	27.336	45.8947	0.595625	-0.518145	0.0930142	0.187999	0.294926	hsa-miR-4433b-5p	31.8715	45.8947	0.694447	-0.36464	0.132682	0.248194	0.32197
hsa-miR-374a-5p	2.30162	2.14575	1.07264	0.0701243	0.398511	0.684592	0.527713	hsa-miR-374a-5p	2.30162	1.04453	2.20349	0.790042	0.0651164	0.145824	0.547569	hsa-miR-374a-5p	2.14575	1.04453	2.05426	0.719917	0.173562	0.287463	0.514394
hsa-miR-548o-3p	22.7227	25.0496	0.907107	-0.0974945	0.398987	0.684592	0.503682	hsa-miR-548o-3p	22.7227	15.4008	1.47542	0.388943	0.0640106	0.144706	0.635307	hsa-miR-548o-3p	25.0496	15.4008	1.62651	0.486438	0.138389	0.249882	0.634848
hsa-miR-548o-3p	22.7227	25.0496	0.907107	-0.0974945	0.398987	0.684592	0.503682	hsa-miR-548o-3p	22.7227	15.4008	1.47542	0.388943	0.06443	0.144967	0.635307	hsa-miR-548o-3p	25.0496	15.4008	1.62651	0.486438	0.139359	0.249882	0.633333
hsa-miR-877-5p	4.12551	3.84413	1.0732	0.0706415	0.405545	0.690729	0.555814	hsa-miR-877-5p	4.12551	3.98381	1.03557	0.0349511	0.578824	0.676035	0.501057	hsa-miR-877-5p	3.84413	3.98381	0.964939	-0.0356904	0.899821	0.935108	0.418182
hsa-miR-6743-3p	1.87045	1.22571	1.52601	0.422658	0.405931	0.690729	0.582171	hsa-miR-6743-3p	1.87045	2.30162	0.812665	-0.207436	0.270196	0.396148	0.524313	hsa-miR-6743-3p	1.22571	2.30162	0.532542	-0.630094	0.773353	0.842214	0.432576
hsa-miR-627-3p	4.31174	6.78441	0.635536	-0.453286	0.407475	0.690729	0.390504	hsa-miR-627-3p	4.31174	3.76923	1.14393	0.134471	0.331578	0.451894	0.547569	hsa-miR-627-3p	6.78441	3.76923	1.79995	0.587757	0.0874022	0.201864	0.669697
hsa-miR-378c	135.47	109.254	1.23995	0.215072	0.408356	0.690729	0.597481	hsa-miR-378c	135.47	113.192	1.19681	0.179659	0.0814274	0.174959	0.621564	hsa-miR-378c	109.254	113.192	0.965207	-0.0354123	0.242749	0.35738	0.526515
hsa-miR-6503-3p	1.1336	2.09818	0.54028	-0.615668	0.413655	0.697221	0.405233	hsa-miR-6503-3p	1.1336	2.60729	0.434783	-0.832909	0.372895	0.491357	0.372093	hsa-miR-6503-3p	2.09818	2.60729	0.804736	-0.217241	0.627414	0.729942	0.470455
hsa-miR-4746-5p	8.6498	9.46356	0.914011	-0.089913	0.423585	0.70886	0.46531	hsa-miR-4746-5p	8.6498	17.6296	0.490642	-0.712041	0.00381526	0.0183826	0.162791	hsa-miR-4746-5p	9.46356	17.6296	0.536801	-0.622128	0.0164273	0.0609907	0.181818
hsa-miR-423-3p	4214.46	4214.46	1	0	0.423653	0.70886	0.476744	hsa-miR-423-3p	4214.46	11359.7	0.370999	-0.991555	0.000416108	0.0032294	0.0813953	hsa-miR-423-3p	4214.46	11359.7	0.370999	-0.991555	0.000656843	0.00742102	0.106818
hsa-miR-423-5p	14254.7	8796.25	1.62055	0.482764	0.425064	0.70886	0.621899	hsa-miR-423-5p	14254.7	22619.1	0.630207	-0.461707	0.228763	0.350178	0.319239	hsa-miR-423-5p	8796.25	22619.1	0.388885	-0.944471	0.138501	0.249882	0.201515
hsa-miR-7975	2.30162	0.925101	2.48796	0.911465	0.426505	0.70886	0.640504	hsa-miR-7975	2.30162	1.43522	1.60367	0.472293	0.64936	0.727709	0.528541	hsa-miR-7975	0.925101	1.43522	0.64457	-0.439172	0.823613	0.880859	0.374242
hsa-miR-1273h-3p	10.1377	9.04251	1.12111	0.11432	0.428416	0.709564	0.547093	hsa-miR-1273h-3p	10.1377	18.5749	0.545772	-0.605555	0.0506778	0.126562	0.199789	hsa-miR-1273h-3p	9.04251	18.5749	0.486813	-0.719874	0.0356737	0.103758	0.15303
hsa-miR-181a-5p	11805.4	14317.6	0.824539	-0.19293	0.430074	0.709846	0.421512	hsa-miR-181a-5p	11805.4	13685.3	0.862634	-0.147765	0.187766	0.307782	0.341438	hsa-miR-181a-5p	14317.6	13685.3	1.0462	0.0451651	0.273146	0.390703	0.430303
hsa-miR-3177-3p	1.10729	1.10425	1.00275	0.002746	0.433092	0.7118	0.492248	hsa-miR-3177-3p	1.10729	2.93927	0.376722	-0.976248	0.174469	0.293035	0.337209	hsa-miR-3177-3p	1.10425	2.93927	0.375689	-0.978994	0.926054	0.945884	0.336364
hsa-miR-4687-5p	3.03036	2.93421	1.03277	0.0322444	0.434242	0.7118	0.509884	hsa-miR-4687-5p	3.03036	3.98381	0.760671	-0.273555	0.792971	0.848088	0.435518	hsa-miR-4687-5p	2.93421	3.98381	0.736535	-0.305799	0.381162	0.500866	0.418939
hsa-miR-4685-3p	109.842	121.782	0.901954	-0.103192	0.435752	0.711827	0.506395	hsa-miR-4685-3p	109.842	287.409	0.382181	-0.961862	0.00186661	0.0100056	0.145877	hsa-miR-4685-3p	121.782	287.409	0.423725	-0.85867	0.00500622	0.0251365	0.19697
hsa-miR-181a-5p	12251.1	14317.6	0.855668	-0.155872	0.440589	0.717273	0.423062	hsa-miR-181a-5p	12251.1	13685.3	0.895201	-0.110707	0.195958	0.316853	0.352008	hsa-miR-181a-5p	14317.6	13685.3	1.0462	0.0451651	0.279666	0.397025	0.445455
hsa-let-7a-5p	12683.5	10469.9	1.21143	0.191798	0.446813	0.721886	0.565891	hsa-let-7a-5p	12683.5	5594.24	2.26725	0.818567	6.85313e-05	0.0010545	0.845666	hsa-let-7a-5p	10469.9	5594.24	1.87155	0.626769	0.000330304	0.00425825	0.786364
hsa-miR-96-5p	8.82186	39.9818	0.220647	-1.51119	0.446828	0.721886	0.351938	hsa-miR-96-5p	8.82186	22.9028	0.385186	-0.954028	0.352724	0.476265	0.393235	hsa-miR-96-5p	39.9818	22.9028	1.74571	0.557163	0.0029254	0.0175284	0.615909
hsa-miR-331-3p	91.085	101.602	0.896486	-0.109272	0.448743	0.721886	0.430233	hsa-miR-331-3p	91.085	63.0526	1.44459	0.367824	0.40943	0.526411	0.55814	hsa-miR-331-3p	101.602	63.0526	1.61139	0.477096	0.164094	0.279068	0.667424
hsa-miR-342-3p	222.879	254.123	0.877048	-0.131193	0.451798	0.721886	0.510853	hsa-miR-342-3p	222.879	140.377	1.58772	0.462299	0.00131805	0.00773345	0.774841	hsa-miR-342-3p	254.123	140.377	1.8103	0.593492	0.002225	0.0161142	0.779545
hsa-miR-505-3p	7.22065	9.4251	0.766108	-0.266432	0.454825	0.721886	0.45407	hsa-miR-505-3p	7.22065	9.60729	0.75158	-0.285577	0.630361	0.715911	0.419662	hsa-miR-505-3p	9.4251	9.60729	0.981037	-0.0191454	0.861627	0.907276	0.469697
hsa-miR-451a	101810	101810	1	0	0.455503	0.721886	0.462016	hsa-miR-451a	101810	35450.2	2.87191	1.05498	0.00819402	0.0320373	0.770613	hsa-miR-451a	101810	35450.2	2.87191	1.05498	0.0038762	0.0210108	0.780303
hsa-miR-18a-3p	253.976	301.733	0.841724	-0.172303	0.456637	0.721886	0.417054	hsa-miR-18a-3p	253.976	426.789	0.595084	-0.519052	0.0727938	0.159278	0.323467	hsa-miR-18a-3p	301.733	426.789	0.706983	-0.346749	0.13947	0.249882	0.347727
hsa-miR-7977	5.25911	4.03745	1.30258	0.264349	0.456654	0.721886	0.542636	hsa-miR-7977	5.25911	6.83401	0.76955	-0.26195	0.0943783	0.189153	0.357294	hsa-miR-7977	4.03745	6.83401	0.590788	-0.526298	0.0376305	0.107484	0.265909
hsa-miR-10b-5p	363.178	283.968	1.27894	0.246033	0.457043	0.721886	0.546124	hsa-miR-10b-5p	363.178	195.883	1.85406	0.617378	0.00645062	0.027665	0.744186	hsa-miR-10b-5p	283.968	195.883	1.44968	0.371345	0.0168481	0.0613477	0.700758
hsa-miR-30c-5p	2909.12	4459.08	0.652405	-0.42709	0.466227	0.730224	0.368023	hsa-miR-30c-5p	2909.12	3831.57	0.75925	-0.275424	0.993359	0.997542	0.446089	hsa-miR-30c-5p	4459.08	3831.57	1.16377	0.151666	0.567797	0.680501	0.534091
hsa-miR-301a-3p	4.87045	4.167	1.16881	0.155988	0.466272	0.730224	0.523837	hsa-miR-301a-3p	4.87045	2.27733	2.13867	0.760183	0.0167082	0.0553459	0.64482	hsa-miR-301a-3p	4.167	2.27733	1.82978	0.604195	0.0327754	0.0971047	0.639394
hsa-miR-1976	9.44939	9.52632	0.991925	-0.00810758	0.466915	0.730224	0.491085	hsa-miR-1976	9.44939	11.2389	0.840778	-0.173428	0.455129	0.568316	0.453488	hsa-miR-1976	9.52632	11.2389	0.847622	-0.16532	0.973912	0.982148	0.465152
hsa-miR-30c-5p	2909.12	4459.08	0.652405	-0.42709	0.47021	0.731464	0.369574	hsa-miR-30c-5p	2909.12	3831.57	0.75925	-0.275424	0.944157	0.960262	0.454545	hsa-miR-30c-5p	4459.08	3831.57	1.16377	0.151666	0.517393	0.628379	0.538636
hsa-miR-6741-3p	13.6538	14.9939	0.910625	-0.093624	0.471525	0.731464	0.524806	hsa-miR-6741-3p	13.6538	22.3603	0.610628	-0.493267	0.311583	0.438409	0.345666	hsa-miR-6741-3p	14.9939	22.3603	0.670559	-0.399643	0.206223	0.320418	0.27197
hsa-miR-140-3p	3511.73	3432.71	1.02302	0.0227606	0.472308	0.731464	0.536434	hsa-miR-140-3p	3511.73	5209.61	0.674087	-0.394396	0.0549503	0.132936	0.290698	hsa-miR-140-3p	3432.71	5209.61	0.658918	-0.417156	0.0331167	0.0975102	0.244697
hsa-miR-6754-3p	0.827935	1.10729	0.747715	-0.290734	0.474546	0.731527	0.451744	hsa-miR-6754-3p	0.827935	0.504049	1.64257	0.496262	0.408091	0.526107	0.447146	hsa-miR-6754-3p	1.10729	0.504049	2.19679	0.786996	0.517721	0.628379	0.477273
hsa-miR-186-5p	3181.47	2999.19	1.06078	0.0590035	0.479114	0.731527	0.493023	hsa-miR-186-5p	3181.47	3353.68	0.948651	-0.0527138	0.958921	0.971137	0.4926	hsa-miR-186-5p	2999.19	3353.68	0.894297	-0.111717	0.694419	0.779384	0.468182
hsa-miR-1307-5p	46.3401	45.8644	1.01037	0.0103186	0.480439	0.731527	0.451163	hsa-miR-1307-5p	46.3401	29.5344	1.56902	0.450451	0.0633685	0.144083	0.61945	hsa-miR-1307-5p	45.8644	29.5344	1.55291	0.440132	0.0106468	0.0457526	0.706061
hsa-miR-1260b	371.996	280.526	1.32606	0.282215	0.480984	0.731527	0.591085	hsa-miR-1260b	371.996	623.32	0.596798	-0.516177	0.111892	0.211796	0.281184	hsa-miR-1260b	280.526	623.32	0.450052	-0.798392	0.0925411	0.211206	0.212879
hsa-miR-941	358.893	446.752	0.803338	-0.21898	0.484618	0.731527	0.496124	hsa-miR-941	358.893	941.16	0.38133	-0.96409	0.00340978	0.0165966	0.19556	hsa-miR-941	446.752	941.16	0.474682	-0.745109	0.00173105	0.0131065	0.118939
hsa-miR-941	358.893	446.752	0.803338	-0.21898	0.484618	0.731527	0.496124	hsa-miR-941	358.893	941.16	0.38133	-0.96409	0.00340978	0.0165966	0.19556	hsa-miR-941	446.752	941.16	0.474682	-0.745109	0.00173105	0.0131065	0.118939
hsa-miR-941	358.893	446.752	0.803338	-0.21898	0.484618	0.731527	0.496124	hsa-miR-941	358.893	941.16	0.38133	-0.96409	0.00340978	0.0165966	0.19556	hsa-miR-941	446.752	941.16	0.474682	-0.745109	0.00173105	0.0131065	0.118939
hsa-miR-941	358.893	446.752	0.803338	-0.21898	0.484618	0.731527	0.496124	hsa-miR-941	358.893	941.16	0.38133	-0.96409	0.00340978	0.0165966	0.19556	hsa-miR-941	446.752	941.16	0.474682	-0.745109	0.00173105	0.0131065	0.118939
hsa-miR-30c-1-3p	4.23887	4.1498	1.02146	0.0212363	0.488606	0.735221	0.510271	hsa-miR-30c-1-3p	4.23887	6.22267	0.681197	-0.383904	0.230623	0.351461	0.327696	hsa-miR-30c-1-3p	4.1498	6.22267	0.666884	-0.40514	0.12773	0.244755	0.314394
hsa-miR-7976	31.9879	36.0142	0.888202	-0.118556	0.494991	0.742486	0.45155	hsa-miR-7976	31.9879	43.0607	0.742854	-0.297255	0.900655	0.935975	0.379493	hsa-miR-7976	36.0142	43.0607	0.836358	-0.178699	0.406725	0.525766	0.376515
hsa-miR-378i	141.654	103.76	1.36521	0.311305	0.501581	0.750012	0.583527	hsa-miR-378i	141.654	113.192	1.25144	0.224298	0.109663	0.209236	0.610994	hsa-miR-378i	103.76	113.192	0.916671	-0.0870065	0.251809	0.366198	0.525758
hsa-miR-6799-3p	1.12551	1.28138	0.878357	-0.129702	0.504958	0.752704	0.457752	hsa-miR-6799-3p	1.12551	0.59919	1.87838	0.630409	0.898897	0.935975	0.488372	hsa-miR-6799-3p	1.28138	0.59919	2.13851	0.760111	0.816692	0.877435	0.534848
hsa-miR-134-5p	0.751012	1.26923	0.591707	-0.524744	0.506703	0.75295	0.481008	hsa-miR-134-5p	0.751012	1.80162	0.416854	-0.875019	0.438453	0.551826	0.418605	hsa-miR-134-5p	1.26923	1.80162	0.704494	-0.350275	0.611534	0.718477	0.429545
hsa-miR-1229-3p	5.19433	7.48279	0.69417	-0.365038	0.509525	0.754793	0.397868	hsa-miR-1229-3p	5.19433	10.3887	0.5	-0.693147	0.168185	0.285361	0.326638	hsa-miR-1229-3p	7.48279	10.3887	0.720284	-0.328109	0.231448	0.348595	0.387121
hsa-miR-320c	24.0486	22.3603	1.0755	0.0727879	0.521798	0.765529	0.54031	hsa-miR-320c	24.0486	60.5749	0.397006	-0.923805	0.157102	0.274496	0.302326	hsa-miR-320c	22.3603	60.5749	0.369135	-0.996592	0.123502	0.243432	0.248485
hsa-miR-221-3p	135.47	180.664	0.749843	-0.287891	0.522192	0.765529	0.418798	hsa-miR-221-3p	135.47	107.49	1.2603	0.231351	0.140641	0.25032	0.581395	hsa-miR-221-3p	180.664	107.49	1.68075	0.519242	0.0662381	0.166292	0.666667
hsa-miR-320c	18.9332	15.7257	1.20396	0.18562	0.522301	0.765529	0.537597	hsa-miR-320c	18.9332	49.3644	0.38354	-0.958312	0.167415	0.285204	0.313953	hsa-miR-320c	15.7257	49.3644	0.318564	-1.14393	0.128963	0.246062	0.259848
hsa-miR-6501-5p	1.63968	2.14879	0.763071	-0.270404	0.523192	0.765529	0.449806	hsa-miR-6501-5p	1.63968	3.98381	0.411585	-0.887739	0.0669372	0.149201	0.204017	hsa-miR-6501-5p	2.14879	3.98381	0.53938	-0.617335	0.102179	0.225646	0.256061
hsa-miR-659-5p	6.34413	5.76417	1.10061	0.0958687	0.545776	0.793589	0.543798	hsa-miR-659-5p	6.34413	7.72874	0.820849	-0.197417	0.620626	0.708226	0.514799	hsa-miR-659-5p	5.76417	7.72874	0.745809	-0.293285	0.914604	0.942259	0.474242
hsa-miR-664a-3p	61.1235	62.3623	0.980134	-0.0200656	0.546753	0.793589	0.497674	hsa-miR-664a-3p	61.1235	49.3644	1.23821	0.213667	0.000946448	0.00571463	0.727273	hsa-miR-664a-3p	62.3623	49.3644	1.26331	0.233733	0.00142623	0.0128361	0.765909
hsa-miR-30b-5p	568.672	918.109	0.619395	-0.479013	0.54736	0.793589	0.441279	hsa-miR-30b-5p	568.672	332.34	1.71111	0.537145	4.06984e-05	0.000719006	0.691332	hsa-miR-30b-5p	918.109	332.34	2.76256	1.01616	2.86105e-09	8.15031e-07	0.898485
hsa-miR-339-3p	137.87	153.891	0.895899	-0.109928	0.549276	0.793954	0.428295	hsa-miR-339-3p	137.87	151.3	0.911241	-0.0929475	0.333936	0.452521	0.463002	hsa-miR-339-3p	153.891	151.3	1.01713	0.0169806	0.517263	0.628379	0.557576
hsa-miR-3607-5p	0	0	NA	NA	0.556011	0.80126	0.436822	hsa-miR-3607-5p	0	0	NA	NA	0.571498	0.671439	0.454545	hsa-miR-3607-5p	0	0	NA	NA	0.925095	0.945884	0.508333
hsa-miR-1233-3p	0.892713	1.12551	0.793165	-0.231723	0.571692	0.818909	0.509302	hsa-miR-1233-3p	0.892713	2.89676	0.308176	-1.17708	0.181971	0.30139	0.308668	hsa-miR-1233-3p	1.12551	2.89676	0.388539	-0.94536	0.117911	0.243146	0.290152
hsa-miR-1233-3p	0.892713	1.12551	0.793165	-0.231723	0.571692	0.818909	0.509302	hsa-miR-1233-3p	0.892713	2.89676	0.308176	-1.17708	0.181971	0.30139	0.308668	hsa-miR-1233-3p	1.12551	2.89676	0.388539	-0.94536	0.117911	0.243146	0.290152
hsa-miR-181c-3p	4.08907	4.79352	0.853041	-0.158948	0.57559	0.819716	0.505426	hsa-miR-181c-3p	4.08907	4.83806	0.845188	-0.168196	0.824156	0.875551	0.502114	hsa-miR-181c-3p	4.79352	4.83806	0.990795	-0.00924765	0.872447	0.916646	0.477273
hsa-miR-660-3p	1.95142	2.69737	0.723452	-0.323721	0.575692	0.819716	0.468605	hsa-miR-660-3p	1.95142	3.71255	0.525627	-0.643163	0.82353	0.875551	0.433404	hsa-miR-660-3p	2.69737	3.71255	0.726554	-0.319442	0.519191	0.628564	0.440152
hsa-miR-548am-5p	1.23482	1.26721	0.974441	-0.0258914	0.579378	0.820805	0.532946	hsa-miR-548am-5p	1.23482	0	Inf	Inf	0.00207875	0.0107779	0.697674	hsa-miR-548am-5p	1.26721	0	Inf	Inf	0.00347195	0.0193959	0.668182
hsa-miR-10a-5p	414.433	324.36	1.27769	0.245057	0.579898	0.820805	0.53314	hsa-miR-10a-5p	414.433	211.431	1.96013	0.673012	0.00696288	0.0288808	0.745243	hsa-miR-10a-5p	324.36	211.431	1.53412	0.427955	0.0124602	0.0504821	0.732576
hsa-miR-3074-5p	14.7895	14.6964	1.00634	0.0063161	0.585261	0.822957	0.487016	hsa-miR-3074-5p	14.7895	27.1255	0.545224	-0.606559	0.0138216	0.0471857	0.213531	hsa-miR-3074-5p	14.6964	27.1255	0.541791	-0.612875	0.0385461	0.108796	0.25
hsa-miR-18b-5p	2.50405	4.20749	0.595141	-0.518957	0.585525	0.822957	0.413566	hsa-miR-18b-5p	2.50405	2.02429	1.237	0.212689	0.172502	0.290754	0.523256	hsa-miR-18b-5p	4.20749	2.02429	2.0785	0.731646	0.0290253	0.089903	0.627273
hsa-miR-361-3p	549.502	604.291	0.909333	-0.0950442	0.587869	0.822957	0.428488	hsa-miR-361-3p	549.502	696.686	0.788737	-0.237323	0.0888065	0.184981	0.307611	hsa-miR-361-3p	604.291	696.686	0.86738	-0.142278	0.1268	0.244755	0.353788
hsa-miR-128-1-5p	3.04858	3.03543	1.00433	0.00432541	0.58832	0.822957	0.508721	hsa-miR-128-1-5p	3.04858	4.45951	0.683613	-0.380363	0.141546	0.250994	0.300211	hsa-miR-128-1-5p	3.03543	4.45951	0.680663	-0.384688	0.106001	0.228866	0.293182
hsa-miR-3661	2.02834	1.67713	1.20941	0.190136	0.596688	0.830235	0.521705	hsa-miR-3661	2.02834	2.89676	0.70021	-0.356375	0.204542	0.32568	0.359408	hsa-miR-3661	1.67713	2.89676	0.578966	-0.546512	0.138129	0.249882	0.287121
hsa-miR-25-5p	4.50202	5.14575	0.874902	-0.133644	0.598472	0.830235	0.465891	hsa-miR-25-5p	4.50202	13.9433	0.32288	-1.13047	0.00712464	0.0291724	0.17019	hsa-miR-25-5p	5.14575	13.9433	0.369048	-0.99683	0.0112391	0.047443	0.179545
hsa-miR-4508	4.2834	5.10324	0.839349	-0.175128	0.598744	0.830235	0.435271	hsa-miR-4508	4.2834	7.06883	0.605956	-0.500947	0.565634	0.667841	0.372093	hsa-miR-4508	5.10324	7.06883	0.721936	-0.325819	0.851246	0.898329	0.430303
hsa-miR-421	73.9919	71.4909	1.03498	0.0343856	0.613519	0.848257	0.535078	hsa-miR-421	73.9919	69.2814	1.06799	0.0657795	0.0905523	0.187514	0.628964	hsa-miR-421	71.4909	69.2814	1.03189	0.0313939	0.140395	0.249882	0.59697
hsa-miR-616-5p	18.7976	19.8279	0.948035	-0.0533642	0.616502	0.849789	0.499225	hsa-miR-616-5p	18.7976	10.4494	1.79892	0.587184	0.00422548	0.0197603	0.707188	hsa-miR-616-5p	19.8279	10.4494	1.89752	0.640548	0.00455278	0.0237323	0.734091
hsa-miR-381-3p	0.827935	1.79757	0.460586	-0.775257	0.619115	0.849789	0.424612	hsa-miR-381-3p	0.827935	1.04453	0.792636	-0.232392	0.222988	0.344225	0.469345	hsa-miR-381-3p	1.79757	1.04453	1.72093	0.542865	0.0334227	0.0978075	0.593939
hsa-miR-6511b-3p	124.874	112.61	1.10891	0.103376	0.620773	0.849789	0.551744	hsa-miR-6511b-3p	124.874	135.47	0.92179	-0.0814383	0.363271	0.481517	0.436575	hsa-miR-6511b-3p	112.61	135.47	0.831259	-0.184814	0.566877	0.680501	0.390152
hsa-miR-324-3p	131.761	151.878	0.867549	-0.142084	0.622119	0.849789	0.45	hsa-miR-324-3p	131.761	324.36	0.406218	-0.900864	0.00730551	0.0295316	0.182875	hsa-miR-324-3p	151.878	324.36	0.468237	-0.758781	0.0107591	0.0458224	0.209091
hsa-miR-28-3p	499.514	461.178	1.08313	0.0798516	0.625023	0.849789	0.530426	hsa-miR-28-3p	499.514	499.514	1	0	0.28706	0.412561	0.450317	hsa-miR-28-3p	461.178	499.514	0.923253	-0.0798516	0.325483	0.443588	0.404545
hsa-miR-3605-3p	134.306	141.654	0.948126	-0.0532681	0.625316	0.849789	0.481395	hsa-miR-3605-3p	134.306	200.348	0.670361	-0.399938	0.0977573	0.191644	0.32241	hsa-miR-3605-3p	141.654	200.348	0.707038	-0.34667	0.131511	0.246972	0.322727
hsa-miR-6802-3p	3.87045	4.46964	0.865942	-0.143937	0.633807	0.853882	0.464147	hsa-miR-6802-3p	3.87045	4.69231	0.824849	-0.192555	0.870439	0.914537	0.475687	hsa-miR-6802-3p	4.46964	4.69231	0.952545	-0.0486176	0.911108	0.941521	0.521212
hsa-miR-15a-5p	1189.09	1576.43	0.754288	-0.281981	0.634004	0.853882	0.474612	hsa-miR-15a-5p	1189.09	587.287	2.02471	0.705425	0.000508014	0.00372804	0.806554	hsa-miR-15a-5p	1576.43	587.287	2.68426	0.987406	0.000126835	0.00224074	0.802273
hsa-miR-6131	1.70445	1.14474	1.48895	0.39807	0.635488	0.853882	0.523643	hsa-miR-6131	1.70445	0	Inf	Inf	0.000235869	0.00220607	0.69556	hsa-miR-6131	1.14474	0	Inf	Inf	0.000195821	0.00278393	0.675758
hsa-miR-6806-3p	0.712551	1.25607	0.567284	-0.566894	0.639409	0.853882	0.464729	hsa-miR-6806-3p	0.712551	2.04656	0.34817	-1.05506	0.217703	0.342721	0.363636	hsa-miR-6806-3p	1.25607	2.04656	0.613749	-0.48817	0.277406	0.394992	0.390909
hsa-miR-6511b-3p	124.874	112.61	1.10891	0.103376	0.640701	0.853882	0.552519	hsa-miR-6511b-3p	124.874	140.377	0.889568	-0.117019	0.323484	0.448552	0.43129	hsa-miR-6511b-3p	112.61	140.377	0.802202	-0.220395	0.504867	0.617491	0.375758
hsa-miR-130b-5p	234.974	227.245	1.03401	0.0334451	0.642841	0.853882	0.454457	hsa-miR-130b-5p	234.974	280.526	0.837617	-0.177194	0.761746	0.829573	0.361522	hsa-miR-130b-5p	227.245	280.526	0.810066	-0.210639	0.305499	0.422385	0.4
hsa-miR-340-3p	17.0789	21.998	0.776387	-0.253104	0.645229	0.853882	0.422674	hsa-miR-340-3p	17.0789	17.4899	0.976505	-0.0237758	0.215396	0.340211	0.48203	hsa-miR-340-3p	21.998	17.4899	1.25775	0.229328	0.11499	0.243146	0.622727
hsa-miR-485-3p	4.87045	5.90182	0.825244	-0.192076	0.647396	0.853882	0.506395	hsa-miR-485-3p	4.87045	3.26721	1.49071	0.39925	0.015964	0.0536255	0.614165	hsa-miR-485-3p	5.90182	3.26721	1.80638	0.591326	0.0205964	0.0717115	0.642424
hsa-miR-7-5p	2.50405	1.27733	1.96038	0.673139	0.64802	0.853882	0.549612	hsa-miR-7-5p	2.50405	0.368421	6.7967	1.91644	0.000872956	0.00567318	0.697674	hsa-miR-7-5p	1.27733	0.368421	3.46703	1.2433	0.00253367	0.0161142	0.649242
hsa-miR-7-5p	2.50405	1.27733	1.96038	0.673139	0.64802	0.853882	0.549612	hsa-miR-7-5p	2.50405	0.368421	6.7967	1.91644	0.000872956	0.00567318	0.697674	hsa-miR-7-5p	1.27733	0.368421	3.46703	1.2433	0.00253367	0.0161142	0.649242
hsa-miR-7-5p	2.50405	1.27733	1.96038	0.673139	0.64802	0.853882	0.549612	hsa-miR-7-5p	2.50405	0.368421	6.7967	1.91644	0.000872956	0.00567318	0.697674	hsa-miR-7-5p	1.27733	0.368421	3.46703	1.2433	0.00253367	0.0161142	0.649242
hsa-miR-19b-3p	152.455	188.332	0.809504	-0.211334	0.654577	0.859025	0.443023	hsa-miR-19b-3p	152.455	77.2146	1.97444	0.680284	0.0219916	0.0690133	0.613108	hsa-miR-19b-3p	188.332	77.2146	2.43907	0.891618	0.00629441	0.0300243	0.742424
hsa-miR-4762-5p	1.49393	1.33907	1.11565	0.109434	0.656239	0.859025	0.527907	hsa-miR-4762-5p	1.49393	0	Inf	Inf	0.0857918	0.181074	0.689218	hsa-miR-4762-5p	1.33907	0	Inf	Inf	0.133997	0.249675	0.643939
hsa-miR-409-3p	99.1336	104.071	0.952559	-0.0486035	0.659096	0.859025	0.46531	hsa-miR-409-3p	99.1336	89.1134	1.11244	0.106559	0.873585	0.915824	0.503171	hsa-miR-409-3p	104.071	89.1134	1.16785	0.155163	0.616364	0.722372	0.540152
hsa-miR-155-5p	15.6032	20.2206	0.771649	-0.259226	0.660714	0.859025	0.462984	hsa-miR-155-5p	15.6032	18.6862	0.835012	-0.180309	0.924968	0.950883	0.438689	hsa-miR-155-5p	20.2206	18.6862	1.08211	0.0789171	0.656297	0.743187	0.464394
hsa-miR-335-3p	12.8664	15.6032	0.824598	-0.19286	0.669686	0.859025	0.402713	hsa-miR-335-3p	12.8664	4.96761	2.59006	0.95168	0.000252607	0.00223433	0.783298	hsa-miR-335-3p	15.6032	4.96761	3.14099	1.14454	2.31206e-07	2.75713e-05	0.861364
hsa-miR-548c-5p	1.23482	1.26721	0.974441	-0.0258914	0.67109	0.859025	0.528682	hsa-miR-548c-5p	1.23482	0	Inf	Inf	0.00207875	0.0107779	0.697674	hsa-miR-548c-5p	1.26721	0	Inf	Inf	0.00285994	0.0174896	0.668182
hsa-miR-548o-5p	1.23482	1.26721	0.974441	-0.0258914	0.67109	0.859025	0.528682	hsa-miR-548o-5p	1.23482	0	Inf	Inf	0.00207875	0.0107779	0.697674	hsa-miR-548o-5p	1.26721	0	Inf	Inf	0.00285994	0.0174896	0.668182
hsa-miR-19b-3p	152.455	188.332	0.809504	-0.211334	0.676304	0.859025	0.443992	hsa-miR-19b-3p	152.455	75.6923	2.01415	0.700196	0.0227856	0.0710375	0.613108	hsa-miR-19b-3p	188.332	75.6923	2.48813	0.91153	0.00700719	0.0321387	0.742424
hsa-miR-6511a-3p	139.123	125.417	1.10929	0.103718	0.676585	0.859025	0.556783	hsa-miR-6511a-3p	139.123	146.796	0.947736	-0.0536789	0.437893	0.551826	0.458774	hsa-miR-6511a-3p	125.417	146.796	0.854365	-0.157397	0.64349	0.736676	0.410606
hsa-miR-6511a-3p	139.123	125.417	1.10929	0.103718	0.676585	0.859025	0.556783	hsa-miR-6511a-3p	139.123	146.796	0.947736	-0.0536789	0.437893	0.551826	0.458774	hsa-miR-6511a-3p	125.417	146.796	0.854365	-0.157397	0.64349	0.736676	0.410606
hsa-miR-6511a-3p	139.123	125.417	1.10929	0.103718	0.676585	0.859025	0.556783	hsa-miR-6511a-3p	139.123	146.796	0.947736	-0.0536789	0.437893	0.551826	0.458774	hsa-miR-6511a-3p	125.417	146.796	0.854365	-0.157397	0.64349	0.736676	0.410606
hsa-miR-6511a-3p	139.123	125.417	1.10929	0.103718	0.676585	0.859025	0.556783	hsa-miR-6511a-3p	139.123	146.796	0.947736	-0.0536789	0.437893	0.551826	0.458774	hsa-miR-6511a-3p	125.417	146.796	0.854365	-0.157397	0.64349	0.736676	0.410606
hsa-miR-1301-3p	6.93522	7.60931	0.911413	-0.0927596	0.678222	0.859025	0.456977	hsa-miR-1301-3p	6.93522	9.94737	0.697192	-0.360695	0.197507	0.318281	0.334038	hsa-miR-1301-3p	7.60931	9.94737	0.764957	-0.267935	0.282952	0.4005	0.358333
hsa-miR-4732-3p	2671.81	2518.13	1.06103	0.0592381	0.680147	0.859025	0.515891	hsa-miR-4732-3p	2671.81	8593.3	0.310917	-1.16823	0.0105671	0.0381858	0.172304	hsa-miR-4732-3p	2518.13	8593.3	0.293034	-1.22747	0.0145379	0.0563786	0.176515
hsa-miR-199a-5p	14.1336	15.1032	0.935799	-0.066354	0.681102	0.859025	0.42907	hsa-miR-199a-5p	14.1336	19.8988	0.710275	-0.342104	0.777825	0.837049	0.360465	hsa-miR-199a-5p	15.1032	19.8988	0.759003	-0.275749	0.887295	0.926126	0.450758
hsa-miR-199a-5p	14.1336	15.1032	0.935799	-0.066354	0.681102	0.859025	0.42907	hsa-miR-199a-5p	14.1336	19.8988	0.710275	-0.342104	0.777825	0.837049	0.360465	hsa-miR-199a-5p	15.1032	19.8988	0.759003	-0.275749	0.887295	0.926126	0.450758
hsa-miR-6804-3p	1.25506	1.30769	0.959752	-0.04108	0.682538	0.859025	0.47093	hsa-miR-6804-3p	1.25506	1.81579	0.691193	-0.369336	0.422407	0.541635	0.37315	hsa-miR-6804-3p	1.30769	1.81579	0.720178	-0.328256	0.620972	0.72599	0.401515
hsa-miR-3613-5p	0.558704	1.01417	0.550898	-0.596205	0.692624	0.865498	0.494574	hsa-miR-3613-5p	0.558704	0	Inf	Inf	0.0559538	0.13345	0.618393	hsa-miR-3613-5p	1.01417	0	Inf	Inf	0.0245623	0.0825085	0.608333
hsa-miR-4511	4.31174	5.01417	0.859911	-0.150926	0.692659	0.865498	0.48624	hsa-miR-4511	4.31174	4.83806	0.891213	-0.115171	0.249741	0.374611	0.581395	hsa-miR-4511	5.01417	4.83806	1.0364	0.0357548	0.333154	0.450183	0.57803
hsa-miR-625-3p	37.7692	37.5931	1.00468	0.00467378	0.696893	0.865498	0.507171	hsa-miR-625-3p	37.7692	38.1478	0.990077	-0.00997262	0.494744	0.599073	0.551797	hsa-miR-625-3p	37.5931	38.1478	0.98546	-0.0146464	0.644012	0.736676	0.531061
hsa-miR-548s	14.9939	20.1751	0.74319	-0.296804	0.697501	0.865498	0.455814	hsa-miR-548s	14.9939	13.0162	1.15194	0.141451	0.288472	0.413217	0.602537	hsa-miR-548s	20.1751	13.0162	1.55	0.438255	0.172035	0.287463	0.614394
hsa-miR-574-3p	100.927	117.605	0.858185	-0.152935	0.699092	0.865498	0.397287	hsa-miR-574-3p	100.927	146.796	0.687535	-0.374642	0.16421	0.282773	0.303383	hsa-miR-574-3p	117.605	146.796	0.80115	-0.221707	0.194589	0.309397	0.365909
hsa-miR-548z	5.77733	5.38664	1.07253	0.0700195	0.699725	0.865498	0.478101	hsa-miR-548z	5.77733	3.26721	1.76828	0.570006	0.00807537	0.0318929	0.711416	hsa-miR-548z	5.38664	3.26721	1.6487	0.499986	0.00245375	0.0161142	0.781061
hsa-miR-148a-5p	31.166	31.166	1	0	0.703348	0.865498	0.551357	hsa-miR-148a-5p	31.166	39.8583	0.78192	-0.246003	0.61036	0.698181	0.391121	hsa-miR-148a-5p	31.166	39.8583	0.78192	-0.246003	0.437824	0.555431	0.375
hsa-miR-374b-5p	15.3198	14.9939	1.02174	0.0215033	0.705012	0.865498	0.502907	hsa-miR-374b-5p	15.3198	6.83401	2.24171	0.807237	0.0311622	0.0904505	0.727273	hsa-miR-374b-5p	14.9939	6.83401	2.19402	0.785734	0.0205127	0.0717115	0.698485
hsa-miR-4448	0.987854	1.33907	0.737717	-0.304195	0.706309	0.865498	0.479845	hsa-miR-4448	0.987854	3.71255	0.266085	-1.32394	0.0353965	0.0993184	0.226216	hsa-miR-4448	1.33907	3.71255	0.360687	-1.01974	0.0272289	0.0873377	0.218939
hsa-miR-618	1.46964	2.74595	0.535201	-0.625113	0.707232	0.865498	0.412016	hsa-miR-618	1.46964	4.31174	0.340845	-1.07633	0.20483	0.32568	0.356237	hsa-miR-618	2.74595	4.31174	0.636854	-0.451214	0.248375	0.362308	0.396212
hsa-miR-6775-3p	0.781377	1.43117	0.545969	-0.605193	0.710351	0.865498	0.443217	hsa-miR-6775-3p	0.781377	5.19433	0.150429	-1.89427	0.0255985	0.0777017	0.217759	hsa-miR-6775-3p	1.43117	5.19433	0.275526	-1.28907	0.0367731	0.105667	0.240909
hsa-miR-6882-3p	0.534413	1.32085	0.404598	-0.904862	0.71386	0.865498	0.450194	hsa-miR-6882-3p	0.534413	1.81579	0.294314	-1.22311	0.219763	0.343152	0.319239	hsa-miR-6882-3p	1.32085	1.81579	0.727425	-0.318245	0.268235	0.385385	0.383333
hsa-miR-431-5p	0.781377	2	0.390688	-0.939845	0.714051	0.865498	0.470155	hsa-miR-431-5p	0.781377	2.09109	0.373669	-0.984385	0.364418	0.481517	0.478858	hsa-miR-431-5p	2	2.09109	0.956438	-0.0445398	0.23786	0.35456	0.538636
hsa-miR-6840-5p	1.53846	2.35223	0.654045	-0.42458	0.717335	0.865498	0.481977	hsa-miR-6840-5p	1.53846	3.38462	0.454545	-0.788457	0.753662	0.824534	0.403805	hsa-miR-6840-5p	2.35223	3.38462	0.694976	-0.363878	0.933609	0.949917	0.437879
hsa-miR-628-3p	5.11943	4.80162	1.06619	0.0640905	0.717587	0.865498	0.519574	hsa-miR-628-3p	5.11943	6.83401	0.749111	-0.288868	0.981723	0.987936	0.448203	hsa-miR-628-3p	4.80162	6.83401	0.702607	-0.352958	0.747785	0.823772	0.452273
hsa-miR-19a-3p	110.935	162.272	0.683636	-0.380329	0.718943	0.865498	0.442442	hsa-miR-19a-3p	110.935	68.6235	1.61658	0.480312	0.0356835	0.0995381	0.600423	hsa-miR-19a-3p	162.272	68.6235	2.36468	0.860641	0.013211	0.0529551	0.748485
hsa-miR-27a-3p	222.879	260.409	0.855879	-0.155626	0.719601	0.865498	0.481202	hsa-miR-27a-3p	222.879	173.538	1.28432	0.250228	0.394682	0.513789	0.55074	hsa-miR-27a-3p	260.409	173.538	1.50058	0.405854	0.492367	0.60611	0.570455
hsa-miR-320b	871.3	680.977	1.27949	0.246458	0.720341	0.865498	0.585271	hsa-miR-320b	871.3	871.3	1	0	0.113613	0.212524	0.37315	hsa-miR-320b	680.977	871.3	0.781564	-0.246458	0.100937	0.223939	0.310606
hsa-miR-5001-3p	14.5304	20.834	0.697435	-0.360346	0.730483	0.875087	0.389729	hsa-miR-5001-3p	14.5304	24.3927	0.595685	-0.518044	0.884142	0.924859	0.358351	hsa-miR-5001-3p	20.834	24.3927	0.854108	-0.157698	0.849276	0.898236	0.477273
hsa-miR-32-5p	1.23887	2.06174	0.600884	-0.509354	0.731991	0.875087	0.477132	hsa-miR-32-5p	1.23887	0	Inf	Inf	0.0109968	0.0394397	0.657505	hsa-miR-32-5p	2.06174	0	Inf	Inf	0.00206757	0.0154098	0.675
hsa-miR-125a-5p	273.194	285.591	0.956593	-0.0443777	0.734665	0.876088	0.438372	hsa-miR-125a-5p	273.194	324.36	0.842256	-0.171672	0.942957	0.960262	0.389006	hsa-miR-125a-5p	285.591	324.36	0.880475	-0.127294	0.652991	0.741612	0.44697
hsa-miR-378a-3p	604.291	595.789	1.01427	0.0141693	0.738163	0.878064	0.500581	hsa-miR-378a-3p	604.291	665.267	0.908344	-0.0961321	0.774795	0.837049	0.477801	hsa-miR-378a-3p	595.789	665.267	0.895564	-0.110301	0.933985	0.949917	0.487879
hsa-miR-874-3p	4.03239	4.51619	0.892873	-0.113311	0.742494	0.880355	0.487016	hsa-miR-874-3p	4.03239	5.83603	0.690947	-0.369692	0.287149	0.412561	0.377378	hsa-miR-874-3p	4.51619	5.83603	0.773847	-0.256382	0.234281	0.35032	0.376515
hsa-miR-151b	1893.43	2056.15	0.920863	-0.0824437	0.74378	0.880355	0.501938	hsa-miR-151b	1893.43	2671.81	0.70867	-0.344365	0.327764	0.448711	0.399577	hsa-miR-151b	2056.15	2671.81	0.769572	-0.261921	0.22725	0.346135	0.362879
hsa-miR-375	1.60324	1.89474	0.846154	-0.167054	0.746268	0.881114	0.46124	hsa-miR-375	1.60324	4.31174	0.371831	-0.989316	0.0872026	0.183008	0.327696	hsa-miR-375	1.89474	4.31174	0.439437	-0.822262	0.102927	0.226251	0.343939
hsa-miR-363-3p	3181.47	3353.68	0.948651	-0.0527138	0.756449	0.888979	0.514922	hsa-miR-363-3p	3181.47	2819.06	1.12856	0.120941	0.596368	0.69313	0.586681	hsa-miR-363-3p	3353.68	2819.06	1.18964	0.173655	0.68747	0.775232	0.576515
hsa-miR-4286	8.55263	8.48887	1.00751	0.00748355	0.757211	0.888979	0.481589	hsa-miR-4286	8.55263	13.3684	0.639764	-0.446656	0.0980318	0.191644	0.288584	hsa-miR-4286	8.48887	13.3684	0.634994	-0.45414	0.0812182	0.192742	0.281818
hsa-miR-548am-3p	16.7085	19.7571	0.845697	-0.167594	0.761812	0.888979	0.490698	hsa-miR-548am-3p	16.7085	10.2267	1.63381	0.490914	0.122309	0.223531	0.621564	hsa-miR-548am-3p	19.7571	10.2267	1.93191	0.658508	0.140115	0.249882	0.634848
hsa-miR-937-3p	5.49393	5.22874	1.05072	0.049472	0.762018	0.888979	0.504651	hsa-miR-937-3p	5.49393	13.3684	0.410963	-0.889252	0.094001	0.189153	0.276956	hsa-miR-937-3p	5.22874	13.3684	0.391127	-0.938724	0.176839	0.28987	0.237121
hsa-miR-320b	840.012	660.003	1.27274	0.241172	0.762567	0.888979	0.582171	hsa-miR-320b	840.012	804.036	1.04474	0.0437718	0.113557	0.212524	0.389006	hsa-miR-320b	660.003	804.036	0.820862	-0.1974	0.103425	0.226301	0.320455
hsa-miR-326	26.6154	26.6154	1	0	0.764112	0.888979	0.485659	hsa-miR-326	26.6154	24.3927	1.09112	0.087205	0.545135	0.650073	0.505285	hsa-miR-326	26.6154	24.3927	1.09112	0.087205	0.380753	0.500866	0.522727
hsa-miR-17-3p	82.1457	105.78	0.776569	-0.25287	0.772587	0.896652	0.406202	hsa-miR-17-3p	82.1457	87.6964	0.936707	-0.0653853	0.478855	0.587182	0.503171	hsa-miR-17-3p	105.78	87.6964	1.20621	0.187485	0.292628	0.410541	0.615909
hsa-miR-185-5p	349.358	299.775	1.1654	0.153065	0.777178	0.899791	0.518023	hsa-miR-185-5p	349.358	260.409	1.34158	0.293845	0.272592	0.396422	0.606765	hsa-miR-185-5p	299.775	260.409	1.15117	0.14078	0.205729	0.320418	0.587121
hsa-miR-5010-5p	1.10729	0	Inf	Inf	0.780313	0.900559	0.615891	hsa-miR-5010-5p	1.10729	2.02632	0.546454	-0.604306	0.353454	0.476265	0.397463	hsa-miR-5010-5p	0	2.02632	0	#NAME?	0.435363	0.553782	0.274242
hsa-miR-3130-5p	10.2267	9.12753	1.12043	0.113709	0.784264	0.900559	0.479845	hsa-miR-3130-5p	10.2267	8.86032	1.15422	0.143421	0.62582	0.712449	0.511628	hsa-miR-3130-5p	9.12753	8.86032	1.03016	0.0297118	0.727411	0.808799	0.522727
hsa-miR-486-3p	24.9453	5.76417	4.32766	1.46503	0.786189	0.900559	0.763178	hsa-miR-486-3p	24.9453	2.39271	10.4255	2.34426	0.000157949	0.00170212	0.865751	hsa-miR-486-3p	5.76417	2.39271	2.40905	0.879233	0.261834	0.377326	0.683333
hsa-miR-6852-5p	7.01619	5.36032	1.30891	0.269197	0.787276	0.900559	0.521124	hsa-miR-6852-5p	7.01619	13.3684	0.524833	-0.644674	0.0126902	0.0441841	0.168076	hsa-miR-6852-5p	5.36032	13.3684	0.400969	-0.913871	0.0157368	0.0595749	0.209848
hsa-miR-151a-5p	2518.13	2671.81	0.942482	-0.0592381	0.787281	0.900559	0.483721	hsa-miR-151a-5p	2518.13	3181.47	0.791498	-0.233828	0.280563	0.406774	0.403805	hsa-miR-151a-5p	2671.81	3181.47	0.839801	-0.17459	0.323671	0.442381	0.405303
hsa-miR-3130-5p	10.2267	9.69636	1.0547	0.0532538	0.789865	0.901353	0.481008	hsa-miR-3130-5p	10.2267	8.86032	1.15422	0.143421	0.7005	0.777067	0.510571	hsa-miR-3130-5p	9.69636	8.86032	1.09436	0.0901669	0.809921	0.877028	0.507576
hsa-miR-548ay-3p	2.50405	2.61235	0.958543	-0.0423406	0.793947	0.903849	0.487403	hsa-miR-548ay-3p	2.50405	2.09109	1.19748	0.180222	0.299713	0.425526	0.531712	hsa-miR-548ay-3p	2.61235	2.09109	1.24927	0.222563	0.175411	0.289519	0.588636
hsa-miR-20a-5p	19.7571	29.9008	0.660754	-0.414373	0.799574	0.908087	0.432558	hsa-miR-20a-5p	19.7571	7.76923	2.54299	0.933341	0.062709	0.143809	0.643763	hsa-miR-20a-5p	29.9008	7.76923	3.84862	1.34771	0.0115036	0.0481336	0.699242
hsa-let-7f-1-3p	2.30162	2.51316	0.915828	-0.0879271	0.8075	0.912332	0.499612	hsa-let-7f-1-3p	2.30162	1.80162	1.27753	0.244927	0.186201	0.306268	0.602537	hsa-let-7f-1-3p	2.51316	1.80162	1.39494	0.332854	0.127294	0.244755	0.602273
hsa-miR-548h-3p	5.77733	5.32794	1.08435	0.0809775	0.808602	0.912332	0.487403	hsa-miR-548h-3p	5.77733	2.60121	2.22101	0.797963	0.00715549	0.0291724	0.717759	hsa-miR-548h-3p	5.32794	2.60121	2.04825	0.716985	0.00293978	0.0175284	0.770455
hsa-miR-486-3p	24.9453	5.76417	4.32766	1.46503	0.809049	0.912332	0.763953	hsa-miR-486-3p	24.9453	2.39271	10.4255	2.34426	0.000143395	0.00166828	0.865751	hsa-miR-486-3p	5.76417	2.39271	2.40905	0.879233	0.25926	0.374749	0.681818
hsa-miR-6514-5p	1.38057	1.1751	1.17485	0.16114	0.812331	0.91298	0.507171	hsa-miR-6514-5p	1.38057	2.59514	0.531981	-0.631147	0.220855	0.343152	0.361522	hsa-miR-6514-5p	1.1751	2.59514	0.452808	-0.792287	0.164478	0.279068	0.35303
hsa-miR-574-5p	1.89474	1.94231	0.975508	-0.0247968	0.813452	0.91298	0.50814	hsa-miR-574-5p	1.89474	2.34413	0.80829	-0.212834	0.327874	0.448711	0.40592	hsa-miR-574-5p	1.94231	2.34413	0.828584	-0.188037	0.299132	0.415994	0.39697
hsa-miR-548av-3p	14.9939	20.3623	0.736356	-0.306042	0.816158	0.913868	0.457364	hsa-miR-548av-3p	14.9939	13.0162	1.15194	0.141451	0.229047	0.350178	0.610994	hsa-miR-548av-3p	20.3623	13.0162	1.56439	0.447493	0.150916	0.263221	0.619697
hsa-miR-550b-3p	3.83806	4.03846	0.950376	-0.0508976	0.823705	0.918008	0.48314	hsa-miR-550b-3p	3.83806	1.55466	2.46875	0.903712	0.00186687	0.0100056	0.69556	hsa-miR-550b-3p	4.03846	1.55466	2.59766	0.95461	0.000779641	0.00791252	0.722727
hsa-miR-550b-3p	3.83806	4.03846	0.950376	-0.0508976	0.823705	0.918008	0.48314	hsa-miR-550b-3p	3.83806	1.55466	2.46875	0.903712	0.00186687	0.0100056	0.69556	hsa-miR-550b-3p	4.03846	1.55466	2.59766	0.95461	0.000779641	0.00791252	0.722727
hsa-miR-6750-3p	1.49393	1.32794	1.125	0.117783	0.825668	0.918051	0.527132	hsa-miR-6750-3p	1.49393	1.21862	1.22591	0.203686	0.333915	0.452521	0.566596	hsa-miR-6750-3p	1.32794	1.21862	1.0897	0.0859033	0.375718	0.496448	0.531061
hsa-miR-3656	7.1498	8.73583	0.818445	-0.200349	0.827863	0.91835	0.474806	hsa-miR-3656	7.1498	11.4717	0.623257	-0.472796	0.470448	0.579854	0.376321	hsa-miR-3656	8.73583	11.4717	0.761514	-0.272447	0.571154	0.682808	0.394697
hsa-miR-3127-5p	1.10729	1.14777	0.964727	-0.0359105	0.831293	0.920016	0.495349	hsa-miR-3127-5p	1.10729	2.60121	0.425681	-0.854065	0.109349	0.209236	0.274841	hsa-miR-3127-5p	1.14777	2.60121	0.441245	-0.818155	0.13787	0.249882	0.302273
hsa-miR-184	0	0	NA	NA	0.834533	0.921463	0.492636	hsa-miR-184	0	0.59919	0	#NAME?	0.042069	0.111483	0.236786	hsa-miR-184	0	0.59919	0	#NAME?	0.0417627	0.117181	0.243939
hsa-miR-3620-3p	4.90688	3.98381	1.23171	0.208401	0.83882	0.924059	0.548643	hsa-miR-3620-3p	4.90688	6.87449	0.713781	-0.337179	0.0957176	0.190239	0.319239	hsa-miR-3620-3p	3.98381	6.87449	0.579505	-0.54558	0.0744743	0.179415	0.275758
hsa-miR-4646-3p	1.7247	1.71964	1.00294	0.00293859	0.847725	0.931717	0.492054	hsa-miR-4646-3p	1.7247	2.30162	0.74934	-0.288562	0.952825	0.967016	0.442918	hsa-miR-4646-3p	1.71964	2.30162	0.747142	-0.291501	0.919301	0.945057	0.44697
hsa-miR-223-5p	0.963563	1.26316	0.762821	-0.270733	0.853743	0.936174	0.490891	hsa-miR-223-5p	0.963563	0.0850202	11.3333	2.42775	0.000160577	0.00170212	0.660677	hsa-miR-223-5p	1.26316	0.0850202	14.8571	2.69848	1.19051e-05	0.000412716	0.706061
hsa-miR-1285-3p	209.271	199.29	1.05008	0.0488678	0.88064	0.963452	0.452519	hsa-miR-1285-3p	209.271	139.123	1.50421	0.408269	0.0046653	0.0215642	0.560254	hsa-miR-1285-3p	199.29	139.123	1.43247	0.359402	0.000139159	0.00237067	0.721212
hsa-miR-3960	3.53846	4.09818	0.863423	-0.14685	0.886156	0.967269	0.467636	hsa-miR-3960	3.53846	2.93927	1.20386	0.18553	0.271016	0.396148	0.575053	hsa-miR-3960	4.09818	2.93927	1.39428	0.332381	0.207951	0.322054	0.631061
hsa-miR-4755-5p	3.22267	2.57692	1.25059	0.223615	0.8962	0.971834	0.532171	hsa-miR-4755-5p	3.22267	4.34008	0.742537	-0.297682	0.377683	0.494931	0.395349	hsa-miR-4755-5p	2.57692	4.34008	0.59375	-0.521297	0.335693	0.452332	0.380303
hsa-miR-365a-3p	3.7834	4.02429	0.940141	-0.0617256	0.898546	0.971834	0.453682	hsa-miR-365a-3p	3.7834	3.71255	1.01908	0.0189042	0.457873	0.568764	0.516913	hsa-miR-365a-3p	4.02429	3.71255	1.08397	0.0806297	0.352978	0.470309	0.577273
hsa-miR-365b-3p	3.7834	4.02429	0.940141	-0.0617256	0.898546	0.971834	0.453682	hsa-miR-365b-3p	3.7834	3.71255	1.01908	0.0189042	0.457873	0.568764	0.516913	hsa-miR-365b-3p	4.02429	3.71255	1.08397	0.0806297	0.352978	0.470309	0.577273
hsa-miR-25-3p	29353.5	29353.5	1	0	0.899659	0.971834	0.509109	hsa-miR-25-3p	29353.5	29353.5	1	0	0.195312	0.316853	0.597252	hsa-miR-25-3p	29353.5	29353.5	1	0	0.166466	0.28058	0.601515
hsa-miR-191-3p	4.87045	5.55668	0.876503	-0.131815	0.906252	0.971834	0.475194	hsa-miR-191-3p	4.87045	8.38057	0.581159	-0.54273	0.648902	0.727709	0.40592	hsa-miR-191-3p	5.55668	8.38057	0.663043	-0.410915	0.690691	0.777027	0.435606
hsa-miR-1285-3p	204.522	197.203	1.03711	0.036441	0.90642	0.971834	0.455039	hsa-miR-1285-3p	204.522	139.123	1.47008	0.385315	0.00487305	0.0221376	0.560254	hsa-miR-1285-3p	197.203	139.123	1.41747	0.348874	0.000168032	0.00267171	0.717424
hsa-miR-20b-5p	12.1741	14.7895	0.823159	-0.194606	0.907185	0.971834	0.42093	hsa-miR-20b-5p	12.1741	7.97571	1.5264	0.422909	0.209797	0.332469	0.598309	hsa-miR-20b-5p	14.7895	7.97571	1.85431	0.617515	0.119493	0.243146	0.665152
hsa-miR-6783-3p	2.54656	2.08806	1.21958	0.198509	0.909972	0.971834	0.510659	hsa-miR-6783-3p	2.54656	5.83603	0.436351	-0.829308	0.0850558	0.180318	0.266385	hsa-miR-6783-3p	2.08806	5.83603	0.357787	-1.02782	0.0876016	0.201864	0.271212
hsa-miR-3173-5p	14.7895	16.2824	0.908311	-0.0961684	0.910979	0.971834	0.468605	hsa-miR-3173-5p	14.7895	30.8785	0.478956	-0.736146	0.04981	0.125049	0.242072	hsa-miR-3173-5p	16.2824	30.8785	0.527304	-0.639977	0.0514813	0.137958	0.231818
hsa-miR-5189-3p	4.38866	6.13968	0.714804	-0.335747	0.911092	0.971834	0.468411	hsa-miR-5189-3p	4.38866	11.8866	0.36921	-0.99639	0.119783	0.22146	0.32981	hsa-miR-5189-3p	6.13968	11.8866	0.516519	-0.660643	0.0632211	0.159558	0.324242
hsa-miR-6737-3p	0	1.13462	0	#NAME?	0.91275	0.971834	0.397868	hsa-miR-6737-3p	0	0.0850202	0	#NAME?	0.0197064	0.0635131	0.536998	hsa-miR-6737-3p	1.13462	0.0850202	13.3452	2.59116	1.1951e-05	0.000412716	0.708333
hsa-miR-410-3p	0.459514	1.45243	0.316376	-1.15082	0.914916	0.971971	0.48314	hsa-miR-410-3p	0.459514	0.417004	1.10194	0.0970738	0.0741706	0.160815	0.56871	hsa-miR-410-3p	1.45243	0.417004	3.48301	1.2479	0.0519835	0.138526	0.601515
hsa-miR-144-5p	767.105	632.433	1.21294	0.193049	0.921203	0.976475	0.585659	hsa-miR-144-5p	767.105	166.789	4.59924	1.52589	8.97048e-05	0.00129319	0.850951	hsa-miR-144-5p	632.433	166.789	3.79181	1.33284	0.000913013	0.0088879	0.769697
hsa-miR-5690	7.17814	8.2085	0.874476	-0.13413	0.929646	0.978659	0.483527	hsa-miR-5690	7.17814	10.1377	0.708067	-0.345216	0.780895	0.837049	0.414376	hsa-miR-5690	8.2085	10.1377	0.809704	-0.211086	0.816732	0.877435	0.451515
hsa-miR-1270	2.54656	2.29656	1.10886	0.103331	0.931125	0.978659	0.506977	hsa-miR-1270	2.54656	5.19433	0.490257	-0.712825	0.134889	0.241887	0.270613	hsa-miR-1270	2.29656	5.19433	0.442128	-0.816156	0.131111	0.246972	0.248485
hsa-miR-1270	2.54656	2.29656	1.10886	0.103331	0.931125	0.978659	0.506977	hsa-miR-1270	2.54656	5.19433	0.490257	-0.712825	0.134889	0.241887	0.270613	hsa-miR-1270	2.29656	5.19433	0.442128	-0.816156	0.131111	0.246972	0.248485
hsa-miR-7706	130.381	108.078	1.20636	0.187605	0.933442	0.978659	0.551744	hsa-miR-7706	130.381	230.763	0.564997	-0.570934	0.0121124	0.0424824	0.196617	hsa-miR-7706	108.078	230.763	0.46835	-0.758539	0.0133308	0.0529901	0.184091
hsa-miR-3688-3p	9.04251	7.78745	1.16116	0.149423	0.935573	0.978659	0.512016	hsa-miR-3688-3p	9.04251	6.22267	1.45316	0.373737	0.0312879	0.0904505	0.649049	hsa-miR-3688-3p	7.78745	6.22267	1.25146	0.224314	0.0263356	0.0872366	0.643182
hsa-miR-3688-3p	9.04251	7.78745	1.16116	0.149423	0.935573	0.978659	0.512016	hsa-miR-3688-3p	9.04251	6.22267	1.45316	0.373737	0.0369978	0.102011	0.642706	hsa-miR-3688-3p	7.78745	6.22267	1.25146	0.224314	0.0316641	0.0949922	0.638636
hsa-miR-548p	16.5911	21.9889	0.754522	-0.28167	0.942851	0.982352	0.474806	hsa-miR-548p	16.5911	13.0162	1.27465	0.242672	0.220236	0.343152	0.609937	hsa-miR-548p	21.9889	13.0162	1.68935	0.524342	0.176755	0.28987	0.625758
hsa-miR-339-5p	61.1235	60.8087	1.00518	0.00516317	0.943223	0.982352	0.481395	hsa-miR-339-5p	61.1235	59.3158	1.03048	0.0300206	0.770533	0.837049	0.473573	hsa-miR-339-5p	60.8087	59.3158	1.02517	0.0248574	0.731247	0.811174	0.499242
hsa-miR-27b-3p	293.903	309.223	0.950457	-0.0508124	0.946663	0.983788	0.470349	hsa-miR-27b-3p	293.903	213.591	1.37601	0.319186	0.407029	0.526107	0.567653	hsa-miR-27b-3p	309.223	213.591	1.44773	0.369998	0.392578	0.51304	0.575758
hsa-miR-548d-5p	1.34211	1.26721	1.05911	0.0574246	0.951557	0.98499	0.522674	hsa-miR-548d-5p	1.34211	0.0850202	15.7857	2.75911	0.00809023	0.0318929	0.65222	hsa-miR-548d-5p	1.26721	0.0850202	14.9048	2.70168	0.0068498	0.0317219	0.609848
hsa-miR-548ah-3p	16.5911	21.9889	0.754522	-0.28167	0.951951	0.98499	0.470736	hsa-miR-548ah-3p	16.5911	13.0162	1.27465	0.242672	0.232614	0.353366	0.60148	hsa-miR-548ah-3p	21.9889	13.0162	1.68935	0.524342	0.188579	0.303893	0.623485
hsa-miR-125b-5p	33.5101	50.8259	0.659312	-0.416559	0.959338	0.990486	0.381008	hsa-miR-125b-5p	33.5101	38.9798	0.85968	-0.151195	0.0916171	0.187514	0.534884	hsa-miR-125b-5p	50.8259	38.9798	1.30391	0.265364	0.00406858	0.0218058	0.675758
hsa-miR-125b-5p	33.5101	50.8259	0.659312	-0.416559	0.963217	0.990568	0.381008	hsa-miR-125b-5p	33.5101	38.9798	0.85968	-0.151195	0.0927934	0.187999	0.536998	hsa-miR-125b-5p	50.8259	38.9798	1.30391	0.265364	0.00417281	0.0221159	0.672727
hsa-miR-3613-3p	8.19028	8.34211	0.981801	-0.0183671	0.963572	0.990568	0.485078	hsa-miR-3613-3p	8.19028	7.76923	1.05419	0.0527773	0.966359	0.974531	0.471459	hsa-miR-3613-3p	8.34211	7.76923	1.07374	0.0711445	0.991866	0.996686	0.475758
hsa-miR-3940-3p	30.0283	27.9494	1.07438	0.0717461	0.97145	0.996519	0.510078	hsa-miR-3940-3p	30.0283	45.8947	0.654287	-0.424209	0.119318	0.221457	0.306554	hsa-miR-3940-3p	27.9494	45.8947	0.608989	-0.495955	0.113841	0.24242	0.286364
hsa-miR-106b-5p	109.842	146.796	0.748266	-0.289997	0.976646	0.9997	0.449031	hsa-miR-106b-5p	109.842	70.5243	1.55751	0.443087	0.000674601	0.00459692	0.748414	hsa-miR-106b-5p	146.796	70.5243	2.08149	0.733084	9.41714e-05	0.00187166	0.824242
hsa-miR-1299	0	0	NA	NA	0.981198	1	0.509496	hsa-miR-1299	0	0	NA	NA	0.057158	0.135427	0.581395	hsa-miR-1299	0	0	NA	NA	0.0239641	0.0816491	0.575758
hsa-miR-3158-3p	293.903	276.86	1.06156	0.0597361	0.985192	1	0.53062	hsa-miR-3158-3p	293.903	391.393	0.750915	-0.286462	0.0844145	0.179758	0.306554	hsa-miR-3158-3p	276.86	391.393	0.707372	-0.346198	0.0857009	0.199411	0.218939
hsa-miR-3158-3p	293.903	276.86	1.06156	0.0597361	0.985192	1	0.53062	hsa-miR-3158-3p	293.903	391.393	0.750915	-0.286462	0.0844145	0.179758	0.306554	hsa-miR-3158-3p	276.86	391.393	0.707372	-0.346198	0.0857009	0.199411	0.218939
hsa-miR-589-5p	141.654	148.272	0.955363	-0.0456638	0.992819	1	0.486822	hsa-miR-589-5p	141.654	260.409	0.543967	-0.608867	0.000189743	0.00181015	0.154334	hsa-miR-589-5p	148.272	260.409	0.569382	-0.563203	0.000198251	0.00278393	0.106818
hsa-miR-1255b-5p	3.03036	2.98988	1.01354	0.0134501	0.992924	1	0.475969	hsa-miR-1255b-5p	3.03036	4.45951	0.679528	-0.386357	0.604491	0.69313	0.413319	hsa-miR-1255b-5p	2.98988	4.45951	0.670449	-0.399807	0.578856	0.688564	0.45303
hsa-miR-1255b-5p	3.03036	2.98988	1.01354	0.0134501	0.992924	1	0.475969	hsa-miR-1255b-5p	3.03036	4.45951	0.679528	-0.386357	0.604491	0.69313	0.413319	hsa-miR-1255b-5p	2.98988	4.45951	0.670449	-0.399807	0.578856	0.688564	0.45303
hsa-miR-6513-3p	16.5911	18.7419	0.885241	-0.121896	0.99608	1	0.451163	hsa-miR-6513-3p	16.5911	14.1336	1.17388	0.160311	0.0386241	0.10468	0.612051	hsa-miR-6513-3p	18.7419	14.1336	1.32605	0.282207	0.018777	0.0668405	0.689394
hsa-miR-30e-5p	1034.16	1090.1	0.948684	-0.0526795	0.996692	1	0.467829	hsa-miR-30e-5p	1034.16	665.267	1.5545	0.441152	0.00586254	0.0254221	0.689218	hsa-miR-30e-5p	1090.1	665.267	1.63858	0.493831	0.00171769	0.0131065	0.770455
hsa-miR-1226-3p	5.49393	5.32794	1.03116	0.0306795	0.997044	1	0.509496	hsa-miR-1226-3p	5.49393	4.9251	1.1155	0.109298	0.494832	0.599073	0.523256	hsa-miR-1226-3p	5.32794	4.9251	1.08179	0.0786189	0.4822	0.599869	0.540152
hsa-miR-92a-3p	482017	482017	1	0	1	1	0.5	hsa-miR-92a-3p	482017	482017	1	0	1	1	0.5	hsa-miR-92a-3p	482017	482017	1	0	1	1	0.5
hsa-miR-92a-3p	476767	476767	1	0	1	1	0.5	hsa-miR-92a-3p	476767	476767	1	0	1	1	0.5	hsa-miR-92a-3p	476767	476767	1	0	1	1	0.5
