# Supplementary material for: Next-generation sequencing identifies altered whole blood microRNAs in neuromyelitis optica spectrum disorder which may permit discrimination from multiple sclerosis
Source: J Neuroinflammation. 2015 Oct 31;12:196. doi: 10.1186/s12974-015-0418-1 (PMC4628234; doi:10.1186/s12974-015-0418-1)
Supplement: Additional file 6: — miEAA analysis of miRNAs differentially expressed in NMOSD and healthy controls. [file 12974_2015_418_MOESM6_ESM.xls]

## Sheet: NMOSD_vs_controls
Category	Subcategory	P-value Bonferonni	P-value FDR	P-value raw	miRNA	Enrichment	Expected	Observed
Age and Gender Published	Peripheral_blood_Gender	0.232316	0.17027	0.116158	hsa-miR-101-3p;hsa-miR-28-5p;hsa-miR-425-5p;hsa-let-7f-2-3p;hsa-miR-486-3p;hsa-miR-532-3p;hsa-miR-222-3p;hsa-miR-30d-5p;hsa-miR-424-3p;hsa-miR-223-3p;hsa-miR-182-5p;hsa-miR-106b-5p;hsa-miR-744-5p;hsa-miR-1285-3p;hsa-miR-652-3p;hsa-miR-25-5p;hsa-miR-451a;hsa-miR-150-3p;hsa-miR-625-5p;hsa-miR-93-3p;hsa-miR-32-5p;hsa-miR-142-3p;	Over represented	17.6826	22
Age and Gender Published	Peripheral_blood_Age	0.34054	0.17027	0.17027	hsa-miR-548h-5p;hsa-miR-660-5p;hsa-miR-101-3p;hsa-miR-215-5p;hsa-miR-576-5p;hsa-miR-425-5p;hsa-miR-30a-5p;hsa-miR-144-5p;hsa-miR-146b-5p;hsa-let-7f-2-3p;hsa-miR-190a-5p;hsa-miR-21-5p;hsa-miR-144-3p;hsa-miR-29b-3p;hsa-miR-532-3p;hsa-miR-330-5p;hsa-miR-222-3p;hsa-miR-126-5p;hsa-miR-30d-5p;hsa-miR-484;hsa-let-7i-5p;hsa-miR-148a-3p;hsa-miR-15a-5p;hsa-miR-223-3p;hsa-miR-106b-5p;hsa-miR-664a-3p;hsa-miR…	Over represented	40.8665	44
Diseases miRWalk	Adenocarcinoma	3.12409e-07	3.12409e-07	9.13477e-10	hsa-miR-15b-3p;hsa-miR-142-5p;hsa-miR-101-3p;hsa-miR-215-5p;hsa-miR-181a-3p;hsa-let-7f-5p;hsa-miR-30d-3p;hsa-miR-425-5p;hsa-let-7g-5p;hsa-miR-30a-5p;hsa-let-7a-5p;hsa-miR-144-5p;hsa-miR-152-3p;hsa-miR-146b-5p;hsa-let-7f-2-3p;hsa-let-7e-5p;hsa-miR-21-5p;hsa-miR-144-3p;hsa-miR-486-3p;hsa-miR-223-5p;hsa-miR-29b-3p;hsa-miR-222-3p;hsa-miR-425-3p;hsa-miR-126-5p;hsa-miR-22-5p;hsa-miR-30d-5p;hsa-miR-424-…	Over represented	29.0311	55
Diseases miRWalk	Lung_Diseases	1.03298e-05	3.99605e-06	3.0204e-08	hsa-miR-15b-3p;hsa-miR-101-3p;hsa-let-7f-5p;hsa-miR-30d-3p;hsa-miR-30b-5p;hsa-let-7g-5p;hsa-miR-30a-5p;hsa-let-7a-5p;hsa-miR-152-3p;hsa-let-7f-2-3p;hsa-let-7e-5p;hsa-miR-21-5p;hsa-miR-223-5p;hsa-miR-29b-3p;hsa-miR-30d-5p;hsa-let-7i-5p;hsa-miR-223-3p;hsa-miR-106b-5p;hsa-miR-7-5p;hsa-let-7a-3p;hsa-miR-26b-3p;hsa-let-7i-3p;hsa-miR-30e-5p;hsa-miR-10b-5p;hsa-miR-146a-5p;hsa-let-7c-5p;	Over represented	8.9887	26
Diseases miRWalk	Pulmonary_Fibrosis	1.19882e-05	3.99605e-06	3.50531e-08	hsa-let-7f-5p;hsa-miR-30d-3p;hsa-miR-30b-5p;hsa-let-7g-5p;hsa-miR-30a-5p;hsa-let-7a-5p;hsa-miR-144-5p;hsa-let-7f-2-3p;hsa-let-7e-5p;hsa-miR-21-5p;hsa-miR-144-3p;hsa-miR-223-5p;hsa-miR-29b-3p;hsa-miR-30d-5p;hsa-let-7i-5p;hsa-miR-223-3p;hsa-let-7a-3p;hsa-let-7i-3p;hsa-miR-30e-5p;hsa-miR-98-5p;hsa-miR-10a-5p;hsa-miR-25-5p;hsa-let-7c-5p;	Over represented	7.28814	23
Diseases miRWalk	Carcinoma_Squamous_Cell	3.37184e-05	6.75596e-06	9.85919e-08	hsa-miR-142-5p;hsa-miR-101-3p;hsa-miR-28-5p;hsa-let-7f-5p;hsa-miR-30d-3p;hsa-miR-425-5p;hsa-miR-7-1-3p;hsa-let-7g-5p;hsa-miR-30a-5p;hsa-let-7a-5p;hsa-miR-146b-5p;hsa-let-7f-2-3p;hsa-let-7e-5p;hsa-miR-21-5p;hsa-miR-486-3p;hsa-miR-223-5p;hsa-miR-222-3p;hsa-miR-425-3p;hsa-miR-126-5p;hsa-miR-22-5p;hsa-miR-30d-5p;hsa-miR-424-3p;hsa-miR-423-3p;hsa-let-7i-5p;hsa-miR-148a-3p;hsa-miR-15a-5p;hsa-miR-223-3p…	Over represented	28.5452	51
Diseases miRWalk	Lymphoma	3.37798e-05	6.75596e-06	9.87714e-08	hsa-miR-15b-3p;hsa-miR-101-3p;hsa-miR-181a-3p;hsa-miR-28-5p;hsa-let-7f-5p;hsa-miR-30d-3p;hsa-miR-30b-5p;hsa-let-7g-5p;hsa-miR-30a-5p;hsa-let-7a-5p;hsa-miR-146b-5p;hsa-let-7f-2-3p;hsa-let-7e-5p;hsa-miR-21-5p;hsa-miR-223-5p;hsa-miR-29b-3p;hsa-miR-589-5p;hsa-miR-222-3p;hsa-miR-22-5p;hsa-miR-30d-5p;hsa-miR-424-3p;hsa-let-7i-5p;hsa-miR-15a-5p;hsa-miR-223-3p;hsa-miR-182-5p;hsa-miR-106b-5p;hsa-miR-342-3…	Over represented	20.8927	42
Diseases miRWalk	Lymphoma_B_Cell	6.62642e-05	1.05166e-05	1.93755e-07	hsa-miR-15b-3p;hsa-miR-181a-3p;hsa-miR-28-5p;hsa-let-7f-5p;hsa-miR-30d-3p;hsa-miR-30b-5p;hsa-let-7g-5p;hsa-miR-30a-5p;hsa-let-7a-5p;hsa-let-7f-2-3p;hsa-let-7e-5p;hsa-miR-21-5p;hsa-miR-223-5p;hsa-miR-29b-3p;hsa-miR-589-5p;hsa-miR-22-5p;hsa-miR-30d-5p;hsa-miR-424-3p;hsa-let-7i-5p;hsa-miR-15a-5p;hsa-miR-223-3p;hsa-miR-182-5p;hsa-miR-106b-5p;hsa-miR-342-3p;hsa-let-7a-3p;hsa-miR-143-3p;hsa-let-7i-3p;h…	Over represented	13.726	32
Diseases miRWalk	Hepatitis_B	7.98738e-05	1.05166e-05	2.33549e-07	hsa-miR-101-3p;hsa-miR-215-5p;hsa-let-7f-5p;hsa-miR-30d-3p;hsa-miR-30b-5p;hsa-let-7g-5p;hsa-miR-30a-5p;hsa-let-7a-5p;hsa-miR-152-3p;hsa-let-7f-2-3p;hsa-let-7e-5p;hsa-miR-21-5p;hsa-miR-223-5p;hsa-miR-222-3p;hsa-miR-126-5p;hsa-miR-22-5p;hsa-miR-30d-5p;hsa-let-7i-5p;hsa-miR-15a-5p;hsa-miR-223-3p;hsa-miR-7-5p;hsa-let-7a-3p;hsa-miR-143-3p;hsa-miR-192-5p;hsa-let-7i-3p;hsa-miR-30e-5p;hsa-miR-10b-5p;hsa-…	Over represented	13.1186	31
Diseases miRWalk	Glioblastoma	8.4133e-05	1.05166e-05	2.46003e-07	hsa-miR-15b-3p;hsa-miR-142-5p;hsa-miR-181a-3p;hsa-miR-28-5p;hsa-let-7f-5p;hsa-miR-425-5p;hsa-miR-7-1-3p;hsa-let-7g-5p;hsa-let-7a-5p;hsa-miR-146b-5p;hsa-let-7f-2-3p;hsa-let-7e-5p;hsa-miR-21-5p;hsa-miR-486-3p;hsa-miR-222-3p;hsa-miR-425-3p;hsa-let-7i-5p;hsa-miR-15a-5p;hsa-miR-182-5p;hsa-miR-7-5p;hsa-miR-342-3p;hsa-let-7a-3p;hsa-miR-143-3p;hsa-let-7i-3p;hsa-miR-10b-5p;hsa-miR-10a-5p;hsa-miR-25-5p;hsa…	Over represented	13.8475	32
Diseases miRWalk	Infection	0.000126187	1.40207e-05	3.68967e-07	hsa-miR-15b-3p;hsa-miR-142-5p;hsa-miR-101-3p;hsa-miR-181a-3p;hsa-miR-28-5p;hsa-let-7f-5p;hsa-miR-30d-3p;hsa-miR-30b-5p;hsa-let-7g-5p;hsa-miR-30a-5p;hsa-let-7a-5p;hsa-miR-144-5p;hsa-miR-152-3p;hsa-miR-146b-5p;hsa-let-7f-2-3p;hsa-let-7e-5p;hsa-miR-21-5p;hsa-miR-223-5p;hsa-miR-29b-3p;hsa-miR-222-3p;hsa-miR-126-5p;hsa-miR-22-5p;hsa-miR-30d-5p;hsa-miR-424-3p;hsa-let-7i-5p;hsa-miR-148a-3p;hsa-miR-15a-5…	Over represented	29.5169	51
Diseases miRWalk	Leukemia	0.000147975	1.47975e-05	4.32674e-07	hsa-miR-15b-3p;hsa-miR-142-5p;hsa-miR-101-3p;hsa-miR-181a-3p;hsa-miR-28-5p;hsa-let-7f-5p;hsa-miR-30d-3p;hsa-miR-30b-5p;hsa-let-7g-5p;hsa-miR-30a-5p;hsa-let-7a-5p;hsa-miR-144-5p;hsa-miR-152-3p;hsa-miR-146b-5p;hsa-let-7f-2-3p;hsa-let-7e-5p;hsa-miR-21-5p;hsa-miR-144-3p;hsa-miR-223-5p;hsa-miR-29b-3p;hsa-miR-222-3p;hsa-miR-335-3p;hsa-miR-126-5p;hsa-miR-22-5p;hsa-miR-30d-5p;hsa-miR-424-3p;hsa-miR-423-3…	Over represented	29.6384	51
Diseases miRWalk	Leukemia_Myeloid	0.000400639	3.38155e-05	1.17146e-06	hsa-miR-15b-3p;hsa-miR-101-3p;hsa-miR-181a-3p;hsa-let-7f-5p;hsa-let-7g-5p;hsa-miR-30a-5p;hsa-let-7a-5p;hsa-miR-144-5p;hsa-let-7f-2-3p;hsa-let-7e-5p;hsa-miR-21-5p;hsa-miR-144-3p;hsa-miR-223-5p;hsa-miR-29b-3p;hsa-miR-222-3p;hsa-miR-126-5p;hsa-miR-22-5p;hsa-miR-424-3p;hsa-let-7i-5p;hsa-miR-148a-3p;hsa-miR-15a-5p;hsa-miR-223-3p;hsa-let-7a-3p;hsa-miR-143-3p;hsa-let-7i-3p;hsa-miR-10b-5p;hsa-miR-10a-5p;…	Over represented	15.4266	33
Diseases miRWalk	Leukemia_Myeloid_Acute	0.000405786	3.38155e-05	1.18651e-06	hsa-miR-15b-3p;hsa-miR-181a-3p;hsa-let-7f-5p;hsa-let-7g-5p;hsa-let-7a-5p;hsa-miR-144-5p;hsa-let-7f-2-3p;hsa-let-7e-5p;hsa-miR-21-5p;hsa-miR-144-3p;hsa-miR-223-5p;hsa-miR-29b-3p;hsa-miR-222-3p;hsa-miR-126-5p;hsa-miR-22-5p;hsa-miR-424-3p;hsa-let-7i-5p;hsa-miR-148a-3p;hsa-miR-15a-5p;hsa-miR-223-3p;hsa-let-7a-3p;hsa-miR-143-3p;hsa-let-7i-3p;hsa-miR-10b-5p;hsa-miR-10a-5p;hsa-miR-25-5p;hsa-miR-451a;hsa…	Over represented	13.9689	31
Diseases miRWalk	Idiopathic_Pulmonary_Fibrosis	0.000494942	3.73904e-05	1.4472e-06	hsa-let-7f-5p;hsa-miR-30d-3p;hsa-miR-30b-5p;hsa-let-7g-5p;hsa-miR-30a-5p;hsa-let-7a-5p;hsa-let-7f-2-3p;hsa-let-7e-5p;hsa-miR-21-5p;hsa-miR-29b-3p;hsa-miR-30d-5p;hsa-let-7i-5p;hsa-let-7a-3p;hsa-let-7i-3p;hsa-miR-30e-5p;hsa-let-7c-5p;	Over represented	4.61582	16
Diseases miRWalk	Genomic_Instability	0.000523465	3.73904e-05	1.5306e-06	hsa-miR-15b-3p;hsa-miR-142-5p;hsa-miR-28-5p;hsa-let-7f-5p;hsa-let-7g-5p;hsa-miR-30a-5p;hsa-let-7a-5p;hsa-let-7f-2-3p;hsa-let-7e-5p;hsa-miR-21-5p;hsa-miR-223-5p;hsa-miR-29b-3p;hsa-miR-22-5p;hsa-let-7i-5p;hsa-miR-15a-5p;hsa-miR-223-3p;hsa-miR-7-5p;hsa-let-7a-3p;hsa-miR-143-3p;hsa-miR-502-3p;hsa-miR-26b-3p;hsa-miR-16-2-3p;hsa-miR-192-5p;hsa-let-7i-3p;hsa-miR-10b-5p;hsa-let-7c-5p;hsa-miR-142-3p;	Over represented	11.2966	27
Diseases miRWalk	Stomach_Neoplasms	0.000619133	4.12755e-05	1.81033e-06	hsa-miR-15b-3p;hsa-miR-101-3p;hsa-miR-215-5p;hsa-let-7f-5p;hsa-miR-30b-5p;hsa-let-7g-5p;hsa-let-7a-5p;hsa-miR-152-3p;hsa-miR-146b-5p;hsa-let-7f-2-3p;hsa-let-7e-5p;hsa-miR-21-5p;hsa-miR-223-5p;hsa-miR-29b-3p;hsa-miR-222-3p;hsa-miR-335-3p;hsa-miR-126-5p;hsa-let-7i-5p;hsa-miR-148a-3p;hsa-miR-15a-5p;hsa-miR-223-3p;hsa-miR-182-5p;hsa-miR-18b-3p;hsa-miR-106b-5p;hsa-miR-7-5p;hsa-miR-148b-3p;hsa-let-7a-3…	Over represented	22.8362	42
Diseases miRWalk	Inflammation	0.000731617	4.45692e-05	2.13923e-06	hsa-miR-15b-3p;hsa-miR-142-5p;hsa-miR-101-3p;hsa-miR-181a-3p;hsa-let-7f-5p;hsa-miR-30d-3p;hsa-let-7g-5p;hsa-let-7a-5p;hsa-miR-144-5p;hsa-miR-152-3p;hsa-miR-146b-5p;hsa-let-7f-2-3p;hsa-let-7e-5p;hsa-miR-21-5p;hsa-miR-144-3p;hsa-miR-223-5p;hsa-miR-29b-3p;hsa-miR-222-3p;hsa-miR-335-3p;hsa-miR-126-5p;hsa-miR-22-5p;hsa-miR-30d-5p;hsa-miR-424-3p;hsa-let-7i-5p;hsa-miR-15a-5p;hsa-miR-223-3p;hsa-miR-182-5…	Over represented	24.6582	44
Diseases miRWalk	Virus_Diseases	0.000757677	4.45692e-05	2.21543e-06	hsa-let-7f-5p;hsa-let-7g-5p;hsa-let-7a-5p;hsa-miR-146b-5p;hsa-let-7f-2-3p;hsa-let-7e-5p;hsa-miR-223-5p;hsa-miR-222-3p;hsa-let-7i-5p;hsa-miR-223-3p;hsa-let-7a-3p;hsa-let-7i-3p;hsa-miR-150-3p;hsa-miR-146a-5p;hsa-miR-132-3p;hsa-let-7c-5p;	Over represented	4.73729	16
Diseases miRWalk	Hypertension	0.00144722	7.90636e-05	4.23165e-06	hsa-miR-15b-3p;hsa-let-7f-5p;hsa-miR-30d-3p;hsa-miR-30b-5p;hsa-let-7g-5p;hsa-miR-30a-5p;hsa-let-7a-5p;hsa-miR-146b-5p;hsa-let-7f-2-3p;hsa-let-7e-5p;hsa-miR-21-5p;hsa-miR-330-5p;hsa-miR-222-3p;hsa-miR-126-5p;hsa-miR-22-5p;hsa-miR-30d-5p;hsa-let-7i-5p;hsa-miR-15a-5p;hsa-let-7a-3p;hsa-miR-192-5p;hsa-let-7i-3p;hsa-miR-30e-5p;hsa-miR-451a;hsa-miR-132-3p;hsa-let-7c-5p;	Over represented	10.4463	25
Diseases miRWalk	Neoplasm_Metastasis	0.00150221	7.90636e-05	4.39242e-06	hsa-miR-15b-3p;hsa-miR-101-3p;hsa-miR-215-5p;hsa-miR-181a-3p;hsa-miR-28-5p;hsa-let-7f-5p;hsa-miR-30d-3p;hsa-miR-425-5p;hsa-miR-30b-5p;hsa-let-7g-5p;hsa-miR-30a-5p;hsa-let-7a-5p;hsa-miR-144-5p;hsa-miR-146b-5p;hsa-let-7f-2-3p;hsa-let-7e-5p;hsa-miR-21-5p;hsa-miR-144-3p;hsa-miR-486-3p;hsa-miR-223-5p;hsa-miR-29b-3p;hsa-miR-532-3p;hsa-miR-222-3p;hsa-miR-335-3p;hsa-miR-425-3p;hsa-miR-126-5p;hsa-miR-22-5…	Over represented	36.3192	56
Diseases miRWalk	Infertility_Male	0.00200718	0.000100359	5.86894e-06	hsa-miR-15b-3p;hsa-let-7f-5p;hsa-let-7g-5p;hsa-let-7a-5p;hsa-let-7f-2-3p;hsa-let-7e-5p;hsa-miR-22-5p;hsa-let-7i-5p;hsa-let-7a-3p;hsa-let-7i-3p;hsa-let-7c-5p;	Over represented	2.55085	11
Diseases miRWalk	Pituitary_Neoplasms	0.00297891	0.000138359	8.71025e-06	hsa-let-7f-5p;hsa-miR-30d-3p;hsa-miR-30b-5p;hsa-let-7g-5p;hsa-miR-30a-5p;hsa-let-7a-5p;hsa-let-7f-2-3p;hsa-let-7e-5p;hsa-miR-21-5p;hsa-miR-30d-5p;hsa-let-7i-5p;hsa-miR-15a-5p;hsa-let-7a-3p;hsa-miR-143-3p;hsa-let-7i-3p;hsa-miR-30e-5p;hsa-miR-150-3p;hsa-let-7c-5p;	Over represented	6.31638	18
Diseases miRWalk	Leukemia_Lymphocytic_Chronic_B_Cell	0.0030439	0.000138359	8.90029e-06	hsa-miR-15b-3p;hsa-miR-142-5p;hsa-miR-181a-3p;hsa-miR-30d-3p;hsa-let-7a-5p;hsa-miR-21-5p;hsa-miR-223-5p;hsa-miR-29b-3p;hsa-miR-222-3p;hsa-miR-30d-5p;hsa-miR-424-3p;hsa-let-7i-5p;hsa-miR-148a-3p;hsa-miR-15a-5p;hsa-miR-223-3p;hsa-miR-106b-5p;hsa-let-7a-3p;hsa-miR-143-3p;hsa-miR-26b-3p;hsa-let-7i-3p;hsa-miR-150-3p;hsa-miR-146a-5p;hsa-miR-142-3p;	Over represented	9.47458	23
Diseases miRWalk	Ascites	0.00361648	0.000157238	1.05745e-05	hsa-let-7f-5p;hsa-miR-30d-3p;hsa-let-7g-5p;hsa-let-7a-5p;hsa-let-7f-2-3p;hsa-let-7e-5p;hsa-miR-30d-5p;hsa-let-7i-5p;hsa-let-7a-3p;hsa-let-7i-3p;hsa-let-7c-5p;	Over represented	2.67232	11
Diseases miRWalk	Uterine_Cervical_Neoplasms	0.00418003	0.000174168	1.22223e-05	hsa-miR-15b-3p;hsa-miR-101-3p;hsa-miR-181a-3p;hsa-miR-28-5p;hsa-let-7f-5p;hsa-miR-30d-3p;hsa-miR-425-5p;hsa-miR-7-1-3p;hsa-miR-30b-5p;hsa-let-7g-5p;hsa-miR-30a-5p;hsa-let-7a-5p;hsa-miR-152-3p;hsa-let-7f-2-3p;hsa-let-7e-5p;hsa-miR-21-5p;hsa-miR-29b-3p;hsa-miR-532-3p;hsa-miR-330-5p;hsa-miR-222-3p;hsa-miR-335-3p;hsa-miR-425-3p;hsa-miR-126-5p;hsa-miR-22-5p;hsa-miR-30d-5p;hsa-miR-484;hsa-miR-424-3p;hs…	Over represented	32.4322	51
Diseases miRWalk	Carcinoma	0.00565576	0.00022623	1.65373e-05	hsa-miR-15b-3p;hsa-miR-142-5p;hsa-miR-101-3p;hsa-miR-215-5p;hsa-miR-181a-3p;hsa-miR-28-5p;hsa-let-7f-5p;hsa-miR-30d-3p;hsa-miR-425-5p;hsa-miR-7-1-3p;hsa-miR-30b-5p;hsa-let-7g-5p;hsa-miR-30a-5p;hsa-let-7a-5p;hsa-miR-144-5p;hsa-miR-152-3p;hsa-miR-146b-5p;hsa-let-7f-2-3p;hsa-let-7e-5p;hsa-miR-21-5p;hsa-miR-144-3p;hsa-miR-486-3p;hsa-miR-223-5p;hsa-miR-29b-3p;hsa-miR-532-3p;hsa-miR-330-5p;hsa-miR-222-…	Over represented	53.8107	71
Diseases miRWalk	Ovarian_Neoplasms	0.00664892	0.000255728	1.94413e-05	hsa-miR-101-3p;hsa-let-7f-5p;hsa-miR-30d-3p;hsa-miR-425-5p;hsa-let-7g-5p;hsa-miR-30a-5p;hsa-let-7a-5p;hsa-miR-146b-5p;hsa-let-7f-2-3p;hsa-let-7e-5p;hsa-miR-21-5p;hsa-miR-223-5p;hsa-miR-29b-3p;hsa-miR-222-3p;hsa-miR-335-3p;hsa-miR-425-3p;hsa-miR-22-5p;hsa-miR-30d-5p;hsa-miR-423-3p;hsa-let-7i-5p;hsa-miR-15a-5p;hsa-miR-223-3p;hsa-miR-182-5p;hsa-miR-18b-3p;hsa-miR-106b-5p;hsa-let-7a-3p;hsa-miR-143-3p…	Over represented	18.8277	35
Diseases miRWalk	Esophageal_Neoplasms	0.00717718	0.000264248	2.09859e-05	hsa-let-7f-5p;hsa-miR-425-5p;hsa-let-7g-5p;hsa-miR-30a-5p;hsa-let-7a-5p;hsa-let-7f-2-3p;hsa-let-7e-5p;hsa-miR-21-5p;hsa-miR-486-3p;hsa-miR-223-5p;hsa-miR-425-3p;hsa-miR-126-5p;hsa-miR-423-3p;hsa-let-7i-5p;hsa-miR-148a-3p;hsa-miR-223-3p;hsa-miR-342-3p;hsa-let-7a-3p;hsa-miR-143-3p;hsa-miR-16-2-3p;hsa-miR-192-5p;hsa-let-7i-3p;hsa-miR-766-3p;hsa-miR-30e-5p;hsa-miR-10b-5p;hsa-miR-10a-5p;hsa-miR-548d-5…	Over represented	14.2119	29
Diseases miRWalk	Sleep_Deprivation	0.00739893	0.000264248	2.16343e-05	hsa-let-7f-5p;hsa-let-7g-5p;hsa-let-7a-5p;hsa-let-7f-2-3p;hsa-let-7e-5p;hsa-let-7i-5p;hsa-let-7a-3p;hsa-let-7i-3p;hsa-let-7c-5p;	Over represented	1.9435	9
Diseases miRWalk	Asthma	0.00894761	0.000308538	2.61626e-05	hsa-miR-28-5p;hsa-let-7f-5p;hsa-let-7g-5p;hsa-let-7a-5p;hsa-miR-146b-5p;hsa-let-7f-2-3p;hsa-let-7e-5p;hsa-miR-21-5p;hsa-miR-126-5p;hsa-let-7i-5p;hsa-let-7a-3p;hsa-miR-26b-3p;hsa-let-7i-3p;hsa-miR-146a-5p;hsa-let-7c-5p;	Over represented	4.98023	15
Diseases miRWalk	Lipoma	0.00962716	0.000320905	2.81496e-05	hsa-let-7f-5p;hsa-let-7g-5p;hsa-let-7a-5p;hsa-let-7f-2-3p;hsa-let-7e-5p;hsa-let-7i-5p;hsa-miR-15a-5p;hsa-let-7a-3p;hsa-let-7i-3p;hsa-let-7c-5p;	Over represented	2.42938	10
Diseases miRWalk	Leukemia_Lymphoid	0.0152489	0.0004919	4.45874e-05	hsa-miR-15b-3p;hsa-miR-181a-3p;hsa-miR-30d-3p;hsa-miR-30b-5p;hsa-miR-30a-5p;hsa-let-7a-5p;hsa-miR-21-5p;hsa-miR-223-5p;hsa-miR-29b-3p;hsa-miR-222-3p;hsa-miR-126-5p;hsa-miR-30d-5p;hsa-miR-424-3p;hsa-miR-148a-3p;hsa-miR-15a-5p;hsa-miR-223-3p;hsa-miR-106b-5p;hsa-miR-26b-3p;hsa-miR-30e-5p;hsa-miR-10b-5p;hsa-miR-10a-5p;hsa-miR-150-3p;hsa-miR-146a-5p;	Over represented	10.3249	23
Diseases miRWalk	Carcinoma_Intraductal_Noninfiltrating	0.0167037	0.000506173	4.88413e-05	hsa-let-7f-5p;hsa-let-7g-5p;hsa-let-7a-5p;hsa-let-7f-2-3p;hsa-let-7e-5p;hsa-miR-21-5p;hsa-let-7i-5p;hsa-miR-182-5p;hsa-let-7a-3p;hsa-let-7i-3p;hsa-let-7c-5p;	Over represented	3.03672	11
Diseases miRWalk	Sarcopenia	0.0167037	0.000506173	4.88413e-05	hsa-let-7f-5p;hsa-let-7g-5p;hsa-let-7a-5p;hsa-let-7f-2-3p;hsa-let-7e-5p;hsa-miR-223-5p;hsa-let-7i-5p;hsa-miR-223-3p;hsa-let-7a-3p;hsa-let-7i-3p;hsa-let-7c-5p;	Over represented	3.03672	11
Diseases miRWalk	Gastritis	0.0195061	0.00057371	5.70355e-05	hsa-let-7f-5p;hsa-let-7g-5p;hsa-let-7a-5p;hsa-let-7f-2-3p;hsa-let-7e-5p;hsa-miR-223-5p;hsa-let-7i-5p;hsa-miR-223-3p;hsa-miR-7-5p;hsa-let-7a-3p;hsa-let-7i-3p;hsa-miR-146a-5p;hsa-let-7c-5p;	Over represented	4.12994	13
Diseases miRWalk	Necrosis	0.023039	0.000658258	6.73656e-05	hsa-let-7f-5p;hsa-let-7g-5p;hsa-let-7a-5p;hsa-miR-144-5p;hsa-miR-146b-5p;hsa-let-7f-2-3p;hsa-let-7e-5p;hsa-miR-21-5p;hsa-miR-144-3p;hsa-miR-486-3p;hsa-miR-223-5p;hsa-miR-29b-3p;hsa-miR-222-3p;hsa-miR-126-5p;hsa-let-7i-5p;hsa-miR-223-3p;hsa-miR-182-5p;hsa-let-7a-3p;hsa-miR-143-3p;hsa-miR-192-5p;hsa-let-7i-3p;hsa-miR-98-5p;hsa-miR-10a-5p;hsa-miR-150-3p;hsa-miR-146a-5p;hsa-miR-132-3p;hsa-let-7c-5p;	Over represented	13.4831	27
Diseases miRWalk	Leiomyoma	0.0260792	0.000724423	7.62551e-05	hsa-let-7f-5p;hsa-let-7g-5p;hsa-let-7a-5p;hsa-let-7f-2-3p;hsa-let-7e-5p;hsa-miR-21-5p;hsa-miR-29b-3p;hsa-let-7i-5p;hsa-let-7a-3p;hsa-let-7i-3p;hsa-let-7c-5p;	Over represented	3.15819	11
Diseases miRWalk	Hepatitis	0.028788	0.000736537	8.41753e-05	hsa-miR-101-3p;hsa-miR-215-5p;hsa-let-7f-5p;hsa-miR-30d-3p;hsa-miR-30b-5p;hsa-let-7g-5p;hsa-miR-30a-5p;hsa-let-7a-5p;hsa-miR-152-3p;hsa-let-7f-2-3p;hsa-let-7e-5p;hsa-miR-21-5p;hsa-miR-223-5p;hsa-miR-29b-3p;hsa-miR-222-3p;hsa-miR-126-5p;hsa-miR-22-5p;hsa-miR-30d-5p;hsa-let-7i-5p;hsa-miR-15a-5p;hsa-miR-223-3p;hsa-miR-7-5p;hsa-let-7a-3p;hsa-miR-143-3p;hsa-miR-192-5p;hsa-let-7i-3p;hsa-miR-30e-5p;hsa-…	Over represented	18.3418	33
Diseases miRWalk	Glioma	0.029477	0.000736537	8.619e-05	hsa-miR-15b-3p;hsa-miR-142-5p;hsa-miR-215-5p;hsa-miR-181a-3p;hsa-miR-28-5p;hsa-let-7f-5p;hsa-let-7g-5p;hsa-let-7a-5p;hsa-miR-152-3p;hsa-miR-146b-5p;hsa-let-7f-2-3p;hsa-let-7e-5p;hsa-miR-21-5p;hsa-miR-222-3p;hsa-miR-335-3p;hsa-let-7i-5p;hsa-miR-15a-5p;hsa-miR-182-5p;hsa-miR-106b-5p;hsa-let-7a-3p;hsa-miR-143-3p;hsa-miR-26b-3p;hsa-let-7i-3p;hsa-miR-10b-5p;hsa-miR-25-5p;hsa-miR-451a;hsa-miR-146a-5p;h…	Over represented	15.1836	29
Diseases miRWalk	Fibrosis	0.0306897	0.000736537	8.97361e-05	hsa-miR-15b-3p;hsa-miR-101-3p;hsa-miR-215-5p;hsa-let-7f-5p;hsa-miR-30d-3p;hsa-miR-30b-5p;hsa-let-7g-5p;hsa-miR-30a-5p;hsa-let-7a-5p;hsa-miR-144-5p;hsa-miR-146b-5p;hsa-let-7f-2-3p;hsa-let-7e-5p;hsa-miR-21-5p;hsa-miR-144-3p;hsa-miR-223-5p;hsa-miR-29b-3p;hsa-miR-222-3p;hsa-miR-335-3p;hsa-miR-126-5p;hsa-miR-30d-5p;hsa-let-7i-5p;hsa-miR-15a-5p;hsa-miR-223-3p;hsa-miR-182-5p;hsa-let-7a-3p;hsa-miR-26b-3p…	Over represented	24.2938	40
Diseases miRWalk	Breast_Neoplasms	0.0307831	0.000736537	9.00092e-05	hsa-miR-101-3p;hsa-miR-181a-3p;hsa-let-7f-5p;hsa-miR-30d-3p;hsa-miR-7-1-3p;hsa-miR-30b-5p;hsa-let-7g-5p;hsa-miR-30a-5p;hsa-let-7a-5p;hsa-miR-152-3p;hsa-miR-146b-5p;hsa-let-7f-2-3p;hsa-miR-190a-5p;hsa-let-7e-5p;hsa-miR-21-5p;hsa-miR-223-5p;hsa-miR-29b-3p;hsa-miR-330-5p;hsa-miR-222-3p;hsa-miR-335-3p;hsa-miR-126-5p;hsa-miR-22-5p;hsa-miR-30d-5p;hsa-miR-424-3p;hsa-miR-423-3p;hsa-let-7i-5p;hsa-miR-148a…	Over represented	35.3475	52
Diseases miRWalk	Carcinoma_Ductal	0.0309345	0.000736537	9.04519e-05	hsa-miR-181a-3p;hsa-let-7f-5p;hsa-let-7g-5p;hsa-let-7a-5p;hsa-let-7f-2-3p;hsa-let-7e-5p;hsa-miR-21-5p;hsa-let-7i-5p;hsa-miR-148a-3p;hsa-miR-182-5p;hsa-let-7a-3p;hsa-let-7i-3p;hsa-miR-10b-5p;hsa-let-7c-5p;	Over represented	4.85876	14
Diseases miRWalk	Metaplasia	0.0309345	0.000736537	9.04519e-05	hsa-miR-215-5p;hsa-let-7f-5p;hsa-let-7g-5p;hsa-let-7a-5p;hsa-let-7f-2-3p;hsa-let-7e-5p;hsa-miR-21-5p;hsa-let-7i-5p;hsa-let-7a-3p;hsa-miR-143-3p;hsa-let-7i-3p;hsa-miR-32-5p;hsa-let-7c-5p;hsa-miR-142-3p;	Over represented	4.85876	14
Diseases miRWalk	Chromosomal_Instability	0.0339896	0.000790457	9.93849e-05	hsa-let-7f-5p;hsa-let-7g-5p;hsa-let-7a-5p;hsa-let-7f-2-3p;hsa-let-7e-5p;hsa-miR-21-5p;hsa-let-7i-5p;hsa-miR-7-5p;hsa-let-7a-3p;hsa-miR-143-3p;hsa-let-7i-3p;hsa-let-7c-5p;	Over represented	3.76554	12
Diseases miRWalk	Colorectal_Neoplasms_Hereditary_Nonpolyposis	0.0374028	0.000850064	0.000109365	hsa-let-7a-5p;hsa-miR-152-3p;hsa-miR-223-5p;hsa-miR-148a-3p;hsa-miR-223-3p;hsa-miR-18b-3p;hsa-let-7a-3p;hsa-miR-192-5p;	Over represented	1.82203	8
Diseases miRWalk	Liver_Neoplasms	0.0420944	0.00092682	0.000123083	hsa-miR-101-3p;hsa-miR-181a-3p;hsa-let-7f-5p;hsa-let-7g-5p;hsa-miR-30a-5p;hsa-let-7a-5p;hsa-let-7f-2-3p;hsa-let-7e-5p;hsa-miR-21-5p;hsa-miR-223-5p;hsa-miR-222-3p;hsa-let-7i-5p;hsa-miR-148a-3p;hsa-miR-223-3p;hsa-miR-106b-5p;hsa-let-7a-3p;hsa-miR-26b-3p;hsa-miR-192-5p;hsa-let-7i-3p;hsa-miR-10b-5p;hsa-miR-150-3p;hsa-miR-93-3p;hsa-let-7c-5p;	Over represented	10.9322	23
Diseases miRWalk	Lung_Neoplasms	0.0432661	0.00092682	0.000126509	hsa-miR-15b-3p;hsa-miR-142-5p;hsa-miR-101-3p;hsa-miR-181a-3p;hsa-let-7f-5p;hsa-miR-30d-3p;hsa-miR-7-1-3p;hsa-miR-30b-5p;hsa-let-7g-5p;hsa-miR-30a-5p;hsa-let-7a-5p;hsa-miR-152-3p;hsa-miR-146b-5p;hsa-let-7f-2-3p;hsa-let-7e-5p;hsa-miR-21-5p;hsa-miR-486-3p;hsa-miR-223-5p;hsa-miR-29b-3p;hsa-miR-330-5p;hsa-miR-222-3p;hsa-miR-126-5p;hsa-miR-22-5p;hsa-miR-30d-5p;hsa-miR-423-3p;hsa-let-7i-5p;hsa-miR-15a-5…	Over represented	34.7401	51
Diseases miRWalk	Leukemia_Promyelocytic_Acute	0.0435605	0.00092682	0.00012737	hsa-miR-15b-3p;hsa-let-7a-5p;hsa-miR-21-5p;hsa-miR-223-5p;hsa-miR-15a-5p;hsa-miR-223-3p;hsa-miR-342-3p;hsa-let-7a-3p;hsa-miR-146a-5p;hsa-let-7c-5p;	Over represented	2.79379	10
Diseases miRWalk	Malaria	0.0509813	0.00106211	0.000149068	hsa-miR-142-5p;hsa-miR-30d-3p;hsa-let-7g-5p;hsa-let-7a-5p;hsa-miR-152-3p;hsa-miR-126-5p;hsa-miR-22-5p;hsa-miR-30d-5p;hsa-let-7i-5p;hsa-miR-15a-5p;hsa-miR-342-3p;hsa-miR-26b-3p;hsa-miR-192-5p;hsa-let-7i-3p;hsa-miR-98-5p;hsa-miR-451a;hsa-miR-150-3p;	Over represented	6.92373	17
Diseases miRWalk	Leiomyosarcoma	0.0672577	0.00135964	0.00019666	hsa-let-7f-5p;hsa-let-7g-5p;hsa-let-7a-5p;hsa-let-7f-2-3p;hsa-let-7e-5p;hsa-miR-21-5p;hsa-let-7i-5p;hsa-let-7a-3p;hsa-let-7i-3p;hsa-let-7c-5p;	Over represented	2.91525	10
Diseases miRWalk	Syndrome	0.0683285	0.00135964	0.000199791	hsa-miR-15b-3p;hsa-miR-142-5p;hsa-miR-181a-3p;hsa-let-7f-5p;hsa-let-7g-5p;hsa-let-7a-5p;hsa-miR-152-3p;hsa-miR-146b-5p;hsa-let-7f-2-3p;hsa-miR-190a-5p;hsa-let-7e-5p;hsa-miR-21-5p;hsa-miR-486-3p;hsa-miR-223-5p;hsa-miR-29b-3p;hsa-miR-222-3p;hsa-miR-126-5p;hsa-miR-484;hsa-let-7i-5p;hsa-miR-148a-3p;hsa-miR-15a-5p;hsa-miR-223-3p;hsa-miR-18b-3p;hsa-miR-7-5p;hsa-miR-342-3p;hsa-let-7a-3p;hsa-miR-143-3p;h…	Over represented	24.1723	39
Diseases miRWalk	Primary_Myelofibrosis	0.0693419	0.00135964	0.000202754	hsa-miR-28-5p;hsa-miR-30b-5p;hsa-let-7a-5p;hsa-miR-146b-5p;hsa-miR-190a-5p;hsa-miR-223-5p;hsa-miR-223-3p;hsa-miR-182-5p;hsa-miR-342-3p;hsa-miR-143-3p;hsa-miR-26b-3p;hsa-miR-150-3p;	Over represented	4.00847	12
Diseases miRWalk	Genetic_Diseases_Inborn	0.0715228	0.00137544	0.000209131	hsa-let-7f-5p;hsa-let-7a-5p;hsa-miR-152-3p;hsa-miR-21-5p;hsa-miR-29b-3p;hsa-miR-148a-3p;hsa-miR-15a-5p;hsa-miR-18b-3p;hsa-let-7a-3p;	Over represented	2.42938	9
Diseases miRWalk	Vascular_Diseases	0.0746723	0.00138898	0.00021834	hsa-let-7f-5p;hsa-let-7g-5p;hsa-let-7a-5p;hsa-miR-146b-5p;hsa-let-7f-2-3p;hsa-let-7e-5p;hsa-miR-21-5p;hsa-miR-222-3p;hsa-miR-126-5p;hsa-let-7i-5p;hsa-let-7a-3p;hsa-let-7i-3p;hsa-miR-10a-5p;hsa-miR-146a-5p;hsa-let-7c-5p;	Over represented	5.83051	15
Diseases miRWalk	Burkitt_Lymphoma	0.075005	0.00138898	0.000219313	hsa-let-7f-5p;hsa-let-7g-5p;hsa-let-7a-5p;hsa-let-7f-2-3p;hsa-let-7e-5p;hsa-miR-21-5p;hsa-let-7i-5p;hsa-let-7a-3p;hsa-miR-143-3p;hsa-let-7i-3p;hsa-miR-98-5p;hsa-miR-150-3p;hsa-let-7c-5p;	Over represented	4.61582	13
Diseases miRWalk	Endometriosis	0.080437	0.00144621	0.000235196	hsa-let-7f-5p;hsa-let-7g-5p;hsa-let-7a-5p;hsa-let-7f-2-3p;hsa-let-7e-5p;hsa-miR-21-5p;hsa-miR-223-5p;hsa-miR-126-5p;hsa-miR-22-5p;hsa-miR-424-3p;hsa-let-7i-5p;hsa-miR-223-3p;hsa-miR-106b-5p;hsa-let-7a-3p;hsa-miR-143-3p;hsa-let-7i-3p;hsa-miR-150-3p;hsa-let-7c-5p;hsa-miR-142-3p;	Over represented	8.50282	19
Diseases miRWalk	Leukemia_Lymphoma_Adult_T_Cell	0.0853266	0.00144621	0.000249493	hsa-miR-142-5p;hsa-let-7g-5p;hsa-miR-146b-5p;hsa-miR-223-5p;hsa-miR-126-5p;hsa-miR-223-3p;hsa-miR-150-3p;hsa-miR-146a-5p;hsa-miR-93-3p;hsa-miR-132-3p;hsa-miR-142-3p;	Over represented	3.5226	11
Diseases miRWalk	Metabolic_Diseases	0.0853266	0.00144621	0.000249493	hsa-let-7f-5p;hsa-let-7g-5p;hsa-let-7a-5p;hsa-let-7f-2-3p;hsa-let-7e-5p;hsa-miR-21-5p;hsa-miR-22-5p;hsa-let-7i-5p;hsa-let-7a-3p;hsa-let-7i-3p;hsa-let-7c-5p;	Over represented	3.5226	11
Diseases miRWalk	Stomatitis	0.0853266	0.00144621	0.000249493	hsa-let-7f-5p;hsa-let-7g-5p;hsa-let-7a-5p;hsa-let-7f-2-3p;hsa-let-7e-5p;hsa-let-7i-5p;hsa-let-7a-3p;hsa-let-7i-3p;hsa-miR-146a-5p;hsa-miR-93-3p;hsa-let-7c-5p;	Over represented	3.5226	11
Diseases miRWalk	Vesicular_Stomatitis	0.0853266	0.00144621	0.000249493	hsa-let-7f-5p;hsa-let-7g-5p;hsa-let-7a-5p;hsa-let-7f-2-3p;hsa-let-7e-5p;hsa-let-7i-5p;hsa-let-7a-3p;hsa-let-7i-3p;hsa-miR-146a-5p;hsa-miR-93-3p;hsa-let-7c-5p;	Over represented	3.5226	11
Diseases miRWalk	Lymphatic_Metastasis	0.0969946	0.00161658	0.00028361	hsa-miR-28-5p;hsa-let-7f-5p;hsa-miR-425-5p;hsa-let-7g-5p;hsa-let-7a-5p;hsa-let-7f-2-3p;hsa-let-7e-5p;hsa-miR-21-5p;hsa-miR-425-3p;hsa-let-7i-5p;hsa-miR-15a-5p;hsa-let-7a-3p;hsa-let-7i-3p;hsa-miR-132-3p;hsa-let-7c-5p;	Over represented	5.95198	15
Diseases miRWalk	Myeloproliferative_Disorders	0.10096	0.00165508	0.000295205	hsa-miR-30b-5p;hsa-let-7a-5p;hsa-miR-223-5p;hsa-miR-148a-3p;hsa-miR-223-3p;hsa-miR-182-5p;hsa-miR-342-3p;hsa-miR-143-3p;hsa-miR-26b-3p;hsa-miR-150-3p;	Over represented	3.03672	10
Diseases miRWalk	Shock	0.103727	0.00167301	0.000303295	hsa-miR-101-3p;hsa-miR-181a-3p;hsa-let-7f-5p;hsa-let-7g-5p;hsa-let-7a-5p;hsa-miR-146b-5p;hsa-let-7f-2-3p;hsa-let-7e-5p;hsa-miR-223-5p;hsa-miR-222-3p;hsa-let-7i-5p;hsa-miR-223-3p;hsa-let-7a-3p;hsa-let-7i-3p;hsa-miR-766-3p;hsa-miR-146a-5p;hsa-let-7c-5p;	Over represented	7.28814	17
Diseases miRWalk	Neuralgia	0.112749	0.0017346	0.000329675	hsa-let-7f-5p;hsa-let-7g-5p;hsa-let-7a-5p;hsa-let-7f-2-3p;hsa-let-7e-5p;hsa-let-7i-5p;hsa-let-7a-3p;hsa-let-7i-3p;hsa-let-7c-5p;	Over represented	2.55085	9
Diseases miRWalk	Schistosomiasis	0.112749	0.0017346	0.000329675	hsa-let-7f-5p;hsa-let-7g-5p;hsa-let-7a-5p;hsa-let-7f-2-3p;hsa-let-7e-5p;hsa-let-7i-5p;hsa-let-7a-3p;hsa-let-7i-3p;hsa-let-7c-5p;	Over represented	2.55085	9
Diseases miRWalk	Schistosomiasis_japonica	0.112749	0.0017346	0.000329675	hsa-let-7f-5p;hsa-let-7g-5p;hsa-let-7a-5p;hsa-let-7f-2-3p;hsa-let-7e-5p;hsa-let-7i-5p;hsa-let-7a-3p;hsa-let-7i-3p;hsa-let-7c-5p;	Over represented	2.55085	9
Diseases miRWalk	Myelodysplastic_Syndromes	0.11499	0.00174228	0.000336229	hsa-miR-181a-3p;hsa-let-7f-5p;hsa-let-7g-5p;hsa-let-7a-5p;hsa-let-7f-2-3p;hsa-let-7e-5p;hsa-miR-21-5p;hsa-miR-222-3p;hsa-let-7i-5p;hsa-miR-15a-5p;hsa-let-7a-3p;hsa-miR-143-3p;hsa-let-7i-3p;hsa-miR-150-3p;hsa-miR-146a-5p;hsa-let-7c-5p;	Over represented	6.68079	16
Diseases miRWalk	Periodontitis	0.121338	0.00181101	0.000354789	hsa-miR-30d-3p;hsa-miR-223-5p;hsa-miR-22-5p;hsa-miR-30d-5p;hsa-miR-15a-5p;hsa-miR-223-3p;hsa-miR-106b-5p;hsa-miR-30e-5p;hsa-miR-451a;hsa-miR-146a-5p;hsa-miR-142-3p;	Over represented	3.64407	11
Diseases miRWalk	Hyperplasia	0.128015	0.00188258	0.000374314	hsa-miR-30b-5p;hsa-miR-30a-5p;hsa-let-7a-5p;hsa-miR-144-5p;hsa-miR-146b-5p;hsa-miR-21-5p;hsa-miR-144-3p;hsa-miR-223-5p;hsa-miR-222-3p;hsa-miR-126-5p;hsa-miR-15a-5p;hsa-miR-223-3p;hsa-miR-26b-3p;hsa-miR-10b-5p;hsa-miR-10a-5p;hsa-miR-451a;hsa-miR-150-3p;hsa-miR-146a-5p;hsa-miR-32-5p;hsa-let-7c-5p;hsa-miR-142-3p;	Over represented	10.2034	21
Diseases miRWalk	Dermatitis	0.130794	0.00189557	0.000382439	hsa-miR-142-5p;hsa-miR-21-5p;hsa-miR-223-5p;hsa-miR-424-3p;hsa-miR-223-3p;hsa-miR-142-3p;	Over represented	1.21469	6
Diseases miRWalk	Polycythemia_Vera	0.169379	0.0024197	0.000495261	hsa-miR-30b-5p;hsa-let-7a-5p;hsa-miR-223-5p;hsa-miR-222-3p;hsa-miR-223-3p;hsa-miR-182-5p;hsa-miR-342-3p;hsa-miR-143-3p;hsa-miR-26b-3p;hsa-miR-451a;hsa-miR-150-3p;	Over represented	3.76554	11
Diseases miRWalk	Osteosarcoma	0.181862	0.00255211	0.000531759	hsa-miR-101-3p;hsa-let-7f-5p;hsa-let-7g-5p;hsa-let-7a-5p;hsa-let-7f-2-3p;hsa-let-7e-5p;hsa-miR-21-5p;hsa-miR-223-5p;hsa-let-7i-5p;hsa-miR-223-3p;hsa-let-7a-3p;hsa-miR-143-3p;hsa-let-7i-3p;hsa-miR-93-3p;hsa-miR-132-3p;hsa-let-7c-5p;	Over represented	6.92373	16
Diseases miRWalk	Carcinoma_Hepatocellular	0.183752	0.00255211	0.000537287	hsa-miR-15b-3p;hsa-miR-101-3p;hsa-miR-215-5p;hsa-miR-181a-3p;hsa-let-7f-5p;hsa-miR-30d-3p;hsa-let-7g-5p;hsa-let-7a-5p;hsa-miR-144-5p;hsa-miR-152-3p;hsa-miR-146b-5p;hsa-let-7f-2-3p;hsa-let-7e-5p;hsa-miR-21-5p;hsa-miR-144-3p;hsa-miR-223-5p;hsa-miR-29b-3p;hsa-miR-222-3p;hsa-miR-335-3p;hsa-miR-126-5p;hsa-miR-22-5p;hsa-miR-30d-5p;hsa-miR-423-3p;hsa-let-7i-5p;hsa-miR-148a-3p;hsa-miR-15a-5p;hsa-miR-223-…	Over represented	28.7881	43
Diseases miRWalk	Lupus_Erythematosus_Systemic	0.198948	0.00272531	0.000581718	hsa-miR-142-5p;hsa-miR-101-3p;hsa-let-7f-5p;hsa-let-7a-5p;hsa-miR-146b-5p;hsa-miR-21-5p;hsa-miR-223-5p;hsa-miR-29b-3p;hsa-miR-126-5p;hsa-miR-148a-3p;hsa-miR-15a-5p;hsa-miR-223-3p;hsa-miR-192-5p;hsa-miR-451a;hsa-miR-150-3p;hsa-miR-146a-5p;hsa-miR-142-3p;	Over represented	7.65254	17
Diseases miRWalk	Lung_Diseases_Obstructive	0.232441	0.00309921	0.000679652	hsa-miR-15b-3p;hsa-miR-101-3p;hsa-miR-152-3p;hsa-miR-223-5p;hsa-miR-29b-3p;hsa-miR-223-3p;hsa-miR-106b-5p;hsa-miR-7-5p;hsa-miR-26b-3p;hsa-miR-146a-5p;hsa-let-7c-5p;	Over represented	3.88701	11
Diseases miRWalk	Pulmonary_Disease_Chronic_Obstructive	0.232441	0.00309921	0.000679652	hsa-miR-15b-3p;hsa-miR-101-3p;hsa-miR-152-3p;hsa-miR-223-5p;hsa-miR-29b-3p;hsa-miR-223-3p;hsa-miR-106b-5p;hsa-miR-7-5p;hsa-miR-26b-3p;hsa-miR-146a-5p;hsa-let-7c-5p;	Over represented	3.88701	11
Diseases miRWalk	Cholangiocarcinoma	0.24424	0.00321368	0.000714152	hsa-let-7f-5p;hsa-let-7g-5p;hsa-let-7a-5p;hsa-miR-152-3p;hsa-let-7f-2-3p;hsa-let-7e-5p;hsa-miR-21-5p;hsa-miR-29b-3p;hsa-miR-335-3p;hsa-miR-22-5p;hsa-let-7i-5p;hsa-miR-148a-3p;hsa-let-7a-3p;hsa-miR-26b-3p;hsa-let-7i-3p;hsa-miR-25-5p;hsa-let-7c-5p;	Over represented	7.77401	17
Diseases miRWalk	Sprains_and_Strains	0.25891	0.00333033	0.000757048	hsa-miR-28-5p;hsa-let-7f-5p;hsa-let-7g-5p;hsa-let-7a-5p;hsa-let-7f-2-3p;hsa-let-7e-5p;hsa-miR-21-5p;hsa-miR-223-5p;hsa-miR-29b-3p;hsa-miR-222-3p;hsa-let-7i-5p;hsa-miR-15a-5p;hsa-miR-223-3p;hsa-let-7a-3p;hsa-miR-192-5p;hsa-let-7i-3p;hsa-miR-10b-5p;hsa-miR-10a-5p;hsa-miR-150-3p;hsa-miR-132-3p;hsa-let-7c-5p;	Over represented	10.6893	21
Diseases miRWalk	Endotoxemia	0.259765	0.00333033	0.000759548	hsa-let-7g-5p;hsa-miR-146b-5p;hsa-miR-342-3p;hsa-miR-143-3p;hsa-miR-150-3p;hsa-miR-142-3p;	Over represented	1.33616	6
Diseases miRWalk	Hypopharyngeal_Neoplasms	0.289704	0.00366007	0.000847089	hsa-miR-21-5p;hsa-miR-423-3p;hsa-let-7i-5p;hsa-miR-106b-5p;hsa-let-7i-3p;hsa-miR-10a-5p;hsa-miR-451a;hsa-miR-142-3p;	Over represented	2.30791	8
Diseases miRWalk	Recurrence	0.292805	0.00366007	0.000856156	hsa-miR-15b-3p;hsa-miR-101-3p;hsa-let-7f-5p;hsa-miR-30d-3p;hsa-miR-30b-5p;hsa-let-7g-5p;hsa-miR-30a-5p;hsa-let-7a-5p;hsa-miR-152-3p;hsa-miR-146b-5p;hsa-let-7f-2-3p;hsa-let-7e-5p;hsa-miR-21-5p;hsa-miR-223-5p;hsa-miR-29b-3p;hsa-miR-222-3p;hsa-miR-335-3p;hsa-miR-126-5p;hsa-miR-22-5p;hsa-miR-30d-5p;hsa-miR-423-3p;hsa-let-7i-5p;hsa-miR-148a-3p;hsa-miR-15a-5p;hsa-miR-223-3p;hsa-miR-182-5p;hsa-miR-18b-3…	Over represented	24.7797	38
Diseases miRWalk	Dermatitis_Atopic	0.300603	0.00367541	0.000878955	hsa-miR-142-5p;hsa-miR-21-5p;hsa-miR-223-5p;hsa-miR-424-3p;hsa-miR-223-3p;hsa-miR-146a-5p;hsa-miR-142-3p;	Over represented	1.82203	7
Diseases miRWalk	Stroke	0.301384	0.00367541	0.000881239	hsa-miR-215-5p;hsa-miR-181a-3p;hsa-let-7f-5p;hsa-let-7g-5p;hsa-miR-30a-5p;hsa-let-7a-5p;hsa-miR-146b-5p;hsa-let-7f-2-3p;hsa-let-7e-5p;hsa-miR-21-5p;hsa-miR-223-5p;hsa-miR-29b-3p;hsa-miR-222-3p;hsa-miR-126-5p;hsa-let-7i-5p;hsa-miR-15a-5p;hsa-miR-223-3p;hsa-miR-664a-3p;hsa-let-7a-3p;hsa-miR-26b-3p;hsa-let-7i-3p;hsa-miR-30e-5p;hsa-miR-98-5p;hsa-miR-25-5p;hsa-miR-150-3p;hsa-miR-146a-5p;hsa-miR-132-3p…	Over represented	16.2768	28
Diseases miRWalk	Mesothelioma	0.309008	0.00372299	0.000903533	hsa-let-7f-5p;hsa-miR-7-1-3p;hsa-let-7g-5p;hsa-let-7a-5p;hsa-miR-144-5p;hsa-let-7f-2-3p;hsa-let-7e-5p;hsa-miR-21-5p;hsa-miR-126-5p;hsa-miR-423-3p;hsa-let-7i-5p;hsa-miR-182-5p;hsa-miR-7-5p;hsa-let-7a-3p;hsa-miR-143-3p;hsa-miR-192-5p;hsa-let-7i-3p;hsa-let-7c-5p;	Over represented	8.62429	18
Diseases miRWalk	Polycythemia	0.384045	0.00456319	0.00112294	hsa-miR-28-5p;hsa-miR-30b-5p;hsa-let-7a-5p;hsa-miR-190a-5p;hsa-miR-223-5p;hsa-miR-222-3p;hsa-miR-223-3p;hsa-miR-182-5p;hsa-miR-342-3p;hsa-miR-143-3p;hsa-miR-26b-3p;hsa-miR-451a;hsa-miR-150-3p;	Over represented	5.34463	13
Diseases miRWalk	Neurodegenerative_Diseases	0.392435	0.00456319	0.00114747	hsa-miR-15b-3p;hsa-miR-101-3p;hsa-miR-181a-3p;hsa-let-7f-5p;hsa-let-7g-5p;hsa-let-7a-5p;hsa-miR-144-5p;hsa-let-7f-2-3p;hsa-miR-190a-5p;hsa-let-7e-5p;hsa-miR-21-5p;hsa-miR-144-3p;hsa-miR-29b-3p;hsa-miR-222-3p;hsa-miR-22-5p;hsa-miR-424-3p;hsa-let-7i-5p;hsa-miR-15a-5p;hsa-miR-7-5p;hsa-miR-342-3p;hsa-let-7a-3p;hsa-miR-192-5p;hsa-let-7i-3p;hsa-miR-10a-5p;hsa-miR-146a-5p;hsa-miR-93-3p;hsa-miR-132-3p;hs…	Over represented	16.5198	28
Diseases miRWalk	Pancreatic_Neoplasms	0.392435	0.00456319	0.00114747	hsa-miR-15b-3p;hsa-miR-142-5p;hsa-miR-101-3p;hsa-let-7f-5p;hsa-let-7g-5p;hsa-let-7a-5p;hsa-miR-144-5p;hsa-let-7f-2-3p;hsa-miR-190a-5p;hsa-let-7e-5p;hsa-miR-21-5p;hsa-miR-144-3p;hsa-miR-29b-3p;hsa-miR-222-3p;hsa-miR-126-5p;hsa-miR-22-5p;hsa-let-7i-5p;hsa-miR-148a-3p;hsa-let-7a-3p;hsa-miR-143-3p;hsa-miR-192-5p;hsa-let-7i-3p;hsa-miR-10b-5p;hsa-miR-10a-5p;hsa-miR-150-3p;hsa-miR-146a-5p;hsa-miR-132-3p…	Over represented	16.5198	28
Diseases miRWalk	Hypertension_Pulmonary	0.407059	0.0046557	0.00119023	hsa-let-7f-5p;hsa-miR-30d-3p;hsa-miR-30b-5p;hsa-miR-30a-5p;hsa-let-7a-5p;hsa-miR-21-5p;hsa-miR-22-5p;hsa-miR-30d-5p;hsa-miR-30e-5p;hsa-miR-451a;	Over represented	3.5226	10
Diseases miRWalk	Carcinoma_Renal_Cell	0.412411	0.0046557	0.00120588	hsa-miR-15b-3p;hsa-miR-28-5p;hsa-let-7f-5p;hsa-let-7g-5p;hsa-miR-30a-5p;hsa-let-7a-5p;hsa-let-7f-2-3p;hsa-let-7e-5p;hsa-miR-21-5p;hsa-miR-29b-3p;hsa-miR-335-3p;hsa-miR-126-5p;hsa-miR-423-3p;hsa-let-7i-5p;hsa-miR-15a-5p;hsa-miR-182-5p;hsa-miR-106b-5p;hsa-let-7a-3p;hsa-miR-143-3p;hsa-let-7i-3p;hsa-miR-10b-5p;hsa-miR-451a;hsa-miR-146a-5p;hsa-miR-32-5p;hsa-let-7c-5p;hsa-miR-142-3p;	Over represented	14.9407	26
Diseases miRWalk	Colonic_Neoplasms	0.414357	0.0046557	0.00121157	hsa-miR-15b-3p;hsa-miR-215-5p;hsa-let-7f-5p;hsa-let-7g-5p;hsa-let-7a-5p;hsa-miR-152-3p;hsa-let-7f-2-3p;hsa-let-7e-5p;hsa-miR-21-5p;hsa-miR-29b-3p;hsa-miR-222-3p;hsa-miR-335-3p;hsa-miR-126-5p;hsa-miR-22-5p;hsa-miR-424-3p;hsa-miR-423-3p;hsa-let-7i-5p;hsa-miR-15a-5p;hsa-miR-182-5p;hsa-miR-18b-3p;hsa-miR-106b-5p;hsa-let-7a-3p;hsa-miR-143-3p;hsa-miR-192-5p;hsa-let-7i-3p;hsa-miR-98-5p;hsa-miR-10a-5p;hs…	Over represented	19.0706	31
Diseases miRWalk	Lymphoma_Large_B_Cell_Diffuse	0.420181	0.00466868	0.0012286	hsa-miR-15b-3p;hsa-miR-101-3p;hsa-let-7g-5p;hsa-miR-21-5p;hsa-miR-223-5p;hsa-miR-29b-3p;hsa-miR-589-5p;hsa-miR-424-3p;hsa-let-7i-5p;hsa-miR-15a-5p;hsa-miR-223-3p;hsa-miR-182-5p;hsa-let-7i-3p;hsa-miR-25-5p;hsa-miR-93-3p;hsa-miR-589-3p;	Over represented	7.4096	16
Diseases miRWalk	Pathologic_Processes	0.431522	0.004742	0.00126176	hsa-miR-15b-3p;hsa-miR-101-3p;hsa-let-7f-5p;hsa-let-7g-5p;hsa-miR-30a-5p;hsa-let-7a-5p;hsa-miR-146b-5p;hsa-let-7f-2-3p;hsa-let-7e-5p;hsa-miR-21-5p;hsa-miR-222-3p;hsa-miR-126-5p;hsa-miR-22-5p;hsa-let-7i-5p;hsa-miR-15a-5p;hsa-miR-106b-5p;hsa-let-7a-3p;hsa-miR-143-3p;hsa-miR-26b-3p;hsa-miR-192-5p;hsa-let-7i-3p;hsa-miR-30e-5p;hsa-miR-10a-5p;hsa-miR-451a;hsa-miR-150-3p;hsa-miR-132-3p;hsa-let-7c-5p;	Over represented	15.791	27
Diseases miRWalk	Wounds_and_Injuries	0.458536	0.00498409	0.00134075	hsa-miR-142-5p;hsa-miR-181a-3p;hsa-let-7f-5p;hsa-miR-30b-5p;hsa-let-7g-5p;hsa-miR-30a-5p;hsa-let-7a-5p;hsa-miR-144-5p;hsa-miR-146b-5p;hsa-let-7f-2-3p;hsa-let-7e-5p;hsa-miR-21-5p;hsa-miR-144-3p;hsa-miR-223-5p;hsa-miR-29b-3p;hsa-miR-222-3p;hsa-miR-335-3p;hsa-miR-126-5p;hsa-miR-22-5p;hsa-miR-424-3p;hsa-let-7i-5p;hsa-miR-148a-3p;hsa-miR-15a-5p;hsa-miR-223-3p;hsa-miR-182-5p;hsa-let-7a-3p;hsa-miR-143-3…	Over represented	27.0876	40
Diseases miRWalk	Autoimmune_Diseases	0.471601	0.00501994	0.00137895	hsa-miR-101-3p;hsa-miR-181a-3p;hsa-let-7f-5p;hsa-let-7g-5p;hsa-let-7a-5p;hsa-miR-146b-5p;hsa-let-7f-2-3p;hsa-let-7e-5p;hsa-miR-21-5p;hsa-miR-223-5p;hsa-miR-29b-3p;hsa-let-7i-5p;hsa-miR-148a-3p;hsa-miR-15a-5p;hsa-miR-223-3p;hsa-miR-342-3p;hsa-let-7a-3p;hsa-let-7i-3p;hsa-miR-150-3p;hsa-miR-146a-5p;hsa-miR-132-3p;hsa-let-7c-5p;	Over represented	11.904	22
Diseases miRWalk	Precursor_Cell_Lymphoblastic_Leukemia_Lymphoma	0.471874	0.00501994	0.00137975	hsa-miR-15b-3p;hsa-miR-101-3p;hsa-miR-30d-3p;hsa-miR-30b-5p;hsa-miR-30a-5p;hsa-miR-152-3p;hsa-miR-146b-5p;hsa-let-7e-5p;hsa-miR-223-5p;hsa-miR-29b-3p;hsa-miR-222-3p;hsa-miR-126-5p;hsa-miR-30d-5p;hsa-miR-424-3p;hsa-miR-148a-3p;hsa-miR-15a-5p;hsa-miR-223-3p;hsa-miR-148b-3p;hsa-miR-30e-5p;hsa-miR-10b-5p;hsa-miR-10a-5p;hsa-miR-25-5p;hsa-miR-451a;hsa-miR-150-3p;hsa-miR-146a-5p;hsa-miR-142-3p;	Over represented	15.0621	26
Diseases miRWalk	Carcinoma_in_Situ	0.482494	0.00507888	0.0014108	hsa-miR-101-3p;hsa-let-7f-5p;hsa-let-7g-5p;hsa-let-7a-5p;hsa-let-7f-2-3p;hsa-let-7e-5p;hsa-miR-21-5p;hsa-miR-222-3p;hsa-miR-424-3p;hsa-let-7i-5p;hsa-miR-182-5p;hsa-let-7a-3p;hsa-miR-143-3p;hsa-let-7i-3p;hsa-let-7c-5p;	Over represented	6.80226	15
Diseases miRWalk	Heart_Diseases	0.510295	0.00521301	0.00149209	hsa-let-7f-5p;hsa-let-7g-5p;hsa-let-7a-5p;hsa-miR-146b-5p;hsa-let-7f-2-3p;hsa-let-7e-5p;hsa-miR-21-5p;hsa-miR-29b-3p;hsa-miR-126-5p;hsa-let-7i-5p;hsa-let-7a-3p;hsa-let-7i-3p;hsa-miR-25-5p;hsa-miR-146a-5p;hsa-miR-93-3p;hsa-let-7c-5p;	Over represented	7.53107	16
Diseases miRWalk	Multiple_Myeloma	0.510295	0.00521301	0.00149209	hsa-miR-142-5p;hsa-miR-30b-5p;hsa-let-7e-5p;hsa-miR-21-5p;hsa-miR-222-3p;hsa-miR-335-3p;hsa-miR-22-5p;hsa-miR-148a-3p;hsa-miR-15a-5p;hsa-miR-106b-5p;hsa-miR-342-3p;hsa-miR-25-5p;hsa-miR-625-5p;hsa-miR-93-3p;hsa-miR-32-5p;hsa-miR-142-3p;	Over represented	7.53107	16
Diseases miRWalk	Carcinoma_Non_Small_Cell_Lung	0.512976	0.00521301	0.00149993	hsa-miR-15b-3p;hsa-miR-101-3p;hsa-let-7f-5p;hsa-let-7g-5p;hsa-miR-30a-5p;hsa-let-7a-5p;hsa-miR-146b-5p;hsa-let-7f-2-3p;hsa-let-7e-5p;hsa-miR-21-5p;hsa-miR-222-3p;hsa-miR-126-5p;hsa-miR-22-5p;hsa-miR-423-3p;hsa-let-7i-5p;hsa-miR-15a-5p;hsa-miR-182-5p;hsa-miR-106b-5p;hsa-miR-7-5p;hsa-let-7a-3p;hsa-let-7i-3p;hsa-miR-451a;hsa-miR-146a-5p;hsa-miR-93-3p;hsa-let-7c-5p;	Over represented	14.3333	25
Diseases miRWalk	Testicular_Neoplasms	0.516088	0.00521301	0.00150903	hsa-let-7f-5p;hsa-let-7g-5p;hsa-let-7a-5p;hsa-let-7f-2-3p;hsa-let-7e-5p;hsa-let-7i-5p;hsa-let-7a-3p;hsa-let-7i-3p;hsa-let-7c-5p;	Over represented	3.03672	9
Diseases miRWalk	Severe_Acute_Respiratory_Syndrome	0.594246	0.00582594	0.00173756	hsa-miR-223-5p;hsa-miR-223-3p;hsa-miR-98-5p;	Over represented	0.364407	3
Diseases miRWalk	Splenomegaly	0.594246	0.00582594	0.00173756	hsa-miR-144-5p;hsa-miR-144-3p;hsa-miR-451a;	Over represented	0.364407	3
Diseases miRWalk	Thalassemia	0.594246	0.00582594	0.00173756	hsa-miR-144-5p;hsa-miR-144-3p;hsa-miR-451a;	Over represented	0.364407	3
Diseases miRWalk	Chronic_Periodontitis	0.633565	0.00610082	0.00185253	hsa-miR-30d-3p;hsa-miR-22-5p;hsa-miR-30d-5p;hsa-miR-15a-5p;hsa-miR-106b-5p;hsa-miR-30e-5p;hsa-miR-146a-5p;hsa-miR-142-3p;	Over represented	2.55085	8
Diseases miRWalk	Anoxia	0.634485	0.00610082	0.00185522	hsa-miR-15b-3p;hsa-miR-181a-3p;hsa-let-7f-5p;hsa-miR-30d-3p;hsa-miR-30b-5p;hsa-miR-30a-5p;hsa-let-7a-5p;hsa-let-7e-5p;hsa-miR-21-5p;hsa-miR-223-5p;hsa-miR-29b-3p;hsa-miR-335-3p;hsa-miR-126-5p;hsa-miR-22-5p;hsa-miR-30d-5p;hsa-miR-424-3p;hsa-miR-148a-3p;hsa-miR-15a-5p;hsa-miR-223-3p;hsa-miR-182-5p;hsa-miR-106b-5p;hsa-miR-7-5p;hsa-miR-26b-3p;hsa-miR-30e-5p;hsa-miR-98-5p;hsa-miR-451a;hsa-miR-93-3p;	Over represented	16.1554	27
Diseases miRWalk	Lymphoma_Follicular	0.686486	0.00653797	0.00200727	hsa-let-7g-5p;hsa-miR-223-5p;hsa-let-7i-5p;hsa-miR-223-3p;hsa-let-7i-3p;	Over represented	1.09322	5
Diseases miRWalk	Genetic_Predisposition_to_Disease	0.716668	0.00676102	0.00209552	hsa-let-7f-5p;hsa-let-7g-5p;hsa-let-7a-5p;hsa-let-7f-2-3p;hsa-let-7e-5p;hsa-miR-21-5p;hsa-miR-223-5p;hsa-miR-29b-3p;hsa-miR-222-3p;hsa-let-7i-5p;hsa-miR-223-3p;hsa-let-7a-3p;hsa-let-7i-3p;hsa-miR-146a-5p;hsa-let-7c-5p;	Over represented	7.0452	15
Diseases miRWalk	Herpes_Simplex	0.786644	0.00735182	0.00230013	hsa-miR-15b-3p;hsa-miR-101-3p;hsa-miR-15a-5p;hsa-miR-143-3p;hsa-miR-146a-5p;hsa-miR-132-3p;	Over represented	1.5791	6
Diseases miRWalk	Arthritis	0.825096	0.00763977	0.00241256	hsa-miR-30a-5p;hsa-let-7a-5p;hsa-miR-146b-5p;hsa-miR-21-5p;hsa-miR-223-5p;hsa-miR-222-3p;hsa-miR-126-5p;hsa-miR-15a-5p;hsa-miR-223-3p;hsa-miR-26b-3p;hsa-miR-451a;hsa-miR-150-3p;hsa-miR-146a-5p;hsa-miR-132-3p;	Over represented	6.43785	14
Diseases miRWalk	Teratoma	0.842127	0.00772594	0.00246236	hsa-miR-142-5p;hsa-let-7f-5p;hsa-let-7g-5p;hsa-let-7a-5p;hsa-let-7f-2-3p;hsa-let-7e-5p;hsa-let-7i-5p;hsa-miR-1180-3p;hsa-let-7a-3p;hsa-let-7i-3p;hsa-miR-146a-5p;hsa-let-7c-5p;	Over represented	5.10169	12
Diseases miRWalk	Mycosis_Fungoides	0.897384	0.00815804	0.00262393	hsa-let-7f-5p;hsa-let-7a-5p;hsa-miR-223-5p;hsa-miR-29b-3p;hsa-miR-15a-5p;hsa-miR-223-3p;hsa-miR-342-3p;hsa-miR-93-3p;	Over represented	2.67232	8
Diseases miRWalk	Nasopharyngeal_Neoplasms	0.957802	0.00857986	0.00280059	hsa-let-7f-5p;hsa-let-7g-5p;hsa-let-7a-5p;hsa-let-7f-2-3p;hsa-let-7e-5p;hsa-let-7i-5p;hsa-let-7a-3p;hsa-let-7i-3p;hsa-miR-146a-5p;hsa-let-7c-5p;	Over represented	3.88701	10
Diseases miRWalk	Carcinosarcoma	0.960945	0.00857986	0.00280978	hsa-let-7f-5p;hsa-let-7g-5p;hsa-let-7a-5p;hsa-let-7f-2-3p;hsa-let-7e-5p;hsa-let-7i-5p;hsa-let-7a-3p;hsa-let-7i-3p;hsa-let-7c-5p;	Over represented	3.27966	9
Diseases miRWalk	Brain_Neoplasms	1	0.00966044	0.0031919	hsa-miR-15b-3p;hsa-miR-142-5p;hsa-let-7f-5p;hsa-let-7g-5p;hsa-let-7a-5p;hsa-let-7f-2-3p;hsa-let-7e-5p;hsa-miR-21-5p;hsa-miR-29b-3p;hsa-miR-335-3p;hsa-let-7i-5p;hsa-miR-148a-3p;hsa-let-7a-3p;hsa-let-7i-3p;hsa-miR-10b-5p;hsa-miR-25-5p;hsa-miR-451a;hsa-miR-150-3p;hsa-miR-146a-5p;hsa-let-7c-5p;	Over represented	11.0537	20
Diseases miRWalk	Pain	1	0.0100905	0.0033635	hsa-let-7f-5p;hsa-let-7g-5p;hsa-let-7a-5p;hsa-let-7f-2-3p;hsa-let-7e-5p;hsa-miR-223-5p;hsa-let-7i-5p;hsa-miR-223-3p;hsa-let-7a-3p;hsa-let-7i-3p;hsa-miR-10a-5p;hsa-miR-146a-5p;hsa-let-7c-5p;	Over represented	5.95198	13
Diseases miRWalk	Chromosome_Aberrations	1	0.0102827	0.00345763	hsa-miR-181a-3p;hsa-miR-28-5p;hsa-let-7f-5p;hsa-let-7g-5p;hsa-let-7a-5p;hsa-let-7f-2-3p;hsa-let-7e-5p;hsa-miR-223-5p;hsa-miR-29b-3p;hsa-miR-222-3p;hsa-miR-335-3p;hsa-let-7i-5p;hsa-miR-148a-3p;hsa-miR-15a-5p;hsa-miR-223-3p;hsa-let-7a-3p;hsa-miR-143-3p;hsa-let-7i-3p;hsa-miR-146a-5p;hsa-miR-625-5p;hsa-let-7c-5p;	Over represented	11.904	21
Diseases miRWalk	Sepsis	1	0.0105364	0.00361907	hsa-miR-146b-5p;hsa-miR-21-5p;hsa-miR-486-3p;hsa-miR-223-5p;hsa-miR-223-3p;hsa-miR-182-5p;hsa-miR-150-3p;hsa-miR-146a-5p;hsa-miR-132-3p;hsa-miR-142-3p;	Over represented	4.00847	10
Diseases miRWalk	Head_and_Neck_Neoplasms	1	0.0105364	0.00362966	hsa-miR-101-3p;hsa-let-7f-5p;hsa-let-7g-5p;hsa-let-7a-5p;hsa-miR-146b-5p;hsa-let-7f-2-3p;hsa-let-7e-5p;hsa-miR-21-5p;hsa-let-7i-5p;hsa-miR-744-5p;hsa-let-7a-3p;hsa-miR-26b-3p;hsa-miR-192-5p;hsa-let-7i-3p;hsa-let-7c-5p;	Over represented	7.4096	15
Diseases miRWalk	Central_Nervous_System_Diseases	1	0.0105364	0.00363537	hsa-miR-30d-3p;hsa-miR-30b-5p;hsa-miR-30a-5p;hsa-miR-21-5p;hsa-miR-30d-5p;hsa-miR-30e-5p;	Over represented	1.70056	6
Diseases miRWalk	Leukemia_T_Cell	1	0.0108519	0.00380768	hsa-miR-142-5p;hsa-let-7g-5p;hsa-miR-146b-5p;hsa-miR-223-5p;hsa-miR-126-5p;hsa-miR-223-3p;hsa-miR-143-3p;hsa-miR-150-3p;hsa-miR-146a-5p;hsa-miR-93-3p;hsa-miR-132-3p;hsa-miR-142-3p;	Over represented	5.34463	12
Diseases miRWalk	Nervous_System_Diseases	1	0.0108519	0.00380768	hsa-miR-15b-3p;hsa-miR-30d-3p;hsa-miR-30b-5p;hsa-miR-30a-5p;hsa-miR-21-5p;hsa-miR-486-3p;hsa-miR-222-3p;hsa-miR-30d-5p;hsa-miR-7-5p;hsa-miR-30e-5p;hsa-miR-146a-5p;hsa-miR-132-3p;	Over represented	5.34463	12
Diseases miRWalk	Nevus_Pigmented	1	0.0139782	0.0049455	hsa-miR-15b-3p;hsa-let-7f-5p;hsa-let-7g-5p;hsa-let-7a-5p;hsa-miR-146b-5p;hsa-let-7f-2-3p;hsa-let-7e-5p;hsa-miR-222-3p;hsa-let-7i-5p;hsa-miR-15a-5p;hsa-let-7a-3p;hsa-let-7i-3p;hsa-let-7c-5p;	Over represented	6.19492	13
Diseases miRWalk	Infarction_Middle_Cerebral_Artery	1	0.0144134	0.00514161	hsa-miR-215-5p;hsa-let-7f-5p;hsa-miR-30a-5p;hsa-let-7a-5p;hsa-let-7e-5p;hsa-miR-21-5p;hsa-miR-223-5p;hsa-miR-29b-3p;hsa-let-7i-5p;hsa-miR-223-3p;hsa-miR-664a-3p;hsa-miR-26b-3p;hsa-let-7i-3p;hsa-miR-30e-5p;hsa-miR-98-5p;hsa-miR-25-5p;hsa-miR-150-3p;hsa-miR-132-3p;hsa-let-7c-5p;	Over represented	10.6893	19
Diseases miRWalk	Translocation_Genetic	1	0.0163154	0.00586783	hsa-miR-15b-3p;hsa-miR-28-5p;hsa-let-7f-5p;hsa-let-7g-5p;hsa-let-7a-5p;hsa-let-7f-2-3p;hsa-let-7e-5p;hsa-miR-21-5p;hsa-miR-223-5p;hsa-miR-29b-3p;hsa-let-7i-5p;hsa-miR-15a-5p;hsa-miR-223-3p;hsa-let-7a-3p;hsa-let-7i-3p;hsa-let-7c-5p;	Over represented	8.50282	16
Diseases miRWalk	Carcinoma_Transitional_Cell	1	0.0164409	0.00602588	hsa-miR-101-3p;hsa-miR-21-5p;hsa-miR-106b-5p;hsa-miR-143-3p;hsa-let-7c-5p;	Over represented	1.33616	5
Diseases miRWalk	Hypersensitivity	1	0.0164409	0.00602588	hsa-miR-142-5p;hsa-miR-21-5p;hsa-miR-223-5p;hsa-miR-223-3p;hsa-miR-142-3p;	Over represented	1.33616	5
Diseases miRWalk	Ischemia	1	0.0164409	0.00605717	hsa-miR-215-5p;hsa-miR-181a-3p;hsa-let-7f-5p;hsa-miR-30b-5p;hsa-let-7g-5p;hsa-miR-30a-5p;hsa-let-7a-5p;hsa-miR-146b-5p;hsa-let-7f-2-3p;hsa-let-7e-5p;hsa-miR-21-5p;hsa-miR-223-5p;hsa-miR-29b-3p;hsa-miR-222-3p;hsa-miR-126-5p;hsa-miR-424-3p;hsa-let-7i-5p;hsa-miR-15a-5p;hsa-miR-223-3p;hsa-miR-182-5p;hsa-miR-664a-3p;hsa-let-7a-3p;hsa-miR-26b-3p;hsa-miR-192-5p;hsa-let-7i-3p;hsa-miR-30e-5p;hsa-miR-98-5p…	Over represented	21.7429	32
Diseases miRWalk	Graft_vs_Host_Disease	1	0.01667	0.00627339	hsa-miR-15b-3p;hsa-miR-146b-5p;hsa-miR-21-5p;hsa-miR-29b-3p;hsa-miR-22-5p;hsa-miR-424-3p;hsa-miR-146a-5p;hsa-miR-132-3p;hsa-let-7c-5p;	Over represented	3.64407	9
Diseases miRWalk	Choristoma	1	0.01667	0.00632471	hsa-miR-222-3p;hsa-miR-106b-5p;hsa-miR-25-5p;hsa-miR-451a;hsa-miR-150-3p;hsa-miR-93-3p;hsa-miR-132-3p;	Over represented	2.42938	7
Diseases miRWalk	Salmonella_Infections	1	0.01667	0.00633654	hsa-miR-142-5p;hsa-miR-22-5p;hsa-miR-142-3p;	Over represented	0.485876	3
Diseases miRWalk	Systemic_Inflammatory_Response_Syndrome	1	0.01667	0.00633654	hsa-miR-223-5p;hsa-miR-223-3p;hsa-miR-146a-5p;	Over represented	0.485876	3
Diseases miRWalk	Psoriasis	1	0.0169737	0.00650162	hsa-miR-142-5p;hsa-miR-21-5p;hsa-miR-223-5p;hsa-miR-222-3p;hsa-miR-424-3p;hsa-miR-223-3p;hsa-miR-146a-5p;hsa-miR-142-3p;	Over represented	3.03672	8
Diseases miRWalk	Leukemia_Myelogenous_Chronic_BCR_ABL_Positive	1	0.0178405	0.00688581	hsa-miR-15b-3p;hsa-miR-101-3p;hsa-miR-181a-3p;hsa-miR-30a-5p;hsa-miR-21-5p;hsa-miR-222-3p;hsa-miR-15a-5p;hsa-miR-10a-5p;hsa-miR-451a;hsa-miR-150-3p;hsa-miR-146a-5p;hsa-miR-142-3p;	Over represented	5.70904	12
Diseases miRWalk	Sarcoma	1	0.0183955	0.00715381	hsa-miR-15b-3p;hsa-let-7f-5p;hsa-let-7g-5p;hsa-let-7a-5p;hsa-let-7f-2-3p;hsa-let-7e-5p;hsa-miR-21-5p;hsa-miR-29b-3p;hsa-miR-222-3p;hsa-let-7i-5p;hsa-miR-15a-5p;hsa-miR-1180-3p;hsa-let-7a-3p;hsa-let-7i-3p;hsa-miR-10b-5p;hsa-miR-146a-5p;hsa-let-7c-5p;hsa-miR-142-3p;	Over represented	10.2034	18
Diseases miRWalk	Kidney_Diseases	1	0.0201786	0.00796522	hsa-miR-15b-3p;hsa-miR-30a-5p;hsa-miR-146b-5p;hsa-miR-21-5p;hsa-miR-29b-3p;hsa-miR-126-5p;hsa-miR-15a-5p;hsa-miR-192-5p;hsa-miR-146a-5p;	Over represented	3.76554	9
Diseases miRWalk	Skin_Diseases	1	0.0201786	0.00796522	hsa-miR-142-5p;hsa-miR-21-5p;hsa-miR-223-5p;hsa-miR-29b-3p;hsa-miR-424-3p;hsa-miR-223-3p;hsa-miR-146a-5p;hsa-miR-93-3p;hsa-miR-142-3p;	Over represented	3.76554	9
Diseases miRWalk	Bacterial_Infections	1	0.0213708	0.0085608	hsa-miR-146b-5p;hsa-miR-21-5p;hsa-miR-7-5p;hsa-miR-192-5p;hsa-miR-150-3p;hsa-miR-146a-5p;hsa-miR-132-3p;	Over represented	2.55085	7
Diseases miRWalk	Lymphoma_T_Cell	1	0.0213708	0.0085608	hsa-miR-101-3p;hsa-miR-21-5p;hsa-miR-223-5p;hsa-miR-223-3p;hsa-miR-342-3p;hsa-miR-150-3p;hsa-miR-93-3p;	Over represented	2.55085	7
Diseases miRWalk	Atrial_Fibrillation	1	0.0226786	0.00935039	hsa-miR-101-3p;hsa-miR-21-5p;hsa-miR-223-5p;hsa-miR-223-3p;hsa-miR-664a-3p;	Over represented	1.45763	5
Diseases miRWalk	Edema	1	0.0226786	0.00935039	hsa-miR-30d-3p;hsa-miR-30b-5p;hsa-miR-30a-5p;hsa-miR-30d-5p;hsa-miR-30e-5p;	Over represented	1.45763	5
Diseases miRWalk	Parkinson_Disease	1	0.0226786	0.00935039	hsa-miR-30d-3p;hsa-miR-30b-5p;hsa-miR-30a-5p;hsa-miR-30d-5p;hsa-miR-30e-5p;	Over represented	1.45763	5
Diseases miRWalk	Spinal_Cord_Injuries	1	0.0226786	0.00935039	hsa-miR-21-5p;hsa-miR-223-5p;hsa-miR-126-5p;hsa-miR-223-3p;hsa-miR-146a-5p;	Over represented	1.45763	5
Diseases miRWalk	Hepatitis_Chronic	1	0.0226786	0.00948257	hsa-miR-215-5p;hsa-let-7f-5p;hsa-miR-30d-3p;hsa-miR-30b-5p;hsa-miR-30a-5p;hsa-miR-21-5p;hsa-miR-223-5p;hsa-miR-222-3p;hsa-miR-30d-5p;hsa-miR-15a-5p;hsa-miR-223-3p;hsa-miR-192-5p;hsa-miR-30e-5p;hsa-miR-25-5p;hsa-miR-146a-5p;	Over represented	8.13842	15
Diseases miRWalk	Obesity	1	0.0226786	0.00948257	hsa-miR-30d-3p;hsa-miR-146b-5p;hsa-miR-21-5p;hsa-miR-29b-3p;hsa-miR-222-3p;hsa-miR-335-3p;hsa-miR-22-5p;hsa-miR-30d-5p;hsa-miR-15a-5p;hsa-miR-106b-5p;hsa-miR-143-3p;hsa-miR-30e-5p;hsa-miR-146a-5p;hsa-miR-132-3p;hsa-miR-142-3p;	Over represented	8.13842	15
Diseases miRWalk	Infertility	1	0.0227232	0.00956768	hsa-miR-15b-3p;hsa-let-7f-5p;hsa-let-7g-5p;hsa-let-7a-5p;hsa-let-7f-2-3p;hsa-let-7e-5p;hsa-miR-22-5p;hsa-let-7i-5p;hsa-let-7a-3p;hsa-let-7i-3p;hsa-let-7c-5p;	Over represented	5.22316	11
Diseases miRWalk	Adenoviridae_Infections	1	0.0227268	0.00970208	hsa-miR-101-3p;hsa-miR-223-5p;hsa-miR-223-3p;hsa-miR-664a-3p;	Over represented	0.971751	4
Diseases miRWalk	Rheumatic_Heart_Disease	1	0.0227268	0.00970208	hsa-miR-101-3p;hsa-miR-223-5p;hsa-miR-223-3p;hsa-miR-664a-3p;	Over represented	0.971751	4
Diseases miRWalk	Adenoma	1	0.0229457	0.00986263	hsa-let-7f-5p;hsa-miR-30b-5p;hsa-let-7g-5p;hsa-let-7a-5p;hsa-miR-144-5p;hsa-miR-146b-5p;hsa-let-7f-2-3p;hsa-let-7e-5p;hsa-miR-21-5p;hsa-miR-144-3p;hsa-miR-222-3p;hsa-miR-335-3p;hsa-miR-126-5p;hsa-miR-424-3p;hsa-let-7i-5p;hsa-miR-342-3p;hsa-let-7a-3p;hsa-miR-26b-3p;hsa-let-7i-3p;hsa-miR-10b-5p;hsa-miR-150-3p;hsa-miR-146a-5p;hsa-let-7c-5p;	Over represented	14.5763	23
Diseases miRWalk	Thrombocytosis	1	0.0285935	0.0123738	hsa-miR-28-5p;hsa-miR-146b-5p;hsa-miR-190a-5p;hsa-miR-223-5p;hsa-miR-126-5p;hsa-miR-223-3p;hsa-miR-182-5p;hsa-miR-10a-5p;hsa-miR-146a-5p;	Over represented	4.00847	9
Diseases miRWalk	Thyroid_Neoplasms	1	0.029432	0.0128227	hsa-miR-101-3p;hsa-let-7f-5p;hsa-miR-30d-3p;hsa-let-7g-5p;hsa-let-7a-5p;hsa-miR-146b-5p;hsa-let-7f-2-3p;hsa-let-7e-5p;hsa-miR-21-5p;hsa-miR-222-3p;hsa-miR-30d-5p;hsa-let-7i-5p;hsa-miR-15a-5p;hsa-let-7a-3p;hsa-let-7i-3p;hsa-miR-146a-5p;hsa-let-7c-5p;	Over represented	9.96045	17
Diseases miRWalk	Chronic_Disease	1	0.0302645	0.0132739	hsa-miR-101-3p;hsa-miR-144-5p;hsa-miR-152-3p;hsa-miR-21-5p;hsa-miR-144-3p;hsa-miR-29b-3p;hsa-miR-15a-5p;hsa-miR-106b-5p;hsa-miR-7-5p;hsa-miR-26b-3p;	Over represented	4.73729	10
Diseases miRWalk	Endometrial_Neoplasms	1	0.0309222	0.0136528	hsa-miR-15b-3p;hsa-let-7f-5p;hsa-let-7g-5p;hsa-let-7a-5p;hsa-miR-152-3p;hsa-let-7f-2-3p;hsa-let-7e-5p;hsa-miR-486-3p;hsa-let-7i-5p;hsa-miR-148a-3p;hsa-miR-182-5p;hsa-miR-18b-3p;hsa-miR-7-5p;hsa-let-7a-3p;hsa-let-7i-3p;hsa-let-7c-5p;	Over represented	9.23164	16
Diseases miRWalk	Lymphoproliferative_Disorders	1	0.0309528	0.0137568	hsa-miR-142-5p;hsa-miR-223-5p;hsa-miR-15a-5p;hsa-miR-223-3p;hsa-miR-142-3p;	Over represented	1.5791	5
Diseases miRWalk	Nevus	1	0.0316108	0.0144352	hsa-miR-15b-3p;hsa-let-7f-5p;hsa-let-7g-5p;hsa-let-7a-5p;hsa-miR-146b-5p;hsa-let-7f-2-3p;hsa-let-7e-5p;hsa-miR-21-5p;hsa-miR-222-3p;hsa-let-7i-5p;hsa-miR-15a-5p;hsa-let-7a-3p;hsa-let-7i-3p;hsa-miR-146a-5p;hsa-let-7c-5p;	Over represented	8.50282	15
Diseases miRWalk	Ependymoma	1	0.0316108	0.0144501	hsa-miR-142-5p;hsa-miR-10b-5p;hsa-miR-25-5p;	Over represented	0.607345	3
Diseases miRWalk	Urinary_Tract_Infections	1	0.0316108	0.0144501	hsa-miR-152-3p;hsa-miR-126-5p;hsa-miR-182-5p;	Over represented	0.607345	3
Diseases miRWalk	Hyperbilirubinemia	1	0.0316108	0.0146038	hsa-miR-142-5p;hsa-miR-142-3p;	Over represented	0.242938	2
Diseases miRWalk	Osteopetrosis	1	0.0316108	0.0146038	hsa-miR-223-5p;hsa-miR-223-3p;	Over represented	0.242938	2
Diseases miRWalk	Spinocerebellar_Ataxias	1	0.0316108	0.0146038	hsa-miR-144-5p;hsa-miR-144-3p;	Over represented	0.242938	2
Diseases miRWalk	Renal_Insufficiency	1	0.0316234	0.0147021	hsa-miR-30d-3p;hsa-miR-30b-5p;hsa-miR-30a-5p;hsa-miR-21-5p;hsa-miR-29b-3p;hsa-miR-30d-5p;hsa-miR-30e-5p;	Over represented	2.79379	7
Diseases miRWalk	Starvation	1	0.0318136	0.0149766	hsa-miR-181a-3p;hsa-miR-21-5p;hsa-miR-29b-3p;hsa-miR-182-5p;hsa-miR-10a-5p;hsa-miR-451a;	Over represented	2.18644	6
Diseases miRWalk	Tuberculosis	1	0.0318136	0.0149766	hsa-miR-144-5p;hsa-miR-223-5p;hsa-miR-424-3p;hsa-miR-223-3p;hsa-miR-150-3p;hsa-miR-146a-5p;	Over represented	2.18644	6
Diseases miRWalk	Nerve_Compression_Syndromes	1	0.0332724	0.0158579	hsa-miR-144-5p;hsa-miR-21-5p;hsa-miR-144-3p;hsa-miR-324-3p;	Over represented	1.09322	4
Diseases miRWalk	Ventricular_Dysfunction	1	0.0332724	0.0158579	hsa-miR-30d-3p;hsa-miR-223-5p;hsa-miR-30d-5p;hsa-miR-223-3p;	Over represented	1.09322	4
Diseases miRWalk	Pituitary_ACTH_Hypersecretion	1	0.040414	0.0193798	hsa-let-7a-5p;hsa-miR-21-5p;hsa-miR-15a-5p;hsa-miR-143-3p;hsa-miR-150-3p;	Over represented	1.70056	5
Diseases miRWalk	Thrombocythemia_Essential	1	0.041011	0.019786	hsa-miR-28-5p;hsa-miR-146b-5p;hsa-miR-190a-5p;hsa-miR-223-5p;hsa-miR-223-3p;hsa-miR-182-5p;	Over represented	2.30791	6
Diseases miRWalk	Neuroblastoma	1	0.04134	0.0200656	hsa-miR-15b-3p;hsa-miR-181a-3p;hsa-miR-28-5p;hsa-let-7f-5p;hsa-let-7g-5p;hsa-miR-30a-5p;hsa-let-7a-5p;hsa-miR-152-3p;hsa-miR-146b-5p;hsa-let-7f-2-3p;hsa-let-7e-5p;hsa-miR-21-5p;hsa-miR-29b-3p;hsa-miR-335-3p;hsa-miR-22-5p;hsa-miR-423-3p;hsa-let-7i-5p;hsa-miR-148a-3p;hsa-miR-15a-5p;hsa-miR-106b-5p;hsa-miR-7-5p;hsa-miR-342-3p;hsa-let-7a-3p;hsa-miR-143-3p;hsa-let-7i-3p;hsa-miR-10a-5p;hsa-miR-146a-5p;…	Over represented	19.7994	28
Diseases miRWalk	Lung_Injury	1	0.0429636	0.0209793	hsa-let-7f-5p;hsa-let-7g-5p;hsa-miR-144-5p;hsa-miR-21-5p;hsa-miR-144-3p;hsa-miR-10a-5p;hsa-miR-25-5p;hsa-miR-146a-5p;	Over represented	3.64407	8
Diseases miRWalk	Prostatic_Neoplasms	1	0.043125	0.0211842	hsa-miR-15b-3p;hsa-miR-101-3p;hsa-let-7f-5p;hsa-let-7g-5p;hsa-let-7a-5p;hsa-let-7f-2-3p;hsa-let-7e-5p;hsa-miR-21-5p;hsa-miR-223-5p;hsa-miR-29b-3p;hsa-miR-330-5p;hsa-miR-222-3p;hsa-miR-126-5p;hsa-let-7i-5p;hsa-miR-148a-3p;hsa-miR-15a-5p;hsa-miR-223-3p;hsa-miR-182-5p;hsa-miR-106b-5p;hsa-miR-7-5p;hsa-let-7a-3p;hsa-miR-143-3p;hsa-miR-26b-3p;hsa-miR-616-5p;hsa-let-7i-3p;hsa-miR-10b-5p;hsa-miR-146a-5p;…	Over represented	20.7712	29
Diseases miRWalk	Atrophy	1	0.0451549	0.0223134	hsa-miR-15b-3p;hsa-miR-181a-3p;hsa-miR-30b-5p;hsa-miR-30a-5p;hsa-let-7a-5p;hsa-miR-190a-5p;hsa-miR-21-5p;hsa-miR-223-5p;hsa-miR-15a-5p;hsa-miR-223-3p;hsa-let-7a-3p;hsa-miR-192-5p;hsa-miR-146a-5p;hsa-miR-93-3p;hsa-miR-32-5p;hsa-miR-142-3p;	Over represented	9.71751	16
Diseases miRWalk	Gastrointestinal_Neoplasms	1	0.0472658	0.0234947	hsa-let-7a-5p;hsa-miR-152-3p;hsa-miR-21-5p;hsa-miR-222-3p;hsa-miR-148a-3p;hsa-miR-148b-3p;hsa-miR-451a;	Over represented	3.03672	7
Diseases miRWalk	HIV_Infections	1	0.0474619	0.0240085	hsa-miR-28-5p;hsa-miR-223-5p;hsa-miR-223-3p;hsa-miR-150-3p;	Over represented	1.21469	4
Diseases miRWalk	Peritonitis	1	0.0474619	0.0240085	hsa-miR-142-5p;hsa-miR-146b-5p;hsa-miR-21-5p;hsa-miR-142-3p;	Over represented	1.21469	4
Diseases miRWalk	Thrombosis	1	0.0474619	0.0240085	hsa-miR-223-5p;hsa-miR-222-3p;hsa-miR-223-3p;hsa-miR-146a-5p;	Over represented	1.21469	4
Diseases miRWalk	Influenza_Human	1	0.049942	0.025506	hsa-miR-146b-5p;hsa-miR-223-5p;hsa-miR-29b-3p;hsa-miR-223-3p;hsa-miR-451a;hsa-miR-150-3p;hsa-miR-146a-5p;hsa-let-7c-5p;	Over represented	3.76554	8
Diseases miRWalk	Aortic_Diseases	1	0.049942	0.0255551	hsa-miR-30d-3p;hsa-miR-30b-5p;hsa-miR-30a-5p;hsa-miR-29b-3p;hsa-miR-30d-5p;hsa-miR-30e-5p;	Over represented	2.42938	6
Diseases miRWalk	Carcinoma_Embryonal	1	0.0503946	0.0263396	hsa-let-7f-5p;hsa-let-7g-5p;hsa-let-7a-5p;hsa-let-7f-2-3p;hsa-let-7e-5p;hsa-let-7i-5p;hsa-let-7a-3p;hsa-let-7i-3p;hsa-let-7c-5p;	Over represented	4.49435	9
Diseases miRWalk	Parasitemia	1	0.0503946	0.0263396	hsa-miR-142-5p;hsa-let-7g-5p;hsa-let-7a-5p;hsa-miR-152-3p;hsa-miR-15a-5p;hsa-miR-342-3p;hsa-miR-26b-3p;hsa-miR-192-5p;hsa-miR-98-5p;	Over represented	4.49435	9
Diseases miRWalk	Communicable_Diseases	1	0.0503946	0.0263677	hsa-miR-142-5p;hsa-miR-576-5p;hsa-let-7g-5p;hsa-let-7a-5p;hsa-miR-152-3p;hsa-miR-15a-5p;hsa-miR-342-3p;hsa-miR-26b-3p;hsa-miR-192-5p;hsa-miR-98-5p;	Over represented	5.22316	10
Diseases miRWalk	Emphysema	1	0.0503946	0.0263761	hsa-miR-15b-3p;hsa-miR-223-5p;hsa-miR-223-3p;	Over represented	0.728814	3
Diseases miRWalk	Melanoma	1	0.0555193	0.0292207	hsa-miR-15b-3p;hsa-miR-101-3p;hsa-let-7f-5p;hsa-let-7g-5p;hsa-let-7a-5p;hsa-miR-146b-5p;hsa-let-7f-2-3p;hsa-let-7e-5p;hsa-miR-21-5p;hsa-miR-486-3p;hsa-miR-29b-3p;hsa-miR-532-3p;hsa-miR-222-3p;hsa-let-7i-5p;hsa-miR-15a-5p;hsa-miR-182-5p;hsa-let-7a-3p;hsa-let-7i-3p;hsa-miR-10b-5p;hsa-miR-146a-5p;hsa-let-7c-5p;hsa-miR-142-3p;	Over represented	15.0621	22
Diseases miRWalk	Hepatitis_C	1	0.0589563	0.031202	hsa-let-7f-5p;hsa-miR-30d-3p;hsa-miR-30b-5p;hsa-miR-30a-5p;hsa-miR-21-5p;hsa-miR-223-5p;hsa-miR-29b-3p;hsa-miR-222-3p;hsa-miR-126-5p;hsa-miR-22-5p;hsa-miR-30d-5p;hsa-miR-223-3p;hsa-miR-192-5p;hsa-miR-30e-5p;hsa-miR-10a-5p;hsa-miR-25-5p;	Over represented	10.0819	16
Diseases miRWalk	Lymphoma_Non_Hodgkin	1	0.0607948	0.0323528	hsa-miR-21-5p;hsa-miR-223-5p;hsa-let-7i-5p;hsa-miR-223-3p;hsa-let-7i-3p;hsa-miR-150-3p;	Over represented	2.55085	6
Diseases miRWalk	Encephalomyelitis_Autoimmune_Experimental	1	0.0637241	0.0342843	hsa-miR-146b-5p;hsa-miR-21-5p;hsa-miR-146a-5p;hsa-miR-142-3p;	Over represented	1.33616	4
Diseases miRWalk	Myocarditis	1	0.0637241	0.0342843	hsa-miR-146b-5p;hsa-miR-21-5p;hsa-miR-29b-3p;hsa-miR-146a-5p;	Over represented	1.33616	4
Diseases miRWalk	Germinoma	1	0.0733776	0.0403362	hsa-miR-142-5p;hsa-miR-146a-5p;	Over represented	0.364407	2
Diseases miRWalk	Neurilemmoma	1	0.0733776	0.0403362	hsa-miR-21-5p;hsa-miR-7-5p;	Over represented	0.364407	2
Diseases miRWalk	Neuroma_Acoustic	1	0.0733776	0.0403362	hsa-miR-21-5p;hsa-miR-7-5p;	Over represented	0.364407	2
Diseases miRWalk	Pleural_Effusion_Malignant	1	0.0733776	0.0403362	hsa-miR-30d-3p;hsa-miR-30d-5p;	Over represented	0.364407	2
Diseases miRWalk	Anemia	1	0.075473	0.0421501	hsa-miR-144-5p;hsa-miR-144-3p;hsa-miR-451a;	Over represented	0.850282	3
Diseases miRWalk	Blast_Crisis	1	0.075473	0.0421501	hsa-miR-150-3p;hsa-miR-146a-5p;hsa-miR-142-3p;	Over represented	0.850282	3
Diseases miRWalk	Sezary_Syndrome	1	0.075473	0.0421501	hsa-miR-223-5p;hsa-miR-223-3p;hsa-miR-342-3p;	Over represented	0.850282	3
Diseases miRWalk	Hemophilia_A	1	0.0826475	0.0467512	hsa-miR-142-5p;hsa-miR-150-3p;hsa-miR-146a-5p;hsa-miR-142-3p;	Over represented	1.45763	4
Diseases miRWalk	Parathyroid_Neoplasms	1	0.0826475	0.0467512	hsa-miR-30b-5p;hsa-miR-222-3p;hsa-miR-126-5p;hsa-miR-26b-3p;	Over represented	1.45763	4
Diseases miRWalk	Retinoblastoma	1	0.0826475	0.0468819	hsa-miR-142-5p;hsa-let-7f-5p;hsa-let-7g-5p;hsa-let-7a-5p;hsa-let-7f-2-3p;hsa-let-7e-5p;hsa-miR-21-5p;hsa-miR-29b-3p;hsa-miR-335-3p;hsa-miR-22-5p;hsa-let-7i-5p;hsa-let-7a-3p;hsa-let-7i-3p;hsa-miR-10b-5p;hsa-miR-132-3p;hsa-let-7c-5p;	Over represented	10.5678	16
Diseases miRWalk	Proteinuria	1	0.0859599	0.0490122	hsa-miR-30d-3p;hsa-miR-30b-5p;hsa-miR-30a-5p;hsa-miR-126-5p;hsa-miR-30d-5p;hsa-miR-15a-5p;hsa-miR-192-5p;hsa-miR-30e-5p;hsa-miR-146a-5p;	Over represented	4.98023	9
Diseases miRWalk	Rett_Syndrome	1	0.0885771	0.0507635	hsa-let-7a-5p;hsa-miR-146b-5p;hsa-miR-486-3p;hsa-miR-29b-3p;hsa-miR-342-3p;hsa-miR-146a-5p;hsa-miR-132-3p;	Over represented	3.5226	7
Diseases miRWalk	Monoclonal_Gammopathy_of_Undetermined_Significance	1	0.0966324	0.0559451	hsa-miR-21-5p;hsa-miR-106b-5p;hsa-miR-25-5p;hsa-miR-93-3p;hsa-miR-32-5p;	Over represented	2.18644	5
Diseases miRWalk	Paraproteinemias	1	0.0966324	0.0559451	hsa-miR-21-5p;hsa-miR-106b-5p;hsa-miR-25-5p;hsa-miR-93-3p;hsa-miR-32-5p;	Over represented	2.18644	5
Diseases miRWalk	Kidney_Neoplasms	1	0.0966769	0.0562535	hsa-miR-21-5p;hsa-miR-29b-3p;hsa-miR-335-3p;hsa-miR-126-5p;hsa-let-7i-5p;hsa-miR-192-5p;hsa-let-7i-3p;hsa-miR-10b-5p;hsa-miR-32-5p;	Over represented	5.10169	9
Diseases miRWalk	Mental_Retardation	1	0.0967297	0.0565671	hsa-miR-15b-3p;hsa-miR-181a-3p;hsa-miR-30d-3p;hsa-let-7a-5p;hsa-miR-152-3p;hsa-miR-190a-5p;hsa-miR-21-5p;hsa-miR-30d-5p;hsa-miR-15a-5p;hsa-let-7a-3p;hsa-miR-192-5p;hsa-miR-10b-5p;hsa-miR-10a-5p;hsa-miR-93-3p;hsa-miR-132-3p;hsa-miR-32-5p;	Over represented	10.8107	16
Diseases miRWalk	Cardiomegaly	1	0.100794	0.0598282	hsa-miR-21-5p;hsa-miR-29b-3p;hsa-miR-126-5p;hsa-miR-22-5p;hsa-miR-18b-3p;hsa-miR-26b-3p;hsa-miR-25-5p;	Over represented	3.64407	7
Diseases miRWalk	Diabetic_Nephropathies	1	0.100794	0.0598282	hsa-miR-215-5p;hsa-miR-21-5p;hsa-miR-29b-3p;hsa-miR-15a-5p;hsa-miR-192-5p;hsa-miR-25-5p;hsa-miR-93-3p;	Over represented	3.64407	7
Diseases miRWalk	Neoplasms_Germ_Cell_and_Embryonal	1	0.100794	0.0598282	hsa-miR-142-5p;hsa-let-7f-5p;hsa-let-7g-5p;hsa-let-7a-5p;hsa-miR-21-5p;hsa-miR-222-3p;hsa-miR-146a-5p;	Over represented	3.64407	7
Diseases miRWalk	Adenoma_Pleomorphic	1	0.102035	0.0614153	hsa-miR-144-5p;hsa-miR-21-5p;hsa-miR-144-3p;hsa-miR-424-3p;	Over represented	1.5791	4
Diseases miRWalk	Leukemia_B_Cell	1	0.102035	0.0614153	hsa-miR-142-5p;hsa-miR-181a-3p;hsa-miR-21-5p;hsa-miR-142-3p;	Over represented	1.5791	4
Diseases miRWalk	Infarction	1	0.102035	0.0614598	hsa-miR-181a-3p;hsa-miR-144-5p;hsa-miR-146b-5p;hsa-miR-21-5p;hsa-miR-144-3p;hsa-miR-223-5p;hsa-miR-29b-3p;hsa-miR-126-5p;hsa-miR-424-3p;hsa-miR-15a-5p;hsa-miR-223-3p;hsa-miR-451a;hsa-miR-150-3p;hsa-miR-146a-5p;	Over represented	9.23164	14
Diseases miRWalk	Multiple_Sclerosis	1	0.104991	0.0635473	hsa-let-7g-5p;hsa-miR-146b-5p;hsa-miR-21-5p;hsa-miR-126-5p;hsa-miR-22-5p;hsa-miR-18b-3p;hsa-miR-106b-5p;hsa-miR-25-5p;hsa-miR-150-3p;hsa-miR-146a-5p;hsa-miR-142-3p;	Over represented	6.80226	11
Diseases miRWalk	Mouth_Neoplasms	1	0.11148	0.067801	hsa-let-7f-5p;hsa-let-7g-5p;hsa-miR-30a-5p;hsa-let-7a-5p;hsa-let-7f-2-3p;hsa-let-7e-5p;hsa-miR-21-5p;hsa-miR-423-3p;hsa-let-7i-5p;hsa-miR-148b-3p;hsa-let-7a-3p;hsa-miR-143-3p;hsa-miR-26b-3p;hsa-let-7i-3p;hsa-let-7c-5p;	Over represented	10.2034	15
Diseases miRWalk	Neural_Tube_Defects	1	0.112142	0.068859	hsa-miR-144-5p;hsa-miR-144-3p;hsa-miR-126-5p;hsa-miR-451a;hsa-miR-142-3p;	Over represented	2.30791	5
Diseases miRWalk	Status_Epilepticus	1	0.112142	0.068859	hsa-let-7e-5p;hsa-miR-21-5p;hsa-miR-22-5p;hsa-miR-146a-5p;hsa-miR-132-3p;	Over represented	2.30791	5
Diseases miRWalk	Bone_Resorption	1	0.117156	0.0743358	hsa-miR-223-5p;hsa-miR-223-3p;	Over represented	0.485876	2
Diseases miRWalk	Chorioamnionitis	1	0.117156	0.0743358	hsa-miR-223-5p;hsa-miR-223-3p;	Over represented	0.485876	2
Diseases miRWalk	Creutzfeldt_Jakob_Syndrome	1	0.117156	0.0743358	hsa-miR-342-3p;hsa-miR-146a-5p;	Over represented	0.485876	2
Diseases miRWalk	Hemangioma	1	0.117156	0.0743358	hsa-miR-424-3p;hsa-miR-132-3p;	Over represented	0.485876	2
Diseases miRWalk	Influenza_in_Birds	1	0.117156	0.0743358	hsa-miR-146b-5p;hsa-miR-146a-5p;	Over represented	0.485876	2
Diseases miRWalk	Neurofibromatosis_2	1	0.117156	0.0743358	hsa-let-7a-5p;hsa-let-7a-3p;	Over represented	0.485876	2
Diseases miRWalk	Rhinitis	1	0.117156	0.0743358	hsa-miR-21-5p;hsa-miR-126-5p;	Over represented	0.485876	2
Diseases miRWalk	Focal_Nodular_Hyperplasia	1	0.122727	0.0782296	hsa-miR-21-5p;hsa-miR-222-3p;hsa-miR-126-5p;hsa-miR-10b-5p;	Over represented	1.70056	4
Diseases miRWalk	Colitis	1	0.128123	0.0820437	hsa-miR-28-5p;hsa-let-7f-5p;hsa-let-7e-5p;hsa-miR-21-5p;hsa-miR-532-3p;hsa-miR-126-5p;hsa-miR-192-5p;hsa-miR-10a-5p;hsa-miR-146a-5p;	Over represented	5.4661	9
Diseases miRWalk	Hypertrophy	1	0.137987	0.0887634	hsa-miR-30a-5p;hsa-miR-21-5p;hsa-miR-29b-3p;hsa-miR-126-5p;hsa-miR-22-5p;hsa-miR-18b-3p;hsa-miR-143-3p;hsa-miR-26b-3p;hsa-miR-192-5p;hsa-miR-25-5p;hsa-miR-451a;hsa-miR-150-3p;hsa-miR-146a-5p;	Over represented	8.86723	13
Diseases miRWalk	Inflammatory_Bowel_Diseases	1	0.143488	0.0927215	hsa-miR-28-5p;hsa-let-7f-5p;hsa-let-7e-5p;hsa-miR-21-5p;hsa-miR-532-3p;hsa-miR-126-5p;hsa-miR-10a-5p;	Over represented	4.00847	7
Diseases miRWalk	Myotonic_Dystrophy	1	0.148917	0.0969636	hsa-miR-181a-3p;hsa-miR-29b-3p;hsa-miR-335-3p;hsa-miR-7-5p;hsa-miR-10b-5p;hsa-miR-10a-5p;	Over represented	3.27966	6
Diseases miRWalk	Microsatellite_Instability	1	0.148917	0.0971009	hsa-let-7a-5p;hsa-miR-223-5p;hsa-miR-223-3p;hsa-miR-192-5p;	Over represented	1.82203	4
Diseases miRWalk	Trisomy	1	0.149656	0.0988522	hsa-miR-181a-3p;hsa-miR-223-5p;hsa-miR-29b-3p;hsa-miR-148a-3p;hsa-miR-15a-5p;hsa-miR-223-3p;hsa-miR-146a-5p;hsa-let-7c-5p;	Over represented	4.85876	8
Diseases miRWalk	Epilepsy	1	0.149656	0.0992127	hsa-let-7e-5p;hsa-miR-21-5p;hsa-miR-222-3p;hsa-miR-22-5p;hsa-miR-146a-5p;	Over represented	2.55085	5
Diseases miRWalk	Laryngeal_Neoplasms	1	0.149656	0.0992127	hsa-let-7a-5p;hsa-miR-144-5p;hsa-miR-144-3p;hsa-let-7a-3p;hsa-miR-93-3p;	Over represented	2.55085	5
Diseases miRWalk	Liver_Diseases	1	0.149656	0.0993333	hsa-miR-15b-3p;hsa-miR-142-5p;hsa-miR-101-3p;hsa-miR-21-5p;hsa-miR-223-5p;hsa-miR-29b-3p;hsa-miR-222-3p;hsa-miR-15a-5p;hsa-miR-223-3p;hsa-miR-182-5p;hsa-miR-192-5p;hsa-miR-10b-5p;hsa-miR-451a;hsa-miR-150-3p;hsa-miR-146a-5p;hsa-miR-132-3p;hsa-miR-142-3p;	Over represented	12.5113	17
Diseases miRWalk	Colorectal_Neoplasms	1	0.149975	0.0999833	hsa-miR-15b-3p;hsa-miR-660-5p;hsa-miR-215-5p;hsa-miR-576-5p;hsa-let-7f-5p;hsa-miR-425-5p;hsa-let-7g-5p;hsa-let-7a-5p;hsa-miR-152-3p;hsa-let-7f-2-3p;hsa-let-7e-5p;hsa-miR-454-5p;hsa-miR-21-5p;hsa-miR-486-3p;hsa-miR-223-5p;hsa-miR-29b-3p;hsa-miR-589-5p;hsa-miR-222-3p;hsa-miR-335-3p;hsa-miR-425-3p;hsa-miR-126-5p;hsa-miR-424-3p;hsa-miR-423-3p;hsa-let-7i-5p;hsa-miR-148a-3p;hsa-miR-223-3p;hsa-miR-18b-3…	Over represented	40.935	47
Diseases miRWalk	Anemia_Sickle_Cell	1	0.163485	0.110424	hsa-miR-144-5p;hsa-miR-144-3p;hsa-miR-15a-5p;	Over represented	1.21469	3
Diseases miRWalk	Hepatoblastoma	1	0.163485	0.110424	hsa-let-7a-5p;hsa-miR-148a-3p;hsa-miR-150-3p;	Over represented	1.21469	3
Diseases miRWalk	Neoplastic_Processes	1	0.163485	0.110424	hsa-miR-215-5p;hsa-miR-21-5p;hsa-miR-143-3p;	Over represented	1.21469	3
Diseases miRWalk	Brain_Ischemia	1	0.163533	0.110935	hsa-miR-181a-3p;hsa-miR-146b-5p;hsa-miR-21-5p;hsa-miR-222-3p;hsa-miR-126-5p;hsa-miR-15a-5p;hsa-miR-182-5p;hsa-miR-146a-5p;	Over represented	4.98023	8
Diseases miRWalk	Hyperalgesia	1	0.167712	0.11426	hsa-miR-223-5p;hsa-miR-223-3p;	Over represented	0.607345	2
Diseases miRWalk	Myocardial_Infarction	1	0.168709	0.116104	hsa-miR-181a-3p;hsa-miR-146b-5p;hsa-miR-21-5p;hsa-miR-223-5p;hsa-miR-29b-3p;hsa-miR-126-5p;hsa-miR-424-3p;hsa-miR-223-3p;hsa-miR-451a;hsa-miR-150-3p;hsa-miR-146a-5p;	Over represented	7.53107	11
Diseases miRWalk	Lymphoma_B_Cell_Marginal_Zone	1	0.168709	0.116559	hsa-miR-146b-5p;hsa-miR-21-5p;hsa-miR-223-5p;hsa-miR-223-3p;hsa-miR-146a-5p;	Over represented	2.67232	5
Diseases miRWalk	Prostatic_Hyperplasia	1	0.168709	0.116559	hsa-let-7a-5p;hsa-miR-21-5p;hsa-miR-15a-5p;hsa-miR-10a-5p;hsa-let-7c-5p;	Over represented	2.67232	5
Diseases miRWalk	Diabetes_Complications	1	0.168709	0.117899	hsa-miR-21-5p;hsa-miR-29b-3p;hsa-miR-192-5p;hsa-miR-146a-5p;	Over represented	1.9435	4
Diseases miRWalk	Encephalomyelitis	1	0.168709	0.117899	hsa-miR-146b-5p;hsa-miR-21-5p;hsa-miR-146a-5p;hsa-miR-142-3p;	Over represented	1.9435	4
Diseases miRWalk	Hyperglycemia	1	0.168709	0.117899	hsa-miR-21-5p;hsa-miR-532-3p;hsa-miR-25-5p;hsa-miR-150-3p;	Over represented	1.9435	4
Diseases miRWalk	Osteoarthritis	1	0.170102	0.11937	hsa-miR-30a-5p;hsa-let-7a-5p;hsa-miR-146b-5p;hsa-miR-22-5p;hsa-miR-26b-3p;hsa-miR-150-3p;hsa-miR-146a-5p;	Over represented	4.25141	7
Diseases miRWalk	Sclerosis	1	0.175962	0.124276	hsa-miR-142-5p;hsa-let-7g-5p;hsa-miR-146b-5p;hsa-miR-21-5p;hsa-miR-29b-3p;hsa-miR-126-5p;hsa-miR-22-5p;hsa-miR-18b-3p;hsa-miR-106b-5p;hsa-miR-25-5p;hsa-miR-150-3p;hsa-miR-146a-5p;hsa-miR-142-3p;	Over represented	9.35311	13
Diseases miRWalk	Pre_Eclampsia	1	0.175962	0.124511	hsa-miR-29b-3p;hsa-miR-182-5p;	Under represented	4.73729	2
Diseases miRWalk	Heart_Failure	1	0.192925	0.138002	hsa-miR-146b-5p;hsa-miR-454-5p;hsa-miR-21-5p;hsa-miR-223-5p;hsa-miR-29b-3p;hsa-miR-126-5p;hsa-miR-22-5p;hsa-miR-423-3p;hsa-miR-223-3p;hsa-miR-146a-5p;hsa-miR-142-3p;	Over represented	7.77401	11
Diseases miRWalk	Cardiovascular_Diseases	1	0.192925	0.138452	hsa-miR-15b-3p;hsa-miR-144-5p;hsa-miR-146b-5p;hsa-miR-21-5p;hsa-miR-144-3p;hsa-miR-29b-3p;hsa-miR-126-5p;hsa-miR-424-3p;hsa-miR-15a-5p;hsa-miR-182-5p;hsa-miR-143-3p;hsa-miR-451a;hsa-miR-150-3p;hsa-miR-146a-5p;hsa-miR-132-3p;	Over represented	11.2966	15
Diseases miRWalk	Barrett_Esophagus	1	0.192925	0.138976	hsa-miR-215-5p;hsa-miR-21-5p;hsa-miR-143-3p;	Over represented	1.33616	3
Diseases miRWalk	Alzheimer_Disease	1	0.192925	0.140463	hsa-miR-101-3p;hsa-miR-30a-5p;hsa-miR-29b-3p;hsa-miR-146a-5p;	Over represented	2.06497	4
Diseases miRWalk	Fragile_X_Syndrome	1	0.192925	0.140463	hsa-miR-142-5p;hsa-miR-132-3p;hsa-miR-32-5p;hsa-miR-142-3p;	Over represented	2.06497	4
Diseases miRWalk	Ganglion_Cysts	1	0.192925	0.140463	hsa-miR-144-5p;hsa-miR-144-3p;hsa-miR-182-5p;hsa-miR-10a-5p;	Over represented	2.06497	4
Diseases miRWalk	Kidney_Failure_Chronic	1	0.192925	0.140463	hsa-miR-30a-5p;hsa-miR-29b-3p;hsa-miR-126-5p;hsa-miR-192-5p;	Over represented	2.06497	4
Diseases miRWalk	Gliosis	1	0.211347	0.158201	hsa-miR-21-5p;hsa-miR-146a-5p;	Over represented	0.728814	2
Diseases miRWalk	Inflammatory_Breast_Neoplasms	1	0.211347	0.158201	hsa-miR-30b-5p;hsa-miR-342-3p;	Over represented	0.728814	2
Diseases miRWalk	Malnutrition	1	0.211347	0.158201	hsa-miR-532-3p;hsa-miR-330-5p;	Over represented	0.728814	2
Diseases miRWalk	Nerve_Sheath_Neoplasms	1	0.211347	0.158201	hsa-miR-21-5p;hsa-miR-10b-5p;	Over represented	0.728814	2
Diseases miRWalk	Obesity_Abdominal	1	0.211347	0.158201	hsa-miR-146b-5p;hsa-miR-146a-5p;	Over represented	0.728814	2
Diseases miRWalk	Rhabdoid_Tumor	1	0.211347	0.158201	hsa-miR-142-5p;hsa-miR-25-5p;	Over represented	0.728814	2
Diseases miRWalk	Thymoma	1	0.211347	0.158201	hsa-miR-22-5p;hsa-miR-182-5p;	Over represented	0.728814	2
Diseases miRWalk	Ataxia	1	0.219054	0.164611	hsa-miR-181a-3p;hsa-miR-144-5p;hsa-miR-144-3p;hsa-miR-93-3p;	Over represented	2.18644	4
Diseases miRWalk	Dementia	1	0.220915	0.169718	hsa-miR-15b-3p;hsa-miR-21-5p;hsa-miR-29b-3p;	Over represented	1.45763	3
Diseases miRWalk	Eczema	1	0.220915	0.169718	hsa-miR-21-5p;hsa-miR-146a-5p;hsa-miR-93-3p;	Over represented	1.45763	3
Diseases miRWalk	Epilepsy_Temporal_Lobe	1	0.220915	0.169718	hsa-let-7e-5p;hsa-miR-222-3p;hsa-miR-146a-5p;	Over represented	1.45763	3
Diseases miRWalk	Kidney_Diseases_Cystic	1	0.220915	0.169718	hsa-miR-21-5p;hsa-miR-15a-5p;hsa-miR-192-5p;	Over represented	1.45763	3
Diseases miRWalk	Lymphoma_Large_CellAnaplastic	1	0.220915	0.169718	hsa-miR-101-3p;hsa-miR-29b-3p;hsa-miR-93-3p;	Over represented	1.45763	3
Diseases miRWalk	Neoplasms	1	0.220915	0.169885	hsa-miR-15b-3p;hsa-miR-548h-5p;hsa-miR-660-5p;hsa-miR-142-5p;hsa-miR-101-3p;hsa-miR-215-5p;hsa-miR-576-5p;hsa-miR-181a-3p;hsa-miR-28-5p;hsa-let-7f-5p;hsa-miR-30d-3p;hsa-miR-425-5p;hsa-miR-7-1-3p;hsa-miR-30b-5p;hsa-let-7g-5p;hsa-miR-30a-5p;hsa-let-7a-5p;hsa-miR-144-5p;hsa-miR-152-3p;hsa-miR-548e-3p;hsa-miR-146b-5p;hsa-let-7f-2-3p;hsa-miR-190a-5p;hsa-let-7e-5p;hsa-miR-454-5p;hsa-miR-21-5p;hsa-miR-1…	Over represented	82.9633	85
Diseases miRWalk	Muscular_Atrophy	1	0.226418	0.174779	hsa-miR-15b-3p;hsa-miR-181a-3p;hsa-let-7a-5p;hsa-miR-190a-5p;hsa-miR-21-5p;hsa-miR-223-5p;hsa-miR-15a-5p;hsa-miR-223-3p;hsa-let-7a-3p;hsa-miR-192-5p;hsa-miR-93-3p;	Over represented	8.13842	11
Diseases miRWalk	Atherosclerosis	1	0.229846	0.178097	hsa-miR-146b-5p;hsa-miR-21-5p;hsa-miR-29b-3p;hsa-miR-222-3p;hsa-miR-126-5p;hsa-miR-424-3p;hsa-miR-15a-5p;hsa-miR-143-3p;hsa-miR-10a-5p;hsa-miR-146a-5p;	Over represented	7.28814	10
Diseases miRWalk	Hyperlipidemias	1	0.244472	0.190145	hsa-miR-21-5p;hsa-miR-222-3p;hsa-miR-126-5p;hsa-miR-15a-5p;	Over represented	2.30791	4
Diseases miRWalk	Diabetes_Mellitus	1	0.254959	0.199047	hsa-miR-146b-5p;hsa-miR-21-5p;hsa-miR-29b-3p;hsa-miR-126-5p;hsa-miR-342-3p;hsa-miR-10b-5p;hsa-miR-10a-5p;hsa-miR-146a-5p;	Over represented	5.70904	8
Diseases miRWalk	Adenoma_Oxyphilic	1	0.255186	0.202209	hsa-miR-21-5p;hsa-miR-126-5p;hsa-miR-15a-5p;	Over represented	1.5791	3
Diseases miRWalk	Neurofibromatoses	1	0.255186	0.202209	hsa-let-7a-5p;hsa-let-7a-3p;hsa-miR-10b-5p;	Over represented	1.5791	3
Diseases miRWalk	Obstetric_Labor_Premature	1	0.255186	0.202209	hsa-miR-223-5p;hsa-miR-223-3p;hsa-miR-182-5p;	Over represented	1.5791	3
Diseases miRWalk	Plaque_Amyloid	1	0.255186	0.202209	hsa-let-7a-5p;hsa-miR-29b-3p;hsa-miR-424-3p;	Over represented	1.5791	3
Diseases miRWalk	Urinary_Bladder_Neoplasms	1	0.255191	0.202959	hsa-miR-30b-5p;hsa-miR-30a-5p;hsa-let-7a-5p;hsa-miR-152-3p;hsa-miR-21-5p;hsa-miR-222-3p;hsa-miR-126-5p;hsa-miR-182-5p;hsa-let-7a-3p;hsa-miR-143-3p;hsa-miR-26b-3p;hsa-miR-192-5p;hsa-miR-30e-5p;hsa-miR-10b-5p;hsa-miR-146a-5p;	Over represented	12.0254	15
Diseases miRWalk	Neovascularization_Pathologic	1	0.255404	0.204622	hsa-miR-126-5p;hsa-miR-132-3p;	Over represented	0.850282	2
Diseases miRWalk	Tuberculosis_Pulmonary	1	0.255404	0.204622	hsa-miR-144-5p;hsa-miR-146a-5p;	Over represented	0.850282	2
Diseases miRWalk	Osteoporosis	1	0.269692	0.216858	hsa-miR-146b-5p;hsa-miR-21-5p;hsa-miR-182-5p;hsa-miR-146a-5p;	Over represented	2.42938	4
Diseases miRWalk	Lymphoma_Mantle_Cell	1	0.272787	0.221552	hsa-miR-223-5p;hsa-miR-29b-3p;hsa-miR-15a-5p;hsa-miR-223-3p;hsa-miR-150-3p;	Over represented	3.27966	5
Diseases miRWalk	Congenital_Abnormalities	1	0.272787	0.221739	hsa-miR-152-3p;hsa-miR-21-5p;hsa-miR-126-5p;hsa-miR-10b-5p;hsa-miR-10a-5p;hsa-miR-142-3p;	Over represented	4.12994	6
Diseases miRWalk	Hemorrhage	1	0.272787	0.221739	hsa-miR-223-5p;hsa-miR-29b-3p;hsa-miR-126-5p;hsa-miR-223-3p;hsa-miR-451a;hsa-miR-142-3p;	Over represented	4.12994	6
Diseases miRWalk	Parkinsonian_Disorders	1	0.279404	0.227935	hsa-miR-15b-3p;hsa-miR-181a-3p;hsa-let-7a-5p;hsa-miR-190a-5p;hsa-miR-21-5p;hsa-miR-15a-5p;hsa-let-7a-3p;hsa-miR-192-5p;hsa-miR-93-3p;	Over represented	6.80226	9
Diseases miRWalk	Astrocytoma	1	0.28531	0.233587	hsa-miR-15b-3p;hsa-miR-142-5p;hsa-miR-28-5p;hsa-miR-21-5p;hsa-miR-15a-5p;hsa-miR-10b-5p;hsa-miR-25-5p;hsa-miR-150-3p;	Over represented	5.95198	8
Diseases miRWalk	Cardiomyopathy_Dilated	1	0.287258	0.236022	hsa-miR-30a-5p;hsa-miR-454-5p;hsa-miR-142-3p;	Over represented	1.70056	3
Diseases miRWalk	Liver_Cirrhosis	1	0.288089	0.237547	hsa-miR-101-3p;hsa-miR-215-5p;hsa-miR-21-5p;hsa-miR-29b-3p;hsa-miR-222-3p;hsa-miR-15a-5p;hsa-miR-10a-5p;hsa-miR-150-3p;hsa-miR-146a-5p;hsa-miR-132-3p;	Over represented	7.77401	10
Diseases miRWalk	Diabetes_Mellitus_Type_1	1	0.303813	0.252289	hsa-miR-342-3p;hsa-miR-146a-5p;	Over represented	0.971751	2
Diseases miRWalk	Goiter	1	0.303813	0.252289	hsa-miR-21-5p;hsa-miR-222-3p;	Over represented	0.971751	2
Diseases miRWalk	Cardiomyopathies	1	0.317629	0.264691	hsa-miR-30a-5p;hsa-miR-454-5p;hsa-miR-21-5p;hsa-miR-223-5p;hsa-miR-223-3p;hsa-miR-142-3p;	Over represented	4.37288	6
Diseases miRWalk	Fatty_Liver	1	0.321518	0.269849	hsa-miR-30a-5p;hsa-miR-21-5p;hsa-miR-29b-3p;hsa-miR-222-3p;hsa-miR-182-5p;hsa-miR-192-5p;hsa-miR-10b-5p;hsa-miR-451a;hsa-miR-150-3p;hsa-miR-132-3p;	Over represented	8.01695	10
Diseases miRWalk	Brain_Injuries	1	0.321518	0.269939	hsa-miR-181a-3p;hsa-miR-21-5p;hsa-miR-22-5p;hsa-let-7i-5p;hsa-let-7i-3p;	Over represented	3.5226	5
Diseases miRWalk	Prostatic_Intraepithelial_Neoplasia	1	0.321518	0.270752	hsa-miR-22-5p;hsa-miR-106b-5p;hsa-miR-25-5p;	Over represented	1.82203	3
Diseases miRWalk	Hodgkin_Disease	1	0.323042	0.27298	hsa-let-7a-5p;hsa-miR-21-5p;hsa-miR-150-3p;hsa-miR-93-3p;	Over represented	2.67232	4
Diseases miRWalk	Rhabdomyosarcoma	1	0.344559	0.29303	hsa-miR-29b-3p;hsa-miR-146a-5p;	Under represented	3.5226	2
Diseases miRWalk	Plaque_Atherosclerotic	1	0.344559	0.294993	hsa-miR-146b-5p;hsa-miR-21-5p;hsa-miR-222-3p;hsa-miR-126-5p;hsa-miR-146a-5p;	Over represented	3.64407	5
Diseases miRWalk	Anencephaly	1	0.344559	0.30023	hsa-miR-126-5p;hsa-miR-451a;	Over represented	1.09322	2
Diseases miRWalk	Aneuploidy	1	0.344559	0.30023	hsa-miR-29b-3p;hsa-miR-15a-5p;	Over represented	1.09322	2
Diseases miRWalk	Gastrointestinal_Diseases	1	0.344559	0.30023	hsa-miR-29b-3p;hsa-miR-106b-5p;	Over represented	1.09322	2
Diseases miRWalk	Hearing_Loss	1	0.344559	0.30023	hsa-miR-21-5p;hsa-miR-182-5p;	Over represented	1.09322	2
Diseases miRWalk	Polycystic_Kidney_Diseases	1	0.344559	0.30023	hsa-miR-15a-5p;hsa-miR-192-5p;	Over represented	1.09322	2
Diseases miRWalk	Retinal_Neovascularization	1	0.344559	0.30023	hsa-miR-126-5p;hsa-miR-150-3p;	Over represented	1.09322	2
Diseases miRWalk	Sarcoma_Kaposi	1	0.344559	0.30023	hsa-miR-15b-3p;hsa-miR-15a-5p;	Over represented	1.09322	2
Diseases miRWalk	Wilms_Tumor	1	0.350035	0.306025	hsa-miR-21-5p;hsa-miR-15a-5p;hsa-miR-192-5p;	Over represented	1.9435	3
Diseases miRWalk	Choriocarcinoma	1	0.373677	0.327787	hsa-miR-28-5p;hsa-let-7g-5p;hsa-miR-21-5p;hsa-miR-423-3p;hsa-miR-182-5p;hsa-miR-106b-5p;hsa-miR-93-3p;hsa-miR-132-3p;	Over represented	6.55932	8
Diseases miRWalk	Arrhythmias_Cardiac	1	0.38802	0.341503	hsa-miR-21-5p;hsa-miR-29b-3p;hsa-miR-126-5p;	Over represented	2.06497	3
Diseases miRWalk	Pancreatitis	1	0.388585	0.346177	hsa-miR-15b-3p;hsa-miR-190a-5p;hsa-miR-21-5p;hsa-miR-222-3p;hsa-miR-148a-3p;	Over represented	3.88701	5
Diseases miRWalk	Acute_Kidney_Injury	1	0.388585	0.347681	hsa-miR-21-5p;hsa-miR-126-5p;	Over represented	1.21469	2
Diseases miRWalk	Contracture	1	0.388585	0.347681	hsa-miR-101-3p;hsa-miR-30b-5p;	Over represented	1.21469	2
Diseases miRWalk	Cryptosporidiosis	1	0.388585	0.347681	hsa-miR-30b-5p;hsa-miR-21-5p;	Over represented	1.21469	2
Diseases miRWalk	Scrapie	1	0.388585	0.347681	hsa-miR-342-3p;hsa-miR-146a-5p;	Over represented	1.21469	2
Diseases miRWalk	Medulloblastoma	1	0.403962	0.362621	hsa-miR-142-5p;hsa-miR-21-5p;hsa-miR-148a-3p;hsa-miR-182-5p;hsa-miR-106b-5p;hsa-miR-25-5p;hsa-miR-548d-5p;	Over represented	5.83051	7
Diseases miRWalk	Carcinoma_Papillary	1	0.418485	0.376881	hsa-miR-146b-5p;hsa-miR-222-3p;hsa-miR-146a-5p;	Over represented	2.18644	3
Diseases miRWalk	Coronary_Artery_Disease	1	0.42515	0.384127	hsa-miR-146b-5p;hsa-miR-21-5p;hsa-miR-222-3p;hsa-miR-126-5p;hsa-miR-182-5p;hsa-miR-146a-5p;hsa-miR-132-3p;	Over represented	5.95198	7
Diseases miRWalk	Rupture	1	0.43057	0.390371	hsa-miR-21-5p;hsa-miR-222-3p;hsa-miR-126-5p;hsa-miR-15a-5p;	Over represented	3.15819	4
Diseases miRWalk	Carcinoid_Tumor	1	0.43057	0.39406	hsa-let-7a-5p;hsa-miR-21-5p;	Over represented	1.33616	2
Diseases miRWalk	Neuroendocrine_Tumors	1	0.43057	0.39406	hsa-let-7a-5p;hsa-miR-21-5p;	Over represented	1.33616	2
Diseases miRWalk	Seizures	1	0.43057	0.39406	hsa-miR-222-3p;hsa-miR-132-3p;	Over represented	1.33616	2
Diseases miRWalk	Rectal_Neoplasms	1	0.466035	0.42788	hsa-miR-21-5p;hsa-miR-126-5p;hsa-miR-143-3p;hsa-miR-10a-5p;	Under represented	4.98023	4
Diseases miRWalk	Heart_Septal_Defects_Ventricular	1	0.47655	0.438928	hsa-miR-21-5p;hsa-miR-106b-5p;	Over represented	1.45763	2
Diseases miRWalk	Acute_Coronary_Syndrome	1	0.483035	0.446313	hsa-miR-21-5p;hsa-miR-126-5p;hsa-miR-146a-5p;	Over represented	2.42938	3
Diseases miRWalk	Body_Weight	1	0.483265	0.448784	hsa-miR-21-5p;hsa-miR-143-3p;hsa-miR-451a;hsa-let-7c-5p;	Over represented	3.40113	4
Diseases miRWalk	Hematologic_Neoplasms	1	0.483265	0.449352	hsa-miR-15b-3p;hsa-miR-30b-5p;hsa-miR-223-5p;hsa-miR-15a-5p;hsa-miR-223-3p;hsa-miR-150-3p;	Over represented	5.34463	6
Diseases miRWalk	Muscular_Dystrophies	1	0.488645	0.455783	hsa-miR-29b-3p;hsa-miR-32-5p;	Under represented	2.79379	2
Diseases miRWalk	Cervical_IntraepithelialNeoplasia	1	0.50254	0.477399	hsa-let-7a-5p;hsa-miR-424-3p;hsa-miR-10a-5p;hsa-let-7c-5p;	Over represented	3.5226	4
Diseases miRWalk	Fetal_Alcohol_Syndrome	1	0.50254	0.479942	hsa-miR-152-3p;hsa-miR-10b-5p;hsa-miR-10a-5p;	Over represented	2.55085	3
Diseases miRWalk	Porcine_Reproductive_and_Respiratory_Syndrome	1	0.50254	0.479942	hsa-miR-181a-3p;hsa-miR-146b-5p;hsa-miR-146a-5p;	Over represented	2.55085	3
Diseases miRWalk	Precursor_T_Cell_Lymphoblastic_Leukemia_Lymphoma	1	0.50254	0.479942	hsa-let-7e-5p;hsa-miR-223-5p;hsa-miR-223-3p;	Over represented	2.55085	3
Diseases miRWalk	Cysts	1	0.50254	0.481968	hsa-miR-15a-5p;hsa-miR-7-5p;	Over represented	1.5791	2
Diseases miRWalk	Fever	1	0.50254	0.481968	hsa-miR-181a-3p;hsa-miR-126-5p;	Over represented	1.5791	2
Diseases miRWalk	Heart_Defect_Congenital	1	0.50254	0.481968	hsa-miR-21-5p;hsa-let-7c-5p;	Over represented	1.5791	2
Diseases miRWalk	Neointima	1	0.50254	0.481968	hsa-miR-126-5p;hsa-miR-143-3p;	Over represented	1.5791	2
Diseases miRWalk	Shock_Septic	1	0.50254	0.481968	hsa-miR-146b-5p;hsa-miR-146a-5p;	Over represented	1.5791	2
Diseases miRWalk	Skin_Neoplasms	1	0.506638	0.48738	hsa-let-7a-5p;hsa-miR-21-5p;	Under represented	2.67232	2
Diseases miRWalk	Reperfusion_Injury	1	0.509218	0.491351	hsa-miR-21-5p;hsa-miR-223-5p;hsa-miR-29b-3p;hsa-miR-126-5p;hsa-miR-223-3p;hsa-miR-192-5p;hsa-miR-146a-5p;	Over represented	6.55932	7
Diseases miRWalk	Seminoma	1	0.537341	0.520058	hsa-miR-21-5p;hsa-miR-222-3p;	Under represented	2.55085	2
Diseases miRWalk	Myocardial_Ischemia	1	0.538342	0.522601	hsa-miR-21-5p;hsa-miR-29b-3p;hsa-miR-126-5p;	Under represented	3.5226	3
Diseases miRWalk	Insulin_Resistance	1	0.563427	0.5486	hsa-miR-21-5p;hsa-miR-29b-3p;hsa-miR-7-5p;hsa-miR-143-3p;hsa-miR-146a-5p;	Over represented	4.85876	5
Diseases miRWalk	Diabetes_Mellitus_Type_2	1	0.571791	0.56176	hsa-miR-29b-3p;hsa-miR-192-5p;	Over represented	1.82203	2
Diseases miRWalk	Muscular_Diseases	1	0.571791	0.56176	hsa-miR-29b-3p;hsa-miR-335-3p;	Over represented	1.82203	2
Diseases miRWalk	Telangiectasis	1	0.571791	0.56176	hsa-miR-181a-3p;hsa-miR-93-3p;	Over represented	1.82203	2
Diseases miRWalk	Lupus_Nephritis	1	0.595066	0.588106	hsa-miR-150-3p;hsa-miR-146a-5p;	Under represented	2.30791	2
Diseases miRWalk	Nephritis	1	0.595066	0.588106	hsa-miR-150-3p;hsa-miR-146a-5p;	Under represented	2.30791	2
Diseases miRWalk	Cicatrix	1	0.615024	0.609629	hsa-miR-21-5p;hsa-miR-29b-3p;hsa-miR-192-5p;	Under represented	3.15819	3
Diseases miRWalk	Cytomegalovirus_Infections	1	0.624946	0.623119	hsa-miR-101-3p;hsa-miR-182-5p;	Under represented	2.18644	2
Diseases miRWalk	Encephalitis	1	0.624946	0.623119	hsa-miR-21-5p;hsa-let-7c-5p;	Under represented	2.18644	2
Diseases miRWalk	Epstein_Barr_Virus_Infections	1	0.627941	0.627941	hsa-miR-181a-3p;hsa-miR-28-5p;hsa-miR-21-5p;hsa-miR-146a-5p;	Under represented	4.00847	4
Diseases Published	Ovarian_Cancer_overexpressed	0.00454711	0.00230928	7.97739e-05	hsa-miR-15b-3p;hsa-miR-548h-5p;hsa-miR-660-5p;hsa-miR-142-5p;hsa-miR-101-3p;hsa-miR-215-5p;hsa-miR-181a-3p;hsa-miR-28-5p;hsa-let-7f-5p;hsa-miR-30d-3p;hsa-miR-7-1-3p;hsa-let-7g-5p;hsa-miR-30a-5p;hsa-miR-144-5p;hsa-miR-152-3p;hsa-miR-548e-3p;hsa-miR-146b-5p;hsa-let-7f-2-3p;hsa-let-7e-5p;hsa-miR-454-5p;hsa-miR-21-5p;hsa-miR-144-3p;hsa-miR-486-3p;hsa-miR-223-5p;hsa-miR-29b-3p;hsa-miR-222-3p;hsa-miR-3…	Over represented	38.7563	56
Diseases Published	Ovarian_Cancer_underexpressed	0.00461856	0.00230928	8.10273e-05	hsa-miR-30b-5p;hsa-let-7a-5p;hsa-miR-532-3p;hsa-miR-330-5p;hsa-miR-589-5p;hsa-miR-425-3p;hsa-miR-30d-5p;hsa-miR-484;hsa-miR-423-3p;hsa-miR-148a-3p;hsa-miR-15a-5p;hsa-miR-223-3p;hsa-miR-182-5p;hsa-miR-18b-3p;hsa-miR-548o-5p;hsa-miR-941;hsa-miR-1234-3p;hsa-let-7i-3p;hsa-miR-766-3p;hsa-miR-10b-5p;hsa-miR-25-5p;hsa-miR-150-3p;hsa-miR-625-5p;hsa-miR-93-3p;hsa-miR-589-3p;hsa-miR-501-3p;hsa-miR-32-5p;	Under represented	44.1242	27
Diseases Published	Renal_Cancer_overexpressed	0.0104138	0.00347126	0.000182698	hsa-miR-548h-5p;hsa-miR-660-5p;hsa-miR-101-3p;hsa-miR-181a-3p;hsa-let-7a-5p;hsa-miR-144-5p;hsa-miR-21-5p;hsa-miR-144-3p;hsa-miR-486-3p;hsa-miR-223-5p;hsa-miR-222-3p;hsa-miR-148a-3p;hsa-miR-15a-5p;hsa-miR-106b-5p;hsa-miR-7-5p;hsa-miR-548k;hsa-miR-148b-3p;hsa-miR-143-3p;hsa-miR-502-3p;hsa-miR-616-5p;hsa-miR-1234-3p;hsa-let-7i-3p;hsa-miR-652-3p;hsa-miR-10a-5p;hsa-miR-324-3p;hsa-miR-451a;hsa-miR-501-…	Under represented	44.2316	28
Diseases Published	Renal_Cancer_underexpressed	0.0139124	0.00347811	0.000244078	hsa-miR-15b-3p;hsa-miR-142-5p;hsa-miR-215-5p;hsa-miR-576-5p;hsa-miR-28-5p;hsa-let-7f-5p;hsa-miR-30d-3p;hsa-miR-7-1-3p;hsa-miR-30b-5p;hsa-let-7g-5p;hsa-miR-30a-5p;hsa-miR-152-3p;hsa-miR-548e-3p;hsa-miR-146b-5p;hsa-let-7f-2-3p;hsa-miR-190a-5p;hsa-let-7e-5p;hsa-miR-454-5p;hsa-miR-29b-3p;hsa-miR-532-3p;hsa-miR-330-5p;hsa-miR-589-5p;hsa-miR-335-3p;hsa-miR-425-3p;hsa-miR-126-5p;hsa-miR-22-5p;hsa-miR-30…	Over represented	43.0507	59
Diseases Published	Colon_Cancer_Overexpressed	0.0331657	0.00663314	0.000581854	hsa-miR-548h-5p;hsa-miR-660-5p;hsa-miR-101-3p;hsa-miR-181a-3p;hsa-miR-30d-3p;hsa-miR-30b-5p;hsa-let-7a-5p;hsa-miR-144-5p;hsa-miR-21-5p;hsa-miR-144-3p;hsa-miR-223-5p;hsa-miR-222-3p;hsa-miR-335-3p;hsa-miR-148a-3p;hsa-miR-106b-5p;hsa-miR-342-3p;hsa-miR-148b-3p;hsa-miR-502-3p;hsa-miR-616-5p;hsa-miR-1234-3p;hsa-let-7i-3p;hsa-miR-652-3p;hsa-miR-10a-5p;hsa-miR-324-3p;hsa-miR-451a;hsa-miR-501-3p;hsa-miR-…	Under represented	41.7624	27
Diseases Published	Lung_cancer_overexpressed	0.0570479	0.00950798	0.00100084	hsa-miR-548h-5p;hsa-miR-660-5p;hsa-miR-101-3p;hsa-miR-181a-3p;hsa-miR-425-5p;hsa-miR-30b-5p;hsa-let-7g-5p;hsa-let-7a-5p;hsa-miR-144-5p;hsa-miR-146b-5p;hsa-let-7f-2-3p;hsa-miR-454-5p;hsa-miR-21-5p;hsa-miR-144-3p;hsa-miR-486-3p;hsa-miR-223-5p;hsa-miR-29b-3p;hsa-miR-222-3p;hsa-miR-335-3p;hsa-miR-148a-3p;hsa-miR-106b-5p;hsa-let-7a-3p;hsa-miR-616-5p;hsa-miR-1234-3p;hsa-let-7i-3p;hsa-miR-652-3p;hsa-miR…	Under represented	45.1978	31
Diseases Published	Colon_Cancer_Underexpressed	0.0751266	0.0107324	0.00131801	hsa-miR-15b-3p;hsa-miR-142-5p;hsa-miR-215-5p;hsa-miR-28-5p;hsa-let-7f-5p;hsa-miR-425-5p;hsa-miR-7-1-3p;hsa-let-7g-5p;hsa-miR-30a-5p;hsa-miR-152-3p;hsa-miR-548e-3p;hsa-miR-146b-5p;hsa-let-7f-2-3p;hsa-miR-190a-5p;hsa-let-7e-5p;hsa-miR-454-5p;hsa-miR-486-3p;hsa-miR-29b-3p;hsa-miR-532-3p;hsa-miR-330-5p;hsa-miR-589-5p;hsa-miR-425-3p;hsa-miR-126-5p;hsa-miR-22-5p;hsa-miR-30d-5p;hsa-miR-484;hsa-miR-424-3…	Over represented	45.1978	59
Diseases Published	Sarcoidosis_significant	0.0859725	0.0107466	0.00150829	hsa-miR-660-5p;hsa-miR-101-3p;hsa-miR-576-5p;hsa-miR-181a-3p;hsa-miR-28-5p;hsa-let-7f-5p;hsa-let-7g-5p;hsa-miR-30a-5p;hsa-let-7a-5p;hsa-miR-144-5p;hsa-miR-152-3p;hsa-miR-146b-5p;hsa-let-7e-5p;hsa-miR-21-5p;hsa-miR-144-3p;hsa-miR-486-3p;hsa-miR-223-5p;hsa-miR-29b-3p;hsa-miR-532-3p;hsa-miR-330-5p;hsa-miR-222-3p;hsa-miR-335-3p;hsa-miR-126-5p;hsa-miR-30d-5p;hsa-miR-484;hsa-let-7i-5p;hsa-miR-148a-3p;h…	Over represented	35.4282	49
Diseases Published	Psoriasis_overexpressed	0.160163	0.0177959	0.00280988	hsa-miR-15b-3p;hsa-miR-548h-5p;hsa-miR-660-5p;hsa-miR-142-5p;hsa-miR-101-3p;hsa-miR-215-5p;hsa-miR-181a-3p;hsa-miR-28-5p;hsa-let-7f-5p;hsa-miR-425-5p;hsa-miR-7-1-3p;hsa-miR-30b-5p;hsa-let-7g-5p;hsa-miR-30a-5p;hsa-let-7a-5p;hsa-miR-144-5p;hsa-miR-548e-3p;hsa-miR-146b-5p;hsa-let-7e-5p;hsa-miR-21-5p;hsa-miR-144-3p;hsa-miR-223-5p;hsa-miR-29b-3p;hsa-miR-589-5p;hsa-miR-222-3p;hsa-miR-22-5p;hsa-miR-30d-…	Over represented	42.1918	55
Diseases Published	Psoriasis_significant	0.219929	0.0219929	0.00385841	hsa-miR-15b-3p;hsa-miR-660-5p;hsa-miR-142-5p;hsa-miR-101-3p;hsa-miR-215-5p;hsa-miR-7-1-3p;hsa-let-7g-5p;hsa-miR-30a-5p;hsa-miR-146b-5p;hsa-let-7e-5p;hsa-miR-21-5p;hsa-miR-486-3p;hsa-miR-223-5p;hsa-miR-29b-3p;hsa-miR-330-5p;hsa-miR-222-3p;hsa-miR-425-3p;hsa-miR-22-5p;hsa-miR-484;hsa-miR-424-3p;hsa-let-7i-5p;hsa-miR-223-3p;hsa-miR-106b-5p;hsa-miR-7-5p;hsa-miR-664a-3p;hsa-miR-744-5p;hsa-let-7a-3p;hs…	Over represented	24.585	36
Diseases Published	Glioma_underexpressed	0.247535	0.0225032	0.00434272	hsa-miR-548h-5p;hsa-miR-215-5p;hsa-miR-181a-3p;hsa-miR-28-5p;hsa-miR-425-5p;hsa-miR-7-1-3p;hsa-let-7g-5p;hsa-miR-30a-5p;hsa-let-7a-5p;hsa-miR-548e-3p;hsa-miR-146b-5p;hsa-let-7f-2-3p;hsa-miR-190a-5p;hsa-let-7e-5p;hsa-miR-454-5p;hsa-miR-21-5p;hsa-miR-223-5p;hsa-miR-330-5p;hsa-miR-222-3p;hsa-miR-335-3p;hsa-miR-22-5p;hsa-miR-30d-5p;hsa-miR-484;hsa-miR-424-3p;hsa-miR-423-3p;hsa-miR-15a-5p;hsa-miR-223-…	Over represented	42.8359	55
Diseases Published	Psoriasis_underexpressed	0.307455	0.0256212	0.00539394	hsa-miR-30d-3p;hsa-miR-152-3p;hsa-let-7f-2-3p;hsa-miR-190a-5p;hsa-miR-454-5p;hsa-miR-486-3p;hsa-miR-532-3p;hsa-miR-330-5p;hsa-miR-335-3p;hsa-miR-425-3p;hsa-miR-484;hsa-miR-15a-5p;hsa-miR-223-3p;hsa-miR-18b-3p;hsa-miR-744-5p;hsa-let-7a-3p;hsa-miR-548o-5p;hsa-miR-941;hsa-miR-26b-3p;hsa-miR-1234-3p;hsa-let-7i-3p;hsa-miR-766-3p;hsa-miR-10b-5p;hsa-miR-10a-5p;hsa-miR-25-5p;hsa-miR-548d-5p;hsa-miR-451a;…	Under represented	43.8022	32
Diseases Published	Lung_cancer_underexpressed	0.343157	0.0263967	0.0060203	hsa-miR-15b-3p;hsa-miR-142-5p;hsa-miR-215-5p;hsa-miR-28-5p;hsa-let-7f-5p;hsa-miR-30d-3p;hsa-miR-7-1-3p;hsa-miR-30a-5p;hsa-miR-152-3p;hsa-miR-548e-3p;hsa-let-7e-5p;hsa-miR-532-3p;hsa-miR-330-5p;hsa-miR-589-5p;hsa-miR-425-3p;hsa-miR-126-5p;hsa-miR-22-5p;hsa-miR-30d-5p;hsa-miR-484;hsa-miR-424-3p;hsa-miR-423-3p;hsa-let-7i-5p;hsa-miR-15a-5p;hsa-miR-223-3p;hsa-miR-18b-3p;hsa-miR-7-5p;hsa-miR-548k;hsa-m…	Over represented	41.3329	53
Diseases Published	Glioma_overexpressed	0.388778	0.0277699	0.00682067	hsa-miR-15b-3p;hsa-miR-660-5p;hsa-miR-142-5p;hsa-miR-101-3p;hsa-let-7f-5p;hsa-miR-30d-3p;hsa-miR-30b-5p;hsa-miR-144-5p;hsa-miR-152-3p;hsa-miR-144-3p;hsa-miR-486-3p;hsa-miR-29b-3p;hsa-miR-532-3p;hsa-miR-589-5p;hsa-miR-425-3p;hsa-let-7i-5p;hsa-miR-148a-3p;hsa-miR-18b-3p;hsa-miR-106b-5p;hsa-miR-148b-3p;hsa-miR-941;hsa-miR-16-2-3p;hsa-miR-616-5p;hsa-miR-1234-3p;hsa-let-7i-3p;hsa-miR-766-3p;hsa-miR-10…	Under represented	42.4065	31
Diseases Published	Melanoma_underexpressed	0.531492	0.0354328	0.00932442	hsa-miR-15b-3p;hsa-miR-660-5p;hsa-miR-142-5p;hsa-miR-215-5p;hsa-miR-576-5p;hsa-let-7f-5p;hsa-miR-30d-3p;hsa-miR-7-1-3p;hsa-let-7g-5p;hsa-miR-30a-5p;hsa-miR-548e-3p;hsa-miR-146b-5p;hsa-let-7e-5p;hsa-miR-454-5p;hsa-miR-144-3p;hsa-miR-29b-3p;hsa-miR-330-5p;hsa-miR-589-5p;hsa-miR-335-3p;hsa-miR-425-3p;hsa-miR-126-5p;hsa-miR-22-5p;hsa-miR-30d-5p;hsa-miR-484;hsa-miR-424-3p;hsa-miR-423-3p;hsa-let-7i-5p;…	Over represented	40.0446	51
Diseases Published	Ovarian_Cancer_significant	0.814598	0.0509124	0.0142912	hsa-miR-548h-5p;hsa-miR-660-5p;hsa-miR-101-3p;hsa-miR-576-5p;hsa-miR-181a-3p;hsa-miR-28-5p;hsa-miR-7-1-3p;hsa-miR-30a-5p;hsa-miR-144-5p;hsa-miR-548e-3p;hsa-miR-146b-5p;hsa-let-7f-2-3p;hsa-miR-190a-5p;hsa-miR-454-5p;hsa-miR-144-3p;hsa-miR-223-5p;hsa-miR-222-3p;hsa-miR-335-3p;hsa-miR-424-3p;hsa-miR-423-3p;hsa-let-7i-5p;hsa-miR-18b-3p;hsa-miR-106b-5p;hsa-miR-548k;hsa-miR-664a-3p;hsa-miR-342-3p;hsa-l…	Over represented	24.585	34
Diseases Published	Melanoma_overexpressed	1	0.0897415	0.026765	hsa-miR-548h-5p;hsa-miR-101-3p;hsa-miR-181a-3p;hsa-miR-28-5p;hsa-miR-425-5p;hsa-miR-30b-5p;hsa-let-7a-5p;hsa-miR-144-5p;hsa-miR-152-3p;hsa-let-7f-2-3p;hsa-miR-21-5p;hsa-miR-486-3p;hsa-miR-223-5p;hsa-miR-532-3p;hsa-miR-222-3p;hsa-miR-148a-3p;hsa-miR-15a-5p;hsa-miR-182-5p;hsa-miR-18b-3p;hsa-miR-106b-5p;hsa-miR-342-3p;hsa-miR-744-5p;hsa-miR-148b-3p;hsa-let-7a-3p;hsa-miR-941;hsa-miR-616-5p;hsa-miR-12…	Under represented	45.0905	36
Diseases Published	Prostate_Cancer_significant	1	0.11805	0.0372791	hsa-miR-660-5p;hsa-miR-101-3p;hsa-let-7f-5p;hsa-miR-30b-5p;hsa-let-7g-5p;hsa-let-7a-5p;hsa-miR-144-5p;hsa-miR-146b-5p;hsa-miR-21-5p;hsa-miR-144-3p;hsa-miR-29b-3p;hsa-miR-222-3p;hsa-miR-425-3p;hsa-miR-126-5p;hsa-miR-484;hsa-miR-423-3p;hsa-miR-148a-3p;hsa-miR-106b-5p;hsa-miR-548k;hsa-miR-664a-3p;hsa-miR-1180-3p;hsa-miR-744-5p;hsa-miR-148b-3p;hsa-miR-143-3p;hsa-miR-26b-3p;hsa-let-7i-3p;hsa-miR-766-3…	Over represented	25.2292	33
Diseases Published	Acute_Myocardial_Infraction_Overexpressed	1	0.121362	0.0404539	hsa-miR-15b-3p;hsa-miR-548h-5p;hsa-miR-142-5p;hsa-miR-101-3p;hsa-miR-215-5p;hsa-miR-576-5p;hsa-miR-181a-3p;hsa-miR-28-5p;hsa-let-7f-5p;hsa-miR-425-5p;hsa-miR-30b-5p;hsa-let-7g-5p;hsa-let-7a-5p;hsa-miR-548e-3p;hsa-miR-146b-5p;hsa-let-7f-2-3p;hsa-miR-190a-5p;hsa-let-7e-5p;hsa-miR-454-5p;hsa-miR-21-5p;hsa-miR-144-3p;hsa-miR-486-3p;hsa-miR-223-5p;hsa-miR-29b-3p;hsa-miR-330-5p;hsa-miR-222-3p;hsa-miR-3…	Over represented	42.7286	51
Diseases Published	Prostate_Cancer_underexpressed	1	0.121413	0.0426012	hsa-miR-548h-5p;hsa-miR-142-5p;hsa-miR-30d-3p;hsa-miR-425-5p;hsa-miR-30a-5p;hsa-miR-190a-5p;hsa-miR-486-3p;hsa-miR-223-5p;hsa-miR-532-3p;hsa-miR-330-5p;hsa-miR-589-5p;hsa-miR-335-3p;hsa-miR-425-3p;hsa-miR-126-5p;hsa-miR-22-5p;hsa-miR-30d-5p;hsa-miR-484;hsa-miR-424-3p;hsa-miR-423-3p;hsa-miR-15a-5p;hsa-miR-223-3p;hsa-miR-182-5p;hsa-miR-548k;hsa-miR-664a-3p;hsa-miR-1180-3p;hsa-miR-342-3p;hsa-miR-744…	Over represented	42.8359	51
Diseases Published	Multiple_sclerosis_significant	1	0.147586	0.0556228	hsa-miR-548h-5p;hsa-miR-142-5p;hsa-miR-181a-3p;hsa-miR-28-5p;hsa-let-7f-5p;hsa-miR-30d-3p;hsa-miR-425-5p;hsa-miR-7-1-3p;hsa-let-7g-5p;hsa-miR-30a-5p;hsa-miR-152-3p;hsa-let-7f-2-3p;hsa-miR-190a-5p;hsa-let-7e-5p;hsa-miR-486-3p;hsa-miR-223-5p;hsa-miR-589-5p;hsa-miR-126-5p;hsa-miR-22-5p;hsa-miR-30d-5p;hsa-miR-484;hsa-let-7i-5p;hsa-miR-148a-3p;hsa-miR-223-3p;hsa-miR-182-5p;hsa-miR-7-5p;hsa-miR-664a-3p…	Over represented	37.468	45
Diseases Published	Wilms_tumor_significant	1	0.147586	0.0569631	hsa-miR-660-5p;hsa-miR-101-3p;hsa-miR-576-5p;hsa-let-7f-5p;hsa-let-7g-5p;hsa-let-7a-5p;hsa-miR-144-5p;hsa-miR-152-3p;hsa-let-7f-2-3p;hsa-let-7e-5p;hsa-miR-21-5p;hsa-miR-144-3p;hsa-miR-223-5p;hsa-miR-29b-3p;hsa-miR-532-3p;hsa-miR-330-5p;hsa-miR-589-5p;hsa-miR-222-3p;hsa-miR-335-3p;hsa-miR-126-5p;hsa-miR-484;hsa-miR-423-3p;hsa-let-7i-5p;hsa-miR-148a-3p;hsa-miR-15a-5p;hsa-miR-223-3p;hsa-miR-182-5p;h…	Over represented	40.4741	48
Diseases Published	Prostate_Cancer_overexpressed	1	0.169006	0.0736702	hsa-miR-15b-3p;hsa-miR-660-5p;hsa-miR-101-3p;hsa-miR-215-5p;hsa-miR-181a-3p;hsa-miR-28-5p;hsa-let-7f-5p;hsa-miR-7-1-3p;hsa-miR-30b-5p;hsa-let-7g-5p;hsa-let-7a-5p;hsa-miR-144-5p;hsa-miR-152-3p;hsa-miR-548e-3p;hsa-miR-146b-5p;hsa-let-7f-2-3p;hsa-let-7e-5p;hsa-miR-454-5p;hsa-miR-21-5p;hsa-miR-144-3p;hsa-miR-29b-3p;hsa-miR-222-3p;hsa-let-7i-5p;hsa-miR-148a-3p;hsa-miR-106b-5p;hsa-miR-7-5p;hsa-miR-148b…	Under represented	42.9433	36
Diseases Published	Acute_Myocardial_Infraction_underexpressed	1	0.169006	0.074948	hsa-miR-660-5p;hsa-miR-30d-3p;hsa-miR-7-1-3p;hsa-miR-30a-5p;hsa-miR-144-5p;hsa-miR-152-3p;hsa-miR-532-3p;hsa-miR-589-5p;hsa-miR-425-3p;hsa-miR-30d-5p;hsa-miR-423-3p;hsa-let-7i-5p;hsa-miR-18b-3p;hsa-miR-106b-5p;hsa-miR-1180-3p;hsa-miR-342-3p;hsa-miR-744-5p;hsa-miR-148b-3p;hsa-let-7a-3p;hsa-miR-502-3p;hsa-miR-16-2-3p;hsa-miR-616-5p;hsa-miR-1234-3p;hsa-miR-1285-3p;hsa-miR-192-5p;hsa-let-7i-3p;hsa-mi…	Under represented	43.9095	37
Diseases Published	Peridontitis_significant	1	0.169006	0.0758333	hsa-miR-548h-5p;hsa-miR-425-5p;hsa-miR-30b-5p;hsa-let-7g-5p;hsa-let-7a-5p;hsa-miR-144-5p;hsa-miR-152-3p;hsa-miR-146b-5p;hsa-let-7f-2-3p;hsa-miR-190a-5p;hsa-miR-144-3p;hsa-miR-486-3p;hsa-miR-223-5p;hsa-miR-589-5p;hsa-miR-425-3p;hsa-miR-30d-5p;hsa-miR-548k;hsa-miR-1180-3p;hsa-miR-342-3p;hsa-miR-744-5p;hsa-let-7a-3p;hsa-miR-26b-3p;hsa-miR-1285-3p;hsa-miR-652-3p;hsa-miR-10b-5p;hsa-miR-98-5p;hsa-miR-2…	Under represented	37.7901	31
Diseases Published	Peridontitis_underexpressed	1	0.169006	0.0770904	hsa-miR-15b-3p;hsa-miR-30d-3p;hsa-miR-152-3p;hsa-miR-548e-3p;hsa-miR-223-5p;hsa-miR-29b-3p;hsa-miR-532-3p;hsa-miR-330-5p;hsa-miR-589-5p;hsa-miR-335-3p;hsa-miR-425-3p;hsa-miR-22-5p;hsa-miR-30d-5p;hsa-miR-484;hsa-miR-148a-3p;hsa-miR-15a-5p;hsa-miR-18b-3p;hsa-miR-106b-5p;hsa-miR-342-3p;hsa-miR-148b-3p;hsa-miR-143-3p;hsa-miR-548o-5p;hsa-miR-941;hsa-miR-616-5p;hsa-miR-1285-3p;hsa-miR-192-5p;hsa-let-7i…	Under represented	42.8359	36
Diseases Published	Peridontitis_overexpressed	1	0.176683	0.0836919	hsa-miR-548h-5p;hsa-miR-660-5p;hsa-miR-142-5p;hsa-miR-101-3p;hsa-miR-215-5p;hsa-miR-181a-3p;hsa-miR-28-5p;hsa-let-7f-5p;hsa-miR-425-5p;hsa-miR-7-1-3p;hsa-miR-30b-5p;hsa-let-7g-5p;hsa-miR-30a-5p;hsa-let-7a-5p;hsa-miR-144-5p;hsa-miR-146b-5p;hsa-let-7f-2-3p;hsa-let-7e-5p;hsa-miR-454-5p;hsa-miR-21-5p;hsa-miR-144-3p;hsa-miR-486-3p;hsa-miR-222-3p;hsa-miR-424-3p;hsa-miR-423-3p;hsa-let-7i-5p;hsa-miR-223-…	Over represented	40.3667	47
Diseases Published	Multiple_sclerosis_underexpressed	1	0.187872	0.0922878	hsa-miR-660-5p;hsa-miR-142-5p;hsa-miR-101-3p;hsa-let-7f-5p;hsa-miR-30d-3p;hsa-let-7g-5p;hsa-miR-30a-5p;hsa-let-7a-5p;hsa-miR-152-3p;hsa-miR-146b-5p;hsa-let-7e-5p;hsa-miR-454-5p;hsa-miR-21-5p;hsa-miR-144-3p;hsa-miR-29b-3p;hsa-miR-330-5p;hsa-miR-589-5p;hsa-miR-126-5p;hsa-miR-22-5p;hsa-miR-30d-5p;hsa-miR-484;hsa-miR-423-3p;hsa-let-7i-5p;hsa-miR-223-3p;hsa-miR-18b-3p;hsa-miR-106b-5p;hsa-miR-7-5p;hsa-…	Over represented	39.6152	46
Diseases Published	COPD_significant	1	0.201285	0.102408	hsa-miR-215-5p;hsa-miR-576-5p;hsa-miR-28-5p;hsa-miR-7-1-3p;hsa-let-7a-5p;hsa-miR-144-5p;hsa-miR-152-3p;hsa-miR-144-3p;hsa-miR-330-5p;hsa-miR-222-3p;hsa-miR-423-3p;hsa-miR-182-5p;hsa-miR-143-3p;hsa-miR-192-5p;hsa-miR-32-5p;	Under represented	20.1834	15
Diseases Published	Multiple_sclerosis_overexpressed	1	0.204706	0.10774	hsa-miR-15b-3p;hsa-miR-548h-5p;hsa-miR-215-5p;hsa-miR-181a-3p;hsa-miR-28-5p;hsa-miR-425-5p;hsa-miR-7-1-3p;hsa-miR-144-5p;hsa-miR-548e-3p;hsa-let-7f-2-3p;hsa-miR-486-3p;hsa-miR-223-5p;hsa-miR-532-3p;hsa-miR-222-3p;hsa-miR-335-3p;hsa-miR-425-3p;hsa-miR-424-3p;hsa-miR-148a-3p;hsa-miR-15a-5p;hsa-miR-182-5p;hsa-miR-548k;hsa-miR-342-3p;hsa-miR-744-5p;hsa-miR-148b-3p;hsa-let-7a-3p;hsa-miR-502-3p;hsa-miR…	Under represented	44.0169	38
Diseases Published	Melanoma_significant	1	0.232249	0.126311	hsa-miR-15b-3p;hsa-miR-548h-5p;hsa-miR-142-5p;hsa-miR-215-5p;hsa-miR-576-5p;hsa-miR-425-5p;hsa-let-7g-5p;hsa-miR-30a-5p;hsa-miR-144-5p;hsa-miR-152-3p;hsa-miR-146b-5p;hsa-let-7f-2-3p;hsa-miR-190a-5p;hsa-let-7e-5p;hsa-miR-486-3p;hsa-miR-223-5p;hsa-miR-589-5p;hsa-miR-126-5p;hsa-miR-22-5p;hsa-miR-30d-5p;hsa-miR-484;hsa-miR-424-3p;hsa-miR-423-3p;hsa-let-7i-5p;hsa-miR-148a-3p;hsa-miR-15a-5p;hsa-miR-223…	Over represented	42.4065	48
Diseases Published	Benign_Prostate_Hyperplasia_Significant	1	0.266062	0.149368	hsa-miR-660-5p;hsa-miR-101-3p;hsa-let-7g-5p;hsa-let-7a-5p;hsa-miR-144-5p;hsa-miR-146b-5p;hsa-miR-21-5p;hsa-miR-144-3p;hsa-miR-222-3p;hsa-miR-148a-3p;hsa-miR-106b-5p;hsa-miR-148b-3p;hsa-miR-616-5p;hsa-miR-766-3p;hsa-miR-25-5p;hsa-miR-93-3p;hsa-miR-32-5p;	Over represented	13.2051	17
Diseases Published	Tumor_of_Stomache_significant	1	0.267917	0.15511	hsa-miR-142-5p;hsa-miR-28-5p;hsa-let-7f-5p;hsa-miR-425-5p;hsa-let-7g-5p;hsa-miR-144-5p;hsa-miR-454-5p;hsa-miR-424-3p;hsa-miR-223-3p;hsa-miR-106b-5p;hsa-miR-342-3p;hsa-let-7a-3p;hsa-miR-652-3p;hsa-miR-324-3p;hsa-miR-625-5p;hsa-miR-142-3p;	Under represented	20.2907	16
Diseases Published	COPD_Overexpressed	1	0.328949	0.199112	hsa-miR-548h-5p;hsa-miR-660-5p;hsa-miR-181a-3p;hsa-miR-30b-5p;hsa-let-7g-5p;hsa-let-7a-5p;hsa-miR-144-5p;hsa-miR-548e-3p;hsa-let-7f-2-3p;hsa-let-7e-5p;hsa-miR-454-5p;hsa-miR-21-5p;hsa-miR-144-3p;hsa-miR-223-5p;hsa-miR-29b-3p;hsa-miR-222-3p;hsa-miR-335-3p;hsa-miR-425-3p;hsa-miR-424-3p;hsa-miR-148a-3p;hsa-miR-18b-3p;hsa-miR-106b-5p;hsa-miR-7-5p;hsa-miR-548k;hsa-miR-502-3p;hsa-miR-16-2-3p;hsa-miR-65…	Under represented	43.2654	39
Diseases Published	Tumor_of_Stomache_overexpressed	1	0.328949	0.201986	hsa-miR-660-5p;hsa-miR-181a-3p;hsa-miR-28-5p;hsa-miR-425-5p;hsa-miR-7-1-3p;hsa-miR-30a-5p;hsa-miR-144-5p;hsa-miR-152-3p;hsa-miR-548e-3p;hsa-miR-146b-5p;hsa-miR-454-5p;hsa-miR-21-5p;hsa-miR-144-3p;hsa-miR-330-5p;hsa-miR-222-3p;hsa-miR-425-3p;hsa-miR-424-3p;hsa-let-7i-5p;hsa-miR-148a-3p;hsa-miR-18b-3p;hsa-miR-106b-5p;hsa-miR-664a-3p;hsa-miR-342-3p;hsa-miR-744-5p;hsa-miR-148b-3p;hsa-let-7a-3p;hsa-mi…	Over represented	40.7961	45
Diseases Published	Glioma_significant	1	0.340681	0.215167	hsa-miR-215-5p;hsa-miR-181a-3p;hsa-miR-30d-3p;hsa-miR-7-1-3p;hsa-miR-30a-5p;hsa-miR-152-3p;hsa-let-7f-2-3p;hsa-miR-190a-5p;hsa-miR-22-5p;hsa-miR-182-5p;hsa-miR-106b-5p;hsa-miR-1180-3p;hsa-miR-1234-3p;hsa-let-7i-3p;hsa-miR-25-5p;hsa-miR-32-5p;	Under represented	19.4318	16
Diseases Published	Pancreatic_cancer_ducatal_underexpressed	1	0.342226	0.222147	hsa-miR-548h-5p;hsa-miR-142-5p;hsa-miR-101-3p;hsa-miR-576-5p;hsa-let-7f-5p;hsa-miR-30d-3p;hsa-miR-30b-5p;hsa-let-7g-5p;hsa-miR-146b-5p;hsa-miR-454-5p;hsa-miR-21-5p;hsa-miR-144-3p;hsa-miR-486-3p;hsa-miR-223-5p;hsa-miR-532-3p;hsa-miR-330-5p;hsa-miR-335-3p;hsa-miR-126-5p;hsa-miR-22-5p;hsa-miR-30d-5p;hsa-miR-423-3p;hsa-miR-15a-5p;hsa-miR-223-3p;hsa-miR-548k;hsa-miR-548o-5p;hsa-miR-26b-3p;hsa-miR-1234…	Under represented	40.9035	37
Diseases Published	Pancreatic_cancer_ducatal_overexpressed	1	0.34421	0.229473	hsa-miR-15b-3p;hsa-miR-660-5p;hsa-miR-215-5p;hsa-miR-181a-3p;hsa-miR-28-5p;hsa-miR-7-1-3p;hsa-miR-30a-5p;hsa-let-7a-5p;hsa-miR-144-5p;hsa-miR-152-3p;hsa-miR-548e-3p;hsa-let-7f-2-3p;hsa-let-7e-5p;hsa-miR-29b-3p;hsa-miR-589-5p;hsa-miR-222-3p;hsa-miR-425-3p;hsa-miR-424-3p;hsa-let-7i-5p;hsa-miR-148a-3p;hsa-miR-182-5p;hsa-miR-18b-3p;hsa-miR-106b-5p;hsa-miR-7-5p;hsa-miR-664a-3p;hsa-miR-1180-3p;hsa-miR-…	Over represented	45.1978	49
Diseases Published	Lung_cancer_significant	1	0.359101	0.247588	hsa-miR-660-5p;hsa-miR-101-3p;hsa-miR-215-5p;hsa-miR-576-5p;hsa-miR-181a-3p;hsa-miR-30b-5p;hsa-miR-30a-5p;hsa-let-7a-5p;hsa-miR-144-5p;hsa-let-7f-2-3p;hsa-miR-144-3p;hsa-miR-223-5p;hsa-miR-330-5p;hsa-miR-589-5p;hsa-miR-222-3p;hsa-miR-425-3p;hsa-miR-126-5p;hsa-miR-30d-5p;hsa-miR-484;hsa-miR-423-3p;hsa-miR-148a-3p;hsa-miR-223-3p;hsa-miR-106b-5p;hsa-miR-664a-3p;hsa-miR-1180-3p;hsa-miR-744-5p;hsa-miR…	Over represented	35.5356	39
Diseases Published	Tumor_of_Stomache_underexpressed	1	0.359101	0.252001	hsa-miR-15b-3p;hsa-miR-548h-5p;hsa-miR-142-5p;hsa-miR-101-3p;hsa-miR-215-5p;hsa-miR-576-5p;hsa-let-7f-5p;hsa-miR-30d-3p;hsa-miR-30b-5p;hsa-let-7g-5p;hsa-let-7a-5p;hsa-let-7f-2-3p;hsa-miR-190a-5p;hsa-let-7e-5p;hsa-miR-486-3p;hsa-miR-223-5p;hsa-miR-29b-3p;hsa-miR-589-5p;hsa-miR-335-3p;hsa-miR-22-5p;hsa-miR-30d-5p;hsa-miR-484;hsa-miR-423-3p;hsa-miR-15a-5p;hsa-miR-223-3p;hsa-miR-182-5p;hsa-miR-7-5p;h…	Under represented	43.4801	40
Diseases Published	COPD_Underexpressed	1	0.359396	0.258825	hsa-miR-15b-3p;hsa-miR-142-5p;hsa-miR-101-3p;hsa-miR-215-5p;hsa-miR-28-5p;hsa-let-7f-5p;hsa-miR-30d-3p;hsa-miR-7-1-3p;hsa-miR-30a-5p;hsa-miR-152-3p;hsa-miR-146b-5p;hsa-miR-190a-5p;hsa-miR-486-3p;hsa-miR-532-3p;hsa-miR-330-5p;hsa-miR-589-5p;hsa-miR-126-5p;hsa-miR-22-5p;hsa-miR-484;hsa-miR-423-3p;hsa-let-7i-5p;hsa-miR-15a-5p;hsa-miR-223-3p;hsa-miR-182-5p;hsa-miR-664a-3p;hsa-miR-1180-3p;hsa-miR-744-…	Over represented	42.6212	46
Diseases Published	Acute_Myocardial_Infraction_Significant	1	0.359396	0.264818	hsa-miR-576-5p;hsa-miR-28-5p;hsa-miR-425-5p;hsa-let-7g-5p;hsa-miR-152-3p;hsa-miR-146b-5p;hsa-let-7f-2-3p;hsa-miR-454-5p;hsa-miR-21-5p;hsa-miR-532-3p;hsa-miR-589-5p;hsa-miR-335-3p;hsa-miR-126-5p;hsa-miR-22-5p;hsa-miR-182-5p;hsa-miR-7-5p;hsa-miR-342-3p;hsa-miR-744-5p;hsa-miR-143-3p;hsa-miR-1234-3p;hsa-miR-1285-3p;hsa-miR-98-5p;hsa-miR-10a-5p;hsa-miR-324-3p;hsa-miR-93-3p;hsa-miR-32-5p;hsa-miR-142-3p;	Over represented	24.0483	27
Diseases Published	Renal_Cancer_significant	1	0.471458	0.358329	hsa-miR-660-5p;hsa-miR-142-5p;hsa-let-7f-5p;hsa-miR-30a-5p;hsa-miR-144-5p;hsa-miR-144-3p;hsa-miR-223-5p;hsa-miR-532-3p;hsa-miR-330-5p;hsa-miR-589-5p;hsa-miR-222-3p;hsa-miR-425-3p;hsa-miR-484;hsa-miR-148a-3p;hsa-miR-223-3p;hsa-miR-18b-3p;hsa-miR-106b-5p;hsa-miR-664a-3p;hsa-miR-1180-3p;hsa-miR-502-3p;hsa-miR-26b-3p;hsa-miR-16-2-3p;hsa-miR-192-5p;hsa-miR-652-3p;hsa-miR-30e-5p;hsa-miR-25-5p;hsa-miR-4…	Under represented	35.1062	33
Diseases Published	Wilms_tumor_underexpressed	1	0.471458	0.369617	hsa-miR-142-5p;hsa-miR-215-5p;hsa-miR-28-5p;hsa-miR-30d-3p;hsa-miR-7-1-3p;hsa-miR-152-3p;hsa-miR-146b-5p;hsa-miR-486-3p;hsa-miR-532-3p;hsa-miR-330-5p;hsa-miR-589-5p;hsa-miR-425-3p;hsa-miR-126-5p;hsa-miR-484;hsa-miR-423-3p;hsa-miR-223-3p;hsa-miR-18b-3p;hsa-miR-548k;hsa-miR-664a-3p;hsa-miR-1180-3p;hsa-miR-342-3p;hsa-miR-744-5p;hsa-let-7a-3p;hsa-miR-548o-5p;hsa-miR-502-3p;hsa-miR-941;hsa-miR-26b-3p;…	Under represented	44.9831	43
Diseases Published	Colon_Cancer_significant	1	0.471458	0.372204	hsa-miR-660-5p;hsa-miR-142-5p;hsa-miR-101-3p;hsa-miR-576-5p;hsa-miR-28-5p;hsa-miR-30a-5p;hsa-let-7a-5p;hsa-miR-144-5p;hsa-miR-21-5p;hsa-miR-144-3p;hsa-miR-223-5p;hsa-miR-29b-3p;hsa-miR-330-5p;hsa-miR-589-5p;hsa-miR-222-3p;hsa-miR-425-3p;hsa-miR-126-5p;hsa-miR-484;hsa-miR-423-3p;hsa-miR-148a-3p;hsa-miR-223-3p;hsa-miR-18b-3p;hsa-miR-106b-5p;hsa-miR-664a-3p;hsa-miR-1180-3p;hsa-miR-342-3p;hsa-miR-744…	Over represented	43.0507	45
Diseases Published	Dilatative_cardiomyopathie_Significant	1	0.495448	0.399835	hsa-miR-660-5p;hsa-miR-142-5p;hsa-miR-181a-3p;hsa-miR-28-5p;hsa-let-7a-5p;hsa-miR-144-5p;hsa-miR-152-3p;hsa-let-7f-2-3p;hsa-miR-144-3p;hsa-miR-486-3p;hsa-miR-223-5p;hsa-miR-330-5p;hsa-miR-222-3p;hsa-miR-484;hsa-let-7i-5p;hsa-miR-182-5p;hsa-miR-548o-5p;hsa-miR-25-5p;hsa-miR-451a;hsa-miR-32-5p;hsa-let-7c-5p;	Under represented	22.5452	21
Diseases Published	Pancreatic_cancer_ducatal_significant	1	0.515445	0.432483	hsa-miR-576-5p;hsa-miR-7-1-3p;hsa-miR-29b-3p;hsa-miR-589-5p;hsa-miR-222-3p;hsa-miR-126-5p;hsa-miR-148a-3p;hsa-miR-182-5p;hsa-miR-106b-5p;hsa-miR-342-3p;hsa-miR-744-5p;hsa-miR-502-3p;hsa-miR-1285-3p;hsa-miR-98-5p;hsa-miR-324-3p;hsa-miR-146a-5p;	Under represented	17.1773	16
Diseases Published	Pancreatitis_significant	1	0.515445	0.443999	hsa-miR-181a-3p;hsa-miR-7-1-3p;hsa-miR-222-3p;hsa-miR-126-5p;hsa-miR-148a-3p;hsa-miR-1285-3p;hsa-miR-652-3p;hsa-miR-324-3p;hsa-miR-150-3p;hsa-miR-146a-5p;hsa-miR-142-3p;	Under represented	12.0241	11
Diseases Published	Dilatative_cardiomyopathie_Overexpressed	1	0.515445	0.457996	hsa-miR-15b-3p;hsa-miR-548h-5p;hsa-miR-660-5p;hsa-miR-101-3p;hsa-miR-181a-3p;hsa-miR-30d-3p;hsa-miR-30b-5p;hsa-let-7g-5p;hsa-let-7a-5p;hsa-miR-144-5p;hsa-miR-548e-3p;hsa-miR-146b-5p;hsa-let-7f-2-3p;hsa-let-7e-5p;hsa-miR-21-5p;hsa-miR-144-3p;hsa-miR-223-5p;hsa-miR-29b-3p;hsa-miR-222-3p;hsa-miR-335-3p;hsa-miR-22-5p;hsa-miR-424-3p;hsa-let-7i-5p;hsa-miR-15a-5p;hsa-miR-106b-5p;hsa-miR-7-5p;hsa-miR-548…	Under represented	41.9771	41
Diseases Published	Benign_Prostate_Hyperplasia_Underexpressed	1	0.515445	0.466329	hsa-miR-548h-5p;hsa-miR-142-5p;hsa-miR-215-5p;hsa-miR-28-5p;hsa-miR-425-5p;hsa-miR-30b-5p;hsa-miR-152-3p;hsa-miR-548e-3p;hsa-let-7f-2-3p;hsa-miR-486-3p;hsa-miR-532-3p;hsa-miR-330-5p;hsa-miR-126-5p;hsa-miR-30d-5p;hsa-miR-484;hsa-miR-423-3p;hsa-miR-15a-5p;hsa-miR-223-3p;hsa-miR-182-5p;hsa-miR-548k;hsa-miR-664a-3p;hsa-miR-342-3p;hsa-miR-744-5p;hsa-let-7a-3p;hsa-miR-548o-5p;hsa-miR-502-3p;hsa-miR-26b…	Under represented	44.8758	44
Diseases Published	Benign_Prostate_Hyperplasia_OverExpressed	1	0.515445	0.477264	hsa-miR-15b-3p;hsa-miR-660-5p;hsa-miR-101-3p;hsa-miR-181a-3p;hsa-let-7f-5p;hsa-miR-30d-3p;hsa-miR-7-1-3p;hsa-let-7g-5p;hsa-miR-30a-5p;hsa-let-7a-5p;hsa-miR-144-5p;hsa-miR-146b-5p;hsa-let-7e-5p;hsa-miR-454-5p;hsa-miR-21-5p;hsa-miR-144-3p;hsa-miR-223-5p;hsa-miR-29b-3p;hsa-miR-589-5p;hsa-miR-222-3p;hsa-miR-335-3p;hsa-miR-425-3p;hsa-miR-22-5p;hsa-miR-424-3p;hsa-let-7i-5p;hsa-miR-148a-3p;hsa-miR-18b-3…	Over represented	40.2593	41
Diseases Published	Wilms_tumor_overexpressed	1	0.515445	0.477264	hsa-miR-15b-3p;hsa-miR-548h-5p;hsa-miR-660-5p;hsa-miR-101-3p;hsa-miR-181a-3p;hsa-let-7f-5p;hsa-miR-425-5p;hsa-miR-30b-5p;hsa-let-7g-5p;hsa-miR-30a-5p;hsa-let-7a-5p;hsa-miR-144-5p;hsa-miR-548e-3p;hsa-let-7f-2-3p;hsa-let-7e-5p;hsa-miR-454-5p;hsa-miR-21-5p;hsa-miR-144-3p;hsa-miR-223-5p;hsa-miR-29b-3p;hsa-miR-222-3p;hsa-miR-335-3p;hsa-miR-22-5p;hsa-miR-424-3p;hsa-let-7i-5p;hsa-miR-148a-3p;hsa-miR-15a…	Over represented	40.2593	41
Diseases Published	Sarcoidosis_underexpressed	1	0.515445	0.486863	hsa-miR-548h-5p;hsa-miR-142-5p;hsa-miR-215-5p;hsa-miR-576-5p;hsa-miR-30d-3p;hsa-miR-425-5p;hsa-miR-30b-5p;hsa-miR-30a-5p;hsa-miR-548e-3p;hsa-miR-190a-5p;hsa-miR-454-5p;hsa-miR-29b-3p;hsa-miR-532-3p;hsa-miR-330-5p;hsa-miR-589-5p;hsa-miR-335-3p;hsa-miR-126-5p;hsa-miR-22-5p;hsa-miR-30d-5p;hsa-miR-484;hsa-miR-423-3p;hsa-miR-223-3p;hsa-miR-18b-3p;hsa-miR-7-5p;hsa-miR-548k;hsa-miR-664a-3p;hsa-miR-1180-…	Over represented	47.345	48
Diseases Published	Dilatative_cardiomyopathie_Underexpressed	1	0.515445	0.488316	hsa-miR-142-5p;hsa-miR-215-5p;hsa-miR-28-5p;hsa-let-7f-5p;hsa-miR-425-5p;hsa-miR-7-1-3p;hsa-miR-30a-5p;hsa-miR-152-3p;hsa-miR-454-5p;hsa-miR-486-3p;hsa-miR-532-3p;hsa-miR-330-5p;hsa-miR-589-5p;hsa-miR-425-3p;hsa-miR-126-5p;hsa-miR-30d-5p;hsa-miR-484;hsa-miR-423-3p;hsa-miR-148a-3p;hsa-miR-223-3p;hsa-miR-182-5p;hsa-miR-18b-3p;hsa-miR-664a-3p;hsa-miR-744-5p;hsa-miR-148b-3p;hsa-miR-143-3p;hsa-miR-941…	Over represented	43.3727	44
Diseases Published	Sarcoidosis_overexpressed	1	0.526828	0.515933	hsa-miR-15b-3p;hsa-miR-660-5p;hsa-miR-101-3p;hsa-miR-181a-3p;hsa-miR-28-5p;hsa-let-7f-5p;hsa-miR-7-1-3p;hsa-let-7g-5p;hsa-let-7a-5p;hsa-miR-144-5p;hsa-miR-152-3p;hsa-miR-146b-5p;hsa-let-7f-2-3p;hsa-let-7e-5p;hsa-miR-21-5p;hsa-miR-144-3p;hsa-miR-486-3p;hsa-miR-223-5p;hsa-miR-222-3p;hsa-miR-425-3p;hsa-miR-424-3p;hsa-let-7i-5p;hsa-miR-148a-3p;hsa-miR-15a-5p;hsa-miR-182-5p;hsa-miR-106b-5p;hsa-miR-744…	Over represented	40.6888	41
Diseases Published	Pancreatitis_underexpressed	1	0.526828	0.525462	hsa-miR-15b-3p;hsa-miR-548h-5p;hsa-miR-660-5p;hsa-miR-142-5p;hsa-miR-101-3p;hsa-miR-576-5p;hsa-let-7f-5p;hsa-miR-30d-3p;hsa-miR-30b-5p;hsa-let-7g-5p;hsa-miR-548e-3p;hsa-miR-146b-5p;hsa-miR-190a-5p;hsa-let-7e-5p;hsa-miR-454-5p;hsa-miR-21-5p;hsa-miR-144-3p;hsa-miR-486-3p;hsa-miR-223-5p;hsa-miR-330-5p;hsa-miR-126-5p;hsa-miR-22-5p;hsa-miR-30d-5p;hsa-miR-15a-5p;hsa-miR-223-3p;hsa-miR-7-5p;hsa-miR-548k…	Under represented	41.2256	41
Diseases Published	Pancreatitis_overexpressed	1	0.526828	0.526828	hsa-miR-215-5p;hsa-miR-181a-3p;hsa-miR-28-5p;hsa-miR-7-1-3p;hsa-miR-30a-5p;hsa-let-7a-5p;hsa-miR-144-5p;hsa-miR-152-3p;hsa-let-7f-2-3p;hsa-miR-29b-3p;hsa-miR-532-3p;hsa-miR-589-5p;hsa-miR-222-3p;hsa-miR-335-3p;hsa-miR-425-3p;hsa-miR-424-3p;hsa-miR-423-3p;hsa-let-7i-5p;hsa-miR-148a-3p;hsa-miR-18b-3p;hsa-miR-106b-5p;hsa-miR-1180-3p;hsa-miR-342-3p;hsa-miR-744-5p;hsa-miR-148b-3p;hsa-let-7a-3p;hsa-miR…	Over represented	43.8022	44
Immune cells Published	CD15	4.86271e-16	4.86271e-16	4.05226e-17	hsa-miR-15b-3p;hsa-miR-660-5p;hsa-miR-142-5p;hsa-miR-101-3p;hsa-miR-215-5p;hsa-miR-181a-3p;hsa-miR-28-5p;hsa-let-7f-5p;hsa-miR-425-5p;hsa-miR-7-1-3p;hsa-miR-30b-5p;hsa-let-7g-5p;hsa-miR-30a-5p;hsa-let-7a-5p;hsa-miR-548e-3p;hsa-miR-146b-5p;hsa-let-7e-5p;hsa-miR-21-5p;hsa-miR-144-3p;hsa-miR-223-5p;hsa-miR-29b-3p;hsa-miR-532-3p;hsa-miR-222-3p;hsa-miR-425-3p;hsa-miR-22-5p;hsa-miR-30d-5p;hsa-miR-484;h…	Over represented	24.605	62
Immune cells Published	Exosome_specific	2.43833e-14	1.21916e-14	2.03194e-15	hsa-miR-548h-5p;hsa-miR-576-5p;hsa-miR-30d-3p;hsa-miR-144-5p;hsa-let-7f-2-3p;hsa-miR-190a-5p;hsa-miR-454-5p;hsa-miR-330-5p;hsa-miR-589-5p;hsa-miR-335-3p;hsa-miR-126-5p;hsa-miR-424-3p;hsa-miR-182-5p;hsa-miR-18b-3p;hsa-miR-548k;hsa-miR-550a-5p;hsa-miR-1180-3p;hsa-miR-4326;hsa-let-7a-3p;hsa-miR-550b-3p;hsa-miR-3909;hsa-miR-941;hsa-miR-616-5p;hsa-miR-1285-3p;hsa-miR-10b-5p;hsa-miR-3615;hsa-miR-25-5p;…	Under represented	66.2319	30
Immune cells Published	CD14_specific	1.60009e-13	5.33364e-14	1.33341e-14	hsa-miR-548h-5p;hsa-miR-576-5p;hsa-miR-30d-3p;hsa-miR-144-5p;hsa-let-7f-2-3p;hsa-miR-190a-5p;hsa-miR-454-5p;hsa-miR-330-5p;hsa-miR-589-5p;hsa-miR-335-3p;hsa-miR-126-5p;hsa-miR-424-3p;hsa-miR-182-5p;hsa-miR-18b-3p;hsa-miR-548k;hsa-miR-550a-5p;hsa-miR-4326;hsa-let-7a-3p;hsa-miR-550b-3p;hsa-miR-3909;hsa-miR-941;hsa-miR-616-5p;hsa-miR-1285-3p;hsa-miR-10b-5p;hsa-miR-3615;hsa-miR-25-5p;hsa-miR-548h-3p;…	Under represented	65.2639	30
Immune cells Published	CD56	4.27475e-13	1.06869e-13	3.56229e-14	hsa-miR-660-5p;hsa-miR-142-5p;hsa-miR-101-3p;hsa-miR-215-5p;hsa-miR-181a-3p;hsa-miR-28-5p;hsa-let-7f-5p;hsa-miR-425-5p;hsa-miR-7-1-3p;hsa-miR-30b-5p;hsa-let-7g-5p;hsa-let-7a-5p;hsa-miR-152-3p;hsa-miR-146b-5p;hsa-let-7e-5p;hsa-miR-21-5p;hsa-miR-144-3p;hsa-miR-29b-3p;hsa-miR-532-3p;hsa-miR-222-3p;hsa-miR-425-3p;hsa-miR-22-5p;hsa-miR-30d-5p;hsa-miR-484;hsa-let-7i-5p;hsa-miR-148a-3p;hsa-miR-15a-5p;hs…	Over represented	19.9261	52
Immune cells Published	CD3_specific	2.16862e-12	4.33723e-13	1.80718e-13	hsa-miR-548h-5p;hsa-miR-576-5p;hsa-miR-30d-3p;hsa-miR-144-5p;hsa-let-7f-2-3p;hsa-miR-190a-5p;hsa-miR-454-5p;hsa-miR-330-5p;hsa-miR-589-5p;hsa-miR-335-3p;hsa-miR-126-5p;hsa-miR-424-3p;hsa-miR-182-5p;hsa-miR-18b-3p;hsa-miR-548k;hsa-miR-550a-5p;hsa-miR-4326;hsa-let-7a-3p;hsa-miR-550b-3p;hsa-miR-3909;hsa-miR-941;hsa-miR-616-5p;hsa-miR-1285-3p;hsa-miR-10b-5p;hsa-miR-3615;hsa-miR-25-5p;hsa-miR-548h-3p;…	Under represented	62.9244	29
Immune cells Published	CD56_specific	8.13274e-12	1.35546e-12	6.77728e-13	hsa-miR-548h-5p;hsa-miR-576-5p;hsa-miR-30d-3p;hsa-miR-144-5p;hsa-miR-152-3p;hsa-let-7f-2-3p;hsa-miR-190a-5p;hsa-miR-454-5p;hsa-miR-330-5p;hsa-miR-589-5p;hsa-miR-335-3p;hsa-miR-126-5p;hsa-miR-424-3p;hsa-miR-182-5p;hsa-miR-18b-3p;hsa-miR-548k;hsa-miR-550a-5p;hsa-miR-4326;hsa-let-7a-3p;hsa-miR-550b-3p;hsa-miR-3909;hsa-miR-941;hsa-miR-616-5p;hsa-miR-1285-3p;hsa-miR-10b-5p;hsa-miR-3615;hsa-miR-25-5p;h…	Under represented	63.0857	30
Immune cells Published	CD19_specific	1.22818e-11	1.75454e-12	1.02348e-12	hsa-miR-548h-5p;hsa-miR-576-5p;hsa-miR-30d-3p;hsa-miR-144-5p;hsa-let-7f-2-3p;hsa-miR-190a-5p;hsa-miR-454-5p;hsa-miR-486-3p;hsa-miR-330-5p;hsa-miR-589-5p;hsa-miR-335-3p;hsa-miR-126-5p;hsa-miR-424-3p;hsa-miR-182-5p;hsa-miR-18b-3p;hsa-miR-548k;hsa-miR-550a-5p;hsa-miR-4326;hsa-let-7a-3p;hsa-miR-550b-3p;hsa-miR-3909;hsa-miR-941;hsa-miR-616-5p;hsa-miR-1285-3p;hsa-miR-10b-5p;hsa-miR-3615;hsa-miR-25-5p;h…	Under represented	62.8437	30
Immune cells Published	CD3	2.38939e-11	2.98674e-12	1.99116e-12	hsa-miR-660-5p;hsa-miR-142-5p;hsa-miR-101-3p;hsa-miR-215-5p;hsa-miR-28-5p;hsa-let-7f-5p;hsa-miR-425-5p;hsa-miR-7-1-3p;hsa-miR-30b-5p;hsa-let-7g-5p;hsa-let-7a-5p;hsa-miR-146b-5p;hsa-let-7e-5p;hsa-miR-21-5p;hsa-miR-29b-3p;hsa-miR-222-3p;hsa-miR-425-3p;hsa-miR-30d-5p;hsa-miR-484;hsa-let-7i-5p;hsa-miR-148a-3p;hsa-miR-15a-5p;hsa-miR-223-3p;hsa-miR-106b-5p;hsa-miR-7-5p;hsa-miR-664a-3p;hsa-miR-342-3p;hs…	Over represented	16.6992	45
Immune cells Published	CD19	5.62735e-11	6.25261e-12	4.68946e-12	hsa-miR-660-5p;hsa-miR-142-5p;hsa-miR-101-3p;hsa-miR-28-5p;hsa-let-7f-5p;hsa-miR-425-5p;hsa-miR-7-1-3p;hsa-miR-30b-5p;hsa-let-7g-5p;hsa-let-7a-5p;hsa-miR-146b-5p;hsa-miR-21-5p;hsa-miR-144-3p;hsa-miR-486-3p;hsa-miR-223-5p;hsa-miR-29b-3p;hsa-miR-222-3p;hsa-miR-425-3p;hsa-miR-30d-5p;hsa-miR-484;hsa-let-7i-5p;hsa-miR-148a-3p;hsa-miR-15a-5p;hsa-miR-223-3p;hsa-miR-106b-5p;hsa-miR-7-5p;hsa-miR-664a-3p;h…	Over represented	16.3765	44
Immune cells Published	CD14	9.10268e-11	9.10268e-12	7.58557e-12	hsa-miR-15b-3p;hsa-miR-660-5p;hsa-miR-142-5p;hsa-miR-101-3p;hsa-miR-181a-3p;hsa-miR-28-5p;hsa-let-7f-5p;hsa-miR-425-5p;hsa-miR-7-1-3p;hsa-miR-30b-5p;hsa-let-7g-5p;hsa-miR-30a-5p;hsa-let-7a-5p;hsa-miR-146b-5p;hsa-let-7e-5p;hsa-miR-21-5p;hsa-miR-223-5p;hsa-miR-29b-3p;hsa-miR-532-3p;hsa-miR-222-3p;hsa-miR-425-3p;hsa-miR-22-5p;hsa-miR-30d-5p;hsa-miR-484;hsa-miR-423-3p;hsa-let-7i-5p;hsa-miR-148a-3p;hs…	Over represented	20.8941	50
Immune cells Published	CD15_specific	1.84176e-10	1.67433e-11	1.5348e-11	hsa-miR-548h-5p;hsa-miR-576-5p;hsa-miR-30d-3p;hsa-miR-144-5p;hsa-miR-548e-3p;hsa-let-7f-2-3p;hsa-miR-190a-5p;hsa-miR-454-5p;hsa-miR-330-5p;hsa-miR-589-5p;hsa-miR-335-3p;hsa-miR-126-5p;hsa-miR-424-3p;hsa-miR-182-5p;hsa-miR-18b-3p;hsa-miR-548k;hsa-miR-550a-5p;hsa-miR-4326;hsa-let-7a-3p;hsa-miR-143-3p;hsa-miR-550b-3p;hsa-miR-548o-5p;hsa-miR-3909;hsa-miR-941;hsa-miR-616-5p;hsa-miR-1285-3p;hsa-let-7i-…	Under represented	65.7479	35
Immune cells Published	Exosomes	0.0726206	0.00605172	0.00605172	hsa-miR-142-5p;hsa-miR-101-3p;hsa-let-7f-5p;hsa-miR-425-5p;hsa-miR-30b-5p;hsa-let-7g-5p;hsa-let-7a-5p;hsa-miR-21-5p;hsa-miR-144-3p;hsa-miR-30d-5p;hsa-let-7i-5p;hsa-miR-15a-5p;hsa-miR-223-3p;hsa-miR-106b-5p;hsa-miR-1180-3p;hsa-miR-1234-3p;hsa-miR-652-3p;hsa-miR-766-3p;hsa-miR-30e-5p;hsa-miR-324-3p;hsa-miR-451a;hsa-miR-150-3p;hsa-miR-146a-5p;hsa-let-7c-5p;hsa-miR-142-3p;	Over represented	15.4084	25
Organs miRWalk	Dendritic_cells	9.12692e-08	5.03388e-08	3.18011e-10	hsa-let-7f-5p;hsa-miR-30d-3p;hsa-miR-30b-5p;hsa-let-7g-5p;hsa-miR-30a-5p;hsa-let-7a-5p;hsa-miR-152-3p;hsa-miR-146b-5p;hsa-let-7f-2-3p;hsa-let-7e-5p;hsa-miR-21-5p;hsa-miR-223-5p;hsa-miR-29b-3p;hsa-miR-222-3p;hsa-miR-126-5p;hsa-miR-30d-5p;hsa-let-7i-5p;hsa-miR-148a-3p;hsa-miR-223-3p;hsa-miR-148b-3p;hsa-let-7a-3p;hsa-let-7i-3p;hsa-miR-30e-5p;hsa-miR-10b-5p;hsa-miR-10a-5p;hsa-miR-451a;hsa-miR-146a-5p…	Over represented	8.58824	28
Organs miRWalk	Leukocytes	1.00678e-07	5.03388e-08	3.50793e-10	hsa-miR-15b-3p;hsa-miR-142-5p;hsa-miR-101-3p;hsa-miR-215-5p;hsa-let-7f-5p;hsa-miR-30b-5p;hsa-let-7g-5p;hsa-let-7a-5p;hsa-miR-146b-5p;hsa-let-7f-2-3p;hsa-let-7e-5p;hsa-miR-21-5p;hsa-miR-486-3p;hsa-miR-223-5p;hsa-miR-29b-3p;hsa-miR-222-3p;hsa-miR-126-5p;hsa-miR-22-5p;hsa-let-7i-5p;hsa-miR-148a-3p;hsa-miR-15a-5p;hsa-miR-223-3p;hsa-miR-182-5p;hsa-miR-342-3p;hsa-let-7a-3p;hsa-miR-143-3p;hsa-miR-26b-3p…	Over represented	13.5294	36
Organs miRWalk	Blood_Platelets	4.5369e-07	1.5123e-07	1.5808e-09	hsa-miR-15b-3p;hsa-miR-142-5p;hsa-miR-101-3p;hsa-miR-181a-3p;hsa-miR-28-5p;hsa-let-7f-5p;hsa-miR-30b-5p;hsa-let-7g-5p;hsa-let-7a-5p;hsa-miR-146b-5p;hsa-let-7f-2-3p;hsa-let-7e-5p;hsa-miR-223-5p;hsa-miR-126-5p;hsa-let-7i-5p;hsa-miR-223-3p;hsa-miR-182-5p;hsa-miR-106b-5p;hsa-miR-7-5p;hsa-miR-342-3p;hsa-let-7a-3p;hsa-miR-143-3p;hsa-miR-26b-3p;hsa-miR-192-5p;hsa-let-7i-3p;hsa-miR-10b-5p;hsa-miR-10a-5p;…	Over represented	11.5294	32
Organs miRWalk	Hematopoietic_Stem_Cells	2.88888e-06	7.22221e-07	1.00658e-08	hsa-miR-142-5p;hsa-miR-181a-3p;hsa-let-7f-5p;hsa-miR-30b-5p;hsa-let-7g-5p;hsa-let-7a-5p;hsa-miR-144-5p;hsa-miR-146b-5p;hsa-let-7f-2-3p;hsa-let-7e-5p;hsa-miR-144-3p;hsa-miR-223-5p;hsa-miR-29b-3p;hsa-miR-222-3p;hsa-miR-126-5p;hsa-let-7i-5p;hsa-miR-148a-3p;hsa-miR-223-3p;hsa-miR-182-5p;hsa-miR-106b-5p;hsa-miR-342-3p;hsa-let-7a-3p;hsa-miR-143-3p;hsa-miR-26b-3p;hsa-let-7i-3p;hsa-miR-10b-5p;hsa-miR-10a…	Over represented	12.9412	33
Organs miRWalk	Erythroid_cells	9.50986e-06	1.90197e-06	3.31354e-08	hsa-let-7f-5p;hsa-let-7g-5p;hsa-let-7a-5p;hsa-let-7f-2-3p;hsa-let-7e-5p;hsa-miR-223-5p;hsa-let-7i-5p;hsa-miR-223-3p;hsa-let-7a-3p;hsa-let-7i-3p;hsa-miR-451a;hsa-miR-150-3p;hsa-let-7c-5p;	Over represented	2.47059	13
Organs miRWalk	Cervix_Uteri	2.32993e-05	3.88322e-06	8.11824e-08	hsa-miR-15b-3p;hsa-miR-101-3p;hsa-miR-181a-3p;hsa-miR-28-5p;hsa-let-7f-5p;hsa-miR-30d-3p;hsa-miR-425-5p;hsa-miR-7-1-3p;hsa-miR-30b-5p;hsa-let-7g-5p;hsa-miR-30a-5p;hsa-let-7a-5p;hsa-miR-152-3p;hsa-let-7f-2-3p;hsa-let-7e-5p;hsa-miR-21-5p;hsa-miR-223-5p;hsa-miR-29b-3p;hsa-miR-532-3p;hsa-miR-330-5p;hsa-miR-222-3p;hsa-miR-335-3p;hsa-miR-425-3p;hsa-miR-126-5p;hsa-miR-22-5p;hsa-miR-30d-5p;hsa-miR-484;hs…	Over represented	30	53
Organs miRWalk	Bone_and_Bones	3.88087e-05	5.18595e-06	1.35222e-07	hsa-miR-15b-3p;hsa-miR-142-5p;hsa-miR-101-3p;hsa-miR-181a-3p;hsa-miR-28-5p;hsa-let-7f-5p;hsa-miR-30d-3p;hsa-miR-30b-5p;hsa-let-7g-5p;hsa-miR-30a-5p;hsa-let-7a-5p;hsa-miR-152-3p;hsa-miR-146b-5p;hsa-let-7f-2-3p;hsa-let-7e-5p;hsa-miR-21-5p;hsa-miR-223-5p;hsa-miR-29b-3p;hsa-miR-589-5p;hsa-miR-222-3p;hsa-miR-335-3p;hsa-miR-126-5p;hsa-miR-22-5p;hsa-miR-30d-5p;hsa-miR-424-3p;hsa-miR-423-3p;hsa-let-7i-5p…	Over represented	31.2941	54
Organs miRWalk	Erythrocytes	4.14876e-05	5.18595e-06	1.44556e-07	hsa-miR-142-5p;hsa-miR-181a-3p;hsa-let-7f-5p;hsa-let-7g-5p;hsa-let-7a-5p;hsa-miR-144-5p;hsa-miR-152-3p;hsa-let-7f-2-3p;hsa-let-7e-5p;hsa-miR-144-3p;hsa-miR-223-5p;hsa-miR-126-5p;hsa-miR-484;hsa-let-7i-5p;hsa-miR-15a-5p;hsa-miR-223-3p;hsa-miR-342-3p;hsa-let-7a-3p;hsa-miR-26b-3p;hsa-miR-192-5p;hsa-let-7i-3p;hsa-miR-98-5p;hsa-miR-451a;hsa-miR-150-3p;hsa-miR-146a-5p;hsa-let-7c-5p;	Over represented	9.52941	26
Organs miRWalk	Blood_cells	0.000173304	1.87291e-05	6.03845e-07	hsa-miR-15b-3p;hsa-miR-142-5p;hsa-miR-181a-3p;hsa-miR-30b-5p;hsa-let-7a-5p;hsa-miR-144-5p;hsa-miR-146b-5p;hsa-let-7e-5p;hsa-miR-21-5p;hsa-miR-144-3p;hsa-miR-223-5p;hsa-miR-29b-3p;hsa-miR-222-3p;hsa-miR-126-5p;hsa-miR-22-5p;hsa-miR-424-3p;hsa-miR-148a-3p;hsa-miR-15a-5p;hsa-miR-223-3p;hsa-miR-182-5p;hsa-miR-106b-5p;hsa-miR-7-5p;hsa-miR-342-3p;hsa-miR-143-3p;hsa-miR-26b-3p;hsa-miR-451a;hsa-miR-150-3…	Over represented	13.5294	31
Organs miRWalk	Gastric_Mucosa	0.000187291	1.87291e-05	6.52582e-07	hsa-miR-101-3p;hsa-let-7f-5p;hsa-let-7g-5p;hsa-let-7a-5p;hsa-let-7f-2-3p;hsa-let-7e-5p;hsa-miR-223-5p;hsa-miR-222-3p;hsa-let-7i-5p;hsa-miR-223-3p;hsa-let-7a-3p;hsa-let-7i-3p;hsa-miR-146a-5p;hsa-miR-93-3p;hsa-let-7c-5p;	Over represented	3.88235	15
Organs miRWalk	Serum	0.000341387	3.10351e-05	1.1895e-06	hsa-miR-15b-3p;hsa-miR-142-5p;hsa-miR-101-3p;hsa-miR-215-5p;hsa-miR-576-5p;hsa-let-7f-5p;hsa-miR-30d-3p;hsa-miR-30b-5p;hsa-let-7g-5p;hsa-miR-30a-5p;hsa-let-7a-5p;hsa-miR-144-5p;hsa-miR-152-3p;hsa-let-7f-2-3p;hsa-let-7e-5p;hsa-miR-454-5p;hsa-miR-21-5p;hsa-miR-144-3p;hsa-miR-486-3p;hsa-miR-223-5p;hsa-miR-29b-3p;hsa-miR-532-3p;hsa-miR-222-3p;hsa-miR-335-3p;hsa-miR-126-5p;hsa-miR-22-5p;hsa-miR-30d-5p…	Over represented	30.2353	51
Organs miRWalk	Extracellular_Matrix	0.000419083	3.49076e-05	1.46022e-06	hsa-miR-15b-3p;hsa-miR-215-5p;hsa-let-7f-5p;hsa-miR-30d-3p;hsa-let-7g-5p;hsa-miR-30a-5p;hsa-let-7a-5p;hsa-let-7f-2-3p;hsa-let-7e-5p;hsa-miR-21-5p;hsa-miR-223-5p;hsa-miR-29b-3p;hsa-miR-222-3p;hsa-miR-335-3p;hsa-miR-126-5p;hsa-miR-30d-5p;hsa-miR-423-3p;hsa-let-7i-5p;hsa-miR-15a-5p;hsa-miR-223-3p;hsa-miR-7-5p;hsa-let-7a-3p;hsa-miR-143-3p;hsa-miR-26b-3p;hsa-miR-192-5p;hsa-let-7i-3p;hsa-miR-25-5p;hsa-…	Over represented	13.2941	30
Organs miRWalk	Oocytes	0.000453799	3.49076e-05	1.58118e-06	hsa-miR-15b-3p;hsa-let-7f-5p;hsa-let-7g-5p;hsa-let-7a-5p;hsa-miR-146b-5p;hsa-let-7f-2-3p;hsa-let-7e-5p;hsa-miR-21-5p;hsa-miR-22-5p;hsa-miR-424-3p;hsa-let-7i-5p;hsa-miR-148a-3p;hsa-miR-7-5p;hsa-miR-148b-3p;hsa-let-7a-3p;hsa-let-7i-3p;hsa-miR-10b-5p;hsa-miR-451a;hsa-miR-150-3p;hsa-miR-146a-5p;hsa-let-7c-5p;	Over represented	7.41176	21
Organs miRWalk	Reticulocytes	0.00051685	3.69178e-05	1.80087e-06	hsa-miR-15b-3p;hsa-miR-142-5p;hsa-miR-181a-3p;hsa-miR-30b-5p;hsa-let-7a-5p;hsa-miR-144-5p;hsa-miR-144-3p;hsa-miR-223-5p;hsa-miR-223-3p;hsa-miR-182-5p;hsa-miR-106b-5p;hsa-miR-342-3p;hsa-miR-143-3p;hsa-miR-26b-3p;hsa-miR-451a;hsa-miR-150-3p;hsa-miR-142-3p;	Over represented	5.17647	17
Organs miRWalk	Hippocampus	0.000587417	3.70499e-05	2.04675e-06	hsa-miR-15b-3p;hsa-let-7f-5p;hsa-miR-30d-3p;hsa-miR-30b-5p;hsa-let-7g-5p;hsa-miR-30a-5p;hsa-let-7a-5p;hsa-miR-152-3p;hsa-miR-146b-5p;hsa-let-7f-2-3p;hsa-let-7e-5p;hsa-miR-21-5p;hsa-miR-29b-3p;hsa-miR-330-5p;hsa-miR-222-3p;hsa-miR-22-5p;hsa-miR-30d-5p;hsa-let-7i-5p;hsa-miR-15a-5p;hsa-let-7a-3p;hsa-let-7i-3p;hsa-miR-30e-5p;hsa-miR-10a-5p;hsa-miR-146a-5p;hsa-miR-132-3p;hsa-let-7c-5p;	Over represented	10.7059	26
Organs miRWalk	Blood	0.000592799	3.70499e-05	2.0655e-06	hsa-miR-15b-3p;hsa-miR-142-5p;hsa-miR-101-3p;hsa-miR-215-5p;hsa-miR-181a-3p;hsa-miR-28-5p;hsa-let-7f-5p;hsa-miR-30d-3p;hsa-miR-30b-5p;hsa-let-7g-5p;hsa-miR-30a-5p;hsa-let-7a-5p;hsa-miR-144-5p;hsa-miR-152-3p;hsa-miR-146b-5p;hsa-let-7f-2-3p;hsa-let-7e-5p;hsa-miR-21-5p;hsa-miR-144-3p;hsa-miR-486-3p;hsa-miR-223-5p;hsa-miR-29b-3p;hsa-miR-532-3p;hsa-miR-222-3p;hsa-miR-425-3p;hsa-miR-126-5p;hsa-miR-22-5…	Over represented	38.3529	59
Organs miRWalk	Iris	0.000652179	3.83635e-05	2.2724e-06	hsa-let-7f-5p;hsa-let-7g-5p;hsa-let-7a-5p;hsa-let-7f-2-3p;hsa-let-7e-5p;hsa-let-7i-5p;hsa-miR-148a-3p;hsa-miR-148b-3p;hsa-let-7a-3p;hsa-let-7i-3p;hsa-let-7c-5p;	Over represented	2.35294	11
Organs miRWalk	T-Lymphocytes	0.000840683	4.67046e-05	2.92921e-06	hsa-miR-15b-3p;hsa-miR-142-5p;hsa-miR-101-3p;hsa-miR-181a-3p;hsa-miR-28-5p;hsa-let-7f-5p;hsa-miR-30b-5p;hsa-let-7g-5p;hsa-let-7a-5p;hsa-miR-144-5p;hsa-miR-146b-5p;hsa-let-7f-2-3p;hsa-let-7e-5p;hsa-miR-21-5p;hsa-miR-223-5p;hsa-miR-29b-3p;hsa-miR-222-3p;hsa-miR-126-5p;hsa-let-7i-5p;hsa-miR-148a-3p;hsa-miR-15a-5p;hsa-miR-223-3p;hsa-miR-182-5p;hsa-miR-106b-5p;hsa-miR-342-3p;hsa-let-7a-3p;hsa-miR-143-…	Over represented	20.5882	39
Organs miRWalk	Fetal_Blood	0.000980665	5.1455e-05	3.41695e-06	hsa-miR-15b-3p;hsa-miR-181a-3p;hsa-miR-28-5p;hsa-let-7f-5p;hsa-let-7g-5p;hsa-let-7a-5p;hsa-miR-146b-5p;hsa-let-7f-2-3p;hsa-let-7e-5p;hsa-miR-21-5p;hsa-miR-223-5p;hsa-miR-29b-3p;hsa-miR-126-5p;hsa-miR-22-5p;hsa-miR-424-3p;hsa-let-7i-5p;hsa-miR-148a-3p;hsa-miR-223-3p;hsa-miR-18b-3p;hsa-let-7a-3p;hsa-miR-143-3p;hsa-let-7i-3p;hsa-miR-451a;hsa-miR-146a-5p;hsa-miR-132-3p;hsa-miR-32-5p;hsa-let-7c-5p;	Over represented	11.6471	27
Organs miRWalk	Breast	0.00111395	5.1455e-05	3.88136e-06	hsa-miR-15b-3p;hsa-miR-101-3p;hsa-miR-181a-3p;hsa-miR-28-5p;hsa-let-7f-5p;hsa-miR-30d-3p;hsa-miR-7-1-3p;hsa-miR-30b-5p;hsa-let-7g-5p;hsa-miR-30a-5p;hsa-let-7a-5p;hsa-miR-144-5p;hsa-miR-152-3p;hsa-miR-146b-5p;hsa-let-7f-2-3p;hsa-miR-190a-5p;hsa-let-7e-5p;hsa-miR-21-5p;hsa-miR-144-3p;hsa-miR-223-5p;hsa-miR-29b-3p;hsa-miR-330-5p;hsa-miR-222-3p;hsa-miR-335-3p;hsa-miR-126-5p;hsa-miR-22-5p;hsa-miR-30d-…	Over represented	36.9412	57
Organs miRWalk	Bodily_Secretions	0.00114662	5.1455e-05	3.9952e-06	hsa-miR-15b-3p;hsa-miR-101-3p;hsa-let-7f-5p;hsa-miR-30d-3p;hsa-miR-425-5p;hsa-miR-30b-5p;hsa-let-7g-5p;hsa-miR-30a-5p;hsa-let-7a-5p;hsa-miR-146b-5p;hsa-let-7f-2-3p;hsa-let-7e-5p;hsa-miR-21-5p;hsa-miR-486-3p;hsa-miR-223-5p;hsa-miR-29b-3p;hsa-miR-425-3p;hsa-miR-126-5p;hsa-miR-30d-5p;hsa-let-7i-5p;hsa-miR-15a-5p;hsa-miR-223-3p;hsa-miR-7-5p;hsa-miR-342-3p;hsa-let-7a-3p;hsa-miR-26b-3p;hsa-let-7i-3p;hs…	Over represented	20	38
Organs miRWalk	Spinal_Cord	0.00116113	5.1455e-05	4.04575e-06	hsa-let-7f-5p;hsa-let-7g-5p;hsa-let-7a-5p;hsa-miR-146b-5p;hsa-let-7f-2-3p;hsa-let-7e-5p;hsa-miR-21-5p;hsa-miR-223-5p;hsa-miR-126-5p;hsa-let-7i-5p;hsa-miR-223-3p;hsa-let-7a-3p;hsa-let-7i-3p;hsa-miR-10b-5p;hsa-miR-10a-5p;hsa-miR-146a-5p;hsa-let-7c-5p;hsa-miR-142-3p;	Over represented	6	18
Organs miRWalk	Mammary_Glands_Human	0.00118346	5.1455e-05	4.12357e-06	hsa-miR-15b-3p;hsa-miR-101-3p;hsa-let-7f-5p;hsa-let-7g-5p;hsa-let-7a-5p;hsa-miR-146b-5p;hsa-let-7f-2-3p;hsa-let-7e-5p;hsa-miR-21-5p;hsa-miR-223-5p;hsa-miR-22-5p;hsa-let-7i-5p;hsa-miR-223-3p;hsa-let-7a-3p;hsa-let-7i-3p;hsa-miR-10a-5p;hsa-miR-93-3p;hsa-miR-132-3p;hsa-let-7c-5p;	Over represented	6.58824	19
Organs miRWalk	Bone_Marrow	0.00166909	6.82509e-05	5.81563e-06	hsa-miR-142-5p;hsa-miR-181a-3p;hsa-let-7f-5p;hsa-let-7g-5p;hsa-let-7a-5p;hsa-let-7f-2-3p;hsa-let-7e-5p;hsa-miR-21-5p;hsa-miR-223-5p;hsa-miR-222-3p;hsa-miR-126-5p;hsa-miR-424-3p;hsa-let-7i-5p;hsa-miR-15a-5p;hsa-miR-223-3p;hsa-let-7a-3p;hsa-miR-143-3p;hsa-let-7i-3p;hsa-miR-766-3p;hsa-miR-10a-5p;hsa-miR-451a;hsa-miR-146a-5p;hsa-let-7c-5p;hsa-miR-142-3p;	Over represented	9.88235	24
Organs miRWalk	Hemocytes	0.00177452	6.82509e-05	6.18301e-06	hsa-let-7f-5p;hsa-let-7g-5p;hsa-let-7a-5p;hsa-let-7f-2-3p;hsa-let-7e-5p;hsa-let-7i-5p;hsa-miR-7-5p;hsa-let-7a-3p;hsa-let-7i-3p;hsa-let-7c-5p;	Over represented	2.11765	10
Organs miRWalk	Lymphocytes_Null	0.00177452	6.82509e-05	6.18301e-06	hsa-let-7f-5p;hsa-let-7g-5p;hsa-let-7a-5p;hsa-let-7f-2-3p;hsa-let-7e-5p;hsa-let-7i-5p;hsa-let-7a-3p;hsa-let-7i-3p;hsa-miR-451a;hsa-let-7c-5p;	Over represented	2.11765	10
Organs miRWalk	B-Lymphocytes	0.00188717	6.98952e-05	6.57551e-06	hsa-miR-15b-3p;hsa-miR-142-5p;hsa-miR-181a-3p;hsa-let-7f-5p;hsa-miR-30d-3p;hsa-miR-30b-5p;hsa-let-7g-5p;hsa-miR-30a-5p;hsa-let-7a-5p;hsa-miR-146b-5p;hsa-let-7f-2-3p;hsa-let-7e-5p;hsa-miR-21-5p;hsa-miR-223-5p;hsa-miR-29b-3p;hsa-miR-589-5p;hsa-miR-222-3p;hsa-miR-126-5p;hsa-miR-22-5p;hsa-miR-30d-5p;hsa-miR-424-3p;hsa-let-7i-5p;hsa-miR-15a-5p;hsa-miR-223-3p;hsa-miR-182-5p;hsa-miR-342-3p;hsa-let-7a-3p…	Over represented	21.1765	39
Organs miRWalk	Heart	0.00208962	7.46293e-05	7.28091e-06	hsa-miR-15b-3p;hsa-miR-142-5p;hsa-miR-101-3p;hsa-miR-181a-3p;hsa-let-7f-5p;hsa-miR-30d-3p;hsa-miR-30b-5p;hsa-let-7g-5p;hsa-let-7a-5p;hsa-miR-144-5p;hsa-miR-152-3p;hsa-miR-146b-5p;hsa-let-7f-2-3p;hsa-let-7e-5p;hsa-miR-454-5p;hsa-miR-21-5p;hsa-miR-144-3p;hsa-miR-223-5p;hsa-miR-29b-3p;hsa-miR-330-5p;hsa-miR-335-3p;hsa-miR-126-5p;hsa-miR-22-5p;hsa-miR-30d-5p;hsa-miR-423-3p;hsa-let-7i-5p;hsa-miR-148a-…	Over represented	26.3529	45
Organs miRWalk	Adrenal_Glands	0.002376	8.1931e-05	8.27874e-06	hsa-let-7f-5p;hsa-let-7g-5p;hsa-let-7a-5p;hsa-let-7f-2-3p;hsa-let-7e-5p;hsa-miR-21-5p;hsa-miR-22-5p;hsa-let-7i-5p;hsa-let-7a-3p;hsa-let-7i-3p;hsa-let-7c-5p;hsa-miR-142-3p;	Over represented	3.05882	12
Organs miRWalk	Prefrontal_Cortex	0.002984	9.94665e-05	1.03972e-05	hsa-miR-15b-3p;hsa-let-7f-5p;hsa-miR-30b-5p;hsa-let-7g-5p;hsa-miR-30a-5p;hsa-let-7a-5p;hsa-let-7f-2-3p;hsa-let-7e-5p;hsa-miR-223-5p;hsa-let-7i-5p;hsa-miR-15a-5p;hsa-miR-223-3p;hsa-let-7a-3p;hsa-let-7i-3p;hsa-miR-652-3p;hsa-miR-132-3p;hsa-let-7c-5p;	Over represented	5.76471	17
Organs miRWalk	Peripheral_Nervous_System	0.00338545	0.000109208	1.1796e-05	hsa-let-7f-5p;hsa-let-7g-5p;hsa-let-7a-5p;hsa-let-7f-2-3p;hsa-let-7e-5p;hsa-let-7i-5p;hsa-miR-7-5p;hsa-let-7a-3p;hsa-let-7i-3p;hsa-let-7c-5p;	Over represented	2.23529	10
Organs miRWalk	Neurons	0.00412382	0.000128869	1.43687e-05	hsa-miR-15b-3p;hsa-miR-101-3p;hsa-let-7f-5p;hsa-miR-30d-3p;hsa-miR-30b-5p;hsa-let-7g-5p;hsa-miR-30a-5p;hsa-let-7a-5p;hsa-miR-144-5p;hsa-miR-152-3p;hsa-miR-146b-5p;hsa-let-7f-2-3p;hsa-let-7e-5p;hsa-miR-21-5p;hsa-miR-144-3p;hsa-miR-29b-3p;hsa-miR-222-3p;hsa-miR-126-5p;hsa-miR-30d-5p;hsa-let-7i-5p;hsa-miR-15a-5p;hsa-miR-182-5p;hsa-miR-106b-5p;hsa-miR-7-5p;hsa-let-7a-3p;hsa-miR-26b-3p;hsa-let-7i-3p;h…	Over represented	16.9412	33
Organs miRWalk	Blastomeres	0.00479962	0.000137132	1.67234e-05	hsa-let-7f-5p;hsa-let-7g-5p;hsa-let-7a-5p;hsa-let-7f-2-3p;hsa-let-7e-5p;hsa-let-7i-5p;hsa-let-7a-3p;hsa-let-7i-3p;hsa-let-7c-5p;	Over represented	1.88235	9
Organs miRWalk	Subcutaneous_Tissue	0.00479962	0.000137132	1.67234e-05	hsa-let-7f-5p;hsa-let-7g-5p;hsa-let-7a-5p;hsa-let-7f-2-3p;hsa-let-7e-5p;hsa-let-7i-5p;hsa-let-7a-3p;hsa-let-7i-3p;hsa-let-7c-5p;	Over represented	1.88235	9
Organs miRWalk	Vulva	0.00479962	0.000137132	1.67234e-05	hsa-let-7f-5p;hsa-let-7g-5p;hsa-let-7a-5p;hsa-let-7f-2-3p;hsa-let-7e-5p;hsa-let-7i-5p;hsa-let-7a-3p;hsa-let-7i-3p;hsa-let-7c-5p;	Over represented	1.88235	9
Organs miRWalk	Centeral_nervous_system	0.00539907	0.000149974	1.88121e-05	hsa-miR-15b-3p;hsa-miR-142-5p;hsa-miR-28-5p;hsa-let-7f-5p;hsa-miR-30d-3p;hsa-miR-30b-5p;hsa-let-7g-5p;hsa-miR-30a-5p;hsa-let-7a-5p;hsa-miR-144-5p;hsa-let-7f-2-3p;hsa-let-7e-5p;hsa-miR-21-5p;hsa-miR-144-3p;hsa-miR-29b-3p;hsa-miR-222-3p;hsa-miR-335-3p;hsa-miR-126-5p;hsa-miR-22-5p;hsa-miR-30d-5p;hsa-let-7i-5p;hsa-miR-15a-5p;hsa-miR-106b-5p;hsa-miR-7-5p;hsa-let-7a-3p;hsa-let-7i-3p;hsa-miR-30e-5p;hsa-…	Over represented	16.3529	32
Organs miRWalk	Plasma	0.00578411	0.000156327	2.01537e-05	hsa-miR-15b-3p;hsa-miR-101-3p;hsa-let-7f-5p;hsa-miR-30b-5p;hsa-let-7g-5p;hsa-miR-30a-5p;hsa-let-7a-5p;hsa-miR-152-3p;hsa-miR-146b-5p;hsa-let-7f-2-3p;hsa-let-7e-5p;hsa-miR-454-5p;hsa-miR-21-5p;hsa-miR-486-3p;hsa-miR-223-5p;hsa-miR-29b-3p;hsa-miR-222-3p;hsa-miR-335-3p;hsa-miR-126-5p;hsa-miR-22-5p;hsa-miR-424-3p;hsa-miR-423-3p;hsa-let-7i-5p;hsa-miR-148a-3p;hsa-miR-15a-5p;hsa-miR-223-3p;hsa-miR-182-5…	Over represented	28.1176	46
Organs miRWalk	Granulocytes	0.00598656	0.00015689	2.08591e-05	hsa-miR-15b-3p;hsa-miR-142-5p;hsa-miR-181a-3p;hsa-miR-30b-5p;hsa-let-7a-5p;hsa-miR-146b-5p;hsa-miR-190a-5p;hsa-miR-21-5p;hsa-miR-223-5p;hsa-miR-148a-3p;hsa-miR-223-3p;hsa-miR-182-5p;hsa-miR-106b-5p;hsa-miR-342-3p;hsa-miR-143-3p;hsa-miR-26b-3p;hsa-miR-451a;hsa-miR-150-3p;hsa-miR-146a-5p;hsa-miR-142-3p;	Over represented	7.88235	20
Organs miRWalk	Fallopian_tubes	0.00611873	0.00015689	2.13196e-05	hsa-let-7f-5p;hsa-let-7g-5p;hsa-let-7a-5p;hsa-let-7f-2-3p;hsa-let-7e-5p;hsa-let-7i-5p;hsa-miR-182-5p;hsa-let-7a-3p;hsa-let-7i-3p;hsa-let-7c-5p;	Over represented	2.35294	10
Organs miRWalk	T-Lymphocytes_Regulatory	0.00653442	0.00016336	2.2768e-05	hsa-miR-142-5p;hsa-miR-101-3p;hsa-let-7f-5p;hsa-let-7a-5p;hsa-miR-21-5p;hsa-miR-223-5p;hsa-let-7i-5p;hsa-miR-223-3p;hsa-miR-106b-5p;hsa-miR-342-3p;hsa-let-7i-3p;hsa-miR-25-5p;hsa-miR-146a-5p;hsa-miR-142-3p;	Over represented	4.35294	14
Organs miRWalk	Head	0.0070788	0.000169301	2.46648e-05	hsa-miR-142-5p;hsa-miR-101-3p;hsa-let-7f-5p;hsa-miR-30d-3p;hsa-miR-30b-5p;hsa-let-7g-5p;hsa-miR-30a-5p;hsa-let-7a-5p;hsa-miR-146b-5p;hsa-let-7f-2-3p;hsa-let-7e-5p;hsa-miR-21-5p;hsa-miR-223-5p;hsa-miR-222-3p;hsa-miR-30d-5p;hsa-miR-423-3p;hsa-let-7i-5p;hsa-miR-15a-5p;hsa-miR-223-3p;hsa-miR-106b-5p;hsa-miR-744-5p;hsa-let-7a-3p;hsa-miR-26b-3p;hsa-miR-192-5p;hsa-let-7i-3p;hsa-miR-30e-5p;hsa-miR-98-5p;…	Over represented	18.1176	34
Organs miRWalk	Colon	0.00711063	0.000169301	2.47757e-05	hsa-miR-15b-3p;hsa-miR-142-5p;hsa-miR-101-3p;hsa-miR-215-5p;hsa-let-7f-5p;hsa-let-7g-5p;hsa-miR-30a-5p;hsa-let-7a-5p;hsa-miR-152-3p;hsa-let-7f-2-3p;hsa-let-7e-5p;hsa-miR-21-5p;hsa-miR-486-3p;hsa-miR-223-5p;hsa-miR-29b-3p;hsa-miR-222-3p;hsa-miR-335-3p;hsa-miR-126-5p;hsa-miR-22-5p;hsa-miR-424-3p;hsa-miR-423-3p;hsa-let-7i-5p;hsa-miR-15a-5p;hsa-miR-223-3p;hsa-miR-182-5p;hsa-miR-18b-3p;hsa-miR-106b-5p…	Over represented	23.0588	40
Organs miRWalk	Embryonic_structures	0.00864143	0.000200963	3.01095e-05	hsa-miR-15b-3p;hsa-let-7f-5p;hsa-miR-30d-3p;hsa-miR-30b-5p;hsa-let-7g-5p;hsa-miR-30a-5p;hsa-let-7a-5p;hsa-miR-144-5p;hsa-miR-152-3p;hsa-miR-146b-5p;hsa-let-7f-2-3p;hsa-let-7e-5p;hsa-miR-21-5p;hsa-miR-144-3p;hsa-miR-223-5p;hsa-miR-29b-3p;hsa-miR-222-3p;hsa-miR-126-5p;hsa-miR-30d-5p;hsa-miR-424-3p;hsa-let-7i-5p;hsa-miR-15a-5p;hsa-miR-223-3p;hsa-miR-182-5p;hsa-miR-106b-5p;hsa-let-7a-3p;hsa-let-7i-3p…	Over represented	20.7059	37
Organs miRWalk	Lymph	0.0103608	0.000229475	3.61002e-05	hsa-miR-181a-3p;hsa-let-7f-5p;hsa-miR-30b-5p;hsa-let-7g-5p;hsa-miR-30a-5p;hsa-let-7a-5p;hsa-miR-146b-5p;hsa-let-7f-2-3p;hsa-let-7e-5p;hsa-miR-21-5p;hsa-miR-223-5p;hsa-miR-29b-3p;hsa-miR-222-3p;hsa-miR-335-3p;hsa-miR-126-5p;hsa-miR-424-3p;hsa-let-7i-5p;hsa-miR-148a-3p;hsa-miR-15a-5p;hsa-miR-223-3p;hsa-miR-18b-3p;hsa-miR-106b-5p;hsa-miR-7-5p;hsa-miR-148b-3p;hsa-let-7a-3p;hsa-miR-143-3p;hsa-miR-502-…	Over represented	24.2353	41
Organs miRWalk	Eukaryotic_Cells	0.0105559	0.000229475	3.678e-05	hsa-let-7f-5p;hsa-let-7g-5p;hsa-let-7a-5p;hsa-let-7f-2-3p;hsa-let-7e-5p;hsa-miR-21-5p;hsa-let-7i-5p;hsa-let-7a-3p;hsa-let-7i-3p;hsa-let-7c-5p;	Over represented	2.47059	10
Organs miRWalk	Ribosomes	0.0105559	0.000229475	3.678e-05	hsa-let-7f-5p;hsa-let-7g-5p;hsa-let-7a-5p;hsa-let-7f-2-3p;hsa-let-7e-5p;hsa-let-7i-5p;hsa-let-7a-3p;hsa-let-7i-3p;hsa-miR-98-5p;hsa-let-7c-5p;	Over represented	2.47059	10
Organs miRWalk	Induced_Pluripotent_Stem_Cells	0.011834	0.000251787	4.12334e-05	hsa-let-7f-5p;hsa-miR-30d-3p;hsa-miR-30b-5p;hsa-let-7g-5p;hsa-miR-30a-5p;hsa-let-7a-5p;hsa-let-7f-2-3p;hsa-let-7e-5p;hsa-miR-21-5p;hsa-miR-223-5p;hsa-miR-126-5p;hsa-miR-30d-5p;hsa-let-7i-5p;hsa-miR-223-3p;hsa-miR-106b-5p;hsa-let-7a-3p;hsa-miR-143-3p;hsa-miR-941;hsa-let-7i-3p;hsa-miR-30e-5p;hsa-miR-93-3p;hsa-let-7c-5p;hsa-miR-142-3p;	Over represented	10.2353	23
Organs miRWalk	Saliva	0.0137617	0.000282207	4.79503e-05	hsa-let-7f-5p;hsa-let-7g-5p;hsa-let-7a-5p;hsa-miR-144-5p;hsa-let-7f-2-3p;hsa-let-7e-5p;hsa-miR-144-3p;hsa-miR-486-3p;hsa-miR-223-5p;hsa-let-7i-5p;hsa-miR-223-3p;hsa-let-7a-3p;hsa-let-7i-3p;hsa-miR-10b-5p;hsa-miR-451a;hsa-let-7c-5p;	Over represented	5.76471	16
Organs miRWalk	Blood_Vessels	0.0138281	0.000282207	4.81817e-05	hsa-let-7f-5p;hsa-let-7g-5p;hsa-let-7a-5p;hsa-let-7f-2-3p;hsa-let-7e-5p;hsa-miR-21-5p;hsa-miR-126-5p;hsa-miR-424-3p;hsa-let-7i-5p;hsa-let-7a-3p;hsa-miR-16-2-3p;hsa-let-7i-3p;hsa-miR-93-3p;hsa-miR-132-3p;hsa-let-7c-5p;	Over represented	5.17647	15
Organs miRWalk	Membranes	0.014902	0.000298039	5.19232e-05	hsa-let-7f-5p;hsa-miR-30d-3p;hsa-miR-30b-5p;hsa-let-7g-5p;hsa-miR-30a-5p;hsa-let-7a-5p;hsa-miR-146b-5p;hsa-let-7f-2-3p;hsa-let-7e-5p;hsa-miR-21-5p;hsa-miR-223-5p;hsa-miR-29b-3p;hsa-miR-126-5p;hsa-miR-30d-5p;hsa-let-7i-5p;hsa-miR-15a-5p;hsa-miR-223-3p;hsa-miR-7-5p;hsa-let-7a-3p;hsa-miR-143-3p;hsa-let-7i-3p;hsa-miR-30e-5p;hsa-miR-10b-5p;hsa-miR-98-5p;hsa-miR-451a;hsa-miR-150-3p;hsa-miR-146a-5p;hsa-…	Over represented	14	28
Organs miRWalk	Neocortex	0.0163469	0.000314346	5.6958e-05	hsa-let-7f-5p;hsa-let-7g-5p;hsa-let-7a-5p;hsa-let-7f-2-3p;hsa-let-7e-5p;hsa-let-7i-5p;hsa-let-7a-3p;hsa-let-7i-3p;hsa-miR-146a-5p;hsa-miR-132-3p;hsa-let-7c-5p;	Over represented	3.05882	11
Organs miRWalk	Ectoderm	0.0166603	0.000314346	5.80499e-05	hsa-let-7f-5p;hsa-let-7g-5p;hsa-let-7a-5p;hsa-let-7f-2-3p;hsa-let-7e-5p;hsa-let-7i-5p;hsa-let-7a-3p;hsa-let-7i-3p;hsa-let-7c-5p;	Over represented	2.11765	9
Organs miRWalk	Spermatids	0.0166603	0.000314346	5.80499e-05	hsa-let-7f-5p;hsa-let-7g-5p;hsa-let-7a-5p;hsa-let-7f-2-3p;hsa-let-7e-5p;hsa-let-7i-5p;hsa-let-7a-3p;hsa-let-7i-3p;hsa-let-7c-5p;	Over represented	2.11765	9
Organs miRWalk	Immune_System	0.0175163	0.000324375	6.10323e-05	hsa-miR-142-5p;hsa-let-7f-5p;hsa-let-7g-5p;hsa-let-7a-5p;hsa-miR-146b-5p;hsa-let-7f-2-3p;hsa-let-7e-5p;hsa-miR-21-5p;hsa-miR-223-5p;hsa-miR-29b-3p;hsa-miR-222-3p;hsa-let-7i-5p;hsa-miR-148a-3p;hsa-miR-223-3p;hsa-let-7a-3p;hsa-miR-143-3p;hsa-let-7i-3p;hsa-miR-10a-5p;hsa-miR-150-3p;hsa-miR-146a-5p;hsa-let-7c-5p;hsa-miR-142-3p;	Over represented	9.76471	22
Organs miRWalk	Epithelial_Cells	0.0187677	0.000341232	6.53928e-05	hsa-miR-15b-3p;hsa-miR-142-5p;hsa-miR-101-3p;hsa-miR-215-5p;hsa-miR-181a-3p;hsa-miR-28-5p;hsa-let-7f-5p;hsa-miR-30d-3p;hsa-miR-30b-5p;hsa-let-7g-5p;hsa-miR-30a-5p;hsa-let-7a-5p;hsa-miR-146b-5p;hsa-let-7f-2-3p;hsa-let-7e-5p;hsa-miR-21-5p;hsa-miR-223-5p;hsa-miR-29b-3p;hsa-miR-330-5p;hsa-miR-222-3p;hsa-miR-126-5p;hsa-miR-22-5p;hsa-miR-30d-5p;hsa-let-7i-5p;hsa-miR-148a-3p;hsa-miR-15a-5p;hsa-miR-223-3…	Over represented	27.4118	44
Organs miRWalk	Lymphocytes	0.0195085	0.000348366	6.79739e-05	hsa-miR-15b-3p;hsa-miR-142-5p;hsa-miR-101-3p;hsa-miR-181a-3p;hsa-miR-28-5p;hsa-let-7f-5p;hsa-let-7g-5p;hsa-let-7a-5p;hsa-miR-152-3p;hsa-miR-146b-5p;hsa-let-7f-2-3p;hsa-let-7e-5p;hsa-miR-21-5p;hsa-miR-223-5p;hsa-miR-29b-3p;hsa-miR-222-3p;hsa-miR-126-5p;hsa-miR-22-5p;hsa-let-7i-5p;hsa-miR-148a-3p;hsa-miR-15a-5p;hsa-miR-223-3p;hsa-miR-182-5p;hsa-miR-148b-3p;hsa-let-7a-3p;hsa-miR-143-3p;hsa-miR-192-5…	Over represented	17.2941	32
Organs miRWalk	Muscle_Skeletal	0.022476	0.000394316	7.83136e-05	hsa-miR-181a-3p;hsa-let-7f-5p;hsa-let-7g-5p;hsa-let-7a-5p;hsa-miR-146b-5p;hsa-let-7f-2-3p;hsa-let-7e-5p;hsa-miR-21-5p;hsa-miR-223-5p;hsa-miR-29b-3p;hsa-miR-222-3p;hsa-miR-335-3p;hsa-miR-126-5p;hsa-let-7i-5p;hsa-miR-15a-5p;hsa-miR-223-3p;hsa-miR-106b-5p;hsa-miR-7-5p;hsa-miR-1180-3p;hsa-let-7a-3p;hsa-miR-143-3p;hsa-let-7i-3p;hsa-miR-10b-5p;hsa-miR-10a-5p;hsa-miR-451a;hsa-miR-146a-5p;hsa-let-7c-5p;	Over represented	13.5294	27
Organs miRWalk	Neutrophils	0.0238865	0.000411837	8.32283e-05	hsa-miR-15b-3p;hsa-miR-142-5p;hsa-miR-146b-5p;hsa-miR-21-5p;hsa-miR-223-5p;hsa-miR-126-5p;hsa-miR-15a-5p;hsa-miR-223-3p;hsa-miR-192-5p;hsa-miR-10b-5p;hsa-miR-10a-5p;hsa-miR-146a-5p;hsa-miR-142-3p;	Over represented	4.23529	13
Organs miRWalk	Jejunum	0.0249276	0.000422501	8.68557e-05	hsa-miR-142-5p;hsa-let-7e-5p;hsa-miR-21-5p;hsa-miR-29b-3p;hsa-miR-148a-3p;hsa-miR-15a-5p;hsa-miR-7-5p;hsa-miR-192-5p;hsa-miR-10b-5p;hsa-miR-10a-5p;hsa-miR-93-3p;	Over represented	3.17647	11
Organs miRWalk	Nervous_System	0.0272716	0.000446995	9.50231e-05	hsa-miR-15b-3p;hsa-miR-142-5p;hsa-miR-28-5p;hsa-let-7f-5p;hsa-miR-30d-3p;hsa-miR-30b-5p;hsa-let-7g-5p;hsa-miR-30a-5p;hsa-let-7a-5p;hsa-miR-144-5p;hsa-miR-152-3p;hsa-let-7f-2-3p;hsa-let-7e-5p;hsa-miR-21-5p;hsa-miR-144-3p;hsa-miR-486-3p;hsa-miR-29b-3p;hsa-miR-222-3p;hsa-miR-335-3p;hsa-miR-126-5p;hsa-miR-22-5p;hsa-miR-30d-5p;hsa-let-7i-5p;hsa-miR-15a-5p;hsa-miR-106b-5p;hsa-miR-7-5p;hsa-let-7a-3p;hsa…	Over represented	20	35
Organs miRWalk	Dendrites	0.0279582	0.000446995	9.74155e-05	hsa-let-7f-5p;hsa-let-7g-5p;hsa-let-7a-5p;hsa-let-7f-2-3p;hsa-let-7e-5p;hsa-let-7i-5p;hsa-let-7a-3p;hsa-let-7i-3p;hsa-miR-132-3p;hsa-let-7c-5p;	Over represented	2.70588	10
Organs miRWalk	Cell_Free_System	0.0286077	0.000446995	9.96784e-05	hsa-let-7f-5p;hsa-let-7g-5p;hsa-let-7a-5p;hsa-let-7f-2-3p;hsa-let-7e-5p;hsa-let-7i-5p;hsa-let-7a-3p;hsa-let-7i-3p;hsa-let-7c-5p;	Over represented	2.23529	9
Organs miRWalk	Endoplasmic_Reticulum	0.0286077	0.000446995	9.96784e-05	hsa-let-7f-5p;hsa-let-7g-5p;hsa-let-7a-5p;hsa-let-7f-2-3p;hsa-let-7e-5p;hsa-let-7i-5p;hsa-let-7a-3p;hsa-let-7i-3p;hsa-let-7c-5p;	Over represented	2.23529	9
Organs miRWalk	Face	0.0286077	0.000446995	9.96784e-05	hsa-let-7f-5p;hsa-let-7g-5p;hsa-let-7a-5p;hsa-let-7f-2-3p;hsa-let-7e-5p;hsa-let-7i-5p;hsa-let-7a-3p;hsa-let-7i-3p;hsa-let-7c-5p;	Over represented	2.23529	9
Organs miRWalk	Myometrium	0.0371002	0.000570772	0.000129269	hsa-let-7f-5p;hsa-let-7g-5p;hsa-let-7a-5p;hsa-let-7f-2-3p;hsa-let-7e-5p;hsa-miR-21-5p;hsa-miR-29b-3p;hsa-let-7i-5p;hsa-let-7a-3p;hsa-let-7i-3p;hsa-let-7c-5p;	Over represented	3.29412	11
Organs miRWalk	Germinal_Center	0.0377583	0.000572095	0.000131562	hsa-miR-15b-3p;hsa-let-7f-5p;hsa-miR-30d-3p;hsa-miR-30b-5p;hsa-let-7g-5p;hsa-miR-30a-5p;hsa-let-7a-5p;hsa-let-7f-2-3p;hsa-let-7e-5p;hsa-miR-21-5p;hsa-miR-223-5p;hsa-miR-30d-5p;hsa-let-7i-5p;hsa-miR-15a-5p;hsa-miR-223-3p;hsa-let-7a-3p;hsa-let-7i-3p;hsa-miR-30e-5p;hsa-miR-150-3p;hsa-let-7c-5p;	Over represented	8.82353	20
Organs miRWalk	Eye	0.0413679	0.000609988	0.000144139	hsa-miR-142-5p;hsa-miR-181a-3p;hsa-let-7f-5p;hsa-let-7g-5p;hsa-let-7a-5p;hsa-let-7f-2-3p;hsa-let-7e-5p;hsa-miR-21-5p;hsa-miR-29b-3p;hsa-miR-222-3p;hsa-miR-335-3p;hsa-let-7i-5p;hsa-miR-182-5p;hsa-miR-7-5p;hsa-let-7a-3p;hsa-let-7i-3p;hsa-miR-132-3p;hsa-let-7c-5p;	Over represented	7.52941	18
Organs miRWalk	Ovum	0.0430067	0.000609988	0.000149849	hsa-let-7f-5p;hsa-let-7g-5p;hsa-let-7a-5p;hsa-miR-146b-5p;hsa-let-7f-2-3p;hsa-let-7e-5p;hsa-let-7i-5p;hsa-miR-7-5p;hsa-let-7a-3p;hsa-let-7i-3p;hsa-miR-146a-5p;hsa-let-7c-5p;	Over represented	3.88235	12
Organs miRWalk	Branchial_Region	0.0433092	0.000609988	0.000150903	hsa-let-7f-5p;hsa-let-7g-5p;hsa-let-7a-5p;hsa-let-7f-2-3p;hsa-let-7e-5p;hsa-miR-21-5p;hsa-let-7i-5p;hsa-let-7a-3p;hsa-let-7i-3p;hsa-let-7c-5p;	Over represented	2.82353	10
Organs miRWalk	Periodontium	0.0433092	0.000609988	0.000150903	hsa-miR-101-3p;hsa-miR-30d-3p;hsa-miR-21-5p;hsa-miR-22-5p;hsa-miR-30d-5p;hsa-miR-15a-5p;hsa-miR-106b-5p;hsa-miR-30e-5p;hsa-miR-146a-5p;hsa-miR-142-3p;	Over represented	2.82353	10
Organs miRWalk	Respiratory_System	0.0433092	0.000609988	0.000150903	hsa-let-7f-5p;hsa-let-7g-5p;hsa-let-7a-5p;hsa-let-7f-2-3p;hsa-let-7e-5p;hsa-let-7i-5p;hsa-let-7a-3p;hsa-miR-26b-3p;hsa-let-7i-3p;hsa-let-7c-5p;	Over represented	2.82353	10
Organs miRWalk	T-Lymphocyte_Subsets	0.0452223	0.000623325	0.000157569	hsa-miR-15b-3p;hsa-miR-142-5p;hsa-let-7f-5p;hsa-miR-146b-5p;hsa-miR-21-5p;hsa-miR-150-3p;hsa-miR-146a-5p;hsa-miR-142-3p;	Over represented	1.88235	8
Organs miRWalk	Lung	0.0455027	0.000623325	0.000158546	hsa-miR-15b-3p;hsa-miR-142-5p;hsa-miR-101-3p;hsa-miR-181a-3p;hsa-let-7f-5p;hsa-miR-30d-3p;hsa-miR-7-1-3p;hsa-miR-30b-5p;hsa-let-7g-5p;hsa-miR-30a-5p;hsa-let-7a-5p;hsa-miR-144-5p;hsa-miR-152-3p;hsa-miR-146b-5p;hsa-let-7f-2-3p;hsa-let-7e-5p;hsa-miR-21-5p;hsa-miR-144-3p;hsa-miR-486-3p;hsa-miR-223-5p;hsa-miR-29b-3p;hsa-miR-330-5p;hsa-miR-589-5p;hsa-miR-222-3p;hsa-miR-335-3p;hsa-miR-126-5p;hsa-miR-22-…	Over represented	40.7059	57
Organs miRWalk	Oocysts	0.0470077	0.00063524	0.00016379	hsa-miR-142-5p;hsa-let-7e-5p;hsa-miR-21-5p;hsa-miR-29b-3p;hsa-miR-148a-3p;hsa-miR-15a-5p;hsa-miR-10b-5p;hsa-miR-10a-5p;hsa-miR-93-3p;	Over represented	2.35294	9
Organs miRWalk	Back	0.0540105	0.000710665	0.00018819	hsa-miR-15b-3p;hsa-miR-142-5p;hsa-let-7f-5p;hsa-miR-146b-5p;hsa-miR-21-5p;hsa-miR-15a-5p;hsa-miR-143-3p;hsa-miR-150-3p;hsa-miR-146a-5p;hsa-let-7c-5p;hsa-miR-142-3p;	Over represented	3.41176	11
Organs miRWalk	Sympathetic_Nervous_System	0.0540105	0.000710665	0.00018819	hsa-let-7f-5p;hsa-let-7g-5p;hsa-let-7a-5p;hsa-miR-152-3p;hsa-let-7f-2-3p;hsa-let-7e-5p;hsa-miR-21-5p;hsa-let-7i-5p;hsa-let-7a-3p;hsa-let-7i-3p;hsa-let-7c-5p;	Over represented	3.41176	11
Organs miRWalk	Brain	0.0559796	0.000727008	0.000195051	hsa-miR-15b-3p;hsa-miR-142-5p;hsa-miR-215-5p;hsa-miR-181a-3p;hsa-miR-28-5p;hsa-let-7f-5p;hsa-miR-30d-3p;hsa-miR-425-5p;hsa-miR-7-1-3p;hsa-miR-30b-5p;hsa-let-7g-5p;hsa-miR-30a-5p;hsa-let-7a-5p;hsa-miR-144-5p;hsa-miR-152-3p;hsa-miR-146b-5p;hsa-let-7f-2-3p;hsa-let-7e-5p;hsa-miR-21-5p;hsa-miR-144-3p;hsa-miR-486-3p;hsa-miR-223-5p;hsa-miR-29b-3p;hsa-miR-330-5p;hsa-miR-222-3p;hsa-miR-335-3p;hsa-miR-425-…	Over represented	38.9412	55
Organs miRWalk	Clone_Cells	0.0629018	0.000806433	0.00021917	hsa-miR-15b-3p;hsa-miR-660-5p;hsa-miR-142-5p;hsa-miR-101-3p;hsa-miR-215-5p;hsa-miR-576-5p;hsa-miR-181a-3p;hsa-miR-28-5p;hsa-let-7f-5p;hsa-miR-30d-3p;hsa-miR-425-5p;hsa-miR-7-1-3p;hsa-miR-30b-5p;hsa-let-7g-5p;hsa-miR-30a-5p;hsa-let-7a-5p;hsa-miR-144-5p;hsa-miR-152-3p;hsa-miR-146b-5p;hsa-let-7f-2-3p;hsa-miR-190a-5p;hsa-let-7e-5p;hsa-miR-454-5p;hsa-miR-21-5p;hsa-miR-144-3p;hsa-miR-486-3p;hsa-miR-223…	Over represented	66	79
Organs miRWalk	Lymph_Nodes	0.0697938	0.000883466	0.000243184	hsa-let-7f-5p;hsa-let-7g-5p;hsa-miR-30a-5p;hsa-let-7a-5p;hsa-let-7f-2-3p;hsa-let-7e-5p;hsa-miR-21-5p;hsa-miR-29b-3p;hsa-miR-335-3p;hsa-miR-126-5p;hsa-miR-424-3p;hsa-let-7i-5p;hsa-miR-148a-3p;hsa-miR-15a-5p;hsa-miR-18b-3p;hsa-miR-106b-5p;hsa-let-7a-3p;hsa-miR-502-3p;hsa-miR-26b-3p;hsa-miR-16-2-3p;hsa-let-7i-3p;hsa-miR-30e-5p;hsa-miR-10b-5p;hsa-miR-98-5p;hsa-miR-150-3p;hsa-miR-93-3p;hsa-let-7c-5p;	Over represented	14.3529	27
Organs miRWalk	Abdominal_muscle	0.0743468	0.000929335	0.000259048	hsa-let-7f-5p;hsa-let-7g-5p;hsa-let-7a-5p;hsa-let-7f-2-3p;hsa-let-7e-5p;hsa-let-7i-5p;hsa-let-7a-3p;hsa-let-7i-3p;hsa-let-7c-5p;	Over represented	2.47059	9
Organs miRWalk	Ganglia	0.0848495	0.00104753	0.000295643	hsa-miR-15b-3p;hsa-let-7f-5p;hsa-let-7g-5p;hsa-let-7a-5p;hsa-miR-144-5p;hsa-let-7f-2-3p;hsa-let-7e-5p;hsa-miR-21-5p;hsa-miR-144-3p;hsa-let-7i-5p;hsa-miR-182-5p;hsa-let-7a-3p;hsa-let-7i-3p;hsa-miR-324-3p;hsa-miR-146a-5p;hsa-let-7c-5p;	Over represented	6.58824	16
Organs miRWalk	Muscle_Cells	0.0943286	0.00114262	0.000328671	hsa-miR-15b-3p;hsa-let-7f-5p;hsa-miR-30d-3p;hsa-let-7g-5p;hsa-miR-30a-5p;hsa-let-7a-5p;hsa-let-7f-2-3p;hsa-let-7e-5p;hsa-miR-21-5p;hsa-miR-486-3p;hsa-miR-223-5p;hsa-miR-29b-3p;hsa-miR-222-3p;hsa-miR-126-5p;hsa-miR-30d-5p;hsa-let-7i-5p;hsa-miR-148a-3p;hsa-miR-223-3p;hsa-miR-7-5p;hsa-let-7a-3p;hsa-miR-143-3p;hsa-miR-26b-3p;hsa-miR-192-5p;hsa-let-7i-3p;hsa-miR-10a-5p;hsa-miR-25-5p;hsa-let-7c-5p;	Over represented	14.5882	27
Organs miRWalk	Neural_Tube	0.0948374	0.00114262	0.000330444	hsa-let-7f-5p;hsa-let-7g-5p;hsa-let-7a-5p;hsa-miR-144-5p;hsa-let-7f-2-3p;hsa-let-7e-5p;hsa-miR-144-3p;hsa-miR-126-5p;hsa-let-7i-5p;hsa-miR-106b-5p;hsa-let-7a-3p;hsa-let-7i-3p;hsa-miR-451a;hsa-let-7c-5p;hsa-miR-142-3p;	Over represented	6	15
Organs miRWalk	Stem_Cells	0.10939	0.00130226	0.00038115	hsa-miR-15b-3p;hsa-miR-548h-5p;hsa-miR-142-5p;hsa-miR-181a-3p;hsa-let-7f-5p;hsa-miR-30d-3p;hsa-miR-425-5p;hsa-miR-30b-5p;hsa-let-7g-5p;hsa-miR-30a-5p;hsa-let-7a-5p;hsa-miR-144-5p;hsa-miR-152-3p;hsa-miR-548e-3p;hsa-miR-146b-5p;hsa-let-7f-2-3p;hsa-let-7e-5p;hsa-miR-21-5p;hsa-miR-144-3p;hsa-miR-486-3p;hsa-miR-223-5p;hsa-miR-29b-3p;hsa-miR-222-3p;hsa-miR-335-3p;hsa-miR-425-3p;hsa-miR-126-5p;hsa-miR-2…	Over represented	50.1176	65
Organs miRWalk	Neuromuscular_Junction	0.113711	0.00133736	0.000396204	hsa-let-7f-5p;hsa-let-7g-5p;hsa-let-7a-5p;hsa-let-7f-2-3p;hsa-let-7e-5p;hsa-let-7i-5p;hsa-let-7a-3p;hsa-let-7i-3p;hsa-let-7c-5p;	Over represented	2.58824	9
Organs miRWalk	Astrocytes	0.115013	0.00133736	0.000400742	hsa-let-7f-5p;hsa-miR-30d-3p;hsa-miR-30b-5p;hsa-let-7g-5p;hsa-miR-30a-5p;hsa-let-7a-5p;hsa-miR-146b-5p;hsa-let-7f-2-3p;hsa-let-7e-5p;hsa-miR-21-5p;hsa-miR-29b-3p;hsa-miR-222-3p;hsa-miR-335-3p;hsa-miR-22-5p;hsa-miR-30d-5p;hsa-let-7i-5p;hsa-let-7a-3p;hsa-miR-26b-3p;hsa-let-7i-3p;hsa-miR-30e-5p;hsa-miR-146a-5p;hsa-let-7c-5p;	Over represented	10.9412	22
Organs miRWalk	Pancreas	0.128921	0.00148185	0.000449203	hsa-miR-15b-3p;hsa-miR-101-3p;hsa-let-7f-5p;hsa-miR-7-1-3p;hsa-let-7g-5p;hsa-let-7a-5p;hsa-let-7f-2-3p;hsa-let-7e-5p;hsa-miR-21-5p;hsa-miR-222-3p;hsa-miR-126-5p;hsa-let-7i-5p;hsa-miR-148a-3p;hsa-miR-15a-5p;hsa-miR-182-5p;hsa-miR-7-5p;hsa-miR-148b-3p;hsa-let-7a-3p;hsa-miR-26b-3p;hsa-let-7i-3p;hsa-miR-10a-5p;hsa-miR-146a-5p;hsa-let-7c-5p;	Over represented	11.7647	23
Organs miRWalk	Neoplastic_Stem_Cells	0.131149	0.00149033	0.000456965	hsa-miR-15b-3p;hsa-miR-142-5p;hsa-miR-181a-3p;hsa-let-7f-5p;hsa-let-7g-5p;hsa-let-7a-5p;hsa-let-7f-2-3p;hsa-let-7e-5p;hsa-miR-21-5p;hsa-miR-486-3p;hsa-miR-223-5p;hsa-miR-29b-3p;hsa-let-7i-5p;hsa-miR-15a-5p;hsa-miR-223-3p;hsa-miR-106b-5p;hsa-let-7a-3p;hsa-miR-143-3p;hsa-miR-192-5p;hsa-let-7i-3p;hsa-miR-10b-5p;hsa-miR-25-5p;hsa-miR-451a;hsa-miR-150-3p;hsa-miR-93-3p;hsa-miR-132-3p;hsa-let-7c-5p;hsa-…	Over represented	15.6471	28
Organs miRWalk	Mesoderm	0.143749	0.00161516	0.000500867	hsa-let-7f-5p;hsa-let-7g-5p;hsa-let-7a-5p;hsa-let-7f-2-3p;hsa-let-7e-5p;hsa-miR-21-5p;hsa-let-7i-5p;hsa-miR-7-5p;hsa-let-7a-3p;hsa-let-7i-3p;hsa-miR-25-5p;hsa-miR-32-5p;hsa-let-7c-5p;	Over represented	4.94118	13
Organs miRWalk	Retina	0.146339	0.00162599	0.000509891	hsa-miR-142-5p;hsa-miR-181a-3p;hsa-let-7f-5p;hsa-let-7g-5p;hsa-let-7a-5p;hsa-let-7f-2-3p;hsa-let-7e-5p;hsa-miR-21-5p;hsa-miR-29b-3p;hsa-miR-126-5p;hsa-let-7i-5p;hsa-miR-182-5p;hsa-miR-7-5p;hsa-let-7a-3p;hsa-let-7i-3p;hsa-miR-150-3p;hsa-miR-146a-5p;hsa-let-7c-5p;	Over represented	8.23529	18
Organs miRWalk	Limb_Buds	0.148585	0.00162712	0.000517717	hsa-let-7f-5p;hsa-let-7g-5p;hsa-let-7a-5p;hsa-let-7f-2-3p;hsa-let-7e-5p;hsa-let-7i-5p;hsa-let-7a-3p;hsa-let-7i-3p;hsa-miR-25-5p;hsa-miR-32-5p;hsa-let-7c-5p;	Over represented	3.76471	11
Organs miRWalk	Polyribosomes	0.149695	0.00162712	0.000521587	hsa-let-7f-5p;hsa-let-7g-5p;hsa-let-7a-5p;hsa-let-7f-2-3p;hsa-let-7e-5p;hsa-miR-21-5p;hsa-let-7i-5p;hsa-let-7a-3p;hsa-let-7i-3p;hsa-miR-10b-5p;hsa-miR-25-5p;hsa-let-7c-5p;	Over represented	4.35294	12
Organs miRWalk	Skin	0.155031	0.001667	0.000540179	hsa-miR-142-5p;hsa-let-7f-5p;hsa-let-7g-5p;hsa-miR-30a-5p;hsa-let-7a-5p;hsa-miR-146b-5p;hsa-let-7f-2-3p;hsa-let-7e-5p;hsa-miR-21-5p;hsa-miR-223-5p;hsa-miR-29b-3p;hsa-miR-532-3p;hsa-miR-222-3p;hsa-miR-335-3p;hsa-miR-424-3p;hsa-let-7i-5p;hsa-miR-15a-5p;hsa-miR-223-3p;hsa-miR-182-5p;hsa-miR-18b-3p;hsa-miR-106b-5p;hsa-let-7a-3p;hsa-miR-192-5p;hsa-let-7i-3p;hsa-miR-766-3p;hsa-miR-10b-5p;hsa-miR-10a-5p…	Over represented	19.0588	32
Organs miRWalk	Tooth	0.193195	0.00205527	0.000673153	hsa-let-7f-5p;hsa-let-7g-5p;hsa-let-7a-5p;hsa-let-7f-2-3p;hsa-let-7e-5p;hsa-let-7i-5p;hsa-let-7a-3p;hsa-let-7i-3p;hsa-miR-32-5p;hsa-let-7c-5p;	Over represented	3.29412	10
Organs miRWalk	Brain_Stem	0.196278	0.00206609	0.000683896	hsa-miR-15b-3p;hsa-miR-30d-3p;hsa-miR-30b-5p;hsa-miR-30a-5p;hsa-miR-30d-5p;hsa-miR-15a-5p;hsa-miR-106b-5p;hsa-miR-30e-5p;	Over represented	2.23529	8
Organs miRWalk	Liver	0.205506	0.00214069	0.000716048	hsa-miR-15b-3p;hsa-miR-142-5p;hsa-miR-101-3p;hsa-miR-215-5p;hsa-miR-181a-3p;hsa-let-7f-5p;hsa-miR-30d-3p;hsa-miR-30b-5p;hsa-let-7g-5p;hsa-miR-30a-5p;hsa-let-7a-5p;hsa-miR-144-5p;hsa-miR-152-3p;hsa-miR-146b-5p;hsa-let-7f-2-3p;hsa-let-7e-5p;hsa-miR-21-5p;hsa-miR-144-3p;hsa-miR-486-3p;hsa-miR-223-5p;hsa-miR-29b-3p;hsa-miR-532-3p;hsa-miR-330-5p;hsa-miR-222-3p;hsa-miR-335-3p;hsa-miR-126-5p;hsa-miR-22-…	Over represented	37.5294	52
Organs miRWalk	Mucous_Membrane	0.225288	0.00232256	0.000784977	hsa-miR-15b-3p;hsa-miR-142-5p;hsa-miR-101-3p;hsa-miR-215-5p;hsa-let-7f-5p;hsa-let-7g-5p;hsa-miR-30a-5p;hsa-let-7a-5p;hsa-let-7f-2-3p;hsa-let-7e-5p;hsa-miR-21-5p;hsa-miR-223-5p;hsa-miR-222-3p;hsa-miR-22-5p;hsa-let-7i-5p;hsa-miR-223-3p;hsa-miR-342-3p;hsa-let-7a-3p;hsa-miR-143-3p;hsa-miR-26b-3p;hsa-miR-16-2-3p;hsa-miR-192-5p;hsa-let-7i-3p;hsa-miR-10b-5p;hsa-miR-146a-5p;hsa-miR-93-3p;hsa-let-7c-5p;hs…	Over represented	16.1176	28
Organs miRWalk	Exosomes	0.256833	0.00259428	0.00089489	hsa-let-7f-5p;hsa-let-7g-5p;hsa-let-7a-5p;hsa-miR-152-3p;hsa-let-7f-2-3p;hsa-let-7e-5p;hsa-miR-21-5p;hsa-miR-223-5p;hsa-miR-22-5p;hsa-miR-423-3p;hsa-let-7i-5p;hsa-miR-15a-5p;hsa-miR-223-3p;hsa-let-7a-3p;hsa-miR-143-3p;hsa-miR-192-5p;hsa-let-7i-3p;hsa-let-7c-5p;	Over represented	8.58824	18
Organs miRWalk	Heterochromatin	0.256833	0.00259428	0.00089489	hsa-miR-15b-3p;hsa-miR-142-5p;hsa-let-7f-5p;hsa-miR-30a-5p;hsa-let-7a-5p;hsa-let-7f-2-3p;hsa-miR-21-5p;hsa-miR-223-5p;hsa-miR-22-5p;hsa-miR-223-3p;hsa-let-7a-3p;hsa-miR-143-3p;hsa-miR-26b-3p;hsa-miR-16-2-3p;hsa-miR-192-5p;hsa-miR-10b-5p;hsa-let-7c-5p;hsa-miR-142-3p;	Over represented	8.58824	18
Organs miRWalk	Fibroblasts	0.276842	0.00276842	0.000964605	hsa-miR-15b-3p;hsa-miR-101-3p;hsa-miR-28-5p;hsa-let-7f-5p;hsa-let-7g-5p;hsa-let-7a-5p;hsa-miR-152-3p;hsa-miR-146b-5p;hsa-let-7f-2-3p;hsa-let-7e-5p;hsa-miR-21-5p;hsa-miR-223-5p;hsa-miR-29b-3p;hsa-miR-222-3p;hsa-miR-335-3p;hsa-miR-424-3p;hsa-let-7i-5p;hsa-miR-15a-5p;hsa-miR-223-3p;hsa-miR-182-5p;hsa-miR-342-3p;hsa-let-7a-3p;hsa-miR-143-3p;hsa-miR-26b-3p;hsa-miR-16-2-3p;hsa-let-7i-3p;hsa-miR-10b-5p;…	Over represented	23.0588	36
Organs miRWalk	Podocytes	0.295791	0.00292862	0.00103063	hsa-miR-215-5p;hsa-miR-30d-3p;hsa-miR-30b-5p;hsa-miR-30a-5p;hsa-miR-126-5p;hsa-miR-30d-5p;hsa-miR-192-5p;hsa-miR-30e-5p;	Over represented	2.35294	8
Organs miRWalk	Hand	0.329898	0.00323429	0.00114947	hsa-miR-101-3p;hsa-miR-215-5p;hsa-miR-181a-3p;hsa-let-7f-5p;hsa-let-7g-5p;hsa-let-7a-5p;hsa-let-7f-2-3p;hsa-miR-190a-5p;hsa-let-7e-5p;hsa-miR-21-5p;hsa-miR-29b-3p;hsa-miR-126-5p;hsa-miR-424-3p;hsa-let-7i-5p;hsa-miR-148a-3p;hsa-miR-15a-5p;hsa-miR-182-5p;hsa-miR-7-5p;hsa-miR-148b-3p;hsa-let-7a-3p;hsa-miR-143-3p;hsa-miR-26b-3p;hsa-miR-192-5p;hsa-let-7i-3p;hsa-miR-30e-5p;hsa-miR-10a-5p;hsa-miR-451a;h…	Over represented	18.1176	30
Organs miRWalk	Embryonal_Carcinoma_Stem_cells	0.344802	0.00334759	0.0012014	hsa-let-7f-5p;hsa-let-7g-5p;hsa-let-7a-5p;hsa-let-7f-2-3p;hsa-let-7e-5p;hsa-let-7i-5p;hsa-let-7a-3p;hsa-let-7i-3p;hsa-let-7c-5p;	Over represented	2.94118	9
Organs miRWalk	Stomach	0.357849	0.00343949	0.00124686	hsa-miR-215-5p;hsa-miR-21-5p;hsa-miR-223-5p;hsa-miR-29b-3p;hsa-miR-222-3p;hsa-miR-22-5p;hsa-miR-148a-3p;hsa-miR-223-3p;hsa-miR-7-5p;hsa-miR-143-3p;hsa-miR-26b-3p;hsa-miR-192-5p;hsa-miR-451a;hsa-miR-132-3p;hsa-miR-142-3p;	Over represented	6.70588	15
Organs miRWalk	Gonads	0.361146	0.00343949	0.00125835	hsa-let-7f-5p;hsa-let-7g-5p;hsa-let-7a-5p;hsa-let-7f-2-3p;hsa-let-7e-5p;hsa-miR-29b-3p;hsa-let-7i-5p;hsa-let-7a-3p;hsa-let-7i-3p;hsa-let-7c-5p;	Over represented	3.52941	10
Organs miRWalk	Neural_Stem_Cells	0.477232	0.00450219	0.00166283	hsa-let-7f-5p;hsa-let-7g-5p;hsa-let-7a-5p;hsa-let-7f-2-3p;hsa-let-7e-5p;hsa-miR-126-5p;hsa-let-7i-5p;hsa-miR-106b-5p;hsa-miR-7-5p;hsa-let-7a-3p;hsa-let-7i-3p;hsa-miR-146a-5p;hsa-let-7c-5p;	Over represented	5.52941	13
Organs miRWalk	Epidermis	0.537936	0.00502744	0.00187434	hsa-miR-181a-3p;hsa-let-7f-5p;hsa-let-7g-5p;hsa-let-7a-5p;hsa-let-7f-2-3p;hsa-let-7e-5p;hsa-miR-21-5p;hsa-let-7i-5p;hsa-let-7a-3p;hsa-let-7i-3p;hsa-miR-146a-5p;hsa-let-7c-5p;	Over represented	4.94118	12
Organs miRWalk	Foot	0.559139	0.00517721	0.00194822	hsa-miR-30d-3p;hsa-miR-30b-5p;hsa-miR-30a-5p;hsa-miR-30d-5p;hsa-miR-143-3p;hsa-miR-30e-5p;	Over represented	1.52941	6
Organs miRWalk	Urine	0.591295	0.00542472	0.00206026	hsa-miR-15b-3p;hsa-miR-152-3p;hsa-miR-146b-5p;hsa-miR-21-5p;hsa-miR-222-3p;hsa-miR-126-5p;hsa-miR-15a-5p;hsa-miR-182-5p;hsa-miR-143-3p;hsa-miR-192-5p;hsa-miR-146a-5p;hsa-miR-32-5p;hsa-miR-142-3p;	Over represented	5.64706	13
Organs miRWalk	Pluripotent_Stem_Cells	0.597198	0.00542907	0.00208083	hsa-let-7f-5p;hsa-miR-30d-3p;hsa-miR-30b-5p;hsa-let-7g-5p;hsa-miR-30a-5p;hsa-let-7a-5p;hsa-let-7f-2-3p;hsa-let-7e-5p;hsa-miR-21-5p;hsa-miR-223-5p;hsa-miR-29b-3p;hsa-miR-222-3p;hsa-miR-126-5p;hsa-miR-30d-5p;hsa-let-7i-5p;hsa-miR-223-3p;hsa-miR-106b-5p;hsa-let-7a-3p;hsa-miR-143-3p;hsa-miR-16-2-3p;hsa-let-7i-3p;hsa-miR-30e-5p;hsa-miR-93-3p;hsa-let-7c-5p;hsa-miR-142-3p;	Over represented	14.5882	25
Organs miRWalk	Hepatocytes	0.60524	0.00545261	0.00210885	hsa-miR-15b-3p;hsa-miR-142-5p;hsa-miR-181a-3p;hsa-let-7f-5p;hsa-miR-30d-3p;hsa-miR-30b-5p;hsa-let-7g-5p;hsa-miR-30a-5p;hsa-let-7a-5p;hsa-let-7f-2-3p;hsa-let-7e-5p;hsa-miR-21-5p;hsa-miR-29b-3p;hsa-miR-126-5p;hsa-miR-30d-5p;hsa-let-7i-5p;hsa-let-7a-3p;hsa-miR-143-3p;hsa-miR-192-5p;hsa-let-7i-3p;hsa-miR-30e-5p;hsa-miR-10a-5p;hsa-miR-451a;hsa-miR-150-3p;hsa-let-7c-5p;hsa-miR-142-3p;	Over represented	15.4118	26
Organs miRWalk	PC12_Cells	0.613982	0.00548198	0.00213931	hsa-miR-30d-3p;hsa-miR-30b-5p;hsa-miR-30a-5p;hsa-let-7e-5p;hsa-miR-222-3p;hsa-miR-30d-5p;hsa-miR-15a-5p;hsa-miR-30e-5p;	Over represented	2.58824	8
Organs miRWalk	Feces	0.646235	0.00571889	0.00225169	hsa-miR-142-5p;hsa-let-7e-5p;hsa-miR-21-5p;hsa-miR-29b-3p;hsa-miR-148a-3p;hsa-miR-15a-5p;hsa-miR-10b-5p;hsa-miR-10a-5p;hsa-miR-93-3p;	Over represented	3.17647	9
Organs miRWalk	Synovial_Membrane	0.761936	0.00668365	0.00265483	hsa-miR-30a-5p;hsa-let-7a-5p;hsa-miR-146b-5p;hsa-miR-15a-5p;hsa-miR-26b-3p;hsa-miR-150-3p;hsa-miR-146a-5p;	Over represented	2.11765	7
Organs miRWalk	Macrophages	0.862366	0.00749884	0.00300476	hsa-miR-15b-3p;hsa-miR-142-5p;hsa-miR-101-3p;hsa-miR-28-5p;hsa-miR-30b-5p;hsa-let-7a-5p;hsa-miR-146b-5p;hsa-let-7e-5p;hsa-miR-21-5p;hsa-miR-223-5p;hsa-miR-589-5p;hsa-miR-222-3p;hsa-miR-126-5p;hsa-miR-22-5p;hsa-miR-424-3p;hsa-miR-223-3p;hsa-miR-192-5p;hsa-miR-98-5p;hsa-miR-451a;hsa-miR-150-3p;hsa-miR-146a-5p;hsa-miR-93-3p;hsa-miR-589-3p;hsa-miR-132-3p;hsa-miR-142-3p;	Over represented	14.9412	25
Organs miRWalk	Hip	0.886577	0.00764291	0.00308912	hsa-miR-30d-3p;hsa-miR-30b-5p;hsa-miR-30a-5p;hsa-miR-21-5p;hsa-miR-30d-5p;hsa-miR-30e-5p;	Over represented	1.64706	6
Organs miRWalk	Erythroblasts	0.904578	0.00773144	0.00315184	hsa-miR-144-5p;hsa-miR-144-3p;hsa-miR-223-5p;hsa-miR-223-3p;hsa-miR-451a;	Over represented	1.17647	5
Organs miRWalk	Synapses	1	0.00890566	0.00366156	hsa-let-7f-5p;hsa-let-7g-5p;hsa-let-7a-5p;hsa-let-7f-2-3p;hsa-let-7e-5p;hsa-let-7i-5p;hsa-miR-7-5p;hsa-let-7a-3p;hsa-let-7i-3p;hsa-let-7c-5p;	Over represented	4	10
Organs miRWalk	Milk	1	0.00913177	0.00380453	hsa-miR-15b-3p;hsa-miR-101-3p;hsa-miR-223-5p;hsa-miR-484;hsa-miR-223-3p;hsa-miR-106b-5p;hsa-miR-451a;	Over represented	2.23529	7
Organs miRWalk	Middle_Cerebral_Artery	1	0.00913177	0.00381816	hsa-miR-215-5p;hsa-let-7f-5p;hsa-miR-30a-5p;hsa-let-7a-5p;hsa-let-7e-5p;hsa-miR-21-5p;hsa-miR-223-5p;hsa-miR-29b-3p;hsa-let-7i-5p;hsa-miR-223-3p;hsa-miR-182-5p;hsa-miR-664a-3p;hsa-miR-26b-3p;hsa-let-7i-3p;hsa-miR-30e-5p;hsa-miR-98-5p;hsa-miR-25-5p;hsa-miR-150-3p;hsa-miR-132-3p;hsa-let-7c-5p;	Over represented	11.1765	20
Organs miRWalk	Islets_of_Langerhans	1	0.0096883	0.00411837	hsa-miR-30d-3p;hsa-miR-7-1-3p;hsa-miR-30b-5p;hsa-miR-30a-5p;hsa-miR-146b-5p;hsa-miR-21-5p;hsa-miR-29b-3p;hsa-miR-30d-5p;hsa-miR-7-5p;hsa-miR-30e-5p;hsa-miR-146a-5p;	Over represented	4.70588	11
Organs miRWalk	Jurkat_Cells	1	0.0096883	0.00411837	hsa-let-7f-5p;hsa-let-7g-5p;hsa-let-7a-5p;hsa-let-7f-2-3p;hsa-let-7e-5p;hsa-let-7i-5p;hsa-let-7a-3p;hsa-miR-143-3p;hsa-let-7i-3p;hsa-miR-150-3p;hsa-let-7c-5p;	Over represented	4.70588	11
Organs miRWalk	Thyroid_Gland	1	0.00981286	0.00420551	hsa-miR-101-3p;hsa-miR-28-5p;hsa-let-7f-5p;hsa-miR-30d-3p;hsa-miR-30b-5p;hsa-let-7g-5p;hsa-miR-30a-5p;hsa-let-7a-5p;hsa-miR-144-5p;hsa-miR-146b-5p;hsa-let-7f-2-3p;hsa-let-7e-5p;hsa-miR-21-5p;hsa-miR-144-3p;hsa-miR-222-3p;hsa-miR-30d-5p;hsa-let-7i-5p;hsa-miR-15a-5p;hsa-let-7a-3p;hsa-let-7i-3p;hsa-miR-30e-5p;hsa-miR-146a-5p;hsa-let-7c-5p;	Over represented	13.6471	23
Organs miRWalk	Megakaryocytes	1	0.0107215	0.00463228	hsa-miR-101-3p;hsa-miR-28-5p;hsa-miR-146b-5p;hsa-miR-223-5p;hsa-miR-126-5p;hsa-miR-223-3p;hsa-miR-10b-5p;hsa-miR-10a-5p;hsa-miR-150-3p;hsa-miR-146a-5p;	Over represented	4.11765	10
Organs miRWalk	Urinary_Tract	1	0.0109119	0.00475259	hsa-miR-152-3p;hsa-miR-126-5p;hsa-miR-15a-5p;hsa-miR-182-5p;	Over represented	0.823529	4
Organs miRWalk	Bone_Marrow_Cells	1	0.0114732	0.00507698	hsa-let-7a-5p;hsa-miR-21-5p;hsa-miR-223-5p;hsa-miR-126-5p;hsa-miR-424-3p;hsa-miR-223-3p;hsa-miR-10a-5p;hsa-miR-451a;hsa-miR-146a-5p;	Over represented	3.52941	9
Organs miRWalk	Mouth	1	0.0114732	0.00507698	hsa-let-7f-5p;hsa-let-7g-5p;hsa-let-7a-5p;hsa-let-7f-2-3p;hsa-let-7e-5p;hsa-let-7i-5p;hsa-let-7a-3p;hsa-let-7i-3p;hsa-let-7c-5p;	Over represented	3.52941	9
Organs miRWalk	Glomerular_Basement_Membrane	1	0.0117304	0.00524571	hsa-miR-30d-3p;hsa-miR-30b-5p;hsa-miR-30a-5p;hsa-miR-30d-5p;hsa-miR-30e-5p;	Over represented	1.29412	5
Organs miRWalk	Esophagus	1	0.0117304	0.00529817	hsa-miR-101-3p;hsa-let-7a-5p;hsa-miR-21-5p;hsa-miR-223-5p;hsa-miR-223-3p;hsa-miR-143-3p;hsa-miR-192-5p;	Over represented	2.35294	7
Organs miRWalk	Focal_Adhesions	1	0.0117304	0.00532865	hsa-miR-15b-3p;hsa-miR-30d-3p;hsa-miR-30b-5p;hsa-miR-30a-5p;hsa-miR-21-5p;hsa-miR-223-5p;hsa-miR-29b-3p;hsa-miR-126-5p;hsa-miR-30d-5p;hsa-miR-223-3p;hsa-miR-30e-5p;hsa-miR-10b-5p;	Over represented	5.52941	12
Organs miRWalk	Body_Fluids	1	0.0117304	0.00535428	hsa-let-7f-5p;hsa-let-7g-5p;hsa-let-7a-5p;hsa-let-7f-2-3p;hsa-let-7e-5p;hsa-miR-21-5p;hsa-miR-486-3p;hsa-let-7i-5p;hsa-let-7a-3p;hsa-miR-192-5p;hsa-let-7i-3p;hsa-miR-10b-5p;hsa-miR-451a;hsa-let-7c-5p;	Over represented	6.94118	14
Organs miRWalk	Erythroid_Precursor_Cells	1	0.0124675	0.00577763	hsa-miR-144-5p;hsa-miR-144-3p;hsa-miR-15a-5p;	Over represented	0.470588	3
Organs miRWalk	Langerhans_Cells	1	0.0124675	0.00577763	hsa-miR-223-5p;hsa-miR-223-3p;hsa-miR-146a-5p;	Over represented	0.470588	3
Organs miRWalk	Monocytes	1	0.0125437	0.00585663	hsa-miR-15b-3p;hsa-miR-142-5p;hsa-miR-181a-3p;hsa-miR-28-5p;hsa-miR-146b-5p;hsa-miR-21-5p;hsa-miR-223-5p;hsa-miR-222-3p;hsa-miR-126-5p;hsa-miR-424-3p;hsa-miR-223-3p;hsa-miR-106b-5p;hsa-miR-342-3p;hsa-miR-451a;hsa-miR-150-3p;hsa-miR-146a-5p;hsa-miR-132-3p;hsa-miR-142-3p;	Over represented	10	18
Organs miRWalk	Aorta_Thoracic	1	0.0137489	0.00646726	hsa-miR-30d-3p;hsa-miR-30b-5p;hsa-miR-30a-5p;hsa-miR-21-5p;hsa-miR-29b-3p;hsa-miR-126-5p;hsa-miR-30d-5p;hsa-miR-30e-5p;hsa-miR-10a-5p;	Over represented	3.64706	9
Organs miRWalk	Pituitary_Gland	1	0.0142777	0.00676573	hsa-miR-30d-3p;hsa-miR-30b-5p;hsa-miR-30a-5p;hsa-miR-21-5p;hsa-miR-30d-5p;hsa-miR-30e-5p;	Over represented	1.88235	6
Organs miRWalk	Insulin-Secreting_Cells	1	0.0146515	0.0069939	hsa-miR-30d-3p;hsa-miR-30b-5p;hsa-miR-30a-5p;hsa-miR-146b-5p;hsa-miR-29b-3p;hsa-miR-30d-5p;hsa-miR-30e-5p;hsa-miR-146a-5p;	Over represented	3.05882	8
Organs miRWalk	Kidney	1	0.0146671	0.00705248	hsa-miR-15b-3p;hsa-miR-215-5p;hsa-let-7f-5p;hsa-miR-30d-3p;hsa-miR-30b-5p;hsa-miR-30a-5p;hsa-miR-146b-5p;hsa-miR-21-5p;hsa-miR-223-5p;hsa-miR-29b-3p;hsa-miR-330-5p;hsa-miR-335-3p;hsa-miR-126-5p;hsa-miR-30d-5p;hsa-miR-15a-5p;hsa-miR-223-3p;hsa-miR-143-3p;hsa-miR-192-5p;hsa-miR-30e-5p;hsa-miR-10b-5p;hsa-miR-10a-5p;hsa-miR-25-5p;hsa-miR-146a-5p;hsa-miR-93-3p;hsa-miR-32-5p;hsa-let-7c-5p;hsa-miR-142-3…	Over represented	17.5294	27
Organs miRWalk	Microvessels	1	0.0148549	0.00719453	hsa-miR-21-5p;hsa-miR-223-5p;hsa-miR-29b-3p;hsa-miR-126-5p;hsa-miR-15a-5p;hsa-miR-223-3p;hsa-miR-146a-5p;	Over represented	2.47059	7
Organs miRWalk	Plasma_Cells	1	0.0165578	0.00813465	hsa-let-7e-5p;hsa-miR-21-5p;hsa-miR-335-3p;hsa-miR-106b-5p;hsa-miR-342-3p;hsa-miR-25-5p;hsa-miR-93-3p;hsa-miR-32-5p;hsa-let-7c-5p;	Over represented	3.76471	9
Organs miRWalk	Precursor_Cells_B-Lymphoid	1	0.0165578	0.00813465	hsa-miR-21-5p;hsa-miR-222-3p;hsa-miR-126-5p;hsa-miR-22-5p;hsa-miR-10b-5p;hsa-miR-10a-5p;hsa-miR-451a;hsa-miR-150-3p;hsa-miR-142-3p;	Over represented	3.76471	9
Organs miRWalk	Th17_Cells	1	0.0174924	0.00865477	hsa-miR-142-5p;hsa-let-7f-5p;hsa-miR-21-5p;hsa-miR-182-5p;	Over represented	0.941176	4
Organs miRWalk	Bile	1	0.0183158	0.009126	hsa-miR-101-3p;hsa-miR-30d-3p;hsa-miR-30b-5p;hsa-miR-30a-5p;hsa-miR-21-5p;hsa-miR-29b-3p;hsa-miR-22-5p;hsa-miR-30d-5p;hsa-miR-15a-5p;hsa-miR-30e-5p;hsa-miR-10a-5p;hsa-miR-150-3p;	Over represented	5.88235	12
Organs miRWalk	Basement_membrane	1	0.0190409	0.00955363	hsa-miR-30d-3p;hsa-miR-30b-5p;hsa-miR-30a-5p;hsa-miR-21-5p;hsa-miR-126-5p;hsa-miR-30d-5p;hsa-miR-30e-5p;	Over represented	2.58824	7
Organs miRWalk	Germ_Cells	1	0.0210182	0.0106922	hsa-miR-142-5p;hsa-let-7f-5p;hsa-let-7g-5p;hsa-let-7a-5p;hsa-let-7f-2-3p;hsa-let-7e-5p;hsa-miR-21-5p;hsa-miR-29b-3p;hsa-miR-222-3p;hsa-let-7i-5p;hsa-miR-148a-3p;hsa-miR-7-5p;hsa-miR-148b-3p;hsa-let-7a-3p;hsa-let-7i-3p;hsa-miR-146a-5p;hsa-let-7c-5p;	Over represented	9.76471	17
Organs miRWalk	Spleen	1	0.0210182	0.0106922	hsa-miR-142-5p;hsa-let-7g-5p;hsa-miR-152-3p;hsa-miR-146b-5p;hsa-miR-21-5p;hsa-miR-29b-3p;hsa-miR-222-3p;hsa-miR-15a-5p;hsa-miR-182-5p;hsa-miR-7-5p;hsa-miR-342-3p;hsa-miR-192-5p;hsa-miR-10a-5p;hsa-miR-451a;hsa-miR-150-3p;hsa-miR-146a-5p;hsa-miR-142-3p;	Over represented	9.76471	17
Organs miRWalk	Lymphoid_Tissue	1	0.022232	0.0113871	hsa-miR-146b-5p;hsa-miR-21-5p;hsa-miR-223-5p;hsa-miR-15a-5p;hsa-miR-223-3p;hsa-miR-7-5p;hsa-miR-150-3p;hsa-miR-146a-5p;	Over represented	3.29412	8
Organs miRWalk	Spermatogonia	1	0.0240362	0.0124349	hsa-let-7f-5p;hsa-let-7g-5p;hsa-let-7a-5p;hsa-let-7f-2-3p;hsa-let-7e-5p;hsa-let-7i-5p;hsa-let-7a-3p;hsa-let-7i-3p;hsa-let-7c-5p;	Over represented	4	9
Organs miRWalk	Ovary	1	0.0240362	0.0124787	hsa-miR-15b-3p;hsa-miR-101-3p;hsa-let-7f-5p;hsa-let-7g-5p;hsa-let-7a-5p;hsa-let-7f-2-3p;hsa-let-7e-5p;hsa-miR-21-5p;hsa-miR-126-5p;hsa-miR-424-3p;hsa-let-7i-5p;hsa-miR-7-5p;hsa-let-7a-3p;hsa-miR-143-3p;hsa-let-7i-3p;hsa-miR-30e-5p;hsa-miR-10b-5p;hsa-let-7c-5p;	Over represented	10.7059	18
Organs miRWalk	Embryonic_stem_cells	1	0.0243705	0.0127372	hsa-miR-548h-5p;hsa-miR-142-5p;hsa-let-7f-5p;hsa-miR-30d-3p;hsa-miR-30b-5p;hsa-let-7g-5p;hsa-miR-30a-5p;hsa-let-7a-5p;hsa-miR-152-3p;hsa-miR-548e-3p;hsa-let-7f-2-3p;hsa-let-7e-5p;hsa-miR-21-5p;hsa-miR-223-5p;hsa-miR-29b-3p;hsa-miR-222-3p;hsa-miR-126-5p;hsa-miR-22-5p;hsa-miR-30d-5p;hsa-miR-423-3p;hsa-let-7i-5p;hsa-miR-148a-3p;hsa-miR-223-3p;hsa-miR-106b-5p;hsa-miR-7-5p;hsa-miR-548k;hsa-miR-664a-3p…	Over represented	35.7647	46
Organs miRWalk	Parathyroid_Glands	1	0.0251163	0.0132145	hsa-miR-30b-5p;hsa-miR-126-5p;hsa-miR-26b-3p;	Over represented	0.588235	3
Organs miRWalk	Hematopoietic_System	1	0.0266169	0.0141895	hsa-miR-144-5p;hsa-miR-144-3p;hsa-miR-126-5p;hsa-miR-451a;	Over represented	1.05882	4
Organs miRWalk	U937_Cells	1	0.0266169	0.0141895	hsa-miR-142-5p;hsa-miR-22-5p;hsa-miR-93-3p;hsa-miR-142-3p;	Over represented	1.05882	4
Organs miRWalk	Arteries	1	0.0303421	0.0162811	hsa-miR-144-5p;hsa-miR-146b-5p;hsa-miR-21-5p;hsa-miR-144-3p;hsa-miR-223-5p;hsa-miR-29b-3p;hsa-miR-222-3p;hsa-miR-126-5p;hsa-miR-223-3p;hsa-miR-143-3p;hsa-miR-451a;hsa-miR-146a-5p;hsa-miR-132-3p;	Over represented	7.05882	13
Organs miRWalk	Mast_Cells	1	0.0316317	0.0170833	hsa-miR-222-3p;hsa-miR-126-5p;hsa-miR-10b-5p;hsa-miR-10a-5p;hsa-miR-146a-5p;hsa-miR-132-3p;	Over represented	2.23529	6
Organs miRWalk	Prostate	1	0.0321258	0.0174621	hsa-miR-15b-3p;hsa-miR-101-3p;hsa-let-7f-5p;hsa-let-7g-5p;hsa-let-7a-5p;hsa-let-7f-2-3p;hsa-let-7e-5p;hsa-miR-21-5p;hsa-miR-223-5p;hsa-miR-29b-3p;hsa-miR-330-5p;hsa-miR-222-3p;hsa-miR-126-5p;hsa-miR-22-5p;hsa-let-7i-5p;hsa-miR-148a-3p;hsa-miR-15a-5p;hsa-miR-223-3p;hsa-miR-182-5p;hsa-miR-106b-5p;hsa-miR-7-5p;hsa-let-7a-3p;hsa-miR-143-3p;hsa-miR-26b-3p;hsa-miR-616-5p;hsa-let-7i-3p;hsa-miR-10b-5p;hs…	Over represented	22.2353	31
Organs miRWalk	Myocytes_Cardiac	1	0.0321813	0.0176044	hsa-miR-15b-3p;hsa-miR-30d-3p;hsa-let-7g-5p;hsa-miR-30a-5p;hsa-miR-146b-5p;hsa-miR-21-5p;hsa-miR-223-5p;hsa-miR-29b-3p;hsa-miR-126-5p;hsa-miR-22-5p;hsa-miR-30d-5p;hsa-miR-148a-3p;hsa-miR-223-3p;hsa-miR-182-5p;hsa-miR-18b-3p;hsa-miR-143-3p;hsa-miR-26b-3p;hsa-miR-192-5p;hsa-miR-150-3p;hsa-miR-146a-5p;	Over represented	12.7059	20
Organs miRWalk	Exudates_and_Transudates	1	0.0388948	0.021548	hsa-miR-142-5p;hsa-miR-146b-5p;hsa-miR-21-5p;hsa-miR-142-3p;	Over represented	1.17647	4
Organs miRWalk	Peritoneum	1	0.0388948	0.021548	hsa-miR-142-5p;hsa-miR-146b-5p;hsa-miR-21-5p;hsa-miR-142-3p;	Over represented	1.17647	4
Organs miRWalk	Germ_Layers	1	0.0391176	0.0218077	hsa-let-7f-5p;hsa-let-7g-5p;hsa-let-7a-5p;hsa-let-7f-2-3p;hsa-let-7e-5p;hsa-let-7i-5p;hsa-let-7a-3p;hsa-let-7i-3p;hsa-let-7c-5p;	Over represented	4.35294	9
Organs miRWalk	Natural_Killer_T-Cells	1	0.0428574	0.0241913	hsa-miR-223-5p;hsa-miR-223-3p;hsa-miR-150-3p;	Over represented	0.705882	3
Organs miRWalk	Thigh	1	0.0428574	0.0241913	hsa-miR-223-5p;hsa-miR-126-5p;hsa-miR-223-3p;	Over represented	0.705882	3
Organs miRWalk	Thymus_Gland	1	0.0443512	0.025189	hsa-miR-101-3p;hsa-miR-223-5p;hsa-miR-29b-3p;hsa-miR-22-5p;hsa-miR-223-3p;hsa-miR-7-5p;hsa-miR-143-3p;hsa-miR-26b-3p;hsa-miR-150-3p;hsa-miR-142-3p;	Over represented	5.17647	10
Organs miRWalk	Coronary_Vessels	1	0.0482059	0.0275462	hsa-miR-181a-3p;hsa-miR-144-5p;hsa-miR-146b-5p;hsa-miR-21-5p;hsa-miR-144-3p;hsa-miR-223-5p;hsa-miR-222-3p;hsa-miR-126-5p;hsa-miR-223-3p;hsa-miR-182-5p;hsa-miR-451a;hsa-miR-146a-5p;hsa-miR-132-3p;	Over represented	7.52941	13
Organs miRWalk	Knee	1	0.0488944	0.02811	hsa-miR-30a-5p;hsa-miR-146b-5p;hsa-miR-21-5p;hsa-miR-15a-5p;hsa-miR-98-5p;hsa-miR-146a-5p;	Over represented	2.47059	6
Organs miRWalk	Cerebrospinal_fluid	1	0.0521135	0.0306886	hsa-miR-15b-3p;hsa-miR-21-5p;hsa-let-7i-5p;hsa-let-7i-3p;hsa-miR-146a-5p;	Over represented	1.88235	5
Organs miRWalk	B-Lymphocyte_Subsets	1	0.0521135	0.0308636	hsa-miR-223-5p;hsa-miR-15a-5p;hsa-miR-223-3p;hsa-miR-150-3p;	Over represented	1.29412	4
Organs miRWalk	Larynx	1	0.0521135	0.0308636	hsa-miR-28-5p;hsa-miR-425-5p;hsa-miR-425-3p;hsa-miR-15a-5p;	Over represented	1.29412	4
Organs miRWalk	Myofibroblasts	1	0.0521135	0.0308636	hsa-miR-21-5p;hsa-miR-126-5p;hsa-miR-146a-5p;hsa-miR-132-3p;	Over represented	1.29412	4
Organs miRWalk	Granulosa_Cells	1	0.0521135	0.0308686	hsa-miR-30d-3p;hsa-let-7a-5p;hsa-miR-21-5p;hsa-miR-30d-5p;hsa-miR-15a-5p;hsa-miR-182-5p;hsa-miR-10a-5p;hsa-miR-132-3p;	Over represented	3.88235	8
Organs miRWalk	Cytoplasm	1	0.0521957	0.0310992	hsa-miR-101-3p;hsa-let-7f-5p;hsa-let-7g-5p;hsa-let-7a-5p;hsa-let-7f-2-3p;hsa-let-7e-5p;hsa-miR-21-5p;hsa-miR-29b-3p;hsa-let-7i-5p;hsa-let-7a-3p;hsa-let-7i-3p;hsa-miR-451a;hsa-let-7c-5p;	Over represented	7.64706	13
Organs miRWalk	Adipose_Tissue	1	0.0530988	0.0319272	hsa-let-7f-5p;hsa-let-7g-5p;hsa-let-7a-5p;hsa-let-7f-2-3p;hsa-let-7e-5p;hsa-miR-21-5p;hsa-miR-222-3p;hsa-miR-335-3p;hsa-miR-22-5p;hsa-let-7i-5p;hsa-miR-148a-3p;hsa-miR-148b-3p;hsa-let-7a-3p;hsa-miR-143-3p;hsa-let-7i-3p;hsa-miR-10b-5p;hsa-miR-150-3p;hsa-miR-132-3p;hsa-let-7c-5p;	Over represented	12.5882	19
Organs miRWalk	Cartilage	1	0.0530988	0.0320073	hsa-miR-30d-3p;hsa-miR-30a-5p;hsa-miR-146b-5p;hsa-miR-21-5p;hsa-miR-29b-3p;hsa-miR-222-3p;hsa-miR-335-3p;hsa-miR-126-5p;hsa-miR-22-5p;hsa-miR-30d-5p;hsa-miR-423-3p;hsa-miR-98-5p;hsa-miR-25-5p;hsa-miR-146a-5p;	Over represented	8.47059	14
Organs miRWalk	Mesenchymal_Stem_Cells	1	0.0534744	0.03242	hsa-let-7f-5p;hsa-let-7g-5p;hsa-let-7a-5p;hsa-miR-152-3p;hsa-let-7f-2-3p;hsa-let-7e-5p;hsa-miR-21-5p;hsa-miR-29b-3p;hsa-miR-222-3p;hsa-miR-335-3p;hsa-miR-126-5p;hsa-miR-22-5p;hsa-miR-423-3p;hsa-let-7i-5p;hsa-miR-148a-3p;hsa-miR-148b-3p;hsa-let-7a-3p;hsa-miR-143-3p;hsa-let-7i-3p;hsa-miR-766-3p;hsa-miR-146a-5p;hsa-let-7c-5p;	Over represented	15.1765	22
Organs miRWalk	Trophoblasts	1	0.0554609	0.0338176	hsa-let-7g-5p;hsa-miR-21-5p;hsa-miR-29b-3p;hsa-miR-335-3p;hsa-miR-424-3p;hsa-let-7i-5p;hsa-let-7i-3p;hsa-miR-451a;hsa-miR-146a-5p;hsa-miR-93-3p;	Over represented	5.41176	10
Organs miRWalk	Killer_Cells_Natural	1	0.0597382	0.0366339	hsa-miR-181a-3p;hsa-miR-223-5p;hsa-miR-29b-3p;hsa-miR-223-3p;hsa-miR-30e-5p;hsa-miR-146a-5p;hsa-miR-93-3p;	Over represented	3.29412	7
Organs miRWalk	Nerve_Tissue	1	0.0615291	0.0379465	hsa-miR-21-5p;hsa-miR-7-5p;	Over represented	0.352941	2
Organs miRWalk	Endothelium_Vascular	1	0.0625118	0.0387704	hsa-miR-146b-5p;hsa-miR-21-5p;hsa-miR-126-5p;	Over represented	0.823529	3
Organs miRWalk	Prosencephalon	1	0.0633744	0.0395262	hsa-miR-15b-3p;hsa-miR-222-3p;hsa-miR-15a-5p;hsa-miR-7-5p;hsa-miR-132-3p;	Over represented	2	5
Organs miRWalk	Aorta	1	0.0657222	0.0412195	hsa-miR-15b-3p;hsa-miR-30d-3p;hsa-miR-30b-5p;hsa-miR-30a-5p;hsa-miR-21-5p;hsa-miR-29b-3p;hsa-miR-30d-5p;hsa-miR-15a-5p;hsa-miR-30e-5p;hsa-miR-10a-5p;hsa-miR-132-3p;	Over represented	6.35294	11
Organs miRWalk	Veins	1	0.0678973	0.0428827	hsa-miR-21-5p;hsa-miR-223-5p;hsa-miR-29b-3p;hsa-miR-222-3p;hsa-miR-335-3p;hsa-miR-126-5p;hsa-miR-223-3p;hsa-miR-146a-5p;	Over represented	4.11765	8
Organs miRWalk	Skeleton	1	0.0678973	0.0430568	hsa-miR-144-5p;hsa-miR-21-5p;hsa-miR-144-3p;hsa-miR-222-3p;hsa-miR-10b-5p;hsa-miR-10a-5p;	Over represented	2.70588	6
Organs miRWalk	Adipocytes	1	0.068989	0.0439895	hsa-let-7f-5p;hsa-let-7g-5p;hsa-let-7a-5p;hsa-let-7f-2-3p;hsa-let-7e-5p;hsa-miR-21-5p;hsa-miR-29b-3p;hsa-miR-222-3p;hsa-miR-335-3p;hsa-let-7i-5p;hsa-let-7a-3p;hsa-miR-143-3p;hsa-let-7i-3p;hsa-miR-10b-5p;hsa-miR-132-3p;hsa-let-7c-5p;	Over represented	10.4706	16
Organs miRWalk	Urinary_Bladder	1	0.07714	0.0494556	hsa-miR-101-3p;hsa-miR-30b-5p;hsa-miR-30a-5p;hsa-let-7a-5p;hsa-miR-152-3p;hsa-miR-21-5p;hsa-miR-222-3p;hsa-miR-126-5p;hsa-miR-182-5p;hsa-miR-106b-5p;hsa-let-7a-3p;hsa-miR-143-3p;hsa-miR-26b-3p;hsa-miR-192-5p;hsa-miR-30e-5p;hsa-miR-10b-5p;hsa-miR-10a-5p;hsa-miR-146a-5p;hsa-let-7c-5p;	Over represented	13.1765	19
Organs miRWalk	Mesangial_Cells	1	0.0804054	0.0521094	hsa-miR-215-5p;hsa-miR-30a-5p;hsa-miR-21-5p;hsa-miR-126-5p;hsa-miR-192-5p;hsa-miR-25-5p;	Over represented	2.82353	6
Organs miRWalk	Sputum	1	0.0804054	0.0521094	hsa-let-7a-5p;hsa-miR-21-5p;hsa-miR-486-3p;hsa-miR-182-5p;hsa-miR-143-3p;hsa-let-7c-5p;	Over represented	2.82353	6
Organs miRWalk	Phagocytes	1	0.0867712	0.0568397	hsa-miR-126-5p;hsa-miR-10b-5p;hsa-miR-10a-5p;	Over represented	0.941176	3
Organs miRWalk	Th2_Cells	1	0.0867712	0.0568397	hsa-miR-146b-5p;hsa-miR-126-5p;hsa-miR-146a-5p;	Over represented	0.941176	3
Organs miRWalk	Trabecular_Meshwork	1	0.0945266	0.0622492	hsa-miR-15b-3p;hsa-miR-29b-3p;hsa-miR-15a-5p;hsa-miR-182-5p;hsa-miR-106b-5p;hsa-miR-146a-5p;	Over represented	2.94118	6
Organs miRWalk	Chondrocytes	1	0.0967743	0.0640666	hsa-miR-30a-5p;hsa-miR-146b-5p;hsa-miR-21-5p;hsa-miR-29b-3p;hsa-miR-222-3p;hsa-miR-335-3p;hsa-miR-126-5p;hsa-miR-22-5p;hsa-miR-98-5p;hsa-miR-146a-5p;	Over represented	6	10
Organs miRWalk	Endothelium	1	0.0994206	0.0661649	hsa-let-7g-5p;hsa-miR-146b-5p;hsa-miR-21-5p;hsa-miR-126-5p;hsa-miR-424-3p;hsa-miR-148b-3p;hsa-miR-10a-5p;hsa-miR-132-3p;	Over represented	4.47059	8
Organs miRWalk	Femur_Neck	1	0.104265	0.0701153	hsa-miR-146b-5p;hsa-miR-146a-5p;	Over represented	0.470588	2
Organs miRWalk	Knee_Joint	1	0.104265	0.0701153	hsa-miR-15a-5p;hsa-miR-146a-5p;	Over represented	0.470588	2
Organs miRWalk	CartilageArticular	1	0.104575	0.0710525	hsa-miR-222-3p;hsa-miR-335-3p;hsa-miR-126-5p;hsa-miR-146a-5p;	Over represented	1.64706	4
Organs miRWalk	Osteoclasts	1	0.104575	0.0710525	hsa-miR-30b-5p;hsa-miR-21-5p;hsa-miR-223-5p;hsa-miR-223-3p;	Over represented	1.64706	4
Organs miRWalk	NIH_3T3_Cells	1	0.114456	0.0781649	hsa-miR-15b-3p;hsa-miR-335-3p;hsa-let-7c-5p;	Over represented	1.05882	3
Organs miRWalk	Umbilical_Cord	1	0.129302	0.0887546	hsa-miR-15b-3p;hsa-miR-181a-3p;hsa-miR-28-5p;hsa-miR-30a-5p;hsa-miR-146b-5p;hsa-miR-21-5p;hsa-miR-126-5p;hsa-miR-22-5p;hsa-miR-148a-3p;hsa-miR-143-3p;hsa-miR-32-5p;	Over represented	7.17647	11
Organs miRWalk	CHO_cells	1	0.152111	0.104941	hsa-miR-101-3p;hsa-miR-21-5p;hsa-miR-126-5p;hsa-miR-7-5p;hsa-miR-30e-5p;	Over represented	2.58824	5
Organs miRWalk	Chromosome_Artificial	1	0.155829	0.108049	hsa-miR-222-3p;hsa-let-7c-5p;	Over represented	0.588235	2
Organs miRWalk	Bile_Ducts	1	0.163165	0.113704	hsa-miR-30a-5p;hsa-miR-21-5p;hsa-miR-29b-3p;hsa-miR-22-5p;hsa-miR-15a-5p;hsa-miR-10a-5p;	Over represented	3.41176	6
Organs miRWalk	Osteoblasts	1	0.171526	0.120128	hsa-miR-15b-3p;hsa-miR-101-3p;hsa-miR-30d-3p;hsa-miR-30b-5p;hsa-miR-152-3p;hsa-miR-21-5p;hsa-miR-222-3p;hsa-miR-22-5p;hsa-miR-30d-5p;hsa-miR-424-3p;hsa-miR-423-3p;hsa-miR-148a-3p;hsa-miR-182-5p;hsa-miR-18b-3p;hsa-miR-148b-3p;hsa-miR-143-3p;hsa-miR-25-5p;hsa-miR-93-3p;hsa-miR-32-5p;hsa-let-7c-5p;	Over represented	15.5294	20
Organs miRWalk	Fetus	1	0.188596	0.13274	hsa-miR-144-5p;hsa-miR-144-3p;hsa-miR-330-5p;hsa-miR-126-5p;hsa-let-7i-5p;hsa-let-7i-3p;hsa-miR-451a;hsa-miR-142-3p;	Over represented	5.17647	8
Organs miRWalk	Extremities	1	0.205935	0.145661	hsa-miR-21-5p;hsa-miR-223-5p;hsa-miR-126-5p;hsa-miR-223-3p;hsa-miR-25-5p;hsa-miR-32-5p;	Over represented	3.64706	6
Organs miRWalk	Motor_Neurons	1	0.206941	0.149193	hsa-miR-15b-3p;hsa-miR-181a-3p;hsa-let-7a-5p;hsa-miR-190a-5p;hsa-miR-21-5p;hsa-miR-222-3p;hsa-miR-126-5p;hsa-miR-15a-5p;hsa-let-7a-3p;hsa-miR-192-5p;hsa-miR-93-3p;	Over represented	7.88235	11
Organs miRWalk	Adipose_Tissue_White	1	0.206941	0.149978	hsa-miR-21-5p;hsa-miR-335-3p;	Over represented	0.705882	2
Organs miRWalk	Dendritic_Spines	1	0.206941	0.149978	hsa-miR-190a-5p;hsa-miR-132-3p;	Over represented	0.705882	2
Organs miRWalk	Dermis	1	0.206941	0.149978	hsa-miR-21-5p;hsa-miR-424-3p;	Over represented	0.705882	2
Organs miRWalk	Somatostatin-Secreting_Cells	1	0.206941	0.149978	hsa-miR-146a-5p;hsa-miR-93-3p;	Over represented	0.705882	2
Organs miRWalk	Capillaries	1	0.207663	0.151225	hsa-miR-21-5p;hsa-miR-29b-3p;hsa-miR-222-3p;hsa-miR-126-5p;	Over represented	2.11765	4
Organs miRWalk	Mitochondria	1	0.218851	0.160135	hsa-miR-15b-3p;hsa-miR-21-5p;hsa-miR-143-3p;hsa-miR-10a-5p;hsa-miR-132-3p;	Over represented	2.94118	5
Organs miRWalk	Neurites	1	0.238259	0.175166	hsa-miR-144-5p;hsa-miR-144-3p;hsa-miR-7-5p;hsa-miR-132-3p;	Over represented	2.23529	4
Organs miRWalk	Ganglia_Spinal	1	0.244715	0.180765	hsa-miR-144-5p;hsa-miR-21-5p;hsa-miR-144-3p;hsa-miR-324-3p;hsa-miR-146a-5p;	Over represented	3.05882	5
Organs miRWalk	Macrophages_Alveolar	1	0.253585	0.189084	hsa-miR-589-5p;hsa-miR-146a-5p;hsa-miR-589-3p;	Over represented	1.52941	3
Organs miRWalk	Schwann_Cells	1	0.253585	0.189084	hsa-miR-29b-3p;hsa-miR-7-5p;hsa-miR-10b-5p;	Over represented	1.52941	3
Organs miRWalk	Cervical_Vertebrae	1	0.25719	0.194461	hsa-miR-10b-5p;hsa-miR-10a-5p;	Over represented	0.823529	2
Organs miRWalk	Dentate_Gyrus	1	0.25719	0.194461	hsa-miR-21-5p;hsa-miR-132-3p;	Over represented	0.823529	2
Organs miRWalk	Sarcoplasmic_Reticulum	1	0.25719	0.194461	hsa-miR-30d-3p;hsa-miR-30d-5p;	Over represented	0.823529	2
Organs miRWalk	Blood-Brain_Barrier	1	0.261346	0.20032	hsa-miR-21-5p;hsa-miR-222-3p;hsa-miR-126-5p;hsa-miR-15a-5p;	Over represented	2.35294	4
Organs miRWalk	Sciatic_Nerve	1	0.261346	0.20032	hsa-miR-144-5p;hsa-miR-21-5p;hsa-miR-144-3p;hsa-miR-324-3p;	Over represented	2.35294	4
Organs miRWalk	Hepatic_Stellate_Cells	1	0.261346	0.200335	hsa-miR-15b-3p;hsa-miR-29b-3p;hsa-miR-335-3p;hsa-miR-150-3p;hsa-miR-146a-5p;hsa-miR-132-3p;	Over represented	4	6
Organs miRWalk	Testis	1	0.269232	0.207318	hsa-let-7f-5p;hsa-let-7g-5p;hsa-let-7a-5p;hsa-let-7f-2-3p;hsa-let-7e-5p;hsa-let-7i-5p;hsa-miR-7-5p;hsa-let-7a-3p;hsa-let-7i-3p;hsa-let-7c-5p;	Over represented	7.52941	10
Organs miRWalk	Temporal_Lobe	1	0.286063	0.221275	hsa-let-7e-5p;hsa-miR-222-3p;hsa-miR-146a-5p;	Over represented	1.64706	3
Organs miRWalk	Spine	1	0.291503	0.226499	hsa-miR-190a-5p;hsa-miR-10b-5p;hsa-miR-10a-5p;hsa-miR-132-3p;	Over represented	2.47059	4
Organs miRWalk	Antigen_Presenting_Cells	1	0.305204	0.240335	hsa-miR-142-5p;hsa-miR-142-3p;	Over represented	0.941176	2
Organs miRWalk	Fascia	1	0.305204	0.240335	hsa-miR-101-3p;hsa-miR-30b-5p;	Over represented	0.941176	2
Organs miRWalk	Stem_Cell_Niche	1	0.305204	0.240335	hsa-miR-21-5p;hsa-miR-146a-5p;	Over represented	0.941176	2
Organs miRWalk	Muscle_Smooth	1	0.311652	0.246498	hsa-miR-30a-5p;hsa-miR-21-5p;hsa-miR-223-5p;hsa-miR-29b-3p;hsa-miR-222-3p;hsa-miR-126-5p;hsa-miR-223-3p;hsa-miR-143-3p;hsa-miR-26b-3p;hsa-miR-10a-5p;hsa-miR-25-5p;hsa-miR-150-3p;hsa-miR-146a-5p;	Over represented	10.5882	13
Organs miRWalk	Connective_Tissue	1	0.312045	0.247896	hsa-miR-215-5p;hsa-miR-21-5p;hsa-miR-29b-3p;hsa-miR-192-5p;hsa-miR-146a-5p;	Over represented	3.41176	5
Organs miRWalk	Adherencce_Junction	1	0.316173	0.253512	hsa-miR-21-5p;hsa-miR-126-5p;hsa-let-7i-5p;hsa-let-7i-3p;	Over represented	2.58824	4
Organs miRWalk	Carotid_Arteries	1	0.316173	0.254481	hsa-miR-21-5p;hsa-miR-222-3p;hsa-miR-146a-5p;	Over represented	1.76471	3
Organs miRWalk	Glomerular_Mesangium	1	0.316173	0.254481	hsa-miR-146b-5p;hsa-miR-192-5p;hsa-miR-146a-5p;	Over represented	1.76471	3
Organs miRWalk	Intra-Abdominal_Fat	1	0.344855	0.281171	hsa-miR-222-3p;hsa-miR-143-3p;hsa-miR-150-3p;hsa-miR-132-3p;	Over represented	2.70588	4
Organs miRWalk	Trachea	1	0.344855	0.281171	hsa-miR-30a-5p;hsa-miR-146b-5p;hsa-miR-150-3p;hsa-miR-146a-5p;	Over represented	2.70588	4
Organs miRWalk	X-Chromosome	1	0.344855	0.281171	hsa-miR-30b-5p;hsa-miR-30a-5p;hsa-miR-21-5p;hsa-miR-222-3p;	Over represented	2.70588	4
Organs miRWalk	Cerebral_Cortex	1	0.345497	0.282898	hsa-miR-30b-5p;hsa-miR-146b-5p;hsa-miR-21-5p;hsa-miR-29b-3p;hsa-miR-330-5p;hsa-miR-424-3p;	Over represented	4.47059	6
Organs miRWalk	Cornea	1	0.345689	0.286669	hsa-miR-126-5p;hsa-miR-150-3p;	Over represented	1.05882	2
Organs miRWalk	Corpus_Luteum	1	0.345689	0.286669	hsa-let-7a-5p;hsa-miR-21-5p;	Over represented	1.05882	2
Organs miRWalk	Kupffer_Cells	1	0.345689	0.286669	hsa-miR-146a-5p;hsa-miR-142-3p;	Over represented	1.05882	2
Organs miRWalk	Mouth_Mucosa	1	0.346265	0.288353	hsa-miR-222-3p;hsa-miR-26b-3p;hsa-miR-146a-5p;	Over represented	1.88235	3
Organs miRWalk	Spinal_Nerve_Roots	1	0.369542	0.309294	hsa-miR-144-5p;hsa-miR-21-5p;hsa-miR-144-3p;hsa-miR-324-3p;	Over represented	2.82353	4
Organs miRWalk	Cerebellum	1	0.369542	0.310312	hsa-miR-144-5p;hsa-miR-21-5p;hsa-miR-144-3p;hsa-miR-29b-3p;hsa-miR-222-3p;hsa-miR-106b-5p;hsa-miR-132-3p;	Over represented	5.52941	7
Organs miRWalk	Intestine_Small	1	0.382551	0.322569	hsa-miR-15b-3p;hsa-miR-15a-5p;hsa-miR-192-5p;	Over represented	2	3
Organs miRWalk	Embryoid_bodies	1	0.383741	0.32491	hsa-miR-548h-5p;hsa-let-7f-5p;hsa-let-7g-5p;hsa-let-7a-5p;hsa-miR-548e-3p;hsa-let-7f-2-3p;hsa-let-7e-5p;hsa-miR-21-5p;hsa-miR-223-5p;hsa-miR-29b-3p;hsa-miR-222-3p;hsa-let-7i-5p;hsa-miR-223-3p;hsa-miR-548k;hsa-miR-664a-3p;hsa-let-7a-3p;hsa-miR-16-2-3p;hsa-miR-1285-3p;hsa-let-7i-3p;hsa-miR-1307-3p;hsa-let-7c-5p;hsa-miR-142-3p;	Over represented	19.8824	22
Organs miRWalk	Biliary_Tract	1	0.388184	0.332729	hsa-miR-21-5p;hsa-miR-29b-3p;	Over represented	1.17647	2
Organs miRWalk	Granulocyte_Precursor_Cells	1	0.388184	0.332729	hsa-miR-223-5p;hsa-miR-223-3p;	Over represented	1.17647	2
Organs miRWalk	Stress_Fibers	1	0.388184	0.332729	hsa-miR-21-5p;hsa-miR-143-3p;	Over represented	1.17647	2
Organs miRWalk	Endocrine_cells	1	0.392394	0.337705	hsa-miR-425-5p;hsa-miR-7-1-3p;hsa-miR-425-3p;hsa-miR-7-5p;	Over represented	2.94118	4
Organs miRWalk	Cytoskeleton	1	0.3929	0.339509	hsa-miR-29b-3p;hsa-miR-10b-5p;	Under represented	3.29412	2
Organs miRWalk	Myeloid_Cells	1	0.398006	0.345308	hsa-miR-21-5p;hsa-miR-223-5p;hsa-miR-29b-3p;hsa-miR-223-3p;hsa-miR-146a-5p;	Over represented	3.88235	5
Organs miRWalk	Semen	1	0.398125	0.346799	hsa-miR-486-3p;hsa-miR-10b-5p;hsa-miR-451a;	Under represented	4.35294	3
Organs miRWalk	Endometrium	1	0.401245	0.350915	hsa-miR-15b-3p;hsa-miR-30d-3p;hsa-miR-30b-5p;hsa-miR-152-3p;hsa-miR-21-5p;hsa-miR-486-3p;hsa-miR-29b-3p;hsa-miR-30d-5p;hsa-miR-182-5p;hsa-miR-451a;	Over represented	8.58824	10
Organs miRWalk	Endoderm	1	0.406399	0.356838	hsa-miR-21-5p;hsa-miR-7-5p;hsa-miR-10a-5p;	Over represented	2.11765	3
Organs miRWalk	Myocytes_Smooth_Muscle	1	0.41754	0.368075	hsa-miR-21-5p;hsa-miR-223-5p;hsa-miR-29b-3p;hsa-miR-222-3p;hsa-miR-126-5p;hsa-miR-223-3p;hsa-miR-143-3p;hsa-miR-26b-3p;hsa-miR-10a-5p;hsa-miR-25-5p;	Over represented	8.70588	10
Organs miRWalk	Keratinocytes	1	0.440583	0.389924	hsa-miR-142-5p;hsa-miR-21-5p;hsa-miR-222-3p;hsa-miR-424-3p;hsa-miR-146a-5p;	Under represented	6.23529	5
Organs miRWalk	Myoblasts	1	0.440822	0.392711	hsa-miR-181a-3p;hsa-miR-21-5p;hsa-miR-29b-3p;hsa-miR-222-3p;hsa-miR-106b-5p;hsa-miR-7-5p;hsa-miR-146a-5p;	Over represented	6	7
Organs miRWalk	Myocardium	1	0.440822	0.394429	hsa-miR-181a-3p;hsa-miR-21-5p;hsa-miR-223-5p;hsa-miR-126-5p;hsa-miR-223-3p;hsa-miR-146a-5p;	Over represented	5.05882	6
Organs miRWalk	Spermatozoa	1	0.440822	0.394743	hsa-miR-15b-3p;hsa-let-7a-5p;hsa-let-7e-5p;hsa-miR-22-5p;	Over represented	3.17647	4
Organs miRWalk	Placenta	1	0.447322	0.402122	hsa-miR-21-5p;hsa-miR-424-3p;hsa-let-7i-5p;hsa-miR-182-5p;hsa-let-7i-3p;hsa-miR-146a-5p;hsa-miR-93-3p;	Under represented	8.23529	7
Organs miRWalk	Endocrine_System	1	0.459933	0.421875	hsa-miR-29b-3p;hsa-miR-335-3p;	Over represented	1.41176	2
Organs miRWalk	Mitochondrial_Membranes	1	0.459933	0.421875	hsa-miR-143-3p;hsa-miR-146a-5p;	Over represented	1.41176	2
Organs miRWalk	Rhombencephalon	1	0.459933	0.421875	hsa-miR-10b-5p;hsa-miR-10a-5p;	Over represented	1.41176	2
Organs miRWalk	Blastocyst	1	0.459933	0.42263	hsa-let-7a-5p;hsa-miR-146b-5p;hsa-let-7e-5p;hsa-miR-21-5p;hsa-miR-29b-3p;hsa-miR-222-3p;hsa-miR-424-3p;hsa-miR-182-5p;hsa-let-7a-3p;hsa-miR-16-2-3p;hsa-miR-10b-5p;hsa-miR-150-3p;hsa-miR-146a-5p;	Over represented	12	13
Organs miRWalk	Foreskin	1	0.459933	0.423074	hsa-miR-142-5p;hsa-miR-222-3p;hsa-miR-143-3p;hsa-miR-146a-5p;	Over represented	3.29412	4
Organs miRWalk	Heart_Ventricles	1	0.459933	0.423074	hsa-miR-21-5p;hsa-miR-223-5p;hsa-miR-22-5p;hsa-miR-223-3p;	Over represented	3.29412	4
Organs miRWalk	Somites	1	0.482091	0.445136	hsa-let-7a-5p;hsa-miR-126-5p;hsa-miR-10b-5p;hsa-miR-25-5p;hsa-miR-32-5p;	Over represented	4.35294	5
Organs miRWalk	Hair_Follicle	1	0.484133	0.448709	hsa-miR-21-5p;hsa-miR-146a-5p;	Under represented	2.82353	2
Organs miRWalk	Ear	1	0.486347	0.457539	hsa-miR-30b-5p;hsa-miR-15a-5p;hsa-miR-182-5p;	Over represented	2.47059	3
Organs miRWalk	Ear_inner	1	0.486347	0.457539	hsa-miR-30b-5p;hsa-miR-15a-5p;hsa-miR-182-5p;	Over represented	2.47059	3
Organs miRWalk	Intestinal_Mucosa	1	0.486347	0.457539	hsa-miR-182-5p;hsa-miR-192-5p;hsa-miR-146a-5p;	Over represented	2.47059	3
Organs miRWalk	Organelles	1	0.486347	0.457539	hsa-miR-101-3p;hsa-miR-30a-5p;hsa-miR-222-3p;	Over represented	2.47059	3
Organs miRWalk	Joints	1	0.489799	0.4642	hsa-miR-21-5p;hsa-miR-146a-5p;	Over represented	1.52941	2
Organs miRWalk	Photoreceptor_Cells	1	0.489799	0.4642	hsa-miR-182-5p;hsa-miR-7-5p;	Over represented	1.52941	2
Organs miRWalk	Neural_Crest	1	0.501683	0.478959	hsa-miR-21-5p;hsa-miR-143-3p;	Under represented	2.70588	2
Organs miRWalk	Urothelium	1	0.501683	0.478959	hsa-miR-21-5p;hsa-miR-10b-5p;	Under represented	2.70588	2
Organs miRWalk	Stromal_Cells	1	0.515884	0.496111	hsa-miR-15b-3p;hsa-let-7f-5p;hsa-miR-21-5p;hsa-miR-222-3p;hsa-miR-424-3p;hsa-miR-148a-3p;hsa-miR-15a-5p;	Over represented	6.58824	7
Organs miRWalk	Tongue	1	0.515884	0.496111	hsa-miR-7-1-3p;hsa-miR-21-5p;hsa-miR-222-3p;hsa-miR-424-3p;hsa-miR-7-5p;hsa-miR-26b-3p;hsa-miR-132-3p;	Over represented	6.58824	7
Organs miRWalk	Morula	1	0.521027	0.504688	hsa-let-7e-5p;hsa-miR-21-5p;	Over represented	1.64706	2
Organs miRWalk	Substantia_Nigra	1	0.521027	0.504688	hsa-miR-222-3p;hsa-miR-132-3p;	Over represented	1.64706	2
Organs miRWalk	Chromosome_Structures	1	0.556761	0.543181	hsa-miR-29b-3p;hsa-miR-15a-5p;	Over represented	1.76471	2
Organs miRWalk	Muscle_Fibers_Skeletal	1	0.556761	0.543181	hsa-miR-222-3p;hsa-miR-146a-5p;	Over represented	1.76471	2
Organs miRWalk	Hair	1	0.572386	0.56042	hsa-miR-30b-5p;hsa-miR-21-5p;hsa-miR-15a-5p;hsa-miR-182-5p;hsa-miR-146a-5p;	Under represented	5.29412	5
Organs miRWalk	Umbilical_Veins	1	0.574163	0.56416	hsa-miR-21-5p;hsa-miR-222-3p;hsa-miR-335-3p;hsa-miR-126-5p;hsa-miR-146a-5p;	Over represented	4.94118	5
Organs miRWalk	Adult_Stem_Cells	1	0.583601	0.575467	hsa-miR-30a-5p;hsa-miR-143-3p;	Under represented	2.35294	2
Organs miRWalk	Cochleaorgan	1	0.584489	0.579585	hsa-miR-30b-5p;hsa-miR-182-5p;	Over represented	1.88235	2
Organs miRWalk	Quadriceps_Muscle	1	0.584489	0.580416	hsa-miR-181a-3p;hsa-miR-29b-3p;hsa-miR-451a;	Over represented	2.94118	3
Organs miRWalk	Cicatrix	1	0.635976	0.63376	hsa-miR-21-5p;hsa-miR-29b-3p;hsa-miR-192-5p;	Under represented	3.05882	3
Organs miRWalk	Amygdala	1	0.643162	0.643162	hsa-miR-222-3p;hsa-miR-132-3p;	Under represented	2.11765	2
Pathways miRWalk	CALCIUM_SIGNALING_PATHWAY_KEGG	6.9008e-07	3.92577e-07	1.9549e-09	hsa-miR-15b-3p;hsa-miR-142-5p;hsa-miR-101-3p;hsa-miR-181a-3p;hsa-let-7f-5p;hsa-miR-30d-3p;hsa-miR-7-1-3p;hsa-miR-30b-5p;hsa-let-7g-5p;hsa-miR-30a-5p;hsa-let-7a-5p;hsa-miR-152-3p;hsa-miR-146b-5p;hsa-let-7f-2-3p;hsa-miR-190a-5p;hsa-let-7e-5p;hsa-miR-21-5p;hsa-miR-223-5p;hsa-miR-29b-3p;hsa-miR-222-3p;hsa-miR-335-3p;hsa-miR-126-5p;hsa-miR-22-5p;hsa-miR-30d-5p;hsa-miR-424-3p;hsa-let-7i-5p;hsa-miR-148a…	Over represented	32.0326	56
Pathways miRWalk	NO2IL12_PATHWAY_Biocarta	7.85153e-07	3.92577e-07	2.22423e-09	hsa-miR-15b-3p;hsa-miR-142-5p;hsa-miR-181a-3p;hsa-miR-28-5p;hsa-let-7f-5p;hsa-miR-30d-3p;hsa-miR-30b-5p;hsa-let-7g-5p;hsa-let-7a-5p;hsa-miR-146b-5p;hsa-let-7f-2-3p;hsa-miR-190a-5p;hsa-let-7e-5p;hsa-miR-21-5p;hsa-miR-223-5p;hsa-miR-29b-3p;hsa-miR-222-3p;hsa-miR-126-5p;hsa-miR-22-5p;hsa-miR-30d-5p;hsa-miR-424-3p;hsa-let-7i-5p;hsa-miR-148a-3p;hsa-miR-15a-5p;hsa-miR-223-3p;hsa-miR-182-5p;hsa-miR-106b…	Over represented	19.4254	42
Pathways miRWalk	PATHOGENIC_ESCHERICHIA_COLI_INFECTION_EHEC_KEGG	3.96903e-06	9.92257e-07	1.12437e-08	hsa-miR-15b-3p;hsa-miR-142-5p;hsa-miR-101-3p;hsa-miR-28-5p;hsa-let-7f-5p;hsa-miR-30d-3p;hsa-miR-30b-5p;hsa-let-7g-5p;hsa-miR-30a-5p;hsa-let-7a-5p;hsa-miR-144-5p;hsa-miR-152-3p;hsa-miR-146b-5p;hsa-let-7e-5p;hsa-miR-21-5p;hsa-miR-144-3p;hsa-miR-223-5p;hsa-miR-29b-3p;hsa-miR-330-5p;hsa-miR-222-3p;hsa-miR-335-3p;hsa-miR-126-5p;hsa-miR-22-5p;hsa-miR-30d-5p;hsa-miR-424-3p;hsa-let-7i-5p;hsa-miR-148a-3p;…	Over represented	24.5712	47
Pathways miRWalk	PATHOGENIC_ESCHERICHIA_COLI_INFECTION_EPEC_KEGG	3.96903e-06	9.92257e-07	1.12437e-08	hsa-miR-15b-3p;hsa-miR-142-5p;hsa-miR-101-3p;hsa-miR-28-5p;hsa-let-7f-5p;hsa-miR-30d-3p;hsa-miR-30b-5p;hsa-let-7g-5p;hsa-miR-30a-5p;hsa-let-7a-5p;hsa-miR-144-5p;hsa-miR-152-3p;hsa-miR-146b-5p;hsa-let-7e-5p;hsa-miR-21-5p;hsa-miR-144-3p;hsa-miR-223-5p;hsa-miR-29b-3p;hsa-miR-330-5p;hsa-miR-222-3p;hsa-miR-335-3p;hsa-miR-126-5p;hsa-miR-22-5p;hsa-miR-30d-5p;hsa-miR-424-3p;hsa-let-7i-5p;hsa-miR-148a-3p;…	Over represented	24.5712	47
Pathways miRWalk	LDL_PATHWAY_Biocarta	6.33282e-06	1.26656e-06	1.794e-08	hsa-miR-15b-3p;hsa-miR-101-3p;hsa-miR-181a-3p;hsa-let-7f-5p;hsa-miR-30d-3p;hsa-miR-30b-5p;hsa-let-7g-5p;hsa-miR-30a-5p;hsa-let-7a-5p;hsa-miR-144-5p;hsa-miR-152-3p;hsa-miR-146b-5p;hsa-let-7f-2-3p;hsa-let-7e-5p;hsa-miR-21-5p;hsa-miR-223-5p;hsa-miR-222-3p;hsa-miR-335-3p;hsa-miR-30d-5p;hsa-miR-424-3p;hsa-let-7i-5p;hsa-miR-148a-3p;hsa-miR-15a-5p;hsa-miR-223-3p;hsa-miR-106b-5p;hsa-miR-148b-3p;hsa-let-7…	Over represented	18.1389	39
Pathways miRWalk	IFNG_PATHWAY_Biocarta	1.41287e-05	2.35479e-06	4.00247e-08	hsa-miR-142-5p;hsa-miR-181a-3p;hsa-miR-28-5p;hsa-let-7f-5p;hsa-miR-30d-3p;hsa-miR-30b-5p;hsa-let-7g-5p;hsa-let-7a-5p;hsa-let-7f-2-3p;hsa-miR-190a-5p;hsa-let-7e-5p;hsa-miR-21-5p;hsa-miR-223-5p;hsa-miR-222-3p;hsa-miR-126-5p;hsa-miR-30d-5p;hsa-let-7i-5p;hsa-miR-15a-5p;hsa-miR-223-3p;hsa-miR-182-5p;hsa-miR-342-3p;hsa-let-7a-3p;hsa-miR-143-3p;hsa-miR-26b-3p;hsa-miR-192-5p;hsa-let-7i-3p;hsa-miR-98-5p;h…	Over represented	14.0223	33
Pathways miRWalk	SPPA_PATHWAY_Biocarta	2.12932e-05	2.87792e-06	6.03208e-08	hsa-miR-15b-3p;hsa-miR-101-3p;hsa-let-7f-5p;hsa-miR-30d-3p;hsa-miR-30b-5p;hsa-let-7g-5p;hsa-miR-30a-5p;hsa-let-7a-5p;hsa-miR-144-5p;hsa-miR-152-3p;hsa-miR-146b-5p;hsa-let-7f-2-3p;hsa-let-7e-5p;hsa-miR-21-5p;hsa-miR-144-3p;hsa-miR-29b-3p;hsa-miR-222-3p;hsa-miR-335-3p;hsa-miR-126-5p;hsa-miR-30d-5p;hsa-miR-424-3p;hsa-let-7i-5p;hsa-miR-148a-3p;hsa-miR-15a-5p;hsa-miR-7-5p;hsa-let-7a-3p;hsa-miR-143-3p;…	Over represented	18.0103	38
Pathways miRWalk	DC_PATHWAY_Biocarta	2.44945e-05	2.87792e-06	6.93895e-08	hsa-miR-15b-3p;hsa-miR-142-5p;hsa-miR-101-3p;hsa-miR-28-5p;hsa-let-7f-5p;hsa-miR-30d-3p;hsa-miR-30b-5p;hsa-let-7g-5p;hsa-miR-30a-5p;hsa-let-7a-5p;hsa-miR-144-5p;hsa-miR-152-3p;hsa-miR-146b-5p;hsa-let-7f-2-3p;hsa-let-7e-5p;hsa-miR-21-5p;hsa-miR-144-3p;hsa-miR-223-5p;hsa-miR-29b-3p;hsa-miR-126-5p;hsa-miR-22-5p;hsa-miR-30d-5p;hsa-let-7i-5p;hsa-miR-148a-3p;hsa-miR-15a-5p;hsa-miR-223-3p;hsa-miR-7-5p;h…	Over represented	21.3551	42
Pathways miRWalk	THELPER_PATHWAY_Biocarta	2.59013e-05	2.87792e-06	7.33747e-08	hsa-miR-15b-3p;hsa-miR-142-5p;hsa-miR-181a-3p;hsa-miR-28-5p;hsa-let-7f-5p;hsa-miR-30b-5p;hsa-let-7g-5p;hsa-let-7a-5p;hsa-miR-146b-5p;hsa-let-7f-2-3p;hsa-let-7e-5p;hsa-miR-21-5p;hsa-miR-223-5p;hsa-miR-29b-3p;hsa-miR-222-3p;hsa-miR-126-5p;hsa-miR-22-5p;hsa-miR-424-3p;hsa-let-7i-5p;hsa-miR-148a-3p;hsa-miR-15a-5p;hsa-miR-223-3p;hsa-miR-106b-5p;hsa-miR-342-3p;hsa-let-7a-3p;hsa-let-7i-3p;hsa-miR-10b-5p…	Over represented	15.0515	34
Pathways miRWalk	BBCELL_PATHWAY_Biocarta	3.69291e-05	3.13408e-06	1.04615e-07	hsa-miR-15b-3p;hsa-miR-142-5p;hsa-miR-181a-3p;hsa-miR-28-5p;hsa-let-7f-5p;hsa-miR-30b-5p;hsa-let-7g-5p;hsa-let-7a-5p;hsa-miR-146b-5p;hsa-let-7f-2-3p;hsa-let-7e-5p;hsa-miR-21-5p;hsa-miR-223-5p;hsa-miR-29b-3p;hsa-miR-222-3p;hsa-miR-126-5p;hsa-miR-22-5p;hsa-miR-424-3p;hsa-let-7i-5p;hsa-miR-148a-3p;hsa-miR-15a-5p;hsa-miR-223-3p;hsa-miR-106b-5p;hsa-miR-342-3p;hsa-let-7a-3p;hsa-let-7i-3p;hsa-miR-25-5p;…	Over represented	13.765	32
Pathways miRWalk	TCAPOPTOSIS_PATHWAY_Biocarta	3.69291e-05	3.13408e-06	1.04615e-07	hsa-miR-15b-3p;hsa-miR-142-5p;hsa-miR-181a-3p;hsa-miR-28-5p;hsa-let-7f-5p;hsa-miR-30b-5p;hsa-let-7g-5p;hsa-let-7a-5p;hsa-miR-146b-5p;hsa-let-7f-2-3p;hsa-let-7e-5p;hsa-miR-21-5p;hsa-miR-223-5p;hsa-miR-29b-3p;hsa-miR-222-3p;hsa-miR-126-5p;hsa-miR-22-5p;hsa-miR-424-3p;hsa-let-7i-5p;hsa-miR-148a-3p;hsa-miR-15a-5p;hsa-miR-223-3p;hsa-miR-106b-5p;hsa-miR-342-3p;hsa-let-7a-3p;hsa-let-7i-3p;hsa-miR-25-5p;…	Over represented	13.765	32
Pathways miRWalk	CELL_ADHESION_MOLECULES_KEGG	3.7609e-05	3.13408e-06	1.06541e-07	hsa-miR-15b-3p;hsa-miR-142-5p;hsa-miR-101-3p;hsa-miR-215-5p;hsa-miR-181a-3p;hsa-miR-28-5p;hsa-let-7f-5p;hsa-miR-30d-3p;hsa-miR-30b-5p;hsa-let-7g-5p;hsa-miR-30a-5p;hsa-let-7a-5p;hsa-miR-152-3p;hsa-miR-146b-5p;hsa-let-7f-2-3p;hsa-let-7e-5p;hsa-miR-21-5p;hsa-miR-486-3p;hsa-miR-223-5p;hsa-miR-29b-3p;hsa-miR-222-3p;hsa-miR-126-5p;hsa-miR-22-5p;hsa-miR-30d-5p;hsa-miR-424-3p;hsa-let-7i-5p;hsa-miR-148a-3…	Over represented	28.8165	50
Pathways miRWalk	ASB_CELL_PATHWAY_Biocarta	4.43876e-05	3.41443e-06	1.25744e-07	hsa-miR-15b-3p;hsa-miR-142-5p;hsa-miR-101-3p;hsa-miR-181a-3p;hsa-miR-28-5p;hsa-let-7f-5p;hsa-miR-30b-5p;hsa-let-7g-5p;hsa-let-7a-5p;hsa-miR-146b-5p;hsa-let-7f-2-3p;hsa-let-7e-5p;hsa-miR-21-5p;hsa-miR-223-5p;hsa-miR-29b-3p;hsa-miR-222-3p;hsa-miR-126-5p;hsa-miR-22-5p;hsa-miR-424-3p;hsa-let-7i-5p;hsa-miR-148a-3p;hsa-miR-15a-5p;hsa-miR-223-3p;hsa-miR-182-5p;hsa-miR-106b-5p;hsa-miR-342-3p;hsa-let-7a-3…	Over represented	16.8525	36
Pathways miRWalk	PYRIMIDINE_METABOLISM_KEGG	5.46306e-05	3.90219e-06	1.54761e-07	hsa-miR-142-5p;hsa-miR-215-5p;hsa-let-7f-5p;hsa-miR-30d-3p;hsa-miR-30b-5p;hsa-let-7g-5p;hsa-miR-30a-5p;hsa-let-7a-5p;hsa-miR-144-5p;hsa-miR-146b-5p;hsa-let-7f-2-3p;hsa-let-7e-5p;hsa-miR-21-5p;hsa-miR-144-3p;hsa-miR-223-5p;hsa-miR-126-5p;hsa-miR-30d-5p;hsa-miR-423-3p;hsa-let-7i-5p;hsa-miR-15a-5p;hsa-miR-223-3p;hsa-let-7a-3p;hsa-miR-143-3p;hsa-miR-192-5p;hsa-let-7i-3p;hsa-miR-30e-5p;hsa-miR-25-5p;h…	Over represented	11.8353	29
Pathways miRWalk	ALZHEIMERS_DISEASE_KEGG	6.87076e-05	4.5805e-06	1.94639e-07	hsa-miR-15b-3p;hsa-miR-142-5p;hsa-miR-101-3p;hsa-miR-215-5p;hsa-let-7f-5p;hsa-miR-30d-3p;hsa-miR-30b-5p;hsa-let-7g-5p;hsa-miR-30a-5p;hsa-let-7a-5p;hsa-miR-144-5p;hsa-miR-146b-5p;hsa-let-7f-2-3p;hsa-let-7e-5p;hsa-miR-21-5p;hsa-miR-144-3p;hsa-miR-223-5p;hsa-miR-29b-3p;hsa-miR-222-3p;hsa-miR-126-5p;hsa-miR-22-5p;hsa-miR-30d-5p;hsa-let-7i-5p;hsa-miR-15a-5p;hsa-miR-223-3p;hsa-miR-182-5p;hsa-miR-106b-5…	Over represented	21.9983	42
Pathways miRWalk	ADHERENS_JUNCTION_KEGG	9.00814e-05	5.63009e-06	2.55188e-07	hsa-miR-15b-3p;hsa-miR-142-5p;hsa-miR-101-3p;hsa-miR-181a-3p;hsa-let-7f-5p;hsa-miR-30d-3p;hsa-miR-425-5p;hsa-miR-7-1-3p;hsa-miR-30b-5p;hsa-let-7g-5p;hsa-miR-30a-5p;hsa-let-7a-5p;hsa-miR-144-5p;hsa-miR-152-3p;hsa-miR-146b-5p;hsa-let-7f-2-3p;hsa-miR-190a-5p;hsa-let-7e-5p;hsa-miR-21-5p;hsa-miR-144-3p;hsa-miR-486-3p;hsa-miR-223-5p;hsa-miR-29b-3p;hsa-miR-330-5p;hsa-miR-222-3p;hsa-miR-335-3p;hsa-miR-42…	Over represented	39.8799	60
Pathways miRWalk	ACETAMINOPHEN_PATHWAY_Biocarta	0.000106478	5.67784e-06	3.01636e-07	hsa-miR-101-3p;hsa-miR-30d-3p;hsa-miR-30b-5p;hsa-miR-30a-5p;hsa-miR-144-5p;hsa-miR-152-3p;hsa-miR-21-5p;hsa-miR-144-3p;hsa-miR-29b-3p;hsa-miR-222-3p;hsa-miR-30d-5p;hsa-miR-424-3p;hsa-miR-7-5p;hsa-miR-26b-3p;hsa-miR-30e-5p;hsa-miR-10b-5p;hsa-miR-98-5p;hsa-miR-10a-5p;hsa-miR-451a;hsa-miR-150-3p;hsa-miR-146a-5p;hsa-let-7c-5p;	Over represented	7.59005	22
Pathways miRWalk	VOBESITY_PATHWAY_Biocarta	0.000106566	5.67784e-06	3.01886e-07	hsa-miR-15b-3p;hsa-miR-142-5p;hsa-let-7f-5p;hsa-miR-30d-3p;hsa-miR-30b-5p;hsa-let-7g-5p;hsa-miR-30a-5p;hsa-let-7a-5p;hsa-miR-144-5p;hsa-miR-146b-5p;hsa-let-7f-2-3p;hsa-let-7e-5p;hsa-miR-21-5p;hsa-miR-144-3p;hsa-miR-223-5p;hsa-miR-222-3p;hsa-miR-335-3p;hsa-miR-126-5p;hsa-miR-30d-5p;hsa-miR-424-3p;hsa-let-7i-5p;hsa-miR-223-3p;hsa-miR-182-5p;hsa-let-7a-3p;hsa-miR-143-3p;hsa-miR-26b-3p;hsa-miR-192-5p…	Over represented	18.1389	37
Pathways miRWalk	STEM_PATHWAY_Biocarta	0.000107879	5.67784e-06	3.05606e-07	hsa-miR-15b-3p;hsa-miR-142-5p;hsa-miR-101-3p;hsa-miR-181a-3p;hsa-miR-28-5p;hsa-let-7f-5p;hsa-miR-30b-5p;hsa-let-7g-5p;hsa-let-7a-5p;hsa-miR-144-5p;hsa-miR-152-3p;hsa-miR-146b-5p;hsa-let-7f-2-3p;hsa-let-7e-5p;hsa-miR-21-5p;hsa-miR-223-5p;hsa-miR-29b-3p;hsa-miR-222-3p;hsa-miR-335-3p;hsa-miR-126-5p;hsa-miR-22-5p;hsa-miR-424-3p;hsa-let-7i-5p;hsa-miR-148a-3p;hsa-miR-15a-5p;hsa-miR-223-3p;hsa-miR-182-5…	Over represented	23.1561	43
Pathways miRWalk	CYTOKINE_PATHWAY_Biocarta	0.000125987	6.29937e-06	3.56905e-07	hsa-miR-15b-3p;hsa-miR-142-5p;hsa-miR-101-3p;hsa-miR-181a-3p;hsa-miR-28-5p;hsa-let-7f-5p;hsa-miR-30d-3p;hsa-miR-30b-5p;hsa-let-7g-5p;hsa-miR-30a-5p;hsa-let-7a-5p;hsa-miR-144-5p;hsa-miR-152-3p;hsa-miR-146b-5p;hsa-let-7f-2-3p;hsa-let-7e-5p;hsa-miR-21-5p;hsa-miR-144-3p;hsa-miR-223-5p;hsa-miR-29b-3p;hsa-miR-222-3p;hsa-miR-126-5p;hsa-miR-30d-5p;hsa-miR-424-3p;hsa-let-7i-5p;hsa-miR-148a-3p;hsa-miR-15a-…	Over represented	27.7873	48
Pathways miRWalk	NEUROACTIVE_LIGAND_RECEPTOR_INTERACTION_KEGG	0.000189304	8.91441e-06	5.36271e-07	hsa-miR-15b-3p;hsa-miR-181a-3p;hsa-miR-28-5p;hsa-let-7f-5p;hsa-miR-30d-3p;hsa-miR-30b-5p;hsa-let-7g-5p;hsa-miR-30a-5p;hsa-let-7a-5p;hsa-miR-144-5p;hsa-miR-152-3p;hsa-miR-146b-5p;hsa-let-7f-2-3p;hsa-let-7e-5p;hsa-miR-21-5p;hsa-miR-144-3p;hsa-miR-223-5p;hsa-miR-330-5p;hsa-miR-222-3p;hsa-miR-22-5p;hsa-miR-30d-5p;hsa-miR-423-3p;hsa-let-7i-5p;hsa-miR-148a-3p;hsa-miR-15a-5p;hsa-miR-223-3p;hsa-miR-148b-…	Over represented	19.2967	38
Pathways miRWalk	IL12_PATHWAY_Biocarta	0.000196117	8.91441e-06	5.55572e-07	hsa-miR-15b-3p;hsa-miR-142-5p;hsa-miR-101-3p;hsa-miR-28-5p;hsa-let-7f-5p;hsa-miR-30d-3p;hsa-miR-7-1-3p;hsa-miR-30b-5p;hsa-let-7g-5p;hsa-miR-30a-5p;hsa-let-7a-5p;hsa-miR-144-5p;hsa-miR-152-3p;hsa-miR-146b-5p;hsa-let-7f-2-3p;hsa-miR-190a-5p;hsa-let-7e-5p;hsa-miR-21-5p;hsa-miR-223-5p;hsa-miR-222-3p;hsa-miR-126-5p;hsa-miR-30d-5p;hsa-miR-424-3p;hsa-miR-423-3p;hsa-let-7i-5p;hsa-miR-15a-5p;hsa-miR-223-3…	Over represented	25.3431	45
Pathways miRWalk	ERBB3_PATHWAY_Biocarta	0.000211633	9.11367e-06	5.99528e-07	hsa-let-7f-5p;hsa-miR-30d-3p;hsa-miR-7-1-3p;hsa-miR-30b-5p;hsa-let-7g-5p;hsa-miR-30a-5p;hsa-let-7a-5p;hsa-miR-146b-5p;hsa-let-7f-2-3p;hsa-let-7e-5p;hsa-miR-21-5p;hsa-miR-222-3p;hsa-miR-126-5p;hsa-miR-22-5p;hsa-miR-30d-5p;hsa-miR-424-3p;hsa-let-7i-5p;hsa-miR-15a-5p;hsa-miR-182-5p;hsa-miR-18b-3p;hsa-miR-7-5p;hsa-miR-342-3p;hsa-let-7a-3p;hsa-miR-143-3p;hsa-miR-192-5p;hsa-let-7i-3p;hsa-miR-30e-5p;hsa…	Over represented	14.6655	32
Pathways miRWalk	TCRA_PATHWAY_Biocarta	0.000218728	9.11367e-06	6.19626e-07	hsa-miR-15b-3p;hsa-miR-142-5p;hsa-miR-181a-3p;hsa-miR-28-5p;hsa-let-7f-5p;hsa-miR-30b-5p;hsa-let-7g-5p;hsa-let-7a-5p;hsa-miR-146b-5p;hsa-let-7f-2-3p;hsa-let-7e-5p;hsa-miR-21-5p;hsa-miR-223-5p;hsa-miR-29b-3p;hsa-miR-222-3p;hsa-miR-126-5p;hsa-miR-22-5p;hsa-miR-424-3p;hsa-let-7i-5p;hsa-miR-148a-3p;hsa-miR-15a-5p;hsa-miR-223-3p;hsa-miR-106b-5p;hsa-miR-342-3p;hsa-let-7a-3p;hsa-let-7i-3p;hsa-miR-98-5p;…	Over represented	15.4374	33
Pathways miRWalk	DNA_POLYMERASE_KEGG	0.000288321	1.15328e-05	8.16772e-07	hsa-let-7f-5p;hsa-miR-30d-3p;hsa-miR-30b-5p;hsa-let-7g-5p;hsa-miR-30a-5p;hsa-let-7a-5p;hsa-miR-144-5p;hsa-let-7f-2-3p;hsa-let-7e-5p;hsa-miR-21-5p;hsa-miR-144-3p;hsa-miR-30d-5p;hsa-let-7i-5p;hsa-miR-15a-5p;hsa-let-7a-3p;hsa-miR-143-3p;hsa-let-7i-3p;hsa-miR-30e-5p;hsa-let-7c-5p;	Over represented	6.17496	19
Pathways miRWalk	IL10_PATHWAY_Biocarta	0.000420854	1.57288e-05	1.19222e-06	hsa-miR-15b-3p;hsa-miR-142-5p;hsa-miR-101-3p;hsa-miR-181a-3p;hsa-miR-28-5p;hsa-let-7f-5p;hsa-miR-30d-3p;hsa-miR-30b-5p;hsa-let-7g-5p;hsa-miR-30a-5p;hsa-let-7a-5p;hsa-miR-144-5p;hsa-miR-152-3p;hsa-miR-146b-5p;hsa-let-7f-2-3p;hsa-let-7e-5p;hsa-miR-21-5p;hsa-miR-144-3p;hsa-miR-223-5p;hsa-miR-222-3p;hsa-miR-126-5p;hsa-miR-22-5p;hsa-miR-30d-5p;hsa-miR-424-3p;hsa-let-7i-5p;hsa-miR-148a-3p;hsa-miR-15a-5…	Over represented	28.6878	48
Pathways miRWalk	GALACTOSE_METABOLISM_KEGG	0.000424677	1.57288e-05	1.20305e-06	hsa-miR-181a-3p;hsa-let-7f-5p;hsa-miR-30d-3p;hsa-miR-30b-5p;hsa-let-7g-5p;hsa-miR-30a-5p;hsa-let-7a-5p;hsa-let-7f-2-3p;hsa-let-7e-5p;hsa-miR-21-5p;hsa-miR-532-3p;hsa-miR-30d-5p;hsa-let-7i-5p;hsa-miR-15a-5p;hsa-let-7a-3p;hsa-miR-143-3p;hsa-let-7i-3p;hsa-miR-30e-5p;hsa-let-7c-5p;	Over represented	6.3036	19
Pathways miRWalk	UCALPAIN_PATHWAY_Biocarta	0.000449934	1.60691e-05	1.2746e-06	hsa-miR-15b-3p;hsa-let-7f-5p;hsa-miR-30d-3p;hsa-miR-30b-5p;hsa-let-7g-5p;hsa-miR-30a-5p;hsa-let-7a-5p;hsa-let-7f-2-3p;hsa-let-7e-5p;hsa-miR-21-5p;hsa-miR-29b-3p;hsa-miR-222-3p;hsa-miR-126-5p;hsa-miR-30d-5p;hsa-miR-424-3p;hsa-let-7i-5p;hsa-miR-148a-3p;hsa-miR-182-5p;hsa-miR-7-5p;hsa-let-7a-3p;hsa-miR-143-3p;hsa-miR-26b-3p;hsa-let-7i-3p;hsa-miR-30e-5p;hsa-miR-10b-5p;hsa-miR-98-5p;hsa-miR-150-3p;hsa…	Over represented	12.8645	29
Pathways miRWalk	EPO_PATHWAY_Biocarta	0.000497112	1.71418e-05	1.40825e-06	hsa-miR-15b-3p;hsa-miR-101-3p;hsa-miR-181a-3p;hsa-miR-28-5p;hsa-let-7f-5p;hsa-miR-30d-3p;hsa-miR-7-1-3p;hsa-miR-30b-5p;hsa-let-7g-5p;hsa-miR-30a-5p;hsa-let-7a-5p;hsa-miR-144-5p;hsa-miR-152-3p;hsa-miR-146b-5p;hsa-let-7f-2-3p;hsa-miR-190a-5p;hsa-let-7e-5p;hsa-miR-21-5p;hsa-miR-144-3p;hsa-miR-223-5p;hsa-miR-222-3p;hsa-miR-335-3p;hsa-miR-126-5p;hsa-miR-30d-5p;hsa-miR-424-3p;hsa-miR-423-3p;hsa-let-7i-…	Over represented	28.8165	48
Pathways miRWalk	EEA1_PATHWAY_Biocarta	0.0005274	1.758e-05	1.49405e-06	hsa-miR-15b-3p;hsa-miR-181a-3p;hsa-miR-28-5p;hsa-let-7f-5p;hsa-miR-30d-3p;hsa-miR-7-1-3p;hsa-miR-30b-5p;hsa-let-7g-5p;hsa-miR-30a-5p;hsa-let-7a-5p;hsa-miR-146b-5p;hsa-let-7f-2-3p;hsa-let-7e-5p;hsa-miR-21-5p;hsa-miR-222-3p;hsa-miR-126-5p;hsa-miR-22-5p;hsa-miR-30d-5p;hsa-miR-424-3p;hsa-let-7i-5p;hsa-miR-15a-5p;hsa-miR-182-5p;hsa-miR-18b-3p;hsa-miR-7-5p;hsa-miR-342-3p;hsa-let-7a-3p;hsa-miR-192-5p;hs…	Over represented	16.7238	34
Pathways miRWalk	IL4_PATHWAY_Biocarta	0.000555855	1.7841e-05	1.57466e-06	hsa-miR-101-3p;hsa-let-7f-5p;hsa-miR-30d-3p;hsa-miR-7-1-3p;hsa-miR-30b-5p;hsa-let-7g-5p;hsa-miR-30a-5p;hsa-let-7a-5p;hsa-let-7f-2-3p;hsa-let-7e-5p;hsa-miR-21-5p;hsa-miR-486-3p;hsa-miR-223-5p;hsa-miR-29b-3p;hsa-miR-330-5p;hsa-miR-222-3p;hsa-miR-335-3p;hsa-miR-126-5p;hsa-miR-22-5p;hsa-miR-30d-5p;hsa-miR-424-3p;hsa-let-7i-5p;hsa-miR-15a-5p;hsa-miR-223-3p;hsa-miR-182-5p;hsa-miR-106b-5p;hsa-miR-7-5p;h…	Over represented	23.4134	42
Pathways miRWalk	PTDINS_PATHWAY_Biocarta	0.00057091	1.7841e-05	1.61731e-06	hsa-miR-15b-3p;hsa-miR-101-3p;hsa-miR-181a-3p;hsa-let-7f-5p;hsa-miR-30d-3p;hsa-miR-7-1-3p;hsa-miR-30b-5p;hsa-let-7g-5p;hsa-miR-30a-5p;hsa-let-7a-5p;hsa-let-7f-2-3p;hsa-let-7e-5p;hsa-miR-21-5p;hsa-miR-486-3p;hsa-miR-223-5p;hsa-miR-29b-3p;hsa-miR-330-5p;hsa-miR-222-3p;hsa-miR-335-3p;hsa-miR-126-5p;hsa-miR-22-5p;hsa-miR-30d-5p;hsa-miR-424-3p;hsa-let-7i-5p;hsa-miR-15a-5p;hsa-miR-223-3p;hsa-miR-182-5p…	Over represented	25.2144	44
Pathways miRWalk	FEEDER_PATHWAY_Biocarta	0.000745416	2.25884e-05	2.11166e-06	hsa-miR-181a-3p;hsa-let-7f-5p;hsa-miR-30d-3p;hsa-miR-30b-5p;hsa-let-7g-5p;hsa-miR-30a-5p;hsa-let-7a-5p;hsa-let-7f-2-3p;hsa-let-7e-5p;hsa-miR-21-5p;hsa-miR-30d-5p;hsa-let-7i-5p;hsa-let-7a-3p;hsa-miR-143-3p;hsa-let-7i-3p;hsa-miR-30e-5p;hsa-miR-146a-5p;hsa-let-7c-5p;	Over represented	5.91767	18
Pathways miRWalk	IL3_PATHWAY_Biocarta	0.000769907	2.26443e-05	2.18104e-06	hsa-miR-15b-3p;hsa-miR-101-3p;hsa-miR-28-5p;hsa-let-7f-5p;hsa-miR-30b-5p;hsa-let-7g-5p;hsa-let-7a-5p;hsa-miR-152-3p;hsa-miR-146b-5p;hsa-let-7f-2-3p;hsa-miR-190a-5p;hsa-let-7e-5p;hsa-miR-21-5p;hsa-miR-223-5p;hsa-miR-222-3p;hsa-miR-335-3p;hsa-miR-126-5p;hsa-miR-424-3p;hsa-let-7i-5p;hsa-miR-15a-5p;hsa-miR-223-3p;hsa-miR-182-5p;hsa-miR-7-5p;hsa-miR-342-3p;hsa-let-7a-3p;hsa-miR-143-3p;hsa-miR-26b-3p;h…	Over represented	17.753	35
Pathways miRWalk	NO1_PATHWAY_Biocarta	0.000957174	2.73478e-05	2.71154e-06	hsa-miR-101-3p;hsa-let-7f-5p;hsa-miR-30d-3p;hsa-miR-7-1-3p;hsa-miR-30b-5p;hsa-let-7g-5p;hsa-miR-30a-5p;hsa-let-7a-5p;hsa-let-7f-2-3p;hsa-let-7e-5p;hsa-miR-21-5p;hsa-miR-486-3p;hsa-miR-223-5p;hsa-miR-29b-3p;hsa-miR-330-5p;hsa-miR-222-3p;hsa-miR-335-3p;hsa-miR-126-5p;hsa-miR-22-5p;hsa-miR-30d-5p;hsa-miR-424-3p;hsa-let-7i-5p;hsa-miR-15a-5p;hsa-miR-223-3p;hsa-miR-182-5p;hsa-miR-106b-5p;hsa-miR-7-5p;h…	Over represented	24.6998	43
Pathways miRWalk	IL17_PATHWAY_Biocarta	0.00104866	2.91295e-05	2.97071e-06	hsa-miR-15b-3p;hsa-miR-142-5p;hsa-miR-181a-3p;hsa-miR-28-5p;hsa-let-7f-5p;hsa-miR-30b-5p;hsa-let-7g-5p;hsa-let-7a-5p;hsa-miR-144-5p;hsa-miR-152-3p;hsa-miR-146b-5p;hsa-let-7f-2-3p;hsa-let-7e-5p;hsa-miR-21-5p;hsa-miR-223-5p;hsa-miR-29b-3p;hsa-miR-222-3p;hsa-miR-126-5p;hsa-miR-22-5p;hsa-miR-424-3p;hsa-let-7i-5p;hsa-miR-148a-3p;hsa-miR-15a-5p;hsa-miR-223-3p;hsa-miR-106b-5p;hsa-miR-342-3p;hsa-miR-148b…	Over represented	22.1269	40
Pathways miRWalk	SODD_PATHWAY_Biocarta	0.00116318	3.14374e-05	3.29514e-06	hsa-miR-15b-3p;hsa-miR-142-5p;hsa-let-7f-5p;hsa-let-7g-5p;hsa-let-7a-5p;hsa-miR-144-5p;hsa-miR-146b-5p;hsa-let-7f-2-3p;hsa-let-7e-5p;hsa-miR-21-5p;hsa-miR-144-3p;hsa-miR-223-5p;hsa-miR-222-3p;hsa-miR-126-5p;hsa-let-7i-5p;hsa-miR-223-3p;hsa-miR-182-5p;hsa-let-7a-3p;hsa-miR-143-3p;hsa-miR-26b-3p;hsa-miR-192-5p;hsa-let-7i-3p;hsa-miR-98-5p;hsa-miR-10a-5p;hsa-miR-25-5p;hsa-miR-451a;hsa-miR-146a-5p;hsa…	Over represented	13.3791	29
Pathways miRWalk	IFNA_PATHWAY_Biocarta	0.0012459	3.27869e-05	3.52947e-06	hsa-miR-142-5p;hsa-miR-181a-3p;hsa-miR-28-5p;hsa-let-7f-5p;hsa-miR-30d-3p;hsa-miR-30b-5p;hsa-let-7g-5p;hsa-miR-30a-5p;hsa-let-7a-5p;hsa-miR-152-3p;hsa-let-7f-2-3p;hsa-let-7e-5p;hsa-miR-21-5p;hsa-miR-222-3p;hsa-miR-30d-5p;hsa-let-7i-5p;hsa-miR-148a-3p;hsa-miR-15a-5p;hsa-miR-148b-3p;hsa-let-7a-3p;hsa-let-7i-3p;hsa-miR-30e-5p;hsa-miR-451a;hsa-miR-150-3p;hsa-miR-146a-5p;hsa-let-7c-5p;hsa-miR-142-3p;	Over represented	11.964	27
Pathways miRWalk	TH1TH2_PATHWAY_Biocarta	0.00136794	3.44089e-05	3.87518e-06	hsa-miR-15b-3p;hsa-miR-142-5p;hsa-let-7f-5p;hsa-miR-30d-3p;hsa-let-7g-5p;hsa-let-7a-5p;hsa-let-7f-2-3p;hsa-let-7e-5p;hsa-miR-21-5p;hsa-miR-223-5p;hsa-miR-29b-3p;hsa-miR-126-5p;hsa-miR-30d-5p;hsa-let-7i-5p;hsa-miR-15a-5p;hsa-miR-223-3p;hsa-miR-182-5p;hsa-miR-106b-5p;hsa-miR-342-3p;hsa-let-7a-3p;hsa-miR-26b-3p;hsa-miR-192-5p;hsa-let-7i-3p;hsa-miR-98-5p;hsa-miR-25-5p;hsa-miR-146a-5p;hsa-let-7c-5p;hs…	Over represented	12.7358	28
Pathways miRWalk	ANTIGEN_PROCESSING_AND_PRESENTATION_KEGG	0.00139209	3.44089e-05	3.94359e-06	hsa-miR-15b-3p;hsa-miR-142-5p;hsa-miR-101-3p;hsa-miR-181a-3p;hsa-miR-28-5p;hsa-let-7f-5p;hsa-miR-30d-3p;hsa-miR-7-1-3p;hsa-miR-30b-5p;hsa-let-7g-5p;hsa-miR-30a-5p;hsa-let-7a-5p;hsa-miR-152-3p;hsa-miR-146b-5p;hsa-let-7f-2-3p;hsa-let-7e-5p;hsa-miR-21-5p;hsa-miR-223-5p;hsa-miR-29b-3p;hsa-miR-330-5p;hsa-miR-222-3p;hsa-miR-126-5p;hsa-miR-22-5p;hsa-miR-30d-5p;hsa-miR-424-3p;hsa-let-7i-5p;hsa-miR-148a-3…	Over represented	34.6055	53
Pathways miRWalk	ARACHIDONIC_ACID_METABOLISM_KEGG	0.00143647	3.44089e-05	4.06931e-06	hsa-miR-101-3p;hsa-miR-30d-3p;hsa-miR-30b-5p;hsa-miR-30a-5p;hsa-miR-144-5p;hsa-miR-152-3p;hsa-miR-21-5p;hsa-miR-144-3p;hsa-miR-29b-3p;hsa-miR-222-3p;hsa-miR-30d-5p;hsa-miR-424-3p;hsa-miR-7-5p;hsa-miR-26b-3p;hsa-miR-30e-5p;hsa-miR-10b-5p;hsa-miR-98-5p;hsa-miR-10a-5p;hsa-miR-451a;hsa-miR-150-3p;hsa-miR-146a-5p;hsa-let-7c-5p;	Over represented	8.61921	22
Pathways miRWalk	AMI_PATHWAY_Biocarta	0.00152016	3.44089e-05	4.30639e-06	hsa-miR-15b-3p;hsa-miR-142-5p;hsa-miR-181a-3p;hsa-miR-28-5p;hsa-let-7f-5p;hsa-miR-30b-5p;hsa-let-7g-5p;hsa-let-7a-5p;hsa-miR-146b-5p;hsa-let-7f-2-3p;hsa-let-7e-5p;hsa-miR-21-5p;hsa-miR-223-5p;hsa-miR-29b-3p;hsa-miR-222-3p;hsa-miR-126-5p;hsa-miR-22-5p;hsa-miR-424-3p;hsa-let-7i-5p;hsa-miR-148a-3p;hsa-miR-15a-5p;hsa-miR-223-3p;hsa-miR-106b-5p;hsa-miR-342-3p;hsa-let-7a-3p;hsa-let-7i-3p;hsa-miR-98-5p;…	Over represented	16.5952	33
Pathways miRWalk	CSK_PATHWAY_Biocarta	0.00152016	3.44089e-05	4.30639e-06	hsa-miR-15b-3p;hsa-miR-142-5p;hsa-miR-181a-3p;hsa-miR-28-5p;hsa-let-7f-5p;hsa-miR-30b-5p;hsa-let-7g-5p;hsa-let-7a-5p;hsa-miR-146b-5p;hsa-let-7f-2-3p;hsa-let-7e-5p;hsa-miR-21-5p;hsa-miR-223-5p;hsa-miR-29b-3p;hsa-miR-222-3p;hsa-miR-126-5p;hsa-miR-22-5p;hsa-miR-424-3p;hsa-let-7i-5p;hsa-miR-148a-3p;hsa-miR-15a-5p;hsa-miR-223-3p;hsa-miR-106b-5p;hsa-miR-342-3p;hsa-let-7a-3p;hsa-let-7i-3p;hsa-miR-98-5p;…	Over represented	16.5952	33
Pathways miRWalk	LAIR_PATHWAY_Biocarta	0.00154941	3.44089e-05	4.38926e-06	hsa-miR-15b-3p;hsa-miR-142-5p;hsa-miR-181a-3p;hsa-let-7f-5p;hsa-let-7g-5p;hsa-let-7a-5p;hsa-miR-144-5p;hsa-miR-152-3p;hsa-miR-146b-5p;hsa-let-7f-2-3p;hsa-let-7e-5p;hsa-miR-21-5p;hsa-miR-144-3p;hsa-miR-223-5p;hsa-miR-29b-3p;hsa-miR-222-3p;hsa-miR-126-5p;hsa-miR-424-3p;hsa-let-7i-5p;hsa-miR-148a-3p;hsa-miR-15a-5p;hsa-miR-223-3p;hsa-miR-182-5p;hsa-miR-106b-5p;hsa-miR-7-5p;hsa-miR-148b-3p;hsa-let-7a-…	Over represented	23.2847	41
Pathways miRWalk	EGFR_SMRTE_PATHWAY_Biocarta	0.00158281	3.44089e-05	4.48388e-06	hsa-miR-15b-3p;hsa-miR-181a-3p;hsa-let-7f-5p;hsa-miR-30d-3p;hsa-miR-7-1-3p;hsa-miR-30b-5p;hsa-let-7g-5p;hsa-miR-30a-5p;hsa-let-7a-5p;hsa-miR-152-3p;hsa-miR-146b-5p;hsa-let-7f-2-3p;hsa-let-7e-5p;hsa-miR-21-5p;hsa-miR-222-3p;hsa-miR-335-3p;hsa-miR-126-5p;hsa-miR-30d-5p;hsa-miR-424-3p;hsa-let-7i-5p;hsa-miR-15a-5p;hsa-miR-182-5p;hsa-miR-18b-3p;hsa-miR-106b-5p;hsa-miR-7-5p;hsa-miR-342-3p;hsa-let-7a-3p…	Over represented	20.7118	38
Pathways miRWalk	SPRY_PATHWAY_Biocarta	0.00158281	3.44089e-05	4.48388e-06	hsa-miR-15b-3p;hsa-let-7f-5p;hsa-miR-30d-3p;hsa-miR-7-1-3p;hsa-miR-30b-5p;hsa-let-7g-5p;hsa-miR-30a-5p;hsa-let-7a-5p;hsa-miR-152-3p;hsa-miR-146b-5p;hsa-let-7f-2-3p;hsa-let-7e-5p;hsa-miR-21-5p;hsa-miR-222-3p;hsa-miR-335-3p;hsa-miR-126-5p;hsa-miR-30d-5p;hsa-miR-424-3p;hsa-let-7i-5p;hsa-miR-15a-5p;hsa-miR-182-5p;hsa-miR-18b-3p;hsa-miR-7-5p;hsa-miR-342-3p;hsa-let-7a-3p;hsa-miR-143-3p;hsa-miR-192-5p;h…	Over represented	20.7118	38
Pathways miRWalk	ALANINE_AND_ASPARTATE_METABOLISM_KEGG	0.00162579	3.45913e-05	4.60564e-06	hsa-let-7f-5p;hsa-miR-30d-3p;hsa-miR-30b-5p;hsa-let-7g-5p;hsa-miR-30a-5p;hsa-let-7a-5p;hsa-let-7f-2-3p;hsa-let-7e-5p;hsa-miR-21-5p;hsa-miR-30d-5p;hsa-let-7i-5p;hsa-let-7a-3p;hsa-let-7i-3p;hsa-miR-30e-5p;hsa-let-7c-5p;	Over represented	4.50257	15
Pathways miRWalk	TYPE_I_DIABETES_MELLITUS_KEGG	0.00185158	3.80468e-05	5.24526e-06	hsa-miR-15b-3p;hsa-miR-142-5p;hsa-let-7f-5p;hsa-miR-30d-3p;hsa-let-7g-5p;hsa-let-7a-5p;hsa-miR-144-5p;hsa-miR-152-3p;hsa-miR-146b-5p;hsa-let-7f-2-3p;hsa-let-7e-5p;hsa-miR-21-5p;hsa-miR-144-3p;hsa-miR-223-5p;hsa-miR-29b-3p;hsa-miR-222-3p;hsa-miR-335-3p;hsa-miR-126-5p;hsa-miR-22-5p;hsa-miR-30d-5p;hsa-miR-423-3p;hsa-let-7i-5p;hsa-miR-148a-3p;hsa-miR-15a-5p;hsa-miR-223-3p;hsa-miR-182-5p;hsa-miR-342-3…	Over represented	26.1149	44
Pathways miRWalk	IL5_PATHWAY_Biocarta	0.00187027	3.80468e-05	5.29821e-06	hsa-miR-15b-3p;hsa-miR-142-5p;hsa-miR-181a-3p;hsa-miR-28-5p;hsa-let-7f-5p;hsa-miR-30b-5p;hsa-let-7g-5p;hsa-let-7a-5p;hsa-miR-144-5p;hsa-miR-152-3p;hsa-miR-146b-5p;hsa-let-7f-2-3p;hsa-let-7e-5p;hsa-miR-21-5p;hsa-miR-223-5p;hsa-miR-29b-3p;hsa-miR-222-3p;hsa-miR-126-5p;hsa-miR-22-5p;hsa-miR-424-3p;hsa-let-7i-5p;hsa-miR-148a-3p;hsa-miR-15a-5p;hsa-miR-223-3p;hsa-miR-106b-5p;hsa-miR-342-3p;hsa-miR-148b…	Over represented	24.3139	42
Pathways miRWalk	REGULATION_OF_AUTOPHAGY_KEGG	0.00190234	3.80468e-05	5.38907e-06	hsa-miR-142-5p;hsa-miR-181a-3p;hsa-miR-28-5p;hsa-let-7f-5p;hsa-miR-30d-3p;hsa-miR-30b-5p;hsa-let-7g-5p;hsa-miR-30a-5p;hsa-let-7a-5p;hsa-miR-152-3p;hsa-let-7f-2-3p;hsa-let-7e-5p;hsa-miR-21-5p;hsa-miR-223-5p;hsa-miR-29b-3p;hsa-miR-30d-5p;hsa-miR-423-3p;hsa-let-7i-5p;hsa-miR-148a-3p;hsa-miR-15a-5p;hsa-miR-223-3p;hsa-miR-106b-5p;hsa-miR-148b-3p;hsa-let-7a-3p;hsa-miR-26b-3p;hsa-miR-192-5p;hsa-let-7i-3…	Over represented	15.952	32
Pathways miRWalk	TPO_PATHWAY_Biocarta	0.00211014	4.13752e-05	5.97772e-06	hsa-miR-15b-3p;hsa-miR-142-5p;hsa-miR-101-3p;hsa-miR-181a-3p;hsa-miR-28-5p;hsa-let-7f-5p;hsa-miR-30d-3p;hsa-miR-7-1-3p;hsa-miR-30b-5p;hsa-let-7g-5p;hsa-miR-30a-5p;hsa-let-7a-5p;hsa-miR-144-5p;hsa-miR-152-3p;hsa-miR-146b-5p;hsa-let-7f-2-3p;hsa-miR-190a-5p;hsa-let-7e-5p;hsa-miR-21-5p;hsa-miR-486-3p;hsa-miR-223-5p;hsa-miR-29b-3p;hsa-miR-222-3p;hsa-miR-335-3p;hsa-miR-126-5p;hsa-miR-22-5p;hsa-miR-30d-…	Over represented	32.9331	51
Pathways miRWalk	MSP_PATHWAY_Biocarta	0.0021674	4.16766e-05	6.13995e-06	hsa-miR-15b-3p;hsa-miR-142-5p;hsa-miR-101-3p;hsa-let-7f-5p;hsa-let-7g-5p;hsa-let-7a-5p;hsa-miR-144-5p;hsa-miR-146b-5p;hsa-let-7f-2-3p;hsa-let-7e-5p;hsa-miR-21-5p;hsa-miR-144-3p;hsa-miR-223-5p;hsa-miR-29b-3p;hsa-miR-222-3p;hsa-miR-335-3p;hsa-miR-126-5p;hsa-miR-22-5p;hsa-let-7i-5p;hsa-miR-223-3p;hsa-miR-182-5p;hsa-miR-342-3p;hsa-let-7a-3p;hsa-miR-143-3p;hsa-miR-26b-3p;hsa-miR-192-5p;hsa-let-7i-3p;h…	Over represented	17.6244	34
Pathways miRWalk	PLC_PATHWAY_Biocarta	0.00220886	4.16766e-05	6.25739e-06	hsa-miR-15b-3p;hsa-miR-101-3p;hsa-let-7f-5p;hsa-miR-30d-3p;hsa-miR-7-1-3p;hsa-miR-30b-5p;hsa-let-7g-5p;hsa-miR-30a-5p;hsa-let-7a-5p;hsa-let-7f-2-3p;hsa-let-7e-5p;hsa-miR-21-5p;hsa-miR-486-3p;hsa-miR-223-5p;hsa-miR-29b-3p;hsa-miR-330-5p;hsa-miR-222-3p;hsa-miR-335-3p;hsa-miR-126-5p;hsa-miR-22-5p;hsa-miR-30d-5p;hsa-miR-424-3p;hsa-let-7i-5p;hsa-miR-15a-5p;hsa-miR-223-3p;hsa-miR-182-5p;hsa-miR-106b-5p…	Over represented	24.4425	42
Pathways miRWalk	ECM_RECEPTOR_INTERACTION_KEGG	0.00247903	4.5908e-05	7.02276e-06	hsa-miR-15b-3p;hsa-miR-101-3p;hsa-miR-215-5p;hsa-miR-181a-3p;hsa-miR-28-5p;hsa-let-7f-5p;hsa-miR-30d-3p;hsa-miR-30b-5p;hsa-let-7g-5p;hsa-miR-30a-5p;hsa-let-7a-5p;hsa-miR-146b-5p;hsa-let-7f-2-3p;hsa-let-7e-5p;hsa-miR-21-5p;hsa-miR-223-5p;hsa-miR-29b-3p;hsa-miR-330-5p;hsa-miR-222-3p;hsa-miR-335-3p;hsa-miR-126-5p;hsa-miR-22-5p;hsa-miR-30d-5p;hsa-miR-424-3p;hsa-let-7i-5p;hsa-miR-148a-3p;hsa-miR-15a-5…	Over represented	27.2727	45
Pathways miRWalk	NATURAL_KILLER_CELL_MEDIATED_CYTOTOXICITY_KEGG	0.00266221	4.84037e-05	7.54166e-06	hsa-miR-15b-3p;hsa-miR-142-5p;hsa-miR-101-3p;hsa-miR-181a-3p;hsa-miR-28-5p;hsa-let-7f-5p;hsa-miR-30d-3p;hsa-miR-7-1-3p;hsa-miR-30b-5p;hsa-let-7g-5p;hsa-miR-30a-5p;hsa-let-7a-5p;hsa-miR-144-5p;hsa-miR-152-3p;hsa-miR-146b-5p;hsa-let-7f-2-3p;hsa-let-7e-5p;hsa-miR-21-5p;hsa-miR-144-3p;hsa-miR-486-3p;hsa-miR-223-5p;hsa-miR-29b-3p;hsa-miR-222-3p;hsa-miR-335-3p;hsa-miR-126-5p;hsa-miR-22-5p;hsa-miR-30d-5…	Over represented	40.5232	58
Pathways miRWalk	D4GDI_PATHWAY_Biocarta	0.00275228	4.91478e-05	7.79682e-06	hsa-miR-15b-3p;hsa-let-7f-5p;hsa-miR-30d-3p;hsa-miR-7-1-3p;hsa-miR-30b-5p;hsa-let-7g-5p;hsa-miR-30a-5p;hsa-let-7a-5p;hsa-miR-144-5p;hsa-miR-146b-5p;hsa-let-7f-2-3p;hsa-let-7e-5p;hsa-miR-21-5p;hsa-miR-223-5p;hsa-miR-126-5p;hsa-miR-30d-5p;hsa-miR-424-3p;hsa-miR-423-3p;hsa-let-7i-5p;hsa-miR-15a-5p;hsa-miR-223-3p;hsa-miR-106b-5p;hsa-let-7a-3p;hsa-miR-143-3p;hsa-miR-192-5p;hsa-let-7i-3p;hsa-miR-30e-5p…	Over represented	16.9811	33
Pathways miRWalk	ERYTH_PATHWAY_Biocarta	0.00290015	5.08797e-05	8.21571e-06	hsa-miR-15b-3p;hsa-miR-101-3p;hsa-miR-181a-3p;hsa-let-7f-5p;hsa-miR-30d-3p;hsa-miR-7-1-3p;hsa-miR-30b-5p;hsa-let-7g-5p;hsa-miR-30a-5p;hsa-let-7a-5p;hsa-miR-144-5p;hsa-miR-152-3p;hsa-miR-146b-5p;hsa-let-7f-2-3p;hsa-let-7e-5p;hsa-miR-21-5p;hsa-miR-144-3p;hsa-miR-223-5p;hsa-miR-29b-3p;hsa-miR-222-3p;hsa-miR-126-5p;hsa-miR-30d-5p;hsa-miR-424-3p;hsa-let-7i-5p;hsa-miR-148a-3p;hsa-miR-15a-5p;hsa-miR-223…	Over represented	27.4014	45
Pathways miRWalk	GH_PATHWAY_Biocarta	0.00299414	5.16231e-05	8.48199e-06	hsa-miR-15b-3p;hsa-miR-101-3p;hsa-miR-181a-3p;hsa-miR-28-5p;hsa-let-7f-5p;hsa-miR-30b-5p;hsa-let-7g-5p;hsa-let-7a-5p;hsa-miR-152-3p;hsa-miR-146b-5p;hsa-let-7f-2-3p;hsa-miR-190a-5p;hsa-let-7e-5p;hsa-miR-21-5p;hsa-miR-486-3p;hsa-miR-223-5p;hsa-miR-29b-3p;hsa-miR-222-3p;hsa-miR-335-3p;hsa-miR-126-5p;hsa-miR-22-5p;hsa-miR-424-3p;hsa-miR-423-3p;hsa-let-7i-5p;hsa-miR-15a-5p;hsa-miR-223-3p;hsa-miR-182-5…	Over represented	26.5009	44
Pathways miRWalk	IL6_PATHWAY_Biocarta	0.00317489	5.38117e-05	8.99402e-06	hsa-miR-15b-3p;hsa-miR-101-3p;hsa-miR-181a-3p;hsa-miR-28-5p;hsa-let-7f-5p;hsa-miR-30d-3p;hsa-miR-7-1-3p;hsa-miR-30b-5p;hsa-let-7g-5p;hsa-miR-30a-5p;hsa-let-7a-5p;hsa-miR-144-5p;hsa-miR-152-3p;hsa-miR-146b-5p;hsa-let-7f-2-3p;hsa-miR-190a-5p;hsa-let-7e-5p;hsa-miR-21-5p;hsa-miR-486-3p;hsa-miR-223-5p;hsa-miR-222-3p;hsa-miR-335-3p;hsa-miR-126-5p;hsa-miR-30d-5p;hsa-miR-424-3p;hsa-miR-423-3p;hsa-let-7i-…	Over represented	32.2899	50
Pathways miRWalk	EPITHELIAL_CELL_SIGNALING_IN_HELICOBACTER_PYLORI_INFECTION_KEGG	0.00330638	5.46938e-05	9.36651e-06	hsa-miR-15b-3p;hsa-miR-101-3p;hsa-miR-181a-3p;hsa-let-7f-5p;hsa-miR-30d-3p;hsa-miR-7-1-3p;hsa-miR-30b-5p;hsa-let-7g-5p;hsa-miR-30a-5p;hsa-let-7a-5p;hsa-miR-144-5p;hsa-miR-152-3p;hsa-miR-146b-5p;hsa-let-7f-2-3p;hsa-miR-190a-5p;hsa-let-7e-5p;hsa-miR-21-5p;hsa-miR-223-5p;hsa-miR-29b-3p;hsa-miR-330-5p;hsa-miR-222-3p;hsa-miR-335-3p;hsa-miR-126-5p;hsa-miR-22-5p;hsa-miR-30d-5p;hsa-miR-424-3p;hsa-miR-423…	Over represented	36.4065	54
Pathways miRWalk	PAR1_PATHWAY_Biocarta	0.00333632	5.46938e-05	9.45134e-06	hsa-miR-15b-3p;hsa-miR-101-3p;hsa-let-7f-5p;hsa-miR-30d-3p;hsa-miR-30b-5p;hsa-let-7g-5p;hsa-miR-30a-5p;hsa-let-7a-5p;hsa-let-7f-2-3p;hsa-let-7e-5p;hsa-miR-21-5p;hsa-miR-486-3p;hsa-miR-223-5p;hsa-miR-29b-3p;hsa-miR-335-3p;hsa-miR-126-5p;hsa-miR-22-5p;hsa-miR-30d-5p;hsa-let-7i-5p;hsa-miR-15a-5p;hsa-miR-223-3p;hsa-miR-106b-5p;hsa-miR-7-5p;hsa-let-7a-3p;hsa-miR-143-3p;hsa-miR-192-5p;hsa-let-7i-3p;hsa…	Over represented	17.1098	33
Pathways miRWalk	IL18_PATHWAY_Biocarta	0.00349484	5.54028e-05	9.90041e-06	hsa-miR-142-5p;hsa-let-7f-5p;hsa-miR-30d-3p;hsa-let-7g-5p;hsa-let-7a-5p;hsa-let-7f-2-3p;hsa-let-7e-5p;hsa-miR-21-5p;hsa-miR-223-5p;hsa-miR-30d-5p;hsa-let-7i-5p;hsa-miR-223-3p;hsa-miR-182-5p;hsa-let-7a-3p;hsa-miR-26b-3p;hsa-miR-192-5p;hsa-let-7i-3p;hsa-miR-98-5p;hsa-miR-146a-5p;hsa-let-7c-5p;	Over represented	7.7187	20
Pathways miRWalk	RNA_POLYMERASE_KEGG	0.00349484	5.54028e-05	9.90041e-06	hsa-let-7f-5p;hsa-miR-30d-3p;hsa-miR-30b-5p;hsa-let-7g-5p;hsa-miR-30a-5p;hsa-let-7a-5p;hsa-miR-146b-5p;hsa-let-7f-2-3p;hsa-let-7e-5p;hsa-miR-21-5p;hsa-miR-126-5p;hsa-miR-30d-5p;hsa-miR-423-3p;hsa-let-7i-5p;hsa-miR-15a-5p;hsa-let-7a-3p;hsa-let-7i-3p;hsa-miR-30e-5p;hsa-miR-25-5p;hsa-let-7c-5p;	Over represented	7.7187	20
Pathways miRWalk	TNFR1_PATHWAY_Biocarta	0.00354578	5.54028e-05	1.00447e-05	hsa-miR-15b-3p;hsa-miR-142-5p;hsa-miR-101-3p;hsa-let-7f-5p;hsa-miR-30d-3p;hsa-miR-7-1-3p;hsa-miR-30b-5p;hsa-let-7g-5p;hsa-miR-30a-5p;hsa-let-7a-5p;hsa-miR-144-5p;hsa-miR-152-3p;hsa-miR-146b-5p;hsa-let-7f-2-3p;hsa-let-7e-5p;hsa-miR-21-5p;hsa-miR-144-3p;hsa-miR-223-5p;hsa-miR-29b-3p;hsa-miR-222-3p;hsa-miR-335-3p;hsa-miR-126-5p;hsa-miR-30d-5p;hsa-miR-424-3p;hsa-miR-423-3p;hsa-let-7i-5p;hsa-miR-15a-5…	Over represented	29.4597	47
Pathways miRWalk	AKT_PATHWAY_Biocarta	0.00438179	6.74121e-05	1.2413e-05	hsa-miR-15b-3p;hsa-miR-101-3p;hsa-let-7f-5p;hsa-miR-30d-3p;hsa-miR-7-1-3p;hsa-miR-30b-5p;hsa-let-7g-5p;hsa-miR-30a-5p;hsa-let-7a-5p;hsa-miR-146b-5p;hsa-let-7f-2-3p;hsa-let-7e-5p;hsa-miR-21-5p;hsa-miR-486-3p;hsa-miR-223-5p;hsa-miR-29b-3p;hsa-miR-330-5p;hsa-miR-222-3p;hsa-miR-335-3p;hsa-miR-126-5p;hsa-miR-22-5p;hsa-miR-30d-5p;hsa-miR-424-3p;hsa-let-7i-5p;hsa-miR-15a-5p;hsa-miR-223-3p;hsa-miR-182-5p…	Over represented	28.6878	46
Pathways miRWalk	DENTATORUBROPALLIDOLUYSIAN_ATROPHY_KEGG	0.00464414	7.03657e-05	1.31562e-05	hsa-miR-101-3p;hsa-let-7f-5p;hsa-miR-30d-3p;hsa-miR-30b-5p;hsa-let-7g-5p;hsa-miR-30a-5p;hsa-let-7a-5p;hsa-let-7f-2-3p;hsa-let-7e-5p;hsa-miR-21-5p;hsa-miR-223-5p;hsa-miR-29b-3p;hsa-miR-126-5p;hsa-miR-22-5p;hsa-miR-30d-5p;hsa-miR-423-3p;hsa-let-7i-5p;hsa-miR-223-3p;hsa-miR-106b-5p;hsa-let-7a-3p;hsa-let-7i-3p;hsa-miR-30e-5p;hsa-miR-98-5p;hsa-miR-146a-5p;hsa-miR-132-3p;hsa-let-7c-5p;	Over represented	11.964	26
Pathways miRWalk	TERT_PATHWAY_Biocarta	0.00504148	7.42925e-05	1.42818e-05	hsa-miR-15b-3p;hsa-miR-215-5p;hsa-miR-181a-3p;hsa-miR-28-5p;hsa-let-7f-5p;hsa-miR-30d-3p;hsa-miR-30b-5p;hsa-let-7g-5p;hsa-miR-30a-5p;hsa-let-7a-5p;hsa-miR-144-5p;hsa-miR-152-3p;hsa-miR-146b-5p;hsa-let-7f-2-3p;hsa-let-7e-5p;hsa-miR-21-5p;hsa-miR-144-3p;hsa-miR-223-5p;hsa-miR-29b-3p;hsa-miR-222-3p;hsa-miR-335-3p;hsa-miR-126-5p;hsa-miR-22-5p;hsa-miR-30d-5p;hsa-miR-424-3p;hsa-miR-423-3p;hsa-let-7i-5p…	Over represented	36.7925	54
Pathways miRWalk	HCMV_PATHWAY_Biocarta	0.00505189	7.42925e-05	1.43113e-05	hsa-miR-15b-3p;hsa-miR-101-3p;hsa-miR-28-5p;hsa-let-7f-5p;hsa-miR-30d-3p;hsa-miR-7-1-3p;hsa-miR-30b-5p;hsa-let-7g-5p;hsa-miR-30a-5p;hsa-let-7a-5p;hsa-miR-144-5p;hsa-miR-152-3p;hsa-miR-146b-5p;hsa-let-7f-2-3p;hsa-let-7e-5p;hsa-miR-21-5p;hsa-miR-144-3p;hsa-miR-486-3p;hsa-miR-223-5p;hsa-miR-29b-3p;hsa-miR-330-5p;hsa-miR-222-3p;hsa-miR-335-3p;hsa-miR-126-5p;hsa-miR-22-5p;hsa-miR-30d-5p;hsa-miR-424-3p…	Over represented	33.705	51
Pathways miRWalk	COMPLEMENT_AND_COAGULATION_CASCADES_KEGG	0.00616709	8.88363e-05	1.74705e-05	hsa-miR-15b-3p;hsa-miR-142-5p;hsa-let-7f-5p;hsa-miR-30d-3p;hsa-miR-30b-5p;hsa-let-7g-5p;hsa-miR-30a-5p;hsa-let-7a-5p;hsa-miR-146b-5p;hsa-let-7f-2-3p;hsa-let-7e-5p;hsa-miR-21-5p;hsa-miR-29b-3p;hsa-miR-30d-5p;hsa-let-7i-5p;hsa-miR-15a-5p;hsa-miR-7-5p;hsa-let-7a-3p;hsa-miR-192-5p;hsa-let-7i-3p;hsa-miR-30e-5p;hsa-miR-10b-5p;hsa-miR-10a-5p;hsa-miR-150-3p;hsa-miR-146a-5p;hsa-let-7c-5p;hsa-miR-142-3p;	Over represented	12.8645	27
Pathways miRWalk	STREPTOMYCIN_BIOSYNTHESIS_KEGG	0.00636275	8.88363e-05	1.80248e-05	hsa-let-7f-5p;hsa-miR-30d-3p;hsa-miR-30b-5p;hsa-let-7g-5p;hsa-miR-30a-5p;hsa-let-7a-5p;hsa-let-7f-2-3p;hsa-let-7e-5p;hsa-miR-30d-5p;hsa-let-7i-5p;hsa-let-7a-3p;hsa-let-7i-3p;hsa-miR-30e-5p;hsa-let-7c-5p;	Over represented	4.37393	14
Pathways miRWalk	LONG_TERM_POTENTIATION_KEGG	0.00641044	8.88363e-05	1.81599e-05	hsa-miR-15b-3p;hsa-miR-101-3p;hsa-let-7f-5p;hsa-miR-30d-3p;hsa-miR-30b-5p;hsa-let-7g-5p;hsa-miR-30a-5p;hsa-let-7a-5p;hsa-miR-144-5p;hsa-miR-152-3p;hsa-miR-146b-5p;hsa-let-7f-2-3p;hsa-let-7e-5p;hsa-miR-21-5p;hsa-miR-144-3p;hsa-miR-486-3p;hsa-miR-223-5p;hsa-miR-29b-3p;hsa-miR-222-3p;hsa-miR-335-3p;hsa-miR-126-5p;hsa-miR-30d-5p;hsa-miR-424-3p;hsa-let-7i-5p;hsa-miR-15a-5p;hsa-miR-223-3p;hsa-miR-182-5…	Over represented	29.9743	47
Pathways miRWalk	GAP_JUNCTION_KEGG	0.00669666	8.88363e-05	1.89707e-05	hsa-miR-15b-3p;hsa-miR-101-3p;hsa-let-7f-5p;hsa-miR-30d-3p;hsa-miR-425-5p;hsa-miR-7-1-3p;hsa-miR-30b-5p;hsa-let-7g-5p;hsa-miR-30a-5p;hsa-let-7a-5p;hsa-miR-144-5p;hsa-miR-152-3p;hsa-miR-146b-5p;hsa-let-7f-2-3p;hsa-let-7e-5p;hsa-miR-21-5p;hsa-miR-144-3p;hsa-miR-486-3p;hsa-miR-29b-3p;hsa-miR-222-3p;hsa-miR-335-3p;hsa-miR-425-3p;hsa-miR-126-5p;hsa-miR-22-5p;hsa-miR-30d-5p;hsa-miR-424-3p;hsa-miR-423-3…	Over represented	33.9623	51
Pathways miRWalk	CDK5_PATHWAY_Biocarta	0.00671505	8.88363e-05	1.90228e-05	hsa-miR-15b-3p;hsa-let-7f-5p;hsa-let-7g-5p;hsa-let-7a-5p;hsa-miR-152-3p;hsa-miR-146b-5p;hsa-let-7f-2-3p;hsa-let-7e-5p;hsa-miR-21-5p;hsa-miR-222-3p;hsa-miR-335-3p;hsa-miR-126-5p;hsa-miR-424-3p;hsa-let-7i-5p;hsa-miR-15a-5p;hsa-miR-182-5p;hsa-miR-7-5p;hsa-let-7a-3p;hsa-miR-143-3p;hsa-let-7i-3p;hsa-miR-451a;hsa-miR-146a-5p;hsa-miR-93-3p;hsa-miR-132-3p;hsa-let-7c-5p;	Over represented	11.4494	25
Pathways miRWalk	EGF_PATHWAY_Biocarta	0.00677545	8.88363e-05	1.91939e-05	hsa-miR-15b-3p;hsa-miR-142-5p;hsa-miR-101-3p;hsa-miR-181a-3p;hsa-miR-28-5p;hsa-let-7f-5p;hsa-miR-30d-3p;hsa-miR-7-1-3p;hsa-miR-30b-5p;hsa-let-7g-5p;hsa-miR-30a-5p;hsa-let-7a-5p;hsa-miR-144-5p;hsa-miR-152-3p;hsa-miR-146b-5p;hsa-let-7f-2-3p;hsa-let-7e-5p;hsa-miR-21-5p;hsa-miR-486-3p;hsa-miR-223-5p;hsa-miR-29b-3p;hsa-miR-222-3p;hsa-miR-335-3p;hsa-miR-126-5p;hsa-miR-22-5p;hsa-miR-30d-5p;hsa-miR-424-3…	Over represented	34.9914	52
Pathways miRWalk	LYSINE_DEGRADATION_KEGG	0.00682444	8.88363e-05	1.93327e-05	hsa-let-7f-5p;hsa-miR-30d-3p;hsa-miR-30b-5p;hsa-let-7g-5p;hsa-miR-30a-5p;hsa-let-7a-5p;hsa-let-7f-2-3p;hsa-let-7e-5p;hsa-miR-21-5p;hsa-miR-30d-5p;hsa-let-7i-5p;hsa-let-7a-3p;hsa-let-7i-3p;hsa-miR-30e-5p;hsa-miR-10b-5p;hsa-let-7c-5p;	Over represented	5.53173	16
Pathways miRWalk	GCR_PATHWAY_Biocarta	0.0068404	8.88363e-05	1.93779e-05	hsa-miR-15b-3p;hsa-miR-101-3p;hsa-let-7f-5p;hsa-miR-30d-3p;hsa-miR-7-1-3p;hsa-miR-30b-5p;hsa-let-7g-5p;hsa-miR-30a-5p;hsa-let-7a-5p;hsa-miR-146b-5p;hsa-let-7f-2-3p;hsa-let-7e-5p;hsa-miR-21-5p;hsa-miR-486-3p;hsa-miR-223-5p;hsa-miR-29b-3p;hsa-miR-330-5p;hsa-miR-222-3p;hsa-miR-335-3p;hsa-miR-126-5p;hsa-miR-22-5p;hsa-miR-30d-5p;hsa-miR-424-3p;hsa-let-7i-5p;hsa-miR-15a-5p;hsa-miR-223-3p;hsa-miR-182-5p…	Over represented	29.0738	46
Pathways miRWalk	IGF1R_PATHWAY_Biocarta	0.0068404	8.88363e-05	1.93779e-05	hsa-miR-15b-3p;hsa-miR-101-3p;hsa-let-7f-5p;hsa-miR-30d-3p;hsa-miR-7-1-3p;hsa-miR-30b-5p;hsa-let-7g-5p;hsa-miR-30a-5p;hsa-let-7a-5p;hsa-miR-152-3p;hsa-miR-146b-5p;hsa-let-7f-2-3p;hsa-let-7e-5p;hsa-miR-21-5p;hsa-miR-486-3p;hsa-miR-223-5p;hsa-miR-29b-3p;hsa-miR-330-5p;hsa-miR-222-3p;hsa-miR-335-3p;hsa-miR-126-5p;hsa-miR-22-5p;hsa-miR-30d-5p;hsa-miR-424-3p;hsa-miR-423-3p;hsa-let-7i-5p;hsa-miR-15a-5p…	Over represented	29.0738	46
Pathways miRWalk	ADIPOCYTOKINE_SIGNALING_PATHWAY_KEGG	0.00696977	8.93561e-05	1.97444e-05	hsa-miR-15b-3p;hsa-miR-142-5p;hsa-miR-101-3p;hsa-miR-181a-3p;hsa-miR-28-5p;hsa-let-7f-5p;hsa-miR-30d-3p;hsa-miR-7-1-3p;hsa-miR-30b-5p;hsa-let-7g-5p;hsa-miR-30a-5p;hsa-let-7a-5p;hsa-miR-144-5p;hsa-miR-152-3p;hsa-miR-146b-5p;hsa-let-7f-2-3p;hsa-miR-190a-5p;hsa-let-7e-5p;hsa-miR-21-5p;hsa-miR-144-3p;hsa-miR-486-3p;hsa-miR-223-5p;hsa-miR-29b-3p;hsa-miR-532-3p;hsa-miR-330-5p;hsa-miR-222-3p;hsa-miR-335…	Over represented	41.4237	58
Pathways miRWalk	BIOPEPTIDES_PATHWAY_Biocarta	0.00721387	9.13148e-05	2.04359e-05	hsa-miR-15b-3p;hsa-miR-142-5p;hsa-miR-101-3p;hsa-miR-181a-3p;hsa-miR-28-5p;hsa-let-7f-5p;hsa-miR-30d-3p;hsa-miR-30b-5p;hsa-let-7g-5p;hsa-miR-30a-5p;hsa-let-7a-5p;hsa-miR-152-3p;hsa-miR-146b-5p;hsa-let-7f-2-3p;hsa-miR-190a-5p;hsa-let-7e-5p;hsa-miR-21-5p;hsa-miR-223-5p;hsa-miR-330-5p;hsa-miR-222-3p;hsa-miR-335-3p;hsa-miR-126-5p;hsa-miR-30d-5p;hsa-miR-424-3p;hsa-let-7i-5p;hsa-miR-15a-5p;hsa-miR-223-…	Over represented	28.1732	45
Pathways miRWalk	IL22BP_PATHWAY_Biocarta	0.00739295	9.14715e-05	2.09432e-05	hsa-miR-142-5p;hsa-miR-181a-3p;hsa-miR-28-5p;hsa-let-7f-5p;hsa-miR-30b-5p;hsa-let-7g-5p;hsa-let-7a-5p;hsa-let-7f-2-3p;hsa-miR-190a-5p;hsa-let-7e-5p;hsa-miR-21-5p;hsa-miR-223-5p;hsa-miR-222-3p;hsa-miR-126-5p;hsa-let-7i-5p;hsa-miR-15a-5p;hsa-miR-223-3p;hsa-miR-182-5p;hsa-miR-106b-5p;hsa-miR-342-3p;hsa-let-7a-3p;hsa-miR-143-3p;hsa-miR-26b-3p;hsa-miR-192-5p;hsa-let-7i-3p;hsa-miR-10a-5p;hsa-miR-451a;h…	Over represented	16.8525	32
Pathways miRWalk	HDAC_PATHWAY_Biocarta	0.00740919	9.14715e-05	2.09892e-05	hsa-miR-15b-3p;hsa-miR-101-3p;hsa-let-7f-5p;hsa-miR-30d-3p;hsa-miR-7-1-3p;hsa-miR-30b-5p;hsa-let-7g-5p;hsa-miR-30a-5p;hsa-let-7a-5p;hsa-miR-152-3p;hsa-miR-146b-5p;hsa-let-7f-2-3p;hsa-let-7e-5p;hsa-miR-21-5p;hsa-miR-486-3p;hsa-miR-223-5p;hsa-miR-29b-3p;hsa-miR-330-5p;hsa-miR-222-3p;hsa-miR-335-3p;hsa-miR-126-5p;hsa-miR-22-5p;hsa-miR-30d-5p;hsa-miR-424-3p;hsa-miR-423-3p;hsa-let-7i-5p;hsa-miR-15a-5p…	Over represented	30.1029	47
Pathways miRWalk	PURINE_METABOLISM_KEGG	0.00768181	9.36806e-05	2.17615e-05	hsa-miR-142-5p;hsa-let-7f-5p;hsa-miR-30d-3p;hsa-miR-30b-5p;hsa-let-7g-5p;hsa-miR-30a-5p;hsa-let-7a-5p;hsa-miR-144-5p;hsa-miR-146b-5p;hsa-let-7f-2-3p;hsa-let-7e-5p;hsa-miR-21-5p;hsa-miR-144-3p;hsa-miR-223-5p;hsa-miR-29b-3p;hsa-miR-222-3p;hsa-miR-126-5p;hsa-miR-30d-5p;hsa-miR-423-3p;hsa-let-7i-5p;hsa-miR-15a-5p;hsa-miR-223-3p;hsa-miR-182-5p;hsa-miR-7-5p;hsa-let-7a-3p;hsa-miR-143-3p;hsa-let-7i-3p;hs…	Over represented	16.0806	31
Pathways miRWalk	INTEGRIN_PATHWAY_Biocarta	0.00791394	9.53487e-05	2.24191e-05	hsa-miR-15b-3p;hsa-miR-101-3p;hsa-miR-181a-3p;hsa-let-7f-5p;hsa-miR-30d-3p;hsa-miR-7-1-3p;hsa-miR-30b-5p;hsa-let-7g-5p;hsa-miR-30a-5p;hsa-let-7a-5p;hsa-miR-144-5p;hsa-miR-152-3p;hsa-miR-146b-5p;hsa-let-7f-2-3p;hsa-let-7e-5p;hsa-miR-21-5p;hsa-miR-223-5p;hsa-miR-29b-3p;hsa-miR-222-3p;hsa-miR-335-3p;hsa-miR-126-5p;hsa-miR-30d-5p;hsa-miR-424-3p;hsa-miR-423-3p;hsa-let-7i-5p;hsa-miR-148a-3p;hsa-miR-15a…	Over represented	29.2024	46
Pathways miRWalk	PTEN_PATHWAY_Biocarta	0.00883718	0.000105205	2.50345e-05	hsa-miR-15b-3p;hsa-miR-101-3p;hsa-miR-181a-3p;hsa-let-7f-5p;hsa-miR-30d-3p;hsa-miR-7-1-3p;hsa-miR-30b-5p;hsa-let-7g-5p;hsa-miR-30a-5p;hsa-let-7a-5p;hsa-miR-144-5p;hsa-miR-146b-5p;hsa-let-7f-2-3p;hsa-let-7e-5p;hsa-miR-21-5p;hsa-miR-144-3p;hsa-miR-486-3p;hsa-miR-223-5p;hsa-miR-29b-3p;hsa-miR-330-5p;hsa-miR-222-3p;hsa-miR-335-3p;hsa-miR-126-5p;hsa-miR-22-5p;hsa-miR-30d-5p;hsa-miR-424-3p;hsa-let-7i-5…	Over represented	34.2196	51
Pathways miRWalk	NKT_PATHWAY_Biocarta	0.00899741	0.000105852	2.54884e-05	hsa-miR-15b-3p;hsa-miR-142-5p;hsa-miR-101-3p;hsa-miR-181a-3p;hsa-miR-28-5p;hsa-let-7f-5p;hsa-miR-30d-3p;hsa-miR-30b-5p;hsa-let-7g-5p;hsa-miR-30a-5p;hsa-let-7a-5p;hsa-miR-146b-5p;hsa-let-7f-2-3p;hsa-let-7e-5p;hsa-miR-21-5p;hsa-miR-223-5p;hsa-miR-29b-3p;hsa-miR-222-3p;hsa-miR-126-5p;hsa-miR-22-5p;hsa-miR-30d-5p;hsa-miR-424-3p;hsa-let-7i-5p;hsa-miR-148a-3p;hsa-miR-15a-5p;hsa-miR-223-3p;hsa-miR-182-5…	Over represented	26.5009	43
Pathways miRWalk	FMLP_PATHWAY_Biocarta	0.00924048	0.000107447	2.6177e-05	hsa-miR-15b-3p;hsa-let-7f-5p;hsa-miR-30d-3p;hsa-miR-7-1-3p;hsa-miR-30b-5p;hsa-let-7g-5p;hsa-miR-30a-5p;hsa-let-7a-5p;hsa-miR-152-3p;hsa-miR-146b-5p;hsa-let-7f-2-3p;hsa-let-7e-5p;hsa-miR-21-5p;hsa-miR-223-5p;hsa-miR-29b-3p;hsa-miR-222-3p;hsa-miR-335-3p;hsa-miR-126-5p;hsa-miR-22-5p;hsa-miR-30d-5p;hsa-miR-424-3p;hsa-let-7i-5p;hsa-miR-15a-5p;hsa-miR-223-3p;hsa-miR-182-5p;hsa-miR-106b-5p;hsa-miR-7-5p;…	Over represented	24.6998	41
Pathways miRWalk	INTRINSIC_PATHWAY_Biocarta	0.00945207	0.000108644	2.67764e-05	hsa-miR-142-5p;hsa-let-7f-5p;hsa-miR-30d-3p;hsa-miR-30b-5p;hsa-let-7g-5p;hsa-miR-30a-5p;hsa-let-7a-5p;hsa-let-7f-2-3p;hsa-let-7e-5p;hsa-miR-21-5p;hsa-miR-29b-3p;hsa-miR-30d-5p;hsa-let-7i-5p;hsa-let-7a-3p;hsa-miR-26b-3p;hsa-miR-192-5p;hsa-let-7i-3p;hsa-miR-30e-5p;hsa-miR-150-3p;hsa-miR-146a-5p;hsa-let-7c-5p;hsa-miR-142-3p;	Over represented	9.51973	22
Pathways miRWalk	CREB_PATHWAY_Biocarta	0.00985982	0.000112043	2.79315e-05	hsa-miR-15b-3p;hsa-miR-101-3p;hsa-miR-28-5p;hsa-let-7f-5p;hsa-miR-30d-3p;hsa-miR-7-1-3p;hsa-miR-30b-5p;hsa-let-7g-5p;hsa-miR-30a-5p;hsa-let-7a-5p;hsa-miR-146b-5p;hsa-let-7f-2-3p;hsa-let-7e-5p;hsa-miR-21-5p;hsa-miR-486-3p;hsa-miR-223-5p;hsa-miR-29b-3p;hsa-miR-330-5p;hsa-miR-222-3p;hsa-miR-335-3p;hsa-miR-126-5p;hsa-miR-22-5p;hsa-miR-30d-5p;hsa-miR-424-3p;hsa-let-7i-5p;hsa-miR-148a-3p;hsa-miR-15a-5p…	Over represented	30.3602	47
Pathways miRWalk	MCALPAIN_PATHWAY_Biocarta	0.0102639	0.000115324	2.90761e-05	hsa-miR-15b-3p;hsa-let-7f-5p;hsa-miR-30d-3p;hsa-miR-7-1-3p;hsa-miR-30b-5p;hsa-let-7g-5p;hsa-miR-30a-5p;hsa-let-7a-5p;hsa-miR-146b-5p;hsa-let-7f-2-3p;hsa-let-7e-5p;hsa-miR-21-5p;hsa-miR-29b-3p;hsa-miR-222-3p;hsa-miR-335-3p;hsa-miR-126-5p;hsa-miR-30d-5p;hsa-miR-424-3p;hsa-let-7i-5p;hsa-miR-148a-3p;hsa-miR-15a-5p;hsa-miR-182-5p;hsa-miR-18b-3p;hsa-miR-7-5p;hsa-miR-342-3p;hsa-let-7a-3p;hsa-miR-143-3p;…	Over represented	22.1269	38
Pathways miRWalk	PHENYLALANINE_TYROSINE_AND_TRYPTOPHAN_BIOSYNTHESIS_KEGG	0.0105299	0.000116999	2.98297e-05	hsa-let-7f-5p;hsa-miR-30d-3p;hsa-miR-30b-5p;hsa-miR-30a-5p;hsa-let-7a-5p;hsa-miR-21-5p;hsa-miR-126-5p;hsa-miR-22-5p;hsa-miR-30d-5p;hsa-miR-30e-5p;hsa-miR-451a;	Over represented	2.95883	11
Pathways miRWalk	LONG_TERM_DEPRESSION_KEGG	0.010992	0.000120792	3.11389e-05	hsa-miR-15b-3p;hsa-miR-142-5p;hsa-miR-101-3p;hsa-miR-181a-3p;hsa-let-7f-5p;hsa-miR-30d-3p;hsa-miR-7-1-3p;hsa-miR-30b-5p;hsa-let-7g-5p;hsa-miR-30a-5p;hsa-let-7a-5p;hsa-miR-144-5p;hsa-miR-152-3p;hsa-miR-146b-5p;hsa-let-7f-2-3p;hsa-let-7e-5p;hsa-miR-21-5p;hsa-miR-144-3p;hsa-miR-486-3p;hsa-miR-223-5p;hsa-miR-29b-3p;hsa-miR-222-3p;hsa-miR-335-3p;hsa-miR-126-5p;hsa-miR-30d-5p;hsa-miR-424-3p;hsa-miR-423…	Over represented	32.4185	49
Pathways miRWalk	41BB_PATHWAY_Biocarta	0.0116841	0.000125769	3.30994e-05	hsa-miR-15b-3p;hsa-miR-142-5p;hsa-miR-101-3p;hsa-let-7f-5p;hsa-miR-30d-3p;hsa-miR-7-1-3p;hsa-miR-30b-5p;hsa-let-7g-5p;hsa-miR-30a-5p;hsa-let-7a-5p;hsa-miR-144-5p;hsa-miR-152-3p;hsa-miR-146b-5p;hsa-let-7f-2-3p;hsa-let-7e-5p;hsa-miR-21-5p;hsa-miR-223-5p;hsa-miR-29b-3p;hsa-miR-126-5p;hsa-miR-22-5p;hsa-miR-30d-5p;hsa-miR-424-3p;hsa-miR-423-3p;hsa-let-7i-5p;hsa-miR-15a-5p;hsa-miR-223-3p;hsa-miR-182-5p…	Over represented	27.6587	44
Pathways miRWalk	PML_PATHWAY_Biocarta	0.0116965	0.000125769	3.31346e-05	hsa-miR-15b-3p;hsa-miR-142-5p;hsa-miR-215-5p;hsa-miR-181a-3p;hsa-miR-28-5p;hsa-let-7f-5p;hsa-miR-30d-3p;hsa-miR-30b-5p;hsa-let-7g-5p;hsa-miR-30a-5p;hsa-let-7a-5p;hsa-miR-144-5p;hsa-miR-152-3p;hsa-miR-146b-5p;hsa-let-7f-2-3p;hsa-let-7e-5p;hsa-miR-21-5p;hsa-miR-144-3p;hsa-miR-223-5p;hsa-miR-29b-3p;hsa-miR-222-3p;hsa-miR-335-3p;hsa-miR-126-5p;hsa-miR-22-5p;hsa-miR-30d-5p;hsa-miR-424-3p;hsa-miR-423-3…	Over represented	35.506	52
Pathways miRWalk	STAT3_PATHWAY_Biocarta	0.0120611	0.000128309	3.41674e-05	hsa-miR-15b-3p;hsa-miR-101-3p;hsa-miR-28-5p;hsa-let-7f-5p;hsa-miR-30b-5p;hsa-let-7g-5p;hsa-let-7a-5p;hsa-miR-146b-5p;hsa-let-7f-2-3p;hsa-miR-190a-5p;hsa-let-7e-5p;hsa-miR-21-5p;hsa-miR-223-5p;hsa-miR-222-3p;hsa-miR-335-3p;hsa-miR-126-5p;hsa-miR-22-5p;hsa-let-7i-5p;hsa-miR-15a-5p;hsa-miR-223-3p;hsa-miR-182-5p;hsa-miR-106b-5p;hsa-miR-7-5p;hsa-miR-342-3p;hsa-let-7a-3p;hsa-miR-143-3p;hsa-miR-26b-3p;h…	Over represented	19.6827	35
Pathways miRWalk	INFLAM_PATHWAY_Biocarta	0.013281	0.000137709	3.76231e-05	hsa-miR-15b-3p;hsa-miR-142-5p;hsa-miR-101-3p;hsa-miR-181a-3p;hsa-miR-28-5p;hsa-let-7f-5p;hsa-miR-30d-3p;hsa-miR-7-1-3p;hsa-miR-30b-5p;hsa-let-7g-5p;hsa-miR-30a-5p;hsa-let-7a-5p;hsa-miR-144-5p;hsa-miR-152-3p;hsa-miR-146b-5p;hsa-let-7f-2-3p;hsa-let-7e-5p;hsa-miR-21-5p;hsa-miR-144-3p;hsa-miR-223-5p;hsa-miR-29b-3p;hsa-miR-222-3p;hsa-miR-335-3p;hsa-miR-126-5p;hsa-miR-22-5p;hsa-miR-30d-5p;hsa-miR-424-3…	Over represented	36.6638	53
Pathways miRWalk	IGF1MTOR_PATHWAY_Biocarta	0.0133714	0.000137709	3.78792e-05	hsa-miR-15b-3p;hsa-miR-101-3p;hsa-miR-181a-3p;hsa-let-7f-5p;hsa-miR-30d-3p;hsa-miR-7-1-3p;hsa-miR-30b-5p;hsa-let-7g-5p;hsa-miR-30a-5p;hsa-let-7a-5p;hsa-miR-144-5p;hsa-miR-152-3p;hsa-miR-146b-5p;hsa-let-7f-2-3p;hsa-let-7e-5p;hsa-miR-21-5p;hsa-miR-144-3p;hsa-miR-486-3p;hsa-miR-223-5p;hsa-miR-29b-3p;hsa-miR-330-5p;hsa-miR-222-3p;hsa-miR-335-3p;hsa-miR-126-5p;hsa-miR-22-5p;hsa-miR-30d-5p;hsa-miR-424-…	Over represented	35.6346	52
Pathways miRWalk	REGULATION_OF_ACTIN_CYTOSKELETON_KEGG	0.0134853	0.000137709	3.82021e-05	hsa-miR-15b-3p;hsa-miR-101-3p;hsa-miR-215-5p;hsa-miR-181a-3p;hsa-miR-28-5p;hsa-let-7f-5p;hsa-miR-30d-3p;hsa-miR-7-1-3p;hsa-miR-30b-5p;hsa-let-7g-5p;hsa-miR-30a-5p;hsa-let-7a-5p;hsa-miR-144-5p;hsa-miR-152-3p;hsa-miR-146b-5p;hsa-let-7f-2-3p;hsa-let-7e-5p;hsa-miR-21-5p;hsa-miR-144-3p;hsa-miR-486-3p;hsa-miR-223-5p;hsa-miR-29b-3p;hsa-miR-330-5p;hsa-miR-222-3p;hsa-miR-335-3p;hsa-miR-126-5p;hsa-miR-22-5…	Over represented	42.0669	58
Pathways miRWalk	PYK2_PATHWAY_Biocarta	0.0134955	0.000137709	3.82308e-05	hsa-miR-15b-3p;hsa-miR-101-3p;hsa-let-7f-5p;hsa-miR-30d-3p;hsa-miR-7-1-3p;hsa-miR-30b-5p;hsa-let-7g-5p;hsa-miR-30a-5p;hsa-let-7a-5p;hsa-miR-144-5p;hsa-miR-152-3p;hsa-miR-146b-5p;hsa-let-7f-2-3p;hsa-let-7e-5p;hsa-miR-21-5p;hsa-miR-223-5p;hsa-miR-29b-3p;hsa-miR-222-3p;hsa-miR-335-3p;hsa-miR-126-5p;hsa-miR-30d-5p;hsa-miR-424-3p;hsa-miR-423-3p;hsa-let-7i-5p;hsa-miR-15a-5p;hsa-miR-223-3p;hsa-miR-182-5…	Over represented	27.7873	44
Pathways miRWalk	CASPASE_PATHWAY_Biocarta	0.0137058	0.000138442	3.88266e-05	hsa-let-7f-5p;hsa-miR-30d-3p;hsa-miR-30b-5p;hsa-let-7g-5p;hsa-miR-30a-5p;hsa-let-7a-5p;hsa-miR-146b-5p;hsa-let-7f-2-3p;hsa-let-7e-5p;hsa-miR-21-5p;hsa-miR-223-5p;hsa-miR-126-5p;hsa-miR-30d-5p;hsa-let-7i-5p;hsa-miR-223-3p;hsa-miR-182-5p;hsa-let-7a-3p;hsa-miR-192-5p;hsa-let-7i-3p;hsa-miR-30e-5p;hsa-miR-98-5p;hsa-miR-10a-5p;hsa-let-7c-5p;	Over represented	10.4202	23
Pathways miRWalk	ACE2_PATHWAY_Biocarta	0.0140488	0.000140488	3.97984e-05	hsa-let-7f-5p;hsa-let-7g-5p;hsa-let-7a-5p;hsa-let-7f-2-3p;hsa-let-7e-5p;hsa-miR-21-5p;hsa-miR-223-5p;hsa-miR-29b-3p;hsa-miR-330-5p;hsa-miR-222-3p;hsa-let-7i-5p;hsa-miR-223-3p;hsa-let-7a-3p;hsa-miR-143-3p;hsa-miR-26b-3p;hsa-miR-192-5p;hsa-let-7i-3p;hsa-miR-98-5p;hsa-miR-150-3p;hsa-let-7c-5p;	Over represented	8.36192	20
Pathways miRWalk	GNRH_SIGNALING_PATHWAY_KEGG	0.0148432	0.000146962	4.20487e-05	hsa-miR-15b-3p;hsa-miR-101-3p;hsa-let-7f-5p;hsa-miR-30d-3p;hsa-miR-7-1-3p;hsa-miR-30b-5p;hsa-let-7g-5p;hsa-miR-30a-5p;hsa-let-7a-5p;hsa-miR-144-5p;hsa-miR-152-3p;hsa-miR-146b-5p;hsa-let-7f-2-3p;hsa-miR-190a-5p;hsa-let-7e-5p;hsa-miR-21-5p;hsa-miR-144-3p;hsa-miR-486-3p;hsa-miR-223-5p;hsa-miR-29b-3p;hsa-miR-330-5p;hsa-miR-222-3p;hsa-miR-335-3p;hsa-miR-126-5p;hsa-miR-30d-5p;hsa-miR-424-3p;hsa-miR-423…	Over represented	37.8216	54
Pathways miRWalk	TCR_PATHWAY_Biocarta	0.0151867	0.000148889	4.30217e-05	hsa-miR-15b-3p;hsa-miR-101-3p;hsa-miR-181a-3p;hsa-let-7f-5p;hsa-miR-30d-3p;hsa-miR-7-1-3p;hsa-miR-30b-5p;hsa-let-7g-5p;hsa-miR-30a-5p;hsa-let-7a-5p;hsa-miR-144-5p;hsa-miR-152-3p;hsa-miR-146b-5p;hsa-let-7f-2-3p;hsa-let-7e-5p;hsa-miR-21-5p;hsa-miR-486-3p;hsa-miR-223-5p;hsa-miR-29b-3p;hsa-miR-222-3p;hsa-miR-335-3p;hsa-miR-126-5p;hsa-miR-22-5p;hsa-miR-30d-5p;hsa-miR-424-3p;hsa-miR-423-3p;hsa-let-7i-5…	Over represented	34.7341	51
Pathways miRWalk	SLRP_PATHWAY_Biocarta	0.015693	0.000152359	4.44561e-05	hsa-let-7f-5p;hsa-let-7g-5p;hsa-let-7a-5p;hsa-let-7f-2-3p;hsa-let-7e-5p;hsa-miR-21-5p;hsa-let-7i-5p;hsa-let-7a-3p;hsa-let-7i-3p;hsa-let-7c-5p;	Over represented	2.5729	10
Pathways miRWalk	FCER1_PATHWAY_Biocarta	0.0160845	0.000154658	4.55651e-05	hsa-miR-15b-3p;hsa-miR-101-3p;hsa-miR-181a-3p;hsa-let-7f-5p;hsa-miR-30d-3p;hsa-miR-7-1-3p;hsa-miR-30b-5p;hsa-let-7g-5p;hsa-miR-30a-5p;hsa-let-7a-5p;hsa-miR-144-5p;hsa-miR-152-3p;hsa-miR-146b-5p;hsa-let-7f-2-3p;hsa-let-7e-5p;hsa-miR-21-5p;hsa-miR-486-3p;hsa-miR-223-5p;hsa-miR-29b-3p;hsa-miR-222-3p;hsa-miR-335-3p;hsa-miR-126-5p;hsa-miR-22-5p;hsa-miR-30d-5p;hsa-miR-424-3p;hsa-miR-423-3p;hsa-let-7i-5…	Over represented	29.8456	46
Pathways miRWalk	RECK_PATHWAY_Biocarta	0.0168147	0.00016014	4.76337e-05	hsa-miR-15b-3p;hsa-miR-181a-3p;hsa-let-7f-5p;hsa-miR-30d-3p;hsa-let-7g-5p;hsa-let-7a-5p;hsa-miR-146b-5p;hsa-let-7f-2-3p;hsa-let-7e-5p;hsa-miR-21-5p;hsa-miR-29b-3p;hsa-miR-222-3p;hsa-miR-126-5p;hsa-miR-30d-5p;hsa-let-7i-5p;hsa-miR-15a-5p;hsa-miR-7-5p;hsa-let-7a-3p;hsa-miR-143-3p;hsa-let-7i-3p;hsa-miR-10b-5p;hsa-miR-98-5p;hsa-miR-451a;hsa-miR-146a-5p;hsa-miR-132-3p;hsa-let-7c-5p;	Over represented	12.7358	26
Pathways miRWalk	IL2_PATHWAY_Biocarta	0.0179296	0.000169147	5.0792e-05	hsa-miR-15b-3p;hsa-miR-101-3p;hsa-miR-28-5p;hsa-let-7f-5p;hsa-miR-30d-3p;hsa-miR-7-1-3p;hsa-miR-30b-5p;hsa-let-7g-5p;hsa-miR-30a-5p;hsa-let-7a-5p;hsa-miR-144-5p;hsa-miR-152-3p;hsa-miR-146b-5p;hsa-let-7f-2-3p;hsa-let-7e-5p;hsa-miR-21-5p;hsa-miR-223-5p;hsa-miR-222-3p;hsa-miR-335-3p;hsa-miR-126-5p;hsa-miR-30d-5p;hsa-miR-424-3p;hsa-miR-423-3p;hsa-let-7i-5p;hsa-miR-15a-5p;hsa-miR-223-3p;hsa-miR-182-5p…	Over represented	28.0446	44
Pathways miRWalk	STRESS_PATHWAY_Biocarta	0.0184642	0.000172563	5.23066e-05	hsa-miR-15b-3p;hsa-miR-142-5p;hsa-miR-101-3p;hsa-let-7f-5p;hsa-miR-30d-3p;hsa-miR-7-1-3p;hsa-miR-30b-5p;hsa-let-7g-5p;hsa-miR-30a-5p;hsa-let-7a-5p;hsa-miR-144-5p;hsa-miR-152-3p;hsa-miR-146b-5p;hsa-let-7f-2-3p;hsa-let-7e-5p;hsa-miR-21-5p;hsa-miR-144-3p;hsa-miR-223-5p;hsa-miR-222-3p;hsa-miR-126-5p;hsa-miR-22-5p;hsa-miR-30d-5p;hsa-miR-424-3p;hsa-miR-423-3p;hsa-let-7i-5p;hsa-miR-15a-5p;hsa-miR-223-3p…	Over represented	29.9743	46
Pathways miRWalk	TRKA_PATHWAY_Biocarta	0.0191573	0.000175942	5.42701e-05	hsa-miR-15b-3p;hsa-miR-101-3p;hsa-let-7f-5p;hsa-miR-30d-3p;hsa-miR-7-1-3p;hsa-miR-30b-5p;hsa-let-7g-5p;hsa-miR-30a-5p;hsa-let-7a-5p;hsa-let-7f-2-3p;hsa-let-7e-5p;hsa-miR-21-5p;hsa-miR-486-3p;hsa-miR-223-5p;hsa-miR-29b-3p;hsa-miR-330-5p;hsa-miR-222-3p;hsa-miR-335-3p;hsa-miR-126-5p;hsa-miR-22-5p;hsa-miR-30d-5p;hsa-miR-424-3p;hsa-let-7i-5p;hsa-miR-15a-5p;hsa-miR-223-3p;hsa-miR-182-5p;hsa-miR-106b-5p…	Over represented	26.2436	42
Pathways miRWalk	BIOSYNTHESIS_OF_STEROIDS_KEGG	0.0194647	0.000175942	5.51408e-05	hsa-miR-28-5p;hsa-let-7f-5p;hsa-miR-30d-3p;hsa-miR-30b-5p;hsa-let-7g-5p;hsa-miR-30a-5p;hsa-let-7a-5p;hsa-let-7f-2-3p;hsa-let-7e-5p;hsa-miR-21-5p;hsa-miR-22-5p;hsa-miR-30d-5p;hsa-let-7i-5p;hsa-let-7a-3p;hsa-let-7i-3p;hsa-miR-30e-5p;hsa-let-7c-5p;	Over represented	6.56089	17
Pathways miRWalk	BCR_PATHWAY_Biocarta	0.0196156	0.000175942	5.55684e-05	hsa-miR-15b-3p;hsa-miR-101-3p;hsa-miR-181a-3p;hsa-let-7f-5p;hsa-miR-30d-3p;hsa-miR-7-1-3p;hsa-miR-30b-5p;hsa-let-7g-5p;hsa-miR-30a-5p;hsa-let-7a-5p;hsa-miR-144-5p;hsa-miR-152-3p;hsa-miR-146b-5p;hsa-let-7f-2-3p;hsa-let-7e-5p;hsa-miR-21-5p;hsa-miR-223-5p;hsa-miR-222-3p;hsa-miR-335-3p;hsa-miR-126-5p;hsa-miR-30d-5p;hsa-miR-424-3p;hsa-miR-423-3p;hsa-let-7i-5p;hsa-miR-15a-5p;hsa-miR-223-3p;hsa-miR-182-…	Over represented	29.0738	45
Pathways miRWalk	NGF_PATHWAY_Biocarta	0.0196156	0.000175942	5.55684e-05	hsa-miR-15b-3p;hsa-miR-101-3p;hsa-let-7f-5p;hsa-miR-30d-3p;hsa-miR-7-1-3p;hsa-miR-30b-5p;hsa-let-7g-5p;hsa-miR-30a-5p;hsa-let-7a-5p;hsa-miR-144-5p;hsa-miR-152-3p;hsa-miR-146b-5p;hsa-let-7f-2-3p;hsa-let-7e-5p;hsa-miR-21-5p;hsa-miR-486-3p;hsa-miR-223-5p;hsa-miR-29b-3p;hsa-miR-222-3p;hsa-miR-335-3p;hsa-miR-126-5p;hsa-miR-22-5p;hsa-miR-30d-5p;hsa-miR-424-3p;hsa-miR-423-3p;hsa-let-7i-5p;hsa-miR-15a-5p…	Over represented	29.0738	45
Pathways miRWalk	AT1R_PATHWAY_Biocarta	0.0197055	0.000175942	5.58229e-05	hsa-miR-15b-3p;hsa-miR-101-3p;hsa-let-7f-5p;hsa-miR-30d-3p;hsa-miR-7-1-3p;hsa-miR-30b-5p;hsa-let-7g-5p;hsa-miR-30a-5p;hsa-let-7a-5p;hsa-miR-144-5p;hsa-miR-152-3p;hsa-miR-146b-5p;hsa-let-7f-2-3p;hsa-let-7e-5p;hsa-miR-21-5p;hsa-miR-223-5p;hsa-miR-29b-3p;hsa-miR-222-3p;hsa-miR-335-3p;hsa-miR-126-5p;hsa-miR-30d-5p;hsa-miR-424-3p;hsa-miR-423-3p;hsa-let-7i-5p;hsa-miR-15a-5p;hsa-miR-223-3p;hsa-miR-182-5…	Over represented	31.0034	47
Pathways miRWalk	RAC1_PATHWAY_Biocarta	0.0198953	0.000176065	5.63606e-05	hsa-miR-15b-3p;hsa-miR-101-3p;hsa-let-7f-5p;hsa-miR-30d-3p;hsa-miR-7-1-3p;hsa-miR-30b-5p;hsa-let-7g-5p;hsa-miR-30a-5p;hsa-let-7a-5p;hsa-let-7f-2-3p;hsa-let-7e-5p;hsa-miR-21-5p;hsa-miR-486-3p;hsa-miR-223-5p;hsa-miR-29b-3p;hsa-miR-222-3p;hsa-miR-126-5p;hsa-miR-22-5p;hsa-miR-30d-5p;hsa-let-7i-5p;hsa-miR-223-3p;hsa-miR-182-5p;hsa-miR-106b-5p;hsa-miR-7-5p;hsa-let-7a-3p;hsa-miR-143-3p;hsa-miR-192-5p;hs…	Over represented	18.3962	33
Pathways miRWalk	CBL_PATHWAY_Biocarta	0.0216615	0.000190013	6.13641e-05	hsa-miR-101-3p;hsa-let-7f-5p;hsa-miR-30d-3p;hsa-miR-7-1-3p;hsa-miR-30b-5p;hsa-let-7g-5p;hsa-miR-30a-5p;hsa-let-7a-5p;hsa-miR-152-3p;hsa-miR-146b-5p;hsa-let-7f-2-3p;hsa-let-7e-5p;hsa-miR-21-5p;hsa-miR-222-3p;hsa-miR-126-5p;hsa-miR-30d-5p;hsa-miR-424-3p;hsa-let-7i-5p;hsa-miR-15a-5p;hsa-miR-182-5p;hsa-miR-18b-3p;hsa-miR-7-5p;hsa-miR-342-3p;hsa-let-7a-3p;hsa-miR-143-3p;hsa-miR-16-2-3p;hsa-miR-192-5p;…	Over represented	21.8696	37
Pathways miRWalk	ARF_PATHWAY_Biocarta	0.0224986	0.000195605	6.37353e-05	hsa-miR-15b-3p;hsa-miR-101-3p;hsa-miR-215-5p;hsa-miR-181a-3p;hsa-miR-28-5p;hsa-let-7f-5p;hsa-miR-30d-3p;hsa-miR-7-1-3p;hsa-miR-30b-5p;hsa-let-7g-5p;hsa-miR-30a-5p;hsa-let-7a-5p;hsa-miR-144-5p;hsa-miR-152-3p;hsa-miR-146b-5p;hsa-let-7f-2-3p;hsa-let-7e-5p;hsa-miR-21-5p;hsa-miR-144-3p;hsa-miR-486-3p;hsa-miR-223-5p;hsa-miR-29b-3p;hsa-miR-330-5p;hsa-miR-222-3p;hsa-miR-335-3p;hsa-miR-126-5p;hsa-miR-22-5…	Over represented	42.5815	58
Pathways miRWalk	TOB1_PATHWAY_Biocarta	0.0226902	0.000195605	6.42782e-05	hsa-miR-15b-3p;hsa-miR-142-5p;hsa-miR-101-3p;hsa-miR-181a-3p;hsa-let-7f-5p;hsa-miR-30d-3p;hsa-miR-30b-5p;hsa-let-7g-5p;hsa-miR-30a-5p;hsa-let-7a-5p;hsa-miR-146b-5p;hsa-let-7f-2-3p;hsa-let-7e-5p;hsa-miR-21-5p;hsa-miR-486-3p;hsa-miR-223-5p;hsa-miR-29b-3p;hsa-miR-126-5p;hsa-miR-30d-5p;hsa-let-7i-5p;hsa-miR-148a-3p;hsa-miR-15a-5p;hsa-miR-223-3p;hsa-miR-182-5p;hsa-miR-106b-5p;hsa-miR-342-3p;hsa-let-7a…	Over represented	24.5712	40
Pathways miRWalk	FREE_PATHWAY_Biocarta	0.0230807	0.000197271	6.53845e-05	hsa-miR-15b-3p;hsa-miR-142-5p;hsa-let-7f-5p;hsa-miR-30b-5p;hsa-let-7g-5p;hsa-let-7a-5p;hsa-miR-144-5p;hsa-miR-146b-5p;hsa-let-7f-2-3p;hsa-let-7e-5p;hsa-miR-21-5p;hsa-miR-144-3p;hsa-miR-223-5p;hsa-miR-222-3p;hsa-miR-126-5p;hsa-miR-22-5p;hsa-miR-424-3p;hsa-let-7i-5p;hsa-miR-15a-5p;hsa-miR-223-3p;hsa-miR-182-5p;hsa-miR-342-3p;hsa-let-7a-3p;hsa-miR-143-3p;hsa-miR-26b-3p;hsa-miR-192-5p;hsa-let-7i-3p;h…	Over represented	20.1973	35
Pathways miRWalk	UREA_CYCLE_AND_METABOLISM_OF_AMINO_GROUPS_KEGG	0.0233188	0.000197617	6.60588e-05	hsa-let-7f-5p;hsa-miR-30d-3p;hsa-miR-30b-5p;hsa-let-7g-5p;hsa-miR-30a-5p;hsa-let-7a-5p;hsa-let-7f-2-3p;hsa-let-7e-5p;hsa-miR-21-5p;hsa-miR-30d-5p;hsa-let-7i-5p;hsa-let-7a-3p;hsa-let-7i-3p;hsa-miR-30e-5p;hsa-let-7c-5p;	Over represented	5.40309	15
Pathways miRWalk	MTOR_PATHWAY_Biocarta	0.0237172	0.000199304	6.71874e-05	hsa-miR-15b-3p;hsa-miR-101-3p;hsa-miR-181a-3p;hsa-let-7f-5p;hsa-miR-30d-3p;hsa-miR-7-1-3p;hsa-miR-30b-5p;hsa-let-7g-5p;hsa-miR-30a-5p;hsa-let-7a-5p;hsa-miR-144-5p;hsa-let-7f-2-3p;hsa-let-7e-5p;hsa-miR-21-5p;hsa-miR-144-3p;hsa-miR-486-3p;hsa-miR-223-5p;hsa-miR-29b-3p;hsa-miR-330-5p;hsa-miR-222-3p;hsa-miR-335-3p;hsa-miR-126-5p;hsa-miR-22-5p;hsa-miR-30d-5p;hsa-miR-424-3p;hsa-let-7i-5p;hsa-miR-15a-5p…	Over represented	32.1612	48
Pathways miRWalk	ETS_PATHWAY_Biocarta	0.0246406	0.000203559	6.98033e-05	hsa-miR-15b-3p;hsa-miR-101-3p;hsa-miR-181a-3p;hsa-let-7f-5p;hsa-miR-30d-3p;hsa-miR-7-1-3p;hsa-miR-30b-5p;hsa-let-7g-5p;hsa-miR-30a-5p;hsa-let-7a-5p;hsa-miR-144-5p;hsa-miR-152-3p;hsa-miR-146b-5p;hsa-let-7f-2-3p;hsa-miR-190a-5p;hsa-let-7e-5p;hsa-miR-21-5p;hsa-miR-223-5p;hsa-miR-29b-3p;hsa-miR-330-5p;hsa-miR-222-3p;hsa-miR-335-3p;hsa-miR-126-5p;hsa-miR-22-5p;hsa-miR-30d-5p;hsa-miR-424-3p;hsa-miR-423…	Over represented	33.1904	49
Pathways miRWalk	GPCR_PATHWAY_Biocarta	0.0246823	0.000203559	6.99215e-05	hsa-miR-15b-3p;hsa-miR-101-3p;hsa-miR-28-5p;hsa-let-7f-5p;hsa-miR-30d-3p;hsa-miR-7-1-3p;hsa-miR-30b-5p;hsa-let-7g-5p;hsa-miR-30a-5p;hsa-let-7a-5p;hsa-miR-144-5p;hsa-miR-152-3p;hsa-miR-146b-5p;hsa-let-7f-2-3p;hsa-let-7e-5p;hsa-miR-21-5p;hsa-miR-223-5p;hsa-miR-29b-3p;hsa-miR-222-3p;hsa-miR-335-3p;hsa-miR-126-5p;hsa-miR-30d-5p;hsa-miR-424-3p;hsa-miR-423-3p;hsa-let-7i-5p;hsa-miR-15a-5p;hsa-miR-223-3p…	Over represented	27.4014	43
Pathways miRWalk	TID_PATHWAY_Biocarta	0.0248644	0.000203559	7.04373e-05	hsa-miR-15b-3p;hsa-miR-142-5p;hsa-miR-215-5p;hsa-miR-181a-3p;hsa-miR-28-5p;hsa-let-7f-5p;hsa-miR-30d-3p;hsa-miR-30b-5p;hsa-let-7g-5p;hsa-miR-30a-5p;hsa-let-7a-5p;hsa-miR-144-5p;hsa-miR-152-3p;hsa-miR-146b-5p;hsa-let-7f-2-3p;hsa-miR-190a-5p;hsa-let-7e-5p;hsa-miR-21-5p;hsa-miR-144-3p;hsa-miR-223-5p;hsa-miR-29b-3p;hsa-miR-222-3p;hsa-miR-335-3p;hsa-miR-126-5p;hsa-miR-22-5p;hsa-miR-30d-5p;hsa-miR-424-…	Over represented	38.3362	54
Pathways miRWalk	CCR3_PATHWAY_Biocarta	0.0250377	0.000203559	7.09284e-05	hsa-miR-15b-3p;hsa-miR-101-3p;hsa-let-7f-5p;hsa-let-7g-5p;hsa-let-7a-5p;hsa-miR-152-3p;hsa-miR-146b-5p;hsa-let-7f-2-3p;hsa-let-7e-5p;hsa-miR-21-5p;hsa-miR-222-3p;hsa-miR-335-3p;hsa-miR-126-5p;hsa-miR-424-3p;hsa-let-7i-5p;hsa-miR-15a-5p;hsa-miR-7-5p;hsa-let-7a-3p;hsa-miR-143-3p;hsa-let-7i-3p;hsa-miR-451a;hsa-miR-150-3p;hsa-miR-146a-5p;hsa-miR-93-3p;hsa-miR-132-3p;hsa-let-7c-5p;	Over represented	12.9931	26
Pathways miRWalk	ACH_PATHWAY_Biocarta	0.0254532	0.000203625	7.21053e-05	hsa-miR-15b-3p;hsa-miR-101-3p;hsa-let-7f-5p;hsa-miR-30d-3p;hsa-miR-7-1-3p;hsa-miR-30b-5p;hsa-let-7g-5p;hsa-miR-30a-5p;hsa-let-7a-5p;hsa-let-7f-2-3p;hsa-let-7e-5p;hsa-miR-21-5p;hsa-miR-486-3p;hsa-miR-223-5p;hsa-miR-29b-3p;hsa-miR-330-5p;hsa-miR-222-3p;hsa-miR-335-3p;hsa-miR-126-5p;hsa-miR-22-5p;hsa-miR-30d-5p;hsa-miR-424-3p;hsa-let-7i-5p;hsa-miR-15a-5p;hsa-miR-223-3p;hsa-miR-182-5p;hsa-miR-106b-5p…	Over represented	26.5009	42
Pathways miRWalk	PHOSPHATIDYLINOSITOL_SIGNALING_SYSTEM_KEGG	0.0254532	0.000203625	7.21053e-05	hsa-miR-15b-3p;hsa-miR-101-3p;hsa-miR-181a-3p;hsa-let-7f-5p;hsa-miR-30d-3p;hsa-miR-30b-5p;hsa-let-7g-5p;hsa-miR-30a-5p;hsa-let-7a-5p;hsa-miR-144-5p;hsa-let-7f-2-3p;hsa-let-7e-5p;hsa-miR-21-5p;hsa-miR-144-3p;hsa-miR-486-3p;hsa-miR-223-5p;hsa-miR-29b-3p;hsa-miR-222-3p;hsa-miR-335-3p;hsa-miR-126-5p;hsa-miR-22-5p;hsa-miR-30d-5p;hsa-miR-424-3p;hsa-let-7i-5p;hsa-miR-15a-5p;hsa-miR-223-3p;hsa-miR-182-5p…	Over represented	26.5009	42
Pathways miRWalk	TEL_PATHWAY_Biocarta	0.0263352	0.00020901	7.46041e-05	hsa-miR-15b-3p;hsa-miR-101-3p;hsa-miR-215-5p;hsa-miR-181a-3p;hsa-miR-28-5p;hsa-let-7f-5p;hsa-miR-30d-3p;hsa-miR-7-1-3p;hsa-miR-30b-5p;hsa-let-7g-5p;hsa-miR-30a-5p;hsa-let-7a-5p;hsa-miR-144-5p;hsa-miR-152-3p;hsa-miR-146b-5p;hsa-let-7f-2-3p;hsa-let-7e-5p;hsa-miR-21-5p;hsa-miR-144-3p;hsa-miR-486-3p;hsa-miR-223-5p;hsa-miR-29b-3p;hsa-miR-330-5p;hsa-miR-222-3p;hsa-miR-335-3p;hsa-miR-126-5p;hsa-miR-22-5…	Over represented	43.8679	59
Pathways miRWalk	AXON_GUIDANCE_KEGG	0.027222	0.000214346	7.71161e-05	hsa-miR-15b-3p;hsa-miR-101-3p;hsa-miR-215-5p;hsa-miR-28-5p;hsa-let-7f-5p;hsa-miR-30d-3p;hsa-miR-7-1-3p;hsa-miR-30b-5p;hsa-let-7g-5p;hsa-miR-30a-5p;hsa-let-7a-5p;hsa-miR-144-5p;hsa-miR-152-3p;hsa-miR-146b-5p;hsa-let-7f-2-3p;hsa-miR-190a-5p;hsa-let-7e-5p;hsa-miR-21-5p;hsa-miR-144-3p;hsa-miR-486-3p;hsa-miR-29b-3p;hsa-miR-330-5p;hsa-miR-222-3p;hsa-miR-335-3p;hsa-miR-126-5p;hsa-miR-22-5p;hsa-miR-30d-5…	Over represented	39.494	55
Pathways miRWalk	TOLL_PATHWAY_Biocarta	0.0280765	0.000219348	7.95369e-05	hsa-miR-15b-3p;hsa-miR-142-5p;hsa-miR-101-3p;hsa-miR-28-5p;hsa-let-7f-5p;hsa-miR-30d-3p;hsa-miR-7-1-3p;hsa-miR-30b-5p;hsa-let-7g-5p;hsa-miR-30a-5p;hsa-let-7a-5p;hsa-miR-144-5p;hsa-miR-152-3p;hsa-miR-146b-5p;hsa-let-7f-2-3p;hsa-let-7e-5p;hsa-miR-21-5p;hsa-miR-144-3p;hsa-miR-223-5p;hsa-miR-29b-3p;hsa-miR-126-5p;hsa-miR-22-5p;hsa-miR-30d-5p;hsa-miR-424-3p;hsa-miR-423-3p;hsa-let-7i-5p;hsa-miR-148a-3p…	Over represented	33.319	49
Pathways miRWalk	INOSITOL_PHOSPHATE_METABOLISM_KEGG	0.0299257	0.000231982	8.47753e-05	hsa-miR-15b-3p;hsa-miR-101-3p;hsa-miR-181a-3p;hsa-let-7f-5p;hsa-miR-30d-3p;hsa-miR-30b-5p;hsa-let-7g-5p;hsa-miR-30a-5p;hsa-let-7a-5p;hsa-miR-144-5p;hsa-let-7f-2-3p;hsa-let-7e-5p;hsa-miR-21-5p;hsa-miR-144-3p;hsa-miR-486-3p;hsa-miR-223-5p;hsa-miR-29b-3p;hsa-miR-222-3p;hsa-miR-335-3p;hsa-miR-126-5p;hsa-miR-22-5p;hsa-miR-30d-5p;hsa-miR-424-3p;hsa-let-7i-5p;hsa-miR-15a-5p;hsa-miR-223-3p;hsa-miR-182-5p…	Over represented	25.729	41
Pathways miRWalk	NFKB_PATHWAY_Biocarta	0.0325149	0.000249792	9.21103e-05	hsa-miR-15b-3p;hsa-miR-142-5p;hsa-miR-28-5p;hsa-let-7f-5p;hsa-miR-30b-5p;hsa-let-7g-5p;hsa-let-7a-5p;hsa-miR-144-5p;hsa-miR-152-3p;hsa-miR-146b-5p;hsa-let-7f-2-3p;hsa-let-7e-5p;hsa-miR-21-5p;hsa-miR-144-3p;hsa-miR-223-5p;hsa-miR-29b-3p;hsa-miR-222-3p;hsa-miR-126-5p;hsa-miR-22-5p;hsa-miR-424-3p;hsa-let-7i-5p;hsa-miR-148a-3p;hsa-miR-15a-5p;hsa-miR-223-3p;hsa-miR-182-5p;hsa-miR-7-5p;hsa-miR-342-3p;h…	Over represented	27.6587	43
Pathways miRWalk	EIF4_PATHWAY_Biocarta	0.0327227	0.000249792	9.2699e-05	hsa-miR-15b-3p;hsa-miR-101-3p;hsa-miR-181a-3p;hsa-let-7f-5p;hsa-miR-30d-3p;hsa-miR-7-1-3p;hsa-miR-30b-5p;hsa-let-7g-5p;hsa-miR-30a-5p;hsa-let-7a-5p;hsa-miR-144-5p;hsa-miR-146b-5p;hsa-let-7f-2-3p;hsa-let-7e-5p;hsa-miR-21-5p;hsa-miR-144-3p;hsa-miR-486-3p;hsa-miR-223-5p;hsa-miR-29b-3p;hsa-miR-330-5p;hsa-miR-222-3p;hsa-miR-335-3p;hsa-miR-126-5p;hsa-miR-22-5p;hsa-miR-30d-5p;hsa-miR-424-3p;hsa-let-7i-5…	Over represented	34.4768	50
Pathways miRWalk	LONGEVITY_PATHWAY_Biocarta	0.0337475	0.000255663	9.5602e-05	hsa-miR-15b-3p;hsa-miR-101-3p;hsa-let-7f-5p;hsa-miR-30d-3p;hsa-miR-7-1-3p;hsa-miR-30b-5p;hsa-let-7g-5p;hsa-miR-30a-5p;hsa-let-7a-5p;hsa-miR-152-3p;hsa-miR-146b-5p;hsa-let-7f-2-3p;hsa-let-7e-5p;hsa-miR-21-5p;hsa-miR-486-3p;hsa-miR-223-5p;hsa-miR-29b-3p;hsa-miR-330-5p;hsa-miR-222-3p;hsa-miR-335-3p;hsa-miR-126-5p;hsa-miR-22-5p;hsa-miR-30d-5p;hsa-miR-424-3p;hsa-miR-423-3p;hsa-let-7i-5p;hsa-miR-15a-5p…	Over represented	29.5883	45
Pathways miRWalk	GLYCINE_SERINE_AND_THREONINE_METABOLISM_KEGG	0.0361843	0.000270422	0.000102505	hsa-miR-181a-3p;hsa-let-7f-5p;hsa-miR-30d-3p;hsa-miR-30b-5p;hsa-let-7g-5p;hsa-miR-30a-5p;hsa-let-7a-5p;hsa-let-7f-2-3p;hsa-let-7e-5p;hsa-miR-21-5p;hsa-miR-223-5p;hsa-miR-29b-3p;hsa-miR-222-3p;hsa-miR-30d-5p;hsa-let-7i-5p;hsa-miR-223-3p;hsa-let-7a-3p;hsa-miR-192-5p;hsa-let-7i-3p;hsa-miR-30e-5p;hsa-miR-10b-5p;hsa-miR-98-5p;hsa-miR-146a-5p;hsa-miR-132-3p;hsa-let-7c-5p;	Over represented	12.4786	25
Pathways miRWalk	VEGF_SIGNALING_PATHWAY_KEGG	0.0362365	0.000270422	0.000102653	hsa-miR-15b-3p;hsa-miR-101-3p;hsa-let-7f-5p;hsa-miR-30d-3p;hsa-miR-7-1-3p;hsa-miR-30b-5p;hsa-let-7g-5p;hsa-miR-30a-5p;hsa-let-7a-5p;hsa-miR-144-5p;hsa-miR-152-3p;hsa-miR-146b-5p;hsa-let-7f-2-3p;hsa-let-7e-5p;hsa-miR-21-5p;hsa-miR-144-3p;hsa-miR-486-3p;hsa-miR-223-5p;hsa-miR-29b-3p;hsa-miR-330-5p;hsa-miR-222-3p;hsa-miR-335-3p;hsa-miR-126-5p;hsa-miR-22-5p;hsa-miR-30d-5p;hsa-miR-424-3p;hsa-let-7i-5p…	Over represented	38.7221	54
Pathways miRWalk	PRION_DISEASE_KEGG	0.0381995	0.00028296	0.000108214	hsa-miR-15b-3p;hsa-miR-142-5p;hsa-miR-181a-3p;hsa-let-7f-5p;hsa-miR-30d-3p;hsa-miR-30b-5p;hsa-let-7g-5p;hsa-miR-30a-5p;hsa-let-7a-5p;hsa-miR-144-5p;hsa-miR-152-3p;hsa-miR-146b-5p;hsa-let-7f-2-3p;hsa-let-7e-5p;hsa-miR-21-5p;hsa-miR-144-3p;hsa-miR-223-5p;hsa-miR-29b-3p;hsa-miR-222-3p;hsa-miR-335-3p;hsa-miR-126-5p;hsa-miR-30d-5p;hsa-miR-424-3p;hsa-let-7i-5p;hsa-miR-148a-3p;hsa-miR-15a-5p;hsa-miR-223…	Over represented	31.6467	47
Pathways miRWalk	ERK5_PATHWAY_Biocarta	0.0385268	0.000283285	0.000109141	hsa-miR-15b-3p;hsa-miR-101-3p;hsa-miR-28-5p;hsa-let-7f-5p;hsa-miR-30d-3p;hsa-miR-7-1-3p;hsa-miR-30b-5p;hsa-let-7g-5p;hsa-miR-30a-5p;hsa-let-7a-5p;hsa-miR-146b-5p;hsa-let-7f-2-3p;hsa-let-7e-5p;hsa-miR-21-5p;hsa-miR-486-3p;hsa-miR-223-5p;hsa-miR-29b-3p;hsa-miR-330-5p;hsa-miR-222-3p;hsa-miR-335-3p;hsa-miR-126-5p;hsa-miR-22-5p;hsa-miR-30d-5p;hsa-miR-424-3p;hsa-let-7i-5p;hsa-miR-15a-5p;hsa-miR-223-3p;…	Over represented	29.717	45
Pathways miRWalk	RB_PATHWAY_Biocarta	0.0399268	0.000291125	0.000113107	hsa-miR-15b-3p;hsa-miR-101-3p;hsa-miR-215-5p;hsa-miR-181a-3p;hsa-miR-28-5p;hsa-let-7f-5p;hsa-miR-30d-3p;hsa-miR-30b-5p;hsa-let-7g-5p;hsa-miR-30a-5p;hsa-let-7a-5p;hsa-miR-144-5p;hsa-miR-152-3p;hsa-miR-146b-5p;hsa-let-7f-2-3p;hsa-let-7e-5p;hsa-miR-21-5p;hsa-miR-144-3p;hsa-miR-29b-3p;hsa-miR-222-3p;hsa-miR-335-3p;hsa-miR-126-5p;hsa-miR-22-5p;hsa-miR-30d-5p;hsa-miR-424-3p;hsa-miR-423-3p;hsa-let-7i-5p…	Over represented	32.6758	48
Pathways miRWalk	AMINOSUGARS_METABOLISM_KEGG	0.0401753	0.000291125	0.000113811	hsa-let-7f-5p;hsa-miR-30d-3p;hsa-miR-30b-5p;hsa-let-7g-5p;hsa-miR-30a-5p;hsa-let-7a-5p;hsa-let-7f-2-3p;hsa-let-7e-5p;hsa-miR-30d-5p;hsa-let-7i-5p;hsa-let-7a-3p;hsa-let-7i-3p;hsa-miR-30e-5p;hsa-let-7c-5p;	Over represented	5.01715	14
Pathways miRWalk	FC_EPSILON_RI_SIGNALING_PATHWAY_KEGG	0.0410045	0.000294996	0.00011616	hsa-miR-15b-3p;hsa-miR-142-5p;hsa-miR-101-3p;hsa-miR-181a-3p;hsa-let-7f-5p;hsa-miR-30d-3p;hsa-miR-7-1-3p;hsa-miR-30b-5p;hsa-let-7g-5p;hsa-miR-30a-5p;hsa-let-7a-5p;hsa-miR-144-5p;hsa-miR-152-3p;hsa-miR-146b-5p;hsa-let-7f-2-3p;hsa-let-7e-5p;hsa-miR-21-5p;hsa-miR-144-3p;hsa-miR-486-3p;hsa-miR-223-5p;hsa-miR-29b-3p;hsa-miR-330-5p;hsa-miR-222-3p;hsa-miR-335-3p;hsa-miR-126-5p;hsa-miR-22-5p;hsa-miR-30d-…	Over represented	38.8508	54
Pathways miRWalk	CHEMICAL_PATHWAY_Biocarta	0.0480384	0.000343131	0.000136086	hsa-miR-15b-3p;hsa-miR-142-5p;hsa-miR-101-3p;hsa-miR-215-5p;hsa-miR-181a-3p;hsa-miR-28-5p;hsa-let-7f-5p;hsa-miR-30d-3p;hsa-miR-7-1-3p;hsa-miR-30b-5p;hsa-let-7g-5p;hsa-miR-30a-5p;hsa-let-7a-5p;hsa-miR-152-3p;hsa-miR-146b-5p;hsa-let-7f-2-3p;hsa-let-7e-5p;hsa-miR-21-5p;hsa-miR-486-3p;hsa-miR-223-5p;hsa-miR-29b-3p;hsa-miR-330-5p;hsa-miR-222-3p;hsa-miR-335-3p;hsa-miR-126-5p;hsa-miR-22-5p;hsa-miR-30d-5…	Over represented	41.1664	56
Pathways miRWalk	CD40_PATHWAY_Biocarta	0.051287	0.000361176	0.000145289	hsa-miR-15b-3p;hsa-miR-101-3p;hsa-let-7f-5p;hsa-miR-30b-5p;hsa-let-7g-5p;hsa-let-7a-5p;hsa-miR-146b-5p;hsa-let-7f-2-3p;hsa-let-7e-5p;hsa-miR-21-5p;hsa-miR-223-5p;hsa-miR-22-5p;hsa-miR-424-3p;hsa-let-7i-5p;hsa-miR-15a-5p;hsa-miR-223-3p;hsa-miR-182-5p;hsa-miR-342-3p;hsa-let-7a-3p;hsa-miR-143-3p;hsa-miR-26b-3p;hsa-let-7i-3p;hsa-miR-98-5p;hsa-miR-10a-5p;hsa-miR-150-3p;hsa-miR-146a-5p;hsa-miR-132-3p;h…	Over represented	15.0515	28
Pathways miRWalk	TNFR2_PATHWAY_Biocarta	0.051287	0.000361176	0.000145289	hsa-miR-15b-3p;hsa-miR-101-3p;hsa-let-7f-5p;hsa-miR-30b-5p;hsa-let-7g-5p;hsa-let-7a-5p;hsa-miR-146b-5p;hsa-let-7f-2-3p;hsa-let-7e-5p;hsa-miR-21-5p;hsa-miR-223-5p;hsa-miR-22-5p;hsa-miR-424-3p;hsa-let-7i-5p;hsa-miR-15a-5p;hsa-miR-223-3p;hsa-miR-182-5p;hsa-miR-342-3p;hsa-let-7a-3p;hsa-miR-143-3p;hsa-miR-26b-3p;hsa-let-7i-3p;hsa-miR-98-5p;hsa-miR-10a-5p;hsa-miR-150-3p;hsa-miR-146a-5p;hsa-miR-132-3p;h…	Over represented	15.0515	28
Pathways miRWalk	STARCH_AND_SUCROSE_METABOLISM_KEGG	0.0576124	0.000402884	0.000163208	hsa-miR-142-5p;hsa-miR-181a-3p;hsa-let-7f-5p;hsa-miR-30d-3p;hsa-miR-30b-5p;hsa-let-7g-5p;hsa-miR-30a-5p;hsa-let-7a-5p;hsa-let-7f-2-3p;hsa-let-7e-5p;hsa-miR-21-5p;hsa-miR-532-3p;hsa-miR-222-3p;hsa-miR-30d-5p;hsa-let-7i-5p;hsa-miR-15a-5p;hsa-miR-182-5p;hsa-let-7a-3p;hsa-let-7i-3p;hsa-miR-30e-5p;hsa-miR-150-3p;hsa-let-7c-5p;	Over represented	10.5489	22
Pathways miRWalk	B_CELL_RECEPTOR_SIGNALING_PATHWAY_Biocarta	0.059071	0.000409646	0.00016734	hsa-miR-15b-3p;hsa-miR-101-3p;hsa-miR-181a-3p;hsa-miR-28-5p;hsa-let-7f-5p;hsa-miR-30d-3p;hsa-miR-7-1-3p;hsa-miR-30b-5p;hsa-let-7g-5p;hsa-miR-30a-5p;hsa-let-7a-5p;hsa-miR-144-5p;hsa-miR-146b-5p;hsa-let-7f-2-3p;hsa-let-7e-5p;hsa-miR-21-5p;hsa-miR-144-3p;hsa-miR-486-3p;hsa-miR-223-5p;hsa-miR-29b-3p;hsa-miR-330-5p;hsa-miR-222-3p;hsa-miR-335-3p;hsa-miR-126-5p;hsa-miR-22-5p;hsa-miR-30d-5p;hsa-miR-424-3…	Over represented	39.2367	54
Pathways miRWalk	CCR5_PATHWAY_Biocarta	0.0593986	0.000409646	0.000168268	hsa-miR-15b-3p;hsa-miR-101-3p;hsa-miR-28-5p;hsa-let-7f-5p;hsa-miR-30d-3p;hsa-miR-7-1-3p;hsa-miR-30b-5p;hsa-let-7g-5p;hsa-miR-30a-5p;hsa-let-7a-5p;hsa-miR-144-5p;hsa-miR-152-3p;hsa-miR-146b-5p;hsa-let-7f-2-3p;hsa-let-7e-5p;hsa-miR-21-5p;hsa-miR-223-5p;hsa-miR-222-3p;hsa-miR-126-5p;hsa-miR-30d-5p;hsa-miR-424-3p;hsa-miR-423-3p;hsa-let-7i-5p;hsa-miR-148a-3p;hsa-miR-15a-5p;hsa-miR-223-3p;hsa-miR-106b-…	Over represented	26.3722	41
Pathways miRWalk	SELENOAMINO_ACID_METABOLISM_KEGG	0.0598903	0.000410208	0.000169661	hsa-let-7f-5p;hsa-miR-30d-3p;hsa-miR-30b-5p;hsa-let-7g-5p;hsa-miR-30a-5p;hsa-let-7a-5p;hsa-let-7f-2-3p;hsa-let-7e-5p;hsa-miR-21-5p;hsa-miR-30d-5p;hsa-let-7i-5p;hsa-miR-182-5p;hsa-let-7a-3p;hsa-let-7i-3p;hsa-miR-30e-5p;hsa-let-7c-5p;	Over represented	6.43225	16
Pathways miRWalk	EDG1_PATHWAY_Biocarta	0.0635022	0.000431988	0.000179893	hsa-miR-15b-3p;hsa-miR-101-3p;hsa-let-7f-5p;hsa-miR-30d-3p;hsa-miR-7-1-3p;hsa-miR-30b-5p;hsa-let-7g-5p;hsa-miR-30a-5p;hsa-let-7a-5p;hsa-miR-144-5p;hsa-miR-146b-5p;hsa-let-7f-2-3p;hsa-let-7e-5p;hsa-miR-21-5p;hsa-miR-486-3p;hsa-miR-223-5p;hsa-miR-29b-3p;hsa-miR-330-5p;hsa-miR-222-3p;hsa-miR-335-3p;hsa-miR-126-5p;hsa-miR-22-5p;hsa-miR-30d-5p;hsa-miR-424-3p;hsa-miR-423-3p;hsa-let-7i-5p;hsa-miR-15a-5p…	Over represented	32.1612	47
Pathways miRWalk	ATRBRCA_PATHWAY_Biocarta	0.0659994	0.000445942	0.000186967	hsa-miR-15b-3p;hsa-miR-101-3p;hsa-miR-215-5p;hsa-miR-181a-3p;hsa-miR-28-5p;hsa-let-7f-5p;hsa-miR-30d-3p;hsa-miR-30b-5p;hsa-let-7g-5p;hsa-miR-30a-5p;hsa-let-7a-5p;hsa-miR-152-3p;hsa-miR-146b-5p;hsa-let-7f-2-3p;hsa-let-7e-5p;hsa-miR-21-5p;hsa-miR-223-5p;hsa-miR-29b-3p;hsa-miR-222-3p;hsa-miR-335-3p;hsa-miR-126-5p;hsa-miR-22-5p;hsa-miR-30d-5p;hsa-miR-424-3p;hsa-miR-423-3p;hsa-let-7i-5p;hsa-miR-148a-3…	Over represented	33.1904	48
Pathways miRWalk	PKC_PATHWAY_Biocarta	0.0720162	0.00048333	0.000204012	hsa-miR-15b-3p;hsa-miR-101-3p;hsa-let-7f-5p;hsa-miR-30b-5p;hsa-let-7g-5p;hsa-let-7a-5p;hsa-miR-146b-5p;hsa-let-7f-2-3p;hsa-let-7e-5p;hsa-miR-21-5p;hsa-miR-223-5p;hsa-miR-22-5p;hsa-miR-424-3p;hsa-let-7i-5p;hsa-miR-15a-5p;hsa-miR-223-3p;hsa-miR-182-5p;hsa-miR-342-3p;hsa-let-7a-3p;hsa-miR-143-3p;hsa-miR-26b-3p;hsa-let-7i-3p;hsa-miR-98-5p;hsa-miR-10a-5p;hsa-miR-150-3p;hsa-miR-146a-5p;hsa-miR-132-3p;h…	Over represented	15.3087	28
Pathways miRWalk	RNA_PATHWAY_Biocarta	0.0746267	0.000494216	0.000211407	hsa-miR-15b-3p;hsa-miR-215-5p;hsa-miR-28-5p;hsa-let-7f-5p;hsa-miR-30d-3p;hsa-miR-30b-5p;hsa-let-7g-5p;hsa-miR-30a-5p;hsa-let-7a-5p;hsa-miR-152-3p;hsa-miR-146b-5p;hsa-let-7f-2-3p;hsa-let-7e-5p;hsa-miR-21-5p;hsa-miR-223-5p;hsa-miR-29b-3p;hsa-miR-222-3p;hsa-miR-335-3p;hsa-miR-126-5p;hsa-miR-22-5p;hsa-miR-30d-5p;hsa-miR-424-3p;hsa-miR-423-3p;hsa-let-7i-5p;hsa-miR-148a-3p;hsa-miR-15a-5p;hsa-miR-223-3p…	Over represented	33.319	48
Pathways miRWalk	TYPE_II_DIABETES_MELLITUS_KEGG	0.0746267	0.000494216	0.000211407	hsa-miR-15b-3p;hsa-miR-142-5p;hsa-miR-101-3p;hsa-miR-181a-3p;hsa-let-7f-5p;hsa-miR-7-1-3p;hsa-miR-30b-5p;hsa-let-7g-5p;hsa-let-7a-5p;hsa-miR-144-5p;hsa-miR-152-3p;hsa-miR-146b-5p;hsa-let-7f-2-3p;hsa-let-7e-5p;hsa-miR-21-5p;hsa-miR-144-3p;hsa-miR-486-3p;hsa-miR-223-5p;hsa-miR-29b-3p;hsa-miR-222-3p;hsa-miR-335-3p;hsa-miR-126-5p;hsa-miR-22-5p;hsa-miR-424-3p;hsa-miR-423-3p;hsa-let-7i-5p;hsa-miR-15a-5…	Over represented	33.319	48
Pathways miRWalk	HBX_PATHWAY_Biocarta	0.0768414	0.000505535	0.000217681	hsa-miR-28-5p;hsa-let-7f-5p;hsa-miR-30d-3p;hsa-miR-30b-5p;hsa-let-7g-5p;hsa-miR-30a-5p;hsa-let-7a-5p;hsa-let-7f-2-3p;hsa-let-7e-5p;hsa-miR-21-5p;hsa-miR-223-5p;hsa-miR-29b-3p;hsa-miR-222-3p;hsa-miR-126-5p;hsa-miR-30d-5p;hsa-miR-424-3p;hsa-let-7i-5p;hsa-miR-223-3p;hsa-miR-182-5p;hsa-miR-106b-5p;hsa-let-7a-3p;hsa-miR-143-3p;hsa-let-7i-3p;hsa-miR-30e-5p;hsa-miR-10b-5p;hsa-miR-98-5p;hsa-miR-10a-5p;hs…	Over represented	18.6535	32
Pathways miRWalk	NK-CELLS_PATHWAY_Biocarta	0.0789396	0.000515945	0.000223625	hsa-miR-15b-3p;hsa-miR-101-3p;hsa-let-7f-5p;hsa-miR-7-1-3p;hsa-let-7g-5p;hsa-let-7a-5p;hsa-miR-152-3p;hsa-miR-146b-5p;hsa-let-7f-2-3p;hsa-let-7e-5p;hsa-miR-21-5p;hsa-miR-486-3p;hsa-miR-223-5p;hsa-miR-29b-3p;hsa-miR-222-3p;hsa-miR-335-3p;hsa-miR-126-5p;hsa-miR-22-5p;hsa-miR-424-3p;hsa-let-7i-5p;hsa-miR-148a-3p;hsa-miR-15a-5p;hsa-miR-223-3p;hsa-miR-182-5p;hsa-miR-106b-5p;hsa-miR-7-5p;hsa-let-7a-3p;…	Over represented	22.1269	36
Pathways miRWalk	RAS_PATHWAY_Biocarta	0.08131	0.000527987	0.00023034	hsa-miR-15b-3p;hsa-miR-101-3p;hsa-let-7f-5p;hsa-miR-30d-3p;hsa-miR-7-1-3p;hsa-miR-30b-5p;hsa-let-7g-5p;hsa-miR-30a-5p;hsa-let-7a-5p;hsa-miR-152-3p;hsa-miR-146b-5p;hsa-let-7f-2-3p;hsa-let-7e-5p;hsa-miR-21-5p;hsa-miR-486-3p;hsa-miR-223-5p;hsa-miR-29b-3p;hsa-miR-330-5p;hsa-miR-222-3p;hsa-miR-335-3p;hsa-miR-126-5p;hsa-miR-22-5p;hsa-miR-30d-5p;hsa-miR-424-3p;hsa-let-7i-5p;hsa-miR-15a-5p;hsa-miR-223-3p…	Over represented	32.4185	47
Pathways miRWalk	HUNTINGTONS_DISEASE_KEGG	0.0878483	0.000565182	0.000248862	hsa-miR-15b-3p;hsa-miR-101-3p;hsa-miR-215-5p;hsa-miR-28-5p;hsa-let-7f-5p;hsa-miR-30d-3p;hsa-miR-30b-5p;hsa-let-7g-5p;hsa-miR-30a-5p;hsa-let-7a-5p;hsa-miR-152-3p;hsa-miR-146b-5p;hsa-let-7f-2-3p;hsa-let-7e-5p;hsa-miR-21-5p;hsa-miR-223-5p;hsa-miR-29b-3p;hsa-miR-222-3p;hsa-miR-335-3p;hsa-miR-126-5p;hsa-miR-22-5p;hsa-miR-30d-5p;hsa-miR-424-3p;hsa-miR-423-3p;hsa-let-7i-5p;hsa-miR-148a-3p;hsa-miR-15a-5p…	Over represented	35.506	50
Pathways miRWalk	LEUKOCYTE_TRANSENDOTHELIAL_MIGRATION_KEGG	0.0881685	0.000565182	0.000249769	hsa-miR-15b-3p;hsa-miR-101-3p;hsa-miR-181a-3p;hsa-let-7f-5p;hsa-miR-30d-3p;hsa-miR-30b-5p;hsa-let-7g-5p;hsa-miR-30a-5p;hsa-let-7a-5p;hsa-miR-146b-5p;hsa-let-7f-2-3p;hsa-let-7e-5p;hsa-miR-21-5p;hsa-miR-486-3p;hsa-miR-223-5p;hsa-miR-29b-3p;hsa-miR-330-5p;hsa-miR-222-3p;hsa-miR-335-3p;hsa-miR-126-5p;hsa-miR-22-5p;hsa-miR-30d-5p;hsa-miR-424-3p;hsa-let-7i-5p;hsa-miR-148a-3p;hsa-miR-15a-5p;hsa-miR-223-…	Over represented	29.5883	44
Pathways miRWalk	METHIONINE_METABOLISM_KEGG	0.0905127	0.000574831	0.00025641	hsa-miR-142-5p;hsa-miR-101-3p;hsa-let-7f-5p;hsa-miR-30d-3p;hsa-miR-30b-5p;hsa-let-7g-5p;hsa-miR-30a-5p;hsa-let-7a-5p;hsa-miR-152-3p;hsa-let-7f-2-3p;hsa-let-7e-5p;hsa-miR-21-5p;hsa-miR-29b-3p;hsa-miR-126-5p;hsa-miR-30d-5p;hsa-let-7i-5p;hsa-miR-148a-3p;hsa-miR-148b-3p;hsa-let-7a-3p;hsa-miR-143-3p;hsa-let-7i-3p;hsa-miR-30e-5p;hsa-miR-10a-5p;hsa-miR-146a-5p;hsa-let-7c-5p;hsa-miR-142-3p;	Over represented	13.8937	26
Pathways miRWalk	GSK3_PATHWAY_Biocarta	0.0913836	0.000574831	0.000258877	hsa-miR-15b-3p;hsa-miR-142-5p;hsa-miR-101-3p;hsa-miR-28-5p;hsa-let-7f-5p;hsa-miR-30d-3p;hsa-miR-7-1-3p;hsa-miR-30b-5p;hsa-let-7g-5p;hsa-miR-30a-5p;hsa-let-7a-5p;hsa-miR-144-5p;hsa-miR-152-3p;hsa-miR-146b-5p;hsa-let-7f-2-3p;hsa-let-7e-5p;hsa-miR-21-5p;hsa-miR-144-3p;hsa-miR-486-3p;hsa-miR-223-5p;hsa-miR-29b-3p;hsa-miR-330-5p;hsa-miR-222-3p;hsa-miR-335-3p;hsa-miR-126-5p;hsa-miR-22-5p;hsa-miR-30d-5p…	Over represented	40.7804	55
Pathways miRWalk	MTA3_PATHWAY_Biocarta	0.0913981	0.000574831	0.000258918	hsa-let-7f-5p;hsa-miR-30d-3p;hsa-miR-30b-5p;hsa-let-7g-5p;hsa-let-7a-5p;hsa-let-7f-2-3p;hsa-let-7e-5p;hsa-miR-21-5p;hsa-miR-29b-3p;hsa-miR-222-3p;hsa-miR-335-3p;hsa-miR-22-5p;hsa-miR-30d-5p;hsa-miR-424-3p;hsa-miR-423-3p;hsa-let-7i-5p;hsa-miR-18b-3p;hsa-let-7a-3p;hsa-miR-26b-3p;hsa-let-7i-3p;hsa-miR-30e-5p;hsa-miR-98-5p;hsa-miR-146a-5p;hsa-let-7c-5p;	Over represented	12.3499	24
Pathways miRWalk	MET_PATHWAY_Biocarta	0.09735	0.000608437	0.000275779	hsa-miR-15b-3p;hsa-miR-101-3p;hsa-miR-181a-3p;hsa-let-7f-5p;hsa-miR-30d-3p;hsa-miR-7-1-3p;hsa-miR-30b-5p;hsa-let-7g-5p;hsa-miR-30a-5p;hsa-let-7a-5p;hsa-miR-144-5p;hsa-miR-152-3p;hsa-miR-146b-5p;hsa-let-7f-2-3p;hsa-let-7e-5p;hsa-miR-21-5p;hsa-miR-144-3p;hsa-miR-486-3p;hsa-miR-223-5p;hsa-miR-29b-3p;hsa-miR-222-3p;hsa-miR-335-3p;hsa-miR-126-5p;hsa-miR-22-5p;hsa-miR-30d-5p;hsa-miR-424-3p;hsa-miR-423-…	Over represented	38.7221	53
Pathways miRWalk	NEURODEGENERATIVE_DISEASES_KEGG	0.0998489	0.000620179	0.000282858	hsa-miR-15b-3p;hsa-miR-101-3p;hsa-miR-215-5p;hsa-miR-181a-3p;hsa-let-7f-5p;hsa-miR-30d-3p;hsa-miR-30b-5p;hsa-let-7g-5p;hsa-miR-30a-5p;hsa-let-7a-5p;hsa-miR-144-5p;hsa-miR-146b-5p;hsa-let-7f-2-3p;hsa-let-7e-5p;hsa-miR-21-5p;hsa-miR-144-3p;hsa-miR-223-5p;hsa-miR-29b-3p;hsa-miR-222-3p;hsa-miR-335-3p;hsa-miR-126-5p;hsa-miR-22-5p;hsa-miR-30d-5p;hsa-let-7i-5p;hsa-miR-148a-3p;hsa-miR-15a-5p;hsa-miR-223-…	Over represented	29.717	44
Pathways miRWalk	INSULIN_PATHWAY_Biocarta	0.106297	0.000656155	0.000301125	hsa-miR-15b-3p;hsa-miR-101-3p;hsa-let-7f-5p;hsa-miR-30d-3p;hsa-miR-7-1-3p;hsa-miR-30b-5p;hsa-let-7g-5p;hsa-miR-30a-5p;hsa-let-7a-5p;hsa-miR-144-5p;hsa-miR-152-3p;hsa-miR-146b-5p;hsa-let-7f-2-3p;hsa-let-7e-5p;hsa-miR-21-5p;hsa-miR-486-3p;hsa-miR-223-5p;hsa-miR-29b-3p;hsa-miR-222-3p;hsa-miR-335-3p;hsa-miR-126-5p;hsa-miR-22-5p;hsa-miR-30d-5p;hsa-miR-424-3p;hsa-miR-423-3p;hsa-let-7i-5p;hsa-miR-15a-5p…	Over represented	30.7461	45
Pathways miRWalk	CELL2CELL_PATHWAY_Biocarta	0.109551	0.000669135	0.000310342	hsa-let-7f-5p;hsa-miR-30d-3p;hsa-miR-30b-5p;hsa-let-7g-5p;hsa-miR-30a-5p;hsa-let-7a-5p;hsa-let-7f-2-3p;hsa-let-7e-5p;hsa-miR-222-3p;hsa-miR-126-5p;hsa-miR-30d-5p;hsa-let-7i-5p;hsa-miR-148a-3p;hsa-let-7a-3p;hsa-miR-143-3p;hsa-miR-192-5p;hsa-let-7i-3p;hsa-miR-30e-5p;hsa-miR-10b-5p;hsa-miR-98-5p;hsa-miR-150-3p;hsa-miR-132-3p;hsa-let-7c-5p;hsa-miR-142-3p;	Over represented	12.4786	24
Pathways miRWalk	ERK_PATHWAY_Biocarta	0.109738	0.000669135	0.000310873	hsa-miR-15b-3p;hsa-let-7f-5p;hsa-miR-30d-3p;hsa-miR-7-1-3p;hsa-miR-30b-5p;hsa-let-7g-5p;hsa-miR-30a-5p;hsa-let-7a-5p;hsa-miR-144-5p;hsa-miR-152-3p;hsa-miR-146b-5p;hsa-let-7f-2-3p;hsa-let-7e-5p;hsa-miR-21-5p;hsa-miR-144-3p;hsa-miR-223-5p;hsa-miR-29b-3p;hsa-miR-222-3p;hsa-miR-335-3p;hsa-miR-126-5p;hsa-miR-22-5p;hsa-miR-30d-5p;hsa-miR-424-3p;hsa-miR-423-3p;hsa-let-7i-5p;hsa-miR-148a-3p;hsa-miR-15a-5…	Over represented	34.7341	49
Pathways miRWalk	HEMATOPOIETIC_CELL_LINEAGE_KEGG	0.122697	0.000743617	0.000347583	hsa-miR-15b-3p;hsa-miR-142-5p;hsa-miR-101-3p;hsa-miR-181a-3p;hsa-miR-28-5p;hsa-let-7f-5p;hsa-miR-30d-3p;hsa-miR-30b-5p;hsa-let-7g-5p;hsa-miR-30a-5p;hsa-let-7a-5p;hsa-miR-144-5p;hsa-miR-152-3p;hsa-miR-146b-5p;hsa-let-7f-2-3p;hsa-let-7e-5p;hsa-miR-21-5p;hsa-miR-144-3p;hsa-miR-223-5p;hsa-miR-29b-3p;hsa-miR-330-5p;hsa-miR-222-3p;hsa-miR-335-3p;hsa-miR-126-5p;hsa-miR-22-5p;hsa-miR-30d-5p;hsa-miR-424-3…	Over represented	38.9794	53
Pathways miRWalk	PLK3_PATHWAY_Biocarta	0.127584	0.000768577	0.000361427	hsa-miR-15b-3p;hsa-miR-101-3p;hsa-miR-215-5p;hsa-miR-181a-3p;hsa-miR-28-5p;hsa-let-7f-5p;hsa-miR-30d-3p;hsa-miR-30b-5p;hsa-let-7g-5p;hsa-miR-30a-5p;hsa-let-7a-5p;hsa-miR-152-3p;hsa-miR-146b-5p;hsa-let-7f-2-3p;hsa-let-7e-5p;hsa-miR-21-5p;hsa-miR-29b-3p;hsa-miR-222-3p;hsa-miR-335-3p;hsa-miR-126-5p;hsa-miR-22-5p;hsa-miR-30d-5p;hsa-miR-424-3p;hsa-miR-423-3p;hsa-let-7i-5p;hsa-miR-148a-3p;hsa-miR-15a-5…	Over represented	29.9743	44
Pathways miRWalk	CALCINEURIN_PATHWAY_Biocarta	0.13272	0.000794732	0.000375978	hsa-miR-15b-3p;hsa-miR-101-3p;hsa-miR-215-5p;hsa-miR-28-5p;hsa-let-7f-5p;hsa-miR-30d-3p;hsa-miR-7-1-3p;hsa-miR-30b-5p;hsa-let-7g-5p;hsa-miR-30a-5p;hsa-let-7a-5p;hsa-miR-146b-5p;hsa-let-7f-2-3p;hsa-let-7e-5p;hsa-miR-21-5p;hsa-miR-222-3p;hsa-miR-126-5p;hsa-miR-30d-5p;hsa-miR-424-3p;hsa-miR-423-3p;hsa-let-7i-5p;hsa-miR-15a-5p;hsa-miR-182-5p;hsa-miR-106b-5p;hsa-miR-7-5p;hsa-let-7a-3p;hsa-miR-143-3p;h…	Over represented	26.2436	40
Pathways miRWalk	GABA_PATHWAY_Biocarta	0.135253	0.000805075	0.000383152	hsa-let-7f-5p;hsa-let-7g-5p;hsa-let-7a-5p;hsa-let-7f-2-3p;hsa-let-7e-5p;hsa-miR-222-3p;hsa-miR-126-5p;hsa-let-7i-5p;hsa-let-7a-3p;hsa-miR-143-3p;hsa-let-7i-3p;hsa-miR-10b-5p;hsa-miR-98-5p;hsa-let-7c-5p;	Over represented	5.53173	14
Pathways miRWalk	RELA_PATHWAY_Biocarta	0.136416	0.000807196	0.000386448	hsa-miR-15b-3p;hsa-miR-142-5p;hsa-let-7f-5p;hsa-miR-30b-5p;hsa-let-7g-5p;hsa-let-7a-5p;hsa-miR-144-5p;hsa-miR-146b-5p;hsa-let-7f-2-3p;hsa-let-7e-5p;hsa-miR-21-5p;hsa-miR-144-3p;hsa-miR-223-5p;hsa-miR-222-3p;hsa-miR-126-5p;hsa-miR-22-5p;hsa-miR-424-3p;hsa-let-7i-5p;hsa-miR-15a-5p;hsa-miR-223-3p;hsa-miR-182-5p;hsa-miR-342-3p;hsa-let-7a-3p;hsa-miR-143-3p;hsa-miR-26b-3p;hsa-miR-192-5p;hsa-let-7i-3p;h…	Over represented	22.6415	36
Pathways miRWalk	NFAT_PATHWAY_Biocarta	0.138653	0.000815607	0.000392785	hsa-miR-15b-3p;hsa-miR-101-3p;hsa-let-7f-5p;hsa-miR-30d-3p;hsa-miR-7-1-3p;hsa-miR-30b-5p;hsa-let-7g-5p;hsa-miR-30a-5p;hsa-let-7a-5p;hsa-miR-152-3p;hsa-miR-146b-5p;hsa-let-7f-2-3p;hsa-let-7e-5p;hsa-miR-21-5p;hsa-miR-486-3p;hsa-miR-223-5p;hsa-miR-29b-3p;hsa-miR-330-5p;hsa-miR-222-3p;hsa-miR-335-3p;hsa-miR-126-5p;hsa-miR-22-5p;hsa-miR-30d-5p;hsa-miR-424-3p;hsa-let-7i-5p;hsa-miR-148a-3p;hsa-miR-15a-5…	Over represented	34.9914	49
Pathways miRWalk	P53_PATHWAY_Biocarta	0.141417	0.000822814	0.000400615	hsa-miR-15b-3p;hsa-miR-142-5p;hsa-miR-101-3p;hsa-miR-215-5p;hsa-miR-181a-3p;hsa-miR-28-5p;hsa-let-7f-5p;hsa-miR-30d-3p;hsa-miR-7-1-3p;hsa-miR-30b-5p;hsa-let-7g-5p;hsa-miR-30a-5p;hsa-let-7a-5p;hsa-miR-144-5p;hsa-miR-152-3p;hsa-miR-146b-5p;hsa-let-7f-2-3p;hsa-let-7e-5p;hsa-miR-21-5p;hsa-miR-144-3p;hsa-miR-223-5p;hsa-miR-29b-3p;hsa-miR-330-5p;hsa-miR-222-3p;hsa-miR-335-3p;hsa-miR-126-5p;hsa-miR-22-5…	Over represented	46.8268	60
Pathways miRWalk	CYTOKINE_CYTOKINE_RECEPTOR_INTERACTION_KEGG	0.141524	0.000822814	0.000400918	hsa-miR-15b-3p;hsa-miR-142-5p;hsa-miR-101-3p;hsa-miR-181a-3p;hsa-miR-28-5p;hsa-let-7f-5p;hsa-miR-30d-3p;hsa-miR-425-5p;hsa-miR-7-1-3p;hsa-miR-30b-5p;hsa-let-7g-5p;hsa-miR-30a-5p;hsa-let-7a-5p;hsa-miR-144-5p;hsa-miR-152-3p;hsa-miR-146b-5p;hsa-let-7f-2-3p;hsa-let-7e-5p;hsa-miR-21-5p;hsa-miR-144-3p;hsa-miR-486-3p;hsa-miR-223-5p;hsa-miR-29b-3p;hsa-miR-330-5p;hsa-miR-222-3p;hsa-miR-335-3p;hsa-miR-425-…	Over represented	47.9846	61
Pathways miRWalk	IL1R_PATHWAY_Biocarta	0.154056	0.000890495	0.000436418	hsa-miR-15b-3p;hsa-miR-142-5p;hsa-miR-101-3p;hsa-miR-181a-3p;hsa-miR-28-5p;hsa-let-7f-5p;hsa-miR-30d-3p;hsa-miR-7-1-3p;hsa-miR-30b-5p;hsa-let-7g-5p;hsa-miR-30a-5p;hsa-let-7a-5p;hsa-miR-144-5p;hsa-miR-152-3p;hsa-miR-146b-5p;hsa-let-7f-2-3p;hsa-let-7e-5p;hsa-miR-21-5p;hsa-miR-144-3p;hsa-miR-223-5p;hsa-miR-29b-3p;hsa-miR-222-3p;hsa-miR-126-5p;hsa-miR-22-5p;hsa-miR-30d-5p;hsa-miR-424-3p;hsa-miR-423-3…	Over represented	39.2367	53
Pathways miRWalk	DREAM_PATHWAY_Biocarta	0.155753	0.000895131	0.000441226	hsa-miR-15b-3p;hsa-miR-101-3p;hsa-miR-28-5p;hsa-let-7f-5p;hsa-miR-30d-3p;hsa-miR-7-1-3p;hsa-miR-30b-5p;hsa-let-7g-5p;hsa-miR-30a-5p;hsa-let-7a-5p;hsa-miR-144-5p;hsa-miR-146b-5p;hsa-let-7f-2-3p;hsa-let-7e-5p;hsa-miR-21-5p;hsa-miR-223-5p;hsa-miR-29b-3p;hsa-miR-222-3p;hsa-miR-126-5p;hsa-miR-30d-5p;hsa-miR-424-3p;hsa-miR-423-3p;hsa-let-7i-5p;hsa-miR-15a-5p;hsa-miR-223-3p;hsa-miR-182-5p;hsa-miR-106b-5…	Over represented	24.5712	38
Pathways miRWalk	ENDOMETRIAL_CANCER_KEGG	0.161473	0.000922706	0.000457432	hsa-miR-15b-3p;hsa-miR-142-5p;hsa-miR-101-3p;hsa-miR-215-5p;hsa-miR-181a-3p;hsa-miR-28-5p;hsa-let-7f-5p;hsa-miR-30d-3p;hsa-miR-7-1-3p;hsa-miR-30b-5p;hsa-let-7g-5p;hsa-miR-30a-5p;hsa-let-7a-5p;hsa-miR-144-5p;hsa-miR-152-3p;hsa-miR-146b-5p;hsa-let-7f-2-3p;hsa-miR-190a-5p;hsa-let-7e-5p;hsa-miR-21-5p;hsa-miR-144-3p;hsa-miR-486-3p;hsa-miR-223-5p;hsa-miR-29b-3p;hsa-miR-330-5p;hsa-miR-222-3p;hsa-miR-335…	Over represented	51.7153	64
Pathways miRWalk	NTHI_PATHWAY_Biocarta	0.179653	0.00102075	0.000508931	hsa-miR-15b-3p;hsa-miR-142-5p;hsa-miR-101-3p;hsa-miR-181a-3p;hsa-let-7f-5p;hsa-miR-30d-3p;hsa-miR-30b-5p;hsa-let-7g-5p;hsa-miR-30a-5p;hsa-let-7a-5p;hsa-miR-144-5p;hsa-miR-146b-5p;hsa-let-7f-2-3p;hsa-let-7e-5p;hsa-miR-21-5p;hsa-miR-144-3p;hsa-miR-223-5p;hsa-miR-29b-3p;hsa-miR-222-3p;hsa-miR-126-5p;hsa-miR-22-5p;hsa-miR-30d-5p;hsa-miR-424-3p;hsa-let-7i-5p;hsa-miR-148a-3p;hsa-miR-15a-5p;hsa-miR-223-…	Over represented	32.2899	46
Pathways miRWalk	TIGHT_JUNCTION_KEGG	0.180812	0.00102154	0.000512216	hsa-miR-15b-3p;hsa-miR-101-3p;hsa-miR-181a-3p;hsa-miR-28-5p;hsa-let-7f-5p;hsa-miR-30d-3p;hsa-miR-7-1-3p;hsa-miR-30b-5p;hsa-let-7g-5p;hsa-miR-30a-5p;hsa-let-7a-5p;hsa-miR-144-5p;hsa-miR-146b-5p;hsa-let-7f-2-3p;hsa-let-7e-5p;hsa-miR-21-5p;hsa-miR-144-3p;hsa-miR-486-3p;hsa-miR-223-5p;hsa-miR-29b-3p;hsa-miR-330-5p;hsa-miR-222-3p;hsa-miR-335-3p;hsa-miR-126-5p;hsa-miR-22-5p;hsa-miR-30d-5p;hsa-miR-424-3…	Over represented	41.5523	55
Pathways miRWalk	PELP1_PATHWAY_Biocarta	0.183495	0.00103087	0.000519816	hsa-miR-15b-3p;hsa-let-7f-5p;hsa-miR-30d-3p;hsa-miR-30b-5p;hsa-let-7g-5p;hsa-let-7a-5p;hsa-miR-146b-5p;hsa-let-7f-2-3p;hsa-let-7e-5p;hsa-miR-21-5p;hsa-miR-29b-3p;hsa-miR-222-3p;hsa-miR-335-3p;hsa-miR-126-5p;hsa-miR-22-5p;hsa-miR-30d-5p;hsa-miR-424-3p;hsa-let-7i-5p;hsa-miR-15a-5p;hsa-miR-182-5p;hsa-miR-18b-3p;hsa-let-7a-3p;hsa-miR-143-3p;hsa-miR-26b-3p;hsa-let-7i-3p;hsa-miR-30e-5p;hsa-miR-10b-5p;h…	Over represented	19.4254	32
Pathways miRWalk	CERAMIDE_PATHWAY_Biocarta	0.186422	0.00104146	0.000528107	hsa-miR-15b-3p;hsa-miR-101-3p;hsa-miR-181a-3p;hsa-let-7f-5p;hsa-miR-30d-3p;hsa-miR-30b-5p;hsa-let-7g-5p;hsa-miR-30a-5p;hsa-let-7a-5p;hsa-miR-152-3p;hsa-miR-146b-5p;hsa-let-7f-2-3p;hsa-let-7e-5p;hsa-miR-21-5p;hsa-miR-223-5p;hsa-miR-29b-3p;hsa-miR-222-3p;hsa-miR-335-3p;hsa-miR-126-5p;hsa-miR-22-5p;hsa-miR-30d-5p;hsa-miR-424-3p;hsa-let-7i-5p;hsa-miR-148a-3p;hsa-miR-15a-5p;hsa-miR-223-3p;hsa-miR-182-…	Over represented	33.319	47
Pathways miRWalk	TALL1_PATHWAY_Biocarta	0.190895	0.00105849	0.00054078	hsa-miR-15b-3p;hsa-miR-101-3p;hsa-let-7f-5p;hsa-miR-30b-5p;hsa-let-7g-5p;hsa-let-7a-5p;hsa-miR-152-3p;hsa-miR-146b-5p;hsa-let-7f-2-3p;hsa-let-7e-5p;hsa-miR-21-5p;hsa-miR-223-5p;hsa-miR-126-5p;hsa-miR-22-5p;hsa-miR-424-3p;hsa-let-7i-5p;hsa-miR-15a-5p;hsa-miR-223-3p;hsa-miR-182-5p;hsa-miR-106b-5p;hsa-miR-342-3p;hsa-let-7a-3p;hsa-miR-143-3p;hsa-miR-26b-3p;hsa-let-7i-3p;hsa-miR-30e-5p;hsa-miR-10b-5p;…	Over represented	20.3259	33
Pathways miRWalk	PDGF_PATHWAY_Biocarta	0.191704	0.00105849	0.00054307	hsa-miR-15b-3p;hsa-miR-142-5p;hsa-miR-101-3p;hsa-miR-181a-3p;hsa-miR-28-5p;hsa-let-7f-5p;hsa-miR-30d-3p;hsa-miR-7-1-3p;hsa-miR-30b-5p;hsa-let-7g-5p;hsa-miR-30a-5p;hsa-let-7a-5p;hsa-miR-144-5p;hsa-miR-152-3p;hsa-miR-146b-5p;hsa-let-7f-2-3p;hsa-let-7e-5p;hsa-miR-21-5p;hsa-miR-486-3p;hsa-miR-223-5p;hsa-miR-29b-3p;hsa-miR-222-3p;hsa-miR-335-3p;hsa-miR-126-5p;hsa-miR-22-5p;hsa-miR-30d-5p;hsa-miR-424-3…	Over represented	34.3482	48
Pathways miRWalk	P53HYPOXIA_PATHWAY_Biocarta	0.192644	0.00105849	0.000545735	hsa-miR-15b-3p;hsa-miR-101-3p;hsa-miR-215-5p;hsa-miR-181a-3p;hsa-miR-28-5p;hsa-let-7f-5p;hsa-miR-30d-3p;hsa-miR-7-1-3p;hsa-miR-30b-5p;hsa-let-7g-5p;hsa-miR-30a-5p;hsa-let-7a-5p;hsa-miR-152-3p;hsa-miR-146b-5p;hsa-let-7f-2-3p;hsa-let-7e-5p;hsa-miR-21-5p;hsa-miR-486-3p;hsa-miR-223-5p;hsa-miR-29b-3p;hsa-miR-330-5p;hsa-miR-222-3p;hsa-miR-335-3p;hsa-miR-126-5p;hsa-miR-22-5p;hsa-miR-30d-5p;hsa-miR-424-3…	Over represented	42.7101	56
Pathways miRWalk	HIVNEF_PATHWAY_Biocarta	0.1976	0.00107978	0.000559772	hsa-miR-15b-3p;hsa-miR-142-5p;hsa-miR-101-3p;hsa-miR-215-5p;hsa-miR-181a-3p;hsa-let-7f-5p;hsa-miR-30d-3p;hsa-miR-30b-5p;hsa-let-7g-5p;hsa-miR-30a-5p;hsa-let-7a-5p;hsa-miR-144-5p;hsa-miR-152-3p;hsa-miR-146b-5p;hsa-let-7f-2-3p;hsa-let-7e-5p;hsa-miR-21-5p;hsa-miR-144-3p;hsa-miR-223-5p;hsa-miR-29b-3p;hsa-miR-222-3p;hsa-miR-335-3p;hsa-miR-126-5p;hsa-miR-22-5p;hsa-miR-30d-5p;hsa-miR-424-3p;hsa-miR-423-…	Over represented	37.4357	51
Pathways miRWalk	ECM_PATHWAY_Biocarta	0.200176	0.00108791	0.00056707	hsa-miR-15b-3p;hsa-miR-101-3p;hsa-let-7f-5p;hsa-let-7g-5p;hsa-let-7a-5p;hsa-miR-152-3p;hsa-miR-146b-5p;hsa-let-7f-2-3p;hsa-let-7e-5p;hsa-miR-21-5p;hsa-miR-486-3p;hsa-miR-223-5p;hsa-miR-29b-3p;hsa-miR-222-3p;hsa-miR-335-3p;hsa-miR-126-5p;hsa-miR-22-5p;hsa-miR-424-3p;hsa-let-7i-5p;hsa-miR-148a-3p;hsa-miR-15a-5p;hsa-miR-223-3p;hsa-miR-106b-5p;hsa-miR-7-5p;hsa-let-7a-3p;hsa-miR-143-3p;hsa-miR-192-5p;…	Over represented	22.1269	35
Pathways miRWalk	INSULIN_SIGNALING_PATHWAY_KEGG	0.201951	0.00109163	0.000572099	hsa-miR-15b-3p;hsa-miR-101-3p;hsa-miR-181a-3p;hsa-let-7f-5p;hsa-miR-30d-3p;hsa-miR-7-1-3p;hsa-miR-30b-5p;hsa-let-7g-5p;hsa-miR-30a-5p;hsa-let-7a-5p;hsa-miR-144-5p;hsa-miR-152-3p;hsa-miR-146b-5p;hsa-let-7f-2-3p;hsa-let-7e-5p;hsa-miR-21-5p;hsa-miR-144-3p;hsa-miR-486-3p;hsa-miR-223-5p;hsa-miR-29b-3p;hsa-miR-532-3p;hsa-miR-330-5p;hsa-miR-222-3p;hsa-miR-335-3p;hsa-miR-126-5p;hsa-miR-22-5p;hsa-miR-30d-…	Over represented	41.681	55
Pathways miRWalk	HSP27_PATHWAY_Biocarta	0.21061	0.00113231	0.00059663	hsa-miR-15b-3p;hsa-miR-142-5p;hsa-miR-181a-3p;hsa-let-7f-5p;hsa-miR-30d-3p;hsa-miR-30b-5p;hsa-let-7g-5p;hsa-miR-30a-5p;hsa-let-7a-5p;hsa-miR-144-5p;hsa-miR-146b-5p;hsa-let-7f-2-3p;hsa-let-7e-5p;hsa-miR-21-5p;hsa-miR-144-3p;hsa-miR-223-5p;hsa-miR-29b-3p;hsa-miR-222-3p;hsa-miR-126-5p;hsa-miR-30d-5p;hsa-let-7i-5p;hsa-miR-148a-3p;hsa-miR-15a-5p;hsa-miR-223-3p;hsa-miR-182-5p;hsa-miR-106b-5p;hsa-miR-34…	Over represented	27.6587	41
Pathways miRWalk	NON_SMALL_CELL_LUNG_CANCER_KEGG	0.212475	0.00113623	0.000601912	hsa-miR-15b-3p;hsa-miR-142-5p;hsa-miR-101-3p;hsa-miR-215-5p;hsa-miR-181a-3p;hsa-miR-28-5p;hsa-let-7f-5p;hsa-miR-30d-3p;hsa-miR-7-1-3p;hsa-miR-30b-5p;hsa-let-7g-5p;hsa-miR-30a-5p;hsa-let-7a-5p;hsa-miR-144-5p;hsa-miR-152-3p;hsa-miR-146b-5p;hsa-let-7f-2-3p;hsa-miR-190a-5p;hsa-let-7e-5p;hsa-miR-21-5p;hsa-miR-144-3p;hsa-miR-486-3p;hsa-miR-223-5p;hsa-miR-29b-3p;hsa-miR-330-5p;hsa-miR-222-3p;hsa-miR-335…	Over represented	50.8148	63
Pathways miRWalk	RENIN_ANGIOTENSIN_SYSTEM_KEGG	0.218188	0.00116057	0.000618095	hsa-miR-30d-3p;hsa-miR-30b-5p;hsa-miR-30a-5p;hsa-miR-146b-5p;hsa-miR-21-5p;hsa-miR-223-5p;hsa-miR-330-5p;hsa-miR-222-3p;hsa-miR-22-5p;hsa-miR-30d-5p;hsa-miR-223-3p;hsa-miR-143-3p;hsa-miR-30e-5p;hsa-miR-98-5p;hsa-miR-150-3p;hsa-miR-146a-5p;hsa-miR-132-3p;hsa-miR-142-3p;	Over represented	8.49057	18
Pathways miRWalk	OXIDATIVE_PHOSPHORYLATION_KEGG	0.245403	0.0012916	0.000695194	hsa-miR-15b-3p;hsa-miR-101-3p;hsa-let-7f-5p;hsa-miR-30d-3p;hsa-miR-30b-5p;hsa-let-7g-5p;hsa-miR-30a-5p;hsa-let-7a-5p;hsa-miR-146b-5p;hsa-let-7f-2-3p;hsa-let-7e-5p;hsa-miR-21-5p;hsa-miR-223-5p;hsa-miR-29b-3p;hsa-miR-222-3p;hsa-miR-126-5p;hsa-miR-22-5p;hsa-miR-30d-5p;hsa-miR-424-3p;hsa-miR-423-3p;hsa-let-7i-5p;hsa-miR-15a-5p;hsa-miR-223-3p;hsa-miR-182-5p;hsa-let-7a-3p;hsa-miR-143-3p;hsa-miR-26b-3p;…	Over represented	26.8868	40
Pathways miRWalk	TGFB_PATHWAY_Biocarta	0.245403	0.0012916	0.000695194	hsa-miR-15b-3p;hsa-miR-101-3p;hsa-miR-181a-3p;hsa-let-7f-5p;hsa-miR-30d-3p;hsa-miR-30b-5p;hsa-let-7g-5p;hsa-miR-30a-5p;hsa-let-7a-5p;hsa-miR-152-3p;hsa-miR-146b-5p;hsa-let-7f-2-3p;hsa-let-7e-5p;hsa-miR-21-5p;hsa-miR-29b-3p;hsa-miR-222-3p;hsa-miR-335-3p;hsa-miR-126-5p;hsa-miR-30d-5p;hsa-miR-424-3p;hsa-let-7i-5p;hsa-miR-148a-3p;hsa-miR-15a-5p;hsa-miR-182-5p;hsa-miR-106b-5p;hsa-miR-148b-3p;hsa-let-7…	Over represented	26.8868	40
Pathways miRWalk	FBW7_PATHWAY_Biocarta	0.255505	0.00133772	0.000723811	hsa-miR-15b-3p;hsa-let-7f-5p;hsa-let-7g-5p;hsa-let-7a-5p;hsa-miR-144-5p;hsa-let-7f-2-3p;hsa-let-7e-5p;hsa-miR-21-5p;hsa-miR-144-3p;hsa-miR-223-5p;hsa-miR-29b-3p;hsa-miR-330-5p;hsa-miR-222-3p;hsa-miR-335-3p;hsa-miR-424-3p;hsa-miR-423-3p;hsa-let-7i-5p;hsa-miR-15a-5p;hsa-miR-223-3p;hsa-miR-182-5p;hsa-miR-18b-3p;hsa-miR-106b-5p;hsa-miR-7-5p;hsa-let-7a-3p;hsa-miR-26b-3p;hsa-let-7i-3p;hsa-miR-98-5p;hsa…	Over represented	21.4837	34
Pathways miRWalk	RHO_PATHWAY_Biocarta	0.26526	0.00138156	0.000751445	hsa-let-7f-5p;hsa-let-7g-5p;hsa-let-7a-5p;hsa-let-7f-2-3p;hsa-let-7e-5p;hsa-miR-222-3p;hsa-miR-335-3p;hsa-miR-126-5p;hsa-let-7i-5p;hsa-let-7a-3p;hsa-miR-143-3p;hsa-let-7i-3p;hsa-miR-10b-5p;hsa-miR-98-5p;hsa-miR-146a-5p;hsa-let-7c-5p;	Over represented	7.20412	16
Pathways miRWalk	CDMAC_PATHWAY_Biocarta	0.272489	0.00139887	0.000771923	hsa-miR-15b-3p;hsa-miR-142-5p;hsa-miR-101-3p;hsa-let-7f-5p;hsa-miR-30d-3p;hsa-miR-7-1-3p;hsa-miR-30b-5p;hsa-let-7g-5p;hsa-miR-30a-5p;hsa-let-7a-5p;hsa-miR-144-5p;hsa-miR-152-3p;hsa-miR-146b-5p;hsa-let-7f-2-3p;hsa-let-7e-5p;hsa-miR-21-5p;hsa-miR-144-3p;hsa-miR-223-5p;hsa-miR-29b-3p;hsa-miR-222-3p;hsa-miR-335-3p;hsa-miR-126-5p;hsa-miR-22-5p;hsa-miR-30d-5p;hsa-miR-424-3p;hsa-miR-423-3p;hsa-let-7i-5p…	Over represented	38.8508	52
Pathways miRWalk	WNT_SIGNALING_PATHWAY_KEGG	0.272555	0.00139887	0.000772111	hsa-miR-15b-3p;hsa-miR-142-5p;hsa-miR-101-3p;hsa-miR-215-5p;hsa-miR-181a-3p;hsa-miR-28-5p;hsa-let-7f-5p;hsa-miR-30d-3p;hsa-miR-425-5p;hsa-miR-7-1-3p;hsa-miR-30b-5p;hsa-let-7g-5p;hsa-miR-30a-5p;hsa-let-7a-5p;hsa-miR-144-5p;hsa-miR-152-3p;hsa-miR-146b-5p;hsa-let-7f-2-3p;hsa-let-7e-5p;hsa-miR-21-5p;hsa-miR-144-3p;hsa-miR-486-3p;hsa-miR-223-5p;hsa-miR-29b-3p;hsa-miR-222-3p;hsa-miR-335-3p;hsa-miR-425-…	Over represented	49.9142	62
Pathways miRWalk	MTOR_SIGNALING_PATHWAY_KEGG	0.27278	0.00139887	0.000772749	hsa-miR-15b-3p;hsa-miR-101-3p;hsa-let-7f-5p;hsa-miR-30d-3p;hsa-miR-7-1-3p;hsa-miR-30b-5p;hsa-let-7g-5p;hsa-miR-30a-5p;hsa-let-7a-5p;hsa-miR-152-3p;hsa-miR-146b-5p;hsa-let-7f-2-3p;hsa-let-7e-5p;hsa-miR-21-5p;hsa-miR-486-3p;hsa-miR-223-5p;hsa-miR-29b-3p;hsa-miR-330-5p;hsa-miR-222-3p;hsa-miR-335-3p;hsa-miR-126-5p;hsa-miR-22-5p;hsa-miR-30d-5p;hsa-miR-424-3p;hsa-miR-423-3p;hsa-let-7i-5p;hsa-miR-148a-3…	Over represented	35.7633	49
Pathways miRWalk	PPAR_SIGNALING_PATHWAY_KEGG	0.284076	0.00144937	0.000804748	hsa-miR-15b-3p;hsa-miR-142-5p;hsa-miR-181a-3p;hsa-miR-28-5p;hsa-let-7f-5p;hsa-miR-30d-3p;hsa-miR-30b-5p;hsa-let-7g-5p;hsa-miR-30a-5p;hsa-let-7a-5p;hsa-let-7f-2-3p;hsa-let-7e-5p;hsa-miR-21-5p;hsa-miR-223-5p;hsa-miR-29b-3p;hsa-miR-222-3p;hsa-miR-335-3p;hsa-miR-22-5p;hsa-miR-30d-5p;hsa-miR-424-3p;hsa-let-7i-5p;hsa-miR-15a-5p;hsa-miR-223-3p;hsa-miR-106b-5p;hsa-let-7a-3p;hsa-miR-143-3p;hsa-miR-941;hsa…	Over represented	26.1149	39
Pathways miRWalk	EPONFKB_PATHWAY_Biocarta	0.292372	0.00148412	0.000828249	hsa-miR-15b-3p;hsa-miR-215-5p;hsa-miR-181a-3p;hsa-miR-28-5p;hsa-let-7f-5p;hsa-miR-7-1-3p;hsa-miR-30b-5p;hsa-let-7g-5p;hsa-miR-30a-5p;hsa-let-7a-5p;hsa-miR-144-5p;hsa-miR-146b-5p;hsa-let-7f-2-3p;hsa-miR-190a-5p;hsa-let-7e-5p;hsa-miR-21-5p;hsa-miR-144-3p;hsa-miR-223-5p;hsa-miR-222-3p;hsa-miR-126-5p;hsa-miR-22-5p;hsa-miR-424-3p;hsa-miR-423-3p;hsa-let-7i-5p;hsa-miR-15a-5p;hsa-miR-223-3p;hsa-miR-182-5…	Over represented	33.8336	47
Pathways miRWalk	GLYCOLYSIS_AND_GLUCONEOGENESIS_KEGG	0.300693	0.00151298	0.000851822	hsa-miR-181a-3p;hsa-let-7f-5p;hsa-miR-30d-3p;hsa-miR-30b-5p;hsa-let-7g-5p;hsa-miR-30a-5p;hsa-let-7a-5p;hsa-let-7f-2-3p;hsa-let-7e-5p;hsa-miR-21-5p;hsa-miR-532-3p;hsa-miR-222-3p;hsa-miR-30d-5p;hsa-let-7i-5p;hsa-let-7a-3p;hsa-let-7i-3p;hsa-miR-30e-5p;hsa-miR-150-3p;hsa-miR-132-3p;hsa-let-7c-5p;	Over represented	10.163	20
Pathways miRWalk	RACCYCD_PATHWAY_Biocarta	0.301083	0.00151298	0.000852927	hsa-miR-15b-3p;hsa-miR-142-5p;hsa-miR-101-3p;hsa-miR-215-5p;hsa-miR-181a-3p;hsa-miR-28-5p;hsa-let-7f-5p;hsa-miR-30d-3p;hsa-miR-7-1-3p;hsa-miR-30b-5p;hsa-let-7g-5p;hsa-miR-30a-5p;hsa-let-7a-5p;hsa-miR-144-5p;hsa-miR-146b-5p;hsa-let-7f-2-3p;hsa-let-7e-5p;hsa-miR-21-5p;hsa-miR-144-3p;hsa-miR-486-3p;hsa-miR-223-5p;hsa-miR-29b-3p;hsa-miR-330-5p;hsa-miR-222-3p;hsa-miR-335-3p;hsa-miR-126-5p;hsa-miR-22-5…	Over represented	46.5695	59
Pathways miRWalk	IGF1_PATHWAY_Biocarta	0.303961	0.0015198	0.000861078	hsa-miR-15b-3p;hsa-miR-101-3p;hsa-let-7f-5p;hsa-miR-30d-3p;hsa-miR-7-1-3p;hsa-miR-30b-5p;hsa-let-7g-5p;hsa-miR-30a-5p;hsa-let-7a-5p;hsa-miR-144-5p;hsa-miR-152-3p;hsa-miR-146b-5p;hsa-let-7f-2-3p;hsa-let-7e-5p;hsa-miR-21-5p;hsa-miR-486-3p;hsa-miR-223-5p;hsa-miR-29b-3p;hsa-miR-222-3p;hsa-miR-335-3p;hsa-miR-126-5p;hsa-miR-22-5p;hsa-miR-30d-5p;hsa-miR-424-3p;hsa-miR-423-3p;hsa-let-7i-5p;hsa-miR-15a-5p…	Over represented	31.9039	45
Pathways miRWalk	CXCR4_PATHWAY_Biocarta	0.310842	0.00154648	0.000880573	hsa-miR-15b-3p;hsa-miR-101-3p;hsa-let-7f-5p;hsa-miR-30b-5p;hsa-let-7g-5p;hsa-let-7a-5p;hsa-miR-152-3p;hsa-miR-146b-5p;hsa-let-7f-2-3p;hsa-let-7e-5p;hsa-miR-21-5p;hsa-miR-486-3p;hsa-miR-223-5p;hsa-miR-29b-3p;hsa-miR-222-3p;hsa-miR-335-3p;hsa-miR-126-5p;hsa-miR-22-5p;hsa-miR-424-3p;hsa-let-7i-5p;hsa-miR-148a-3p;hsa-miR-15a-5p;hsa-miR-223-3p;hsa-miR-182-5p;hsa-miR-106b-5p;hsa-miR-7-5p;hsa-miR-342-3p…	Over represented	27.1441	40
Pathways miRWalk	IL7_PATHWAY_Biocarta	0.336644	0.00166655	0.000953666	hsa-miR-15b-3p;hsa-miR-101-3p;hsa-miR-181a-3p;hsa-miR-28-5p;hsa-let-7f-5p;hsa-miR-30d-3p;hsa-miR-30b-5p;hsa-let-7g-5p;hsa-miR-30a-5p;hsa-let-7a-5p;hsa-miR-146b-5p;hsa-let-7f-2-3p;hsa-let-7e-5p;hsa-miR-21-5p;hsa-miR-486-3p;hsa-miR-223-5p;hsa-miR-29b-3p;hsa-miR-222-3p;hsa-miR-126-5p;hsa-miR-22-5p;hsa-miR-30d-5p;hsa-let-7i-5p;hsa-miR-148a-3p;hsa-miR-15a-5p;hsa-miR-223-3p;hsa-miR-182-5p;hsa-miR-106b-…	Over represented	28.1732	41
Pathways miRWalk	DEATH_PATHWAY_Biocarta	0.343264	0.00169095	0.000972418	hsa-miR-15b-3p;hsa-miR-181a-3p;hsa-let-7f-5p;hsa-miR-30d-3p;hsa-miR-30b-5p;hsa-let-7g-5p;hsa-miR-30a-5p;hsa-let-7a-5p;hsa-miR-144-5p;hsa-miR-146b-5p;hsa-let-7f-2-3p;hsa-let-7e-5p;hsa-miR-21-5p;hsa-miR-144-3p;hsa-miR-223-5p;hsa-miR-29b-3p;hsa-miR-222-3p;hsa-miR-126-5p;hsa-miR-22-5p;hsa-miR-30d-5p;hsa-miR-424-3p;hsa-let-7i-5p;hsa-miR-148a-3p;hsa-miR-15a-5p;hsa-miR-223-3p;hsa-miR-182-5p;hsa-miR-106b…	Over represented	30.1029	43
Pathways miRWalk	UBIQUITIN_MEDIATED_PROTEOLYSIS_KEGG	0.354405	0.00173728	0.00100398	hsa-miR-15b-3p;hsa-let-7f-5p;hsa-let-7g-5p;hsa-let-7a-5p;hsa-miR-152-3p;hsa-let-7f-2-3p;hsa-let-7e-5p;hsa-miR-21-5p;hsa-miR-223-5p;hsa-miR-29b-3p;hsa-miR-222-3p;hsa-miR-424-3p;hsa-let-7i-5p;hsa-miR-15a-5p;hsa-miR-223-3p;hsa-miR-182-5p;hsa-miR-106b-5p;hsa-let-7a-3p;hsa-miR-26b-3p;hsa-miR-192-5p;hsa-let-7i-3p;hsa-miR-10a-5p;hsa-miR-451a;hsa-let-7c-5p;	Over represented	13.3791	24
Pathways miRWalk	DORSO_VENTRAL_AXIS_FORMATION_KEGG	0.379203	0.00184977	0.00107423	hsa-miR-15b-3p;hsa-miR-181a-3p;hsa-let-7f-5p;hsa-miR-30d-3p;hsa-miR-7-1-3p;hsa-miR-30b-5p;hsa-let-7g-5p;hsa-miR-30a-5p;hsa-let-7a-5p;hsa-miR-144-5p;hsa-miR-152-3p;hsa-miR-146b-5p;hsa-let-7f-2-3p;hsa-miR-190a-5p;hsa-let-7e-5p;hsa-miR-21-5p;hsa-miR-144-3p;hsa-miR-486-3p;hsa-miR-29b-3p;hsa-miR-222-3p;hsa-miR-335-3p;hsa-miR-126-5p;hsa-miR-22-5p;hsa-miR-30d-5p;hsa-miR-424-3p;hsa-miR-423-3p;hsa-let-7i-…	Over represented	38.2075	51
Pathways miRWalk	CTLA4_PATHWAY_Biocarta	0.386835	0.00187784	0.00109585	hsa-miR-15b-3p;hsa-miR-101-3p;hsa-let-7f-5p;hsa-let-7g-5p;hsa-let-7a-5p;hsa-let-7f-2-3p;hsa-let-7e-5p;hsa-miR-21-5p;hsa-miR-486-3p;hsa-miR-223-5p;hsa-miR-29b-3p;hsa-miR-126-5p;hsa-miR-22-5p;hsa-let-7i-5p;hsa-miR-15a-5p;hsa-miR-223-3p;hsa-miR-182-5p;hsa-miR-106b-5p;hsa-miR-7-5p;hsa-let-7a-3p;hsa-miR-143-3p;hsa-miR-192-5p;hsa-let-7i-3p;hsa-miR-451a;hsa-miR-146a-5p;hsa-miR-132-3p;hsa-let-7c-5p;hsa-m…	Over represented	16.7238	28
Pathways miRWalk	CELL_CYCLE_KEGG	0.393701	0.00190194	0.0011153	hsa-miR-15b-3p;hsa-miR-142-5p;hsa-miR-101-3p;hsa-miR-215-5p;hsa-miR-181a-3p;hsa-miR-28-5p;hsa-let-7f-5p;hsa-miR-30d-3p;hsa-miR-425-5p;hsa-miR-7-1-3p;hsa-miR-30b-5p;hsa-let-7g-5p;hsa-miR-30a-5p;hsa-let-7a-5p;hsa-miR-144-5p;hsa-miR-152-3p;hsa-miR-146b-5p;hsa-let-7f-2-3p;hsa-let-7e-5p;hsa-miR-21-5p;hsa-miR-144-3p;hsa-miR-486-3p;hsa-miR-223-5p;hsa-miR-29b-3p;hsa-miR-532-3p;hsa-miR-330-5p;hsa-miR-222-…	Over represented	52.7444	64
Pathways miRWalk	SHH_PATHWAY_Biocarta	0.398124	0.00191406	0.00112783	hsa-miR-15b-3p;hsa-miR-660-5p;hsa-miR-181a-3p;hsa-let-7f-5p;hsa-miR-30d-3p;hsa-miR-30b-5p;hsa-let-7g-5p;hsa-miR-30a-5p;hsa-let-7a-5p;hsa-let-7f-2-3p;hsa-let-7e-5p;hsa-miR-21-5p;hsa-miR-29b-3p;hsa-miR-126-5p;hsa-miR-30d-5p;hsa-let-7i-5p;hsa-miR-15a-5p;hsa-let-7a-3p;hsa-miR-26b-3p;hsa-let-7i-3p;hsa-miR-30e-5p;hsa-miR-25-5p;hsa-miR-150-3p;hsa-miR-32-5p;hsa-let-7c-5p;	Over represented	14.2796	25
Pathways miRWalk	GLYCEROPHOSPHOLIPID_METABOLISM_KEGG	0.410091	0.00196216	0.00116173	hsa-miR-15b-3p;hsa-miR-30d-3p;hsa-miR-30b-5p;hsa-miR-30a-5p;hsa-let-7a-5p;hsa-let-7e-5p;hsa-miR-21-5p;hsa-miR-223-5p;hsa-miR-126-5p;hsa-miR-30d-5p;hsa-miR-15a-5p;hsa-miR-223-3p;hsa-miR-30e-5p;hsa-miR-10a-5p;hsa-miR-146a-5p;hsa-miR-142-3p;	Over represented	7.46141	16
Pathways miRWalk	AMYOTROPHIC_LATERAL_SCLEROSIS_KEGG	0.41965	0.00199833	0.00118881	hsa-miR-15b-3p;hsa-miR-215-5p;hsa-miR-181a-3p;hsa-miR-28-5p;hsa-let-7f-5p;hsa-miR-30d-3p;hsa-miR-30b-5p;hsa-let-7g-5p;hsa-miR-30a-5p;hsa-let-7a-5p;hsa-miR-152-3p;hsa-miR-146b-5p;hsa-let-7f-2-3p;hsa-let-7e-5p;hsa-miR-21-5p;hsa-miR-223-5p;hsa-miR-29b-3p;hsa-miR-222-3p;hsa-miR-335-3p;hsa-miR-126-5p;hsa-miR-22-5p;hsa-miR-30d-5p;hsa-miR-423-3p;hsa-let-7i-5p;hsa-miR-148a-3p;hsa-miR-15a-5p;hsa-miR-223-3…	Over represented	36.2779	49
Pathways miRWalk	ARGININE_AND_PROLINE_METABOLISM_KEGG	0.43024	0.00203905	0.00121881	hsa-miR-142-5p;hsa-miR-30d-3p;hsa-miR-30b-5p;hsa-let-7g-5p;hsa-miR-30a-5p;hsa-let-7a-5p;hsa-miR-21-5p;hsa-miR-223-5p;hsa-miR-29b-3p;hsa-miR-222-3p;hsa-miR-126-5p;hsa-miR-30d-5p;hsa-miR-424-3p;hsa-miR-223-3p;hsa-miR-143-3p;hsa-miR-26b-3p;hsa-miR-192-5p;hsa-miR-30e-5p;hsa-miR-98-5p;hsa-miR-146a-5p;	Over represented	10.4202	20
Pathways miRWalk	PTC1_PATHWAY_Biocarta	0.433205	0.00204342	0.00122721	hsa-miR-15b-3p;hsa-let-7f-5p;hsa-miR-30d-3p;hsa-miR-30b-5p;hsa-let-7g-5p;hsa-miR-30a-5p;hsa-let-7a-5p;hsa-let-7f-2-3p;hsa-let-7e-5p;hsa-miR-21-5p;hsa-miR-29b-3p;hsa-miR-222-3p;hsa-miR-22-5p;hsa-miR-30d-5p;hsa-miR-424-3p;hsa-let-7i-5p;hsa-miR-15a-5p;hsa-let-7a-3p;hsa-let-7i-3p;hsa-miR-30e-5p;hsa-miR-150-3p;hsa-let-7c-5p;	Over represented	11.964	22
Pathways miRWalk	SKP2E2F_PATHWAY_Biocarta	0.45022	0.00211371	0.00127541	hsa-miR-15b-3p;hsa-let-7f-5p;hsa-let-7g-5p;hsa-let-7a-5p;hsa-miR-144-5p;hsa-let-7f-2-3p;hsa-let-7e-5p;hsa-miR-21-5p;hsa-miR-144-3p;hsa-miR-223-5p;hsa-miR-29b-3p;hsa-miR-330-5p;hsa-miR-222-3p;hsa-miR-335-3p;hsa-miR-424-3p;hsa-miR-423-3p;hsa-let-7i-5p;hsa-miR-15a-5p;hsa-miR-223-3p;hsa-miR-18b-3p;hsa-miR-106b-5p;hsa-miR-7-5p;hsa-let-7a-3p;hsa-let-7i-3p;hsa-miR-98-5p;hsa-miR-25-5p;hsa-miR-150-3p;hsa-…	Over represented	19.4254	31
Pathways miRWalk	APOPTOSIS_KEGG	0.459257	0.00214606	0.00130101	hsa-miR-15b-3p;hsa-miR-142-5p;hsa-miR-101-3p;hsa-miR-215-5p;hsa-miR-181a-3p;hsa-miR-28-5p;hsa-let-7f-5p;hsa-miR-30d-3p;hsa-miR-7-1-3p;hsa-miR-30b-5p;hsa-let-7g-5p;hsa-miR-30a-5p;hsa-let-7a-5p;hsa-miR-144-5p;hsa-miR-152-3p;hsa-miR-146b-5p;hsa-let-7f-2-3p;hsa-let-7e-5p;hsa-miR-21-5p;hsa-miR-144-3p;hsa-miR-486-3p;hsa-miR-223-5p;hsa-miR-29b-3p;hsa-miR-330-5p;hsa-miR-222-3p;hsa-miR-335-3p;hsa-miR-126-…	Over represented	47.084	59
Pathways miRWalk	PPARA_PATHWAY_Biocarta	0.473638	0.00220297	0.00134175	hsa-miR-15b-3p;hsa-miR-142-5p;hsa-miR-101-3p;hsa-miR-181a-3p;hsa-miR-28-5p;hsa-let-7f-5p;hsa-miR-30d-3p;hsa-miR-7-1-3p;hsa-miR-30b-5p;hsa-let-7g-5p;hsa-miR-30a-5p;hsa-let-7a-5p;hsa-miR-144-5p;hsa-miR-152-3p;hsa-miR-146b-5p;hsa-let-7f-2-3p;hsa-let-7e-5p;hsa-miR-21-5p;hsa-miR-144-3p;hsa-miR-486-3p;hsa-miR-223-5p;hsa-miR-29b-3p;hsa-miR-222-3p;hsa-miR-335-3p;hsa-miR-126-5p;hsa-miR-22-5p;hsa-miR-30d-5…	Over represented	42.7101	55
Pathways miRWalk	TOLL_LIKE_RECEPTOR_SIGNALING_PATHWAY_KEGG	0.47589	0.00220319	0.00134813	hsa-miR-15b-3p;hsa-miR-142-5p;hsa-miR-101-3p;hsa-miR-181a-3p;hsa-miR-28-5p;hsa-let-7f-5p;hsa-miR-30d-3p;hsa-miR-7-1-3p;hsa-miR-30b-5p;hsa-let-7g-5p;hsa-miR-30a-5p;hsa-let-7a-5p;hsa-miR-144-5p;hsa-miR-152-3p;hsa-miR-146b-5p;hsa-let-7f-2-3p;hsa-let-7e-5p;hsa-miR-21-5p;hsa-miR-144-3p;hsa-miR-486-3p;hsa-miR-223-5p;hsa-miR-29b-3p;hsa-miR-330-5p;hsa-miR-222-3p;hsa-miR-335-3p;hsa-miR-126-5p;hsa-miR-22-5…	Over represented	44.8971	57
Pathways miRWalk	SRCRPTP_PATHWAY_Biocarta	0.508853	0.00234494	0.00144151	hsa-miR-15b-3p;hsa-miR-101-3p;hsa-let-7f-5p;hsa-let-7g-5p;hsa-let-7a-5p;hsa-let-7f-2-3p;hsa-let-7e-5p;hsa-miR-21-5p;hsa-miR-222-3p;hsa-miR-126-5p;hsa-miR-22-5p;hsa-miR-424-3p;hsa-let-7i-5p;hsa-miR-15a-5p;hsa-let-7a-3p;hsa-miR-143-3p;hsa-let-7i-3p;hsa-miR-10b-5p;hsa-miR-98-5p;hsa-miR-150-3p;hsa-let-7c-5p;hsa-miR-142-3p;	Over represented	12.0926	22
Pathways miRWalk	KERATINOCYTE_PATHWAY_Biocarta	0.524802	0.00240735	0.00148669	hsa-miR-15b-3p;hsa-miR-142-5p;hsa-miR-101-3p;hsa-miR-181a-3p;hsa-miR-28-5p;hsa-let-7f-5p;hsa-miR-30d-3p;hsa-miR-7-1-3p;hsa-miR-30b-5p;hsa-let-7g-5p;hsa-miR-30a-5p;hsa-let-7a-5p;hsa-miR-144-5p;hsa-miR-152-3p;hsa-miR-146b-5p;hsa-let-7f-2-3p;hsa-let-7e-5p;hsa-miR-21-5p;hsa-miR-144-3p;hsa-miR-223-5p;hsa-miR-29b-3p;hsa-miR-222-3p;hsa-miR-335-3p;hsa-miR-126-5p;hsa-miR-22-5p;hsa-miR-30d-5p;hsa-miR-424-3…	Over represented	42.8388	55
Pathways miRWalk	GLEEVEC_PATHWAY_Biocarta	0.527354	0.00240801	0.00149392	hsa-miR-15b-3p;hsa-miR-142-5p;hsa-miR-101-3p;hsa-miR-181a-3p;hsa-miR-28-5p;hsa-let-7f-5p;hsa-miR-30d-3p;hsa-miR-7-1-3p;hsa-miR-30b-5p;hsa-let-7g-5p;hsa-miR-30a-5p;hsa-let-7a-5p;hsa-miR-144-5p;hsa-miR-152-3p;hsa-miR-146b-5p;hsa-let-7f-2-3p;hsa-miR-190a-5p;hsa-let-7e-5p;hsa-miR-21-5p;hsa-miR-144-3p;hsa-miR-486-3p;hsa-miR-223-5p;hsa-miR-29b-3p;hsa-miR-330-5p;hsa-miR-222-3p;hsa-miR-335-3p;hsa-miR-126…	Over represented	45.0257	57
Pathways miRWalk	NOTCH_SIGNALING_PATHWAY_KEGG	0.534647	0.00243021	0.00151458	hsa-miR-15b-3p;hsa-miR-101-3p;hsa-let-7f-5p;hsa-miR-30d-3p;hsa-miR-30b-5p;hsa-let-7g-5p;hsa-miR-30a-5p;hsa-let-7a-5p;hsa-miR-152-3p;hsa-miR-146b-5p;hsa-let-7f-2-3p;hsa-miR-190a-5p;hsa-let-7e-5p;hsa-miR-21-5p;hsa-miR-29b-3p;hsa-miR-222-3p;hsa-miR-126-5p;hsa-miR-30d-5p;hsa-let-7i-5p;hsa-miR-148a-3p;hsa-miR-182-5p;hsa-miR-7-5p;hsa-miR-148b-3p;hsa-let-7a-3p;hsa-miR-26b-3p;hsa-let-7i-3p;hsa-miR-30e-5p…	Over represented	21.3551	33
Pathways miRWalk	T_CELL_RECEPTOR_SIGNALING_PATHWAY_KEGG	0.548368	0.0024813	0.00155345	hsa-miR-15b-3p;hsa-miR-142-5p;hsa-miR-101-3p;hsa-miR-215-5p;hsa-miR-181a-3p;hsa-miR-28-5p;hsa-let-7f-5p;hsa-miR-30d-3p;hsa-miR-7-1-3p;hsa-miR-30b-5p;hsa-let-7g-5p;hsa-miR-30a-5p;hsa-let-7a-5p;hsa-miR-144-5p;hsa-miR-152-3p;hsa-miR-146b-5p;hsa-let-7f-2-3p;hsa-let-7e-5p;hsa-miR-21-5p;hsa-miR-144-3p;hsa-miR-486-3p;hsa-miR-223-5p;hsa-miR-29b-3p;hsa-miR-330-5p;hsa-miR-222-3p;hsa-miR-335-3p;hsa-miR-126-…	Over represented	46.1835	58
Pathways miRWalk	BAD_PATHWAY_Biocarta	0.573643	0.00258398	0.00162505	hsa-miR-15b-3p;hsa-miR-101-3p;hsa-miR-181a-3p;hsa-let-7f-5p;hsa-miR-30d-3p;hsa-miR-7-1-3p;hsa-miR-30b-5p;hsa-let-7g-5p;hsa-miR-30a-5p;hsa-let-7a-5p;hsa-miR-152-3p;hsa-miR-146b-5p;hsa-let-7f-2-3p;hsa-let-7e-5p;hsa-miR-21-5p;hsa-miR-486-3p;hsa-miR-223-5p;hsa-miR-29b-3p;hsa-miR-330-5p;hsa-miR-222-3p;hsa-miR-335-3p;hsa-miR-126-5p;hsa-miR-22-5p;hsa-miR-30d-5p;hsa-miR-424-3p;hsa-miR-423-3p;hsa-let-7i-5…	Over represented	36.6638	49
Pathways miRWalk	CDC42RAC_PATHWAY_Biocarta	0.612391	0.00274615	0.00173482	hsa-miR-15b-3p;hsa-miR-101-3p;hsa-let-7f-5p;hsa-miR-7-1-3p;hsa-let-7g-5p;hsa-let-7a-5p;hsa-let-7f-2-3p;hsa-let-7e-5p;hsa-miR-21-5p;hsa-miR-486-3p;hsa-miR-223-5p;hsa-miR-29b-3p;hsa-miR-330-5p;hsa-miR-222-3p;hsa-miR-126-5p;hsa-miR-22-5p;hsa-let-7i-5p;hsa-miR-223-3p;hsa-miR-182-5p;hsa-miR-106b-5p;hsa-miR-7-5p;hsa-let-7a-3p;hsa-miR-143-3p;hsa-miR-192-5p;hsa-let-7i-3p;hsa-miR-451a;hsa-miR-150-3p;hsa-m…	Over represented	18.0103	29
Pathways miRWalk	BASAL_TRANSCRIPTION_FACTORS_KEGG	0.617598	0.00275713	0.00174957	hsa-miR-15b-3p;hsa-miR-30d-3p;hsa-miR-30b-5p;hsa-miR-30a-5p;hsa-miR-222-3p;hsa-miR-335-3p;hsa-miR-30d-5p;hsa-miR-424-3p;hsa-miR-15a-5p;hsa-miR-106b-5p;hsa-miR-26b-3p;hsa-miR-30e-5p;hsa-miR-10b-5p;hsa-miR-25-5p;hsa-miR-451a;hsa-miR-93-3p;	Over represented	7.7187	16
Pathways miRWalk	FRUCTOSE_AND_MANNOSE_METABOLISM_KEGG	0.634405	0.00279904	0.00179718	hsa-let-7f-5p;hsa-let-7g-5p;hsa-let-7a-5p;hsa-let-7f-2-3p;hsa-let-7e-5p;hsa-let-7i-5p;hsa-let-7a-3p;hsa-let-7i-3p;hsa-miR-146a-5p;hsa-let-7c-5p;	Over represented	3.7307	10
Pathways miRWalk	CARDIACEGF_PATHWAY_Biocarta	0.635382	0.00279904	0.00179995	hsa-miR-15b-3p;hsa-miR-101-3p;hsa-let-7f-5p;hsa-miR-30d-3p;hsa-miR-7-1-3p;hsa-miR-30b-5p;hsa-let-7g-5p;hsa-miR-30a-5p;hsa-let-7a-5p;hsa-miR-144-5p;hsa-miR-146b-5p;hsa-let-7f-2-3p;hsa-let-7e-5p;hsa-miR-21-5p;hsa-miR-144-3p;hsa-miR-223-5p;hsa-miR-29b-3p;hsa-miR-330-5p;hsa-miR-222-3p;hsa-miR-126-5p;hsa-miR-22-5p;hsa-miR-30d-5p;hsa-miR-424-3p;hsa-miR-423-3p;hsa-let-7i-5p;hsa-miR-148a-3p;hsa-miR-15a-5…	Over represented	36.7925	49
Pathways miRWalk	P38MAPK_PATHWAY_Biocarta	0.635382	0.00279904	0.00179995	hsa-miR-15b-3p;hsa-miR-142-5p;hsa-miR-101-3p;hsa-miR-181a-3p;hsa-miR-28-5p;hsa-let-7f-5p;hsa-miR-30d-3p;hsa-miR-30b-5p;hsa-let-7g-5p;hsa-miR-30a-5p;hsa-let-7a-5p;hsa-miR-144-5p;hsa-miR-146b-5p;hsa-let-7f-2-3p;hsa-let-7e-5p;hsa-miR-21-5p;hsa-miR-144-3p;hsa-miR-223-5p;hsa-miR-29b-3p;hsa-miR-330-5p;hsa-miR-222-3p;hsa-miR-126-5p;hsa-miR-22-5p;hsa-miR-30d-5p;hsa-miR-424-3p;hsa-let-7i-5p;hsa-miR-148a-3…	Over represented	36.7925	49
Pathways miRWalk	BLYMPHOCYTE_PATHWAY_Biocarta	0.644938	0.00282868	0.00182702	hsa-miR-21-5p;hsa-miR-223-5p;hsa-miR-29b-3p;hsa-miR-222-3p;hsa-miR-126-5p;hsa-miR-424-3p;hsa-let-7i-5p;hsa-miR-148a-3p;hsa-miR-15a-5p;hsa-miR-223-3p;hsa-let-7i-3p;hsa-miR-98-5p;hsa-miR-146a-5p;	Over represented	5.66038	13
Pathways miRWalk	RANKL_PATHWAY_Biocarta	0.656919	0.00286864	0.00186096	hsa-miR-15b-3p;hsa-miR-101-3p;hsa-let-7f-5p;hsa-miR-30b-5p;hsa-let-7g-5p;hsa-let-7a-5p;hsa-miR-152-3p;hsa-miR-146b-5p;hsa-let-7f-2-3p;hsa-let-7e-5p;hsa-miR-21-5p;hsa-miR-223-5p;hsa-miR-126-5p;hsa-miR-22-5p;hsa-miR-424-3p;hsa-let-7i-5p;hsa-miR-15a-5p;hsa-miR-223-3p;hsa-miR-182-5p;hsa-miR-342-3p;hsa-let-7a-3p;hsa-miR-143-3p;hsa-miR-26b-3p;hsa-let-7i-3p;hsa-miR-10b-5p;hsa-miR-10a-5p;hsa-miR-150-3p;h…	Over represented	19.8113	31
Pathways miRWalk	SARS_PATHWAY_Biocarta	0.692346	0.0030102	0.00196132	hsa-miR-15b-3p;hsa-let-7f-5p;hsa-miR-30d-3p;hsa-miR-30b-5p;hsa-let-7g-5p;hsa-miR-30a-5p;hsa-let-7a-5p;hsa-let-7f-2-3p;hsa-let-7e-5p;hsa-miR-30d-5p;hsa-let-7i-5p;hsa-miR-15a-5p;hsa-miR-106b-5p;hsa-let-7a-3p;hsa-miR-26b-3p;hsa-let-7i-3p;hsa-miR-30e-5p;hsa-let-7c-5p;	Over represented	9.26244	18
Pathways miRWalk	MITOCHONDRIA_PATHWAY_Biocarta	0.727413	0.00314897	0.00206066	hsa-miR-15b-3p;hsa-miR-181a-3p;hsa-let-7f-5p;hsa-miR-30d-3p;hsa-miR-30b-5p;hsa-let-7g-5p;hsa-miR-30a-5p;hsa-let-7a-5p;hsa-miR-146b-5p;hsa-let-7f-2-3p;hsa-let-7e-5p;hsa-miR-21-5p;hsa-miR-223-5p;hsa-miR-29b-3p;hsa-miR-222-3p;hsa-miR-126-5p;hsa-miR-22-5p;hsa-miR-30d-5p;hsa-let-7i-5p;hsa-miR-148a-3p;hsa-miR-15a-5p;hsa-miR-223-3p;hsa-miR-182-5p;hsa-miR-106b-5p;hsa-miR-7-5p;hsa-miR-342-3p;hsa-let-7a-3p…	Over represented	26.2436	38
Pathways miRWalk	JAK_STAT_SIGNALING_PATHWAY_KEGG	0.764174	0.00329386	0.0021648	hsa-miR-15b-3p;hsa-miR-142-5p;hsa-miR-101-3p;hsa-miR-181a-3p;hsa-miR-28-5p;hsa-let-7f-5p;hsa-miR-30d-3p;hsa-miR-7-1-3p;hsa-miR-30b-5p;hsa-let-7g-5p;hsa-miR-30a-5p;hsa-let-7a-5p;hsa-miR-144-5p;hsa-miR-152-3p;hsa-miR-146b-5p;hsa-let-7f-2-3p;hsa-miR-190a-5p;hsa-let-7e-5p;hsa-miR-21-5p;hsa-miR-144-3p;hsa-miR-486-3p;hsa-miR-223-5p;hsa-miR-29b-3p;hsa-miR-330-5p;hsa-miR-222-3p;hsa-miR-335-3p;hsa-miR-126…	Over represented	47.7273	59
Pathways miRWalk	RARRXR_PATHWAY_Biocarta	0.982004	0.00421235	0.00278188	hsa-let-7f-5p;hsa-let-7g-5p;hsa-let-7a-5p;hsa-miR-152-3p;hsa-miR-146b-5p;hsa-let-7f-2-3p;hsa-let-7e-5p;hsa-miR-21-5p;hsa-miR-29b-3p;hsa-miR-222-3p;hsa-miR-126-5p;hsa-miR-424-3p;hsa-let-7i-5p;hsa-miR-15a-5p;hsa-let-7a-3p;hsa-let-7i-3p;hsa-miR-98-5p;hsa-miR-25-5p;hsa-miR-146a-5p;hsa-let-7c-5p;	Over represented	11.0635	20
Pathways miRWalk	IL2RB_PATHWAY_Biocarta	0.985689	0.00421235	0.00279232	hsa-miR-15b-3p;hsa-miR-101-3p;hsa-miR-181a-3p;hsa-miR-28-5p;hsa-let-7f-5p;hsa-miR-30d-3p;hsa-miR-7-1-3p;hsa-miR-30b-5p;hsa-let-7g-5p;hsa-miR-30a-5p;hsa-let-7a-5p;hsa-miR-144-5p;hsa-miR-146b-5p;hsa-let-7f-2-3p;hsa-let-7e-5p;hsa-miR-21-5p;hsa-miR-144-3p;hsa-miR-486-3p;hsa-miR-223-5p;hsa-miR-29b-3p;hsa-miR-330-5p;hsa-miR-222-3p;hsa-miR-335-3p;hsa-miR-126-5p;hsa-miR-22-5p;hsa-miR-30d-5p;hsa-miR-424-3…	Over represented	42.5815	54
Pathways miRWalk	MELANOGENESIS_KEGG	1	0.00438199	0.00291719	hsa-miR-15b-3p;hsa-miR-101-3p;hsa-miR-28-5p;hsa-let-7f-5p;hsa-miR-30d-3p;hsa-miR-30b-5p;hsa-let-7g-5p;hsa-miR-30a-5p;hsa-let-7a-5p;hsa-miR-144-5p;hsa-miR-152-3p;hsa-miR-146b-5p;hsa-let-7f-2-3p;hsa-let-7e-5p;hsa-miR-21-5p;hsa-miR-144-3p;hsa-miR-486-3p;hsa-miR-223-5p;hsa-miR-29b-3p;hsa-miR-222-3p;hsa-miR-335-3p;hsa-miR-126-5p;hsa-miR-22-5p;hsa-miR-30d-5p;hsa-miR-484;hsa-miR-424-3p;hsa-let-7i-5p;hsa…	Over represented	40.5232	52
Pathways miRWalk	ATRAZINE_DEGRADATION_KEGG	1	0.00443999	0.00296838	hsa-miR-142-5p;hsa-miR-28-5p;hsa-let-7a-5p;hsa-miR-22-5p;hsa-miR-10b-5p;hsa-miR-25-5p;hsa-miR-142-3p;	Over represented	2.18696	7
Pathways miRWalk	HEDGEHOG_SIGNALING_PATHWAY_KEGG	1	0.00454837	0.00305372	hsa-miR-15b-3p;hsa-miR-660-5p;hsa-miR-101-3p;hsa-miR-181a-3p;hsa-let-7f-5p;hsa-miR-30d-3p;hsa-miR-30b-5p;hsa-let-7g-5p;hsa-miR-30a-5p;hsa-let-7a-5p;hsa-miR-146b-5p;hsa-let-7f-2-3p;hsa-let-7e-5p;hsa-miR-21-5p;hsa-miR-29b-3p;hsa-miR-126-5p;hsa-miR-22-5p;hsa-miR-30d-5p;hsa-let-7i-5p;hsa-miR-15a-5p;hsa-miR-106b-5p;hsa-let-7a-3p;hsa-miR-26b-3p;hsa-miR-192-5p;hsa-let-7i-3p;hsa-miR-30e-5p;hsa-miR-10b-5p…	Over represented	22.1269	33
Pathways miRWalk	G2_PATHWAY_Biocarta	1	0.004762	0.00321064	hsa-miR-15b-3p;hsa-miR-101-3p;hsa-miR-215-5p;hsa-miR-181a-3p;hsa-miR-28-5p;hsa-let-7f-5p;hsa-miR-30d-3p;hsa-miR-7-1-3p;hsa-miR-30b-5p;hsa-let-7g-5p;hsa-miR-30a-5p;hsa-let-7a-5p;hsa-miR-152-3p;hsa-miR-146b-5p;hsa-let-7f-2-3p;hsa-let-7e-5p;hsa-miR-21-5p;hsa-miR-223-5p;hsa-miR-29b-3p;hsa-miR-532-3p;hsa-miR-222-3p;hsa-miR-335-3p;hsa-miR-126-5p;hsa-miR-22-5p;hsa-miR-30d-5p;hsa-miR-424-3p;hsa-miR-423-3…	Over represented	40.6518	52
Pathways miRWalk	THYROID_CANCER_KEGG	1	0.00486684	0.00329511	hsa-miR-15b-3p;hsa-miR-142-5p;hsa-miR-215-5p;hsa-miR-28-5p;hsa-let-7f-5p;hsa-miR-30d-3p;hsa-miR-30b-5p;hsa-let-7g-5p;hsa-miR-30a-5p;hsa-let-7a-5p;hsa-miR-144-5p;hsa-miR-152-3p;hsa-miR-146b-5p;hsa-let-7f-2-3p;hsa-let-7e-5p;hsa-miR-21-5p;hsa-miR-144-3p;hsa-miR-486-3p;hsa-miR-223-5p;hsa-miR-29b-3p;hsa-miR-222-3p;hsa-miR-335-3p;hsa-miR-126-5p;hsa-miR-22-5p;hsa-miR-30d-5p;hsa-miR-424-3p;hsa-miR-423-3p…	Over represented	46.0549	57
Pathways miRWalk	P53_SIGNALING_PATHWAY_KEGG	1	0.00529815	0.00360214	hsa-miR-15b-3p;hsa-miR-142-5p;hsa-miR-101-3p;hsa-miR-215-5p;hsa-miR-181a-3p;hsa-miR-28-5p;hsa-let-7f-5p;hsa-miR-30d-3p;hsa-miR-7-1-3p;hsa-miR-30b-5p;hsa-let-7g-5p;hsa-miR-30a-5p;hsa-let-7a-5p;hsa-miR-144-5p;hsa-miR-152-3p;hsa-miR-146b-5p;hsa-let-7f-2-3p;hsa-let-7e-5p;hsa-miR-21-5p;hsa-miR-144-3p;hsa-miR-486-3p;hsa-miR-223-5p;hsa-miR-29b-3p;hsa-miR-222-3p;hsa-miR-335-3p;hsa-miR-126-5p;hsa-miR-22-5…	Over represented	49.5283	60
Pathways miRWalk	PANCREATIC_CANCER_KEGG	1	0.00544188	0.00371528	hsa-miR-15b-3p;hsa-miR-142-5p;hsa-miR-101-3p;hsa-miR-215-5p;hsa-miR-181a-3p;hsa-miR-28-5p;hsa-let-7f-5p;hsa-miR-30d-3p;hsa-miR-425-5p;hsa-miR-7-1-3p;hsa-miR-30b-5p;hsa-let-7g-5p;hsa-miR-30a-5p;hsa-let-7a-5p;hsa-miR-144-5p;hsa-miR-152-3p;hsa-miR-146b-5p;hsa-let-7f-2-3p;hsa-miR-190a-5p;hsa-let-7e-5p;hsa-miR-21-5p;hsa-miR-144-3p;hsa-miR-486-3p;hsa-miR-223-5p;hsa-miR-29b-3p;hsa-miR-330-5p;hsa-miR-222…	Over represented	55.446	65
Pathways miRWalk	BUTANOATE_METABOLISM_KEGG	1	0.00558134	0.00385153	hsa-let-7f-5p;hsa-let-7g-5p;hsa-let-7a-5p;hsa-let-7f-2-3p;hsa-let-7e-5p;hsa-miR-21-5p;hsa-miR-424-3p;hsa-let-7i-5p;hsa-let-7a-3p;hsa-let-7i-3p;hsa-miR-10b-5p;hsa-let-7c-5p;	Over represented	5.40309	12
Pathways miRWalk	VITCB_PATHWAY_Biocarta	1	0.00558134	0.00385153	hsa-let-7f-5p;hsa-let-7g-5p;hsa-let-7a-5p;hsa-let-7f-2-3p;hsa-let-7e-5p;hsa-miR-29b-3p;hsa-let-7i-5p;hsa-let-7a-3p;hsa-miR-26b-3p;hsa-miR-192-5p;hsa-let-7i-3p;hsa-let-7c-5p;	Over represented	5.40309	12
Pathways miRWalk	WNT_PATHWAY_Biocarta	1	0.00558134	0.00385792	hsa-miR-15b-3p;hsa-miR-142-5p;hsa-miR-181a-3p;hsa-let-7f-5p;hsa-miR-30d-3p;hsa-miR-30b-5p;hsa-let-7g-5p;hsa-miR-30a-5p;hsa-let-7a-5p;hsa-miR-144-5p;hsa-miR-152-3p;hsa-miR-146b-5p;hsa-let-7f-2-3p;hsa-let-7e-5p;hsa-miR-21-5p;hsa-miR-144-3p;hsa-miR-223-5p;hsa-miR-29b-3p;hsa-miR-222-3p;hsa-miR-126-5p;hsa-miR-22-5p;hsa-miR-30d-5p;hsa-miR-424-3p;hsa-let-7i-5p;hsa-miR-148a-3p;hsa-miR-15a-5p;hsa-miR-223-…	Over represented	35.7633	47
Pathways miRWalk	FAS_PATHWAY_Biocarta	1	0.00575789	0.00399627	hsa-miR-15b-3p;hsa-miR-101-3p;hsa-let-7f-5p;hsa-miR-30d-3p;hsa-miR-7-1-3p;hsa-miR-30b-5p;hsa-miR-30a-5p;hsa-miR-144-5p;hsa-miR-152-3p;hsa-miR-146b-5p;hsa-let-7e-5p;hsa-miR-21-5p;hsa-miR-144-3p;hsa-miR-223-5p;hsa-miR-29b-3p;hsa-miR-222-3p;hsa-miR-335-3p;hsa-miR-126-5p;hsa-miR-30d-5p;hsa-miR-424-3p;hsa-miR-423-3p;hsa-miR-15a-5p;hsa-miR-223-3p;hsa-miR-182-5p;hsa-miR-106b-5p;hsa-miR-7-5p;hsa-miR-143-…	Over represented	26.1149	37
Pathways miRWalk	RENAL_CELL_CARCINOMA_KEGG	1	0.00593915	0.0041389	hsa-miR-15b-3p;hsa-miR-101-3p;hsa-miR-215-5p;hsa-miR-181a-3p;hsa-miR-28-5p;hsa-let-7f-5p;hsa-miR-30d-3p;hsa-miR-7-1-3p;hsa-miR-30b-5p;hsa-let-7g-5p;hsa-miR-30a-5p;hsa-let-7a-5p;hsa-miR-144-5p;hsa-miR-152-3p;hsa-miR-146b-5p;hsa-let-7f-2-3p;hsa-let-7e-5p;hsa-miR-21-5p;hsa-miR-144-3p;hsa-miR-486-3p;hsa-miR-223-5p;hsa-miR-29b-3p;hsa-miR-330-5p;hsa-miR-222-3p;hsa-miR-335-3p;hsa-miR-126-5p;hsa-miR-22-5…	Over represented	47.47	58
Pathways miRWalk	N_GLYCAN_BIOSYNTHESIS_KEGG	1	0.00595131	0.00416423	hsa-miR-30d-3p;hsa-miR-30b-5p;hsa-miR-30a-5p;hsa-miR-144-5p;hsa-miR-144-3p;hsa-miR-30d-5p;hsa-miR-30e-5p;hsa-miR-10a-5p;hsa-miR-150-3p;hsa-let-7c-5p;	Over represented	4.11664	10
Pathways miRWalk	MATURITY_ONSET_DIABETES_OF_THE_YOUNG_KEGG	1	0.00713871	0.0050153	hsa-miR-15b-3p;hsa-let-7f-5p;hsa-miR-30d-3p;hsa-miR-30b-5p;hsa-let-7g-5p;hsa-miR-30a-5p;hsa-let-7a-5p;hsa-miR-152-3p;hsa-let-7f-2-3p;hsa-miR-190a-5p;hsa-let-7e-5p;hsa-miR-21-5p;hsa-miR-222-3p;hsa-miR-126-5p;hsa-miR-22-5p;hsa-miR-30d-5p;hsa-miR-423-3p;hsa-let-7i-5p;hsa-miR-15a-5p;hsa-miR-7-5p;hsa-let-7a-3p;hsa-miR-143-3p;hsa-miR-192-5p;hsa-let-7i-3p;hsa-miR-30e-5p;hsa-miR-10b-5p;hsa-miR-146a-5p;hs…	Over represented	18.2676	28
Pathways miRWalk	BASAL_CELL_CARCINOMA_KEGG	1	0.00724041	0.00510726	hsa-miR-15b-3p;hsa-miR-660-5p;hsa-miR-101-3p;hsa-miR-215-5p;hsa-miR-181a-3p;hsa-miR-28-5p;hsa-let-7f-5p;hsa-miR-30d-3p;hsa-miR-30b-5p;hsa-let-7g-5p;hsa-miR-30a-5p;hsa-let-7a-5p;hsa-miR-152-3p;hsa-miR-146b-5p;hsa-let-7f-2-3p;hsa-let-7e-5p;hsa-miR-21-5p;hsa-miR-29b-3p;hsa-miR-222-3p;hsa-miR-335-3p;hsa-miR-126-5p;hsa-miR-22-5p;hsa-miR-30d-5p;hsa-miR-423-3p;hsa-let-7i-5p;hsa-miR-148a-3p;hsa-miR-15a-5…	Over represented	36.1492	47
Pathways miRWalk	CARM1_PATHWAY_Biocarta	1	0.00724479	0.00513087	hsa-miR-28-5p;hsa-let-7f-5p;hsa-let-7g-5p;hsa-let-7a-5p;hsa-miR-152-3p;hsa-miR-146b-5p;hsa-let-7f-2-3p;hsa-let-7e-5p;hsa-miR-21-5p;hsa-miR-223-5p;hsa-miR-29b-3p;hsa-miR-126-5p;hsa-miR-424-3p;hsa-let-7i-5p;hsa-miR-223-3p;hsa-miR-182-5p;hsa-miR-106b-5p;hsa-let-7a-3p;hsa-miR-143-3p;hsa-miR-26b-3p;hsa-let-7i-3p;hsa-miR-30e-5p;hsa-miR-98-5p;hsa-miR-10a-5p;hsa-miR-150-3p;hsa-miR-146a-5p;hsa-miR-132-3p;…	Over represented	19.1681	29
Pathways miRWalk	SMALL_CELL_LUNG_CANCER_KEGG	1	0.00748636	0.00532316	hsa-miR-15b-3p;hsa-miR-142-5p;hsa-miR-101-3p;hsa-miR-215-5p;hsa-miR-181a-3p;hsa-miR-28-5p;hsa-let-7f-5p;hsa-miR-30d-3p;hsa-miR-7-1-3p;hsa-miR-30b-5p;hsa-let-7g-5p;hsa-miR-30a-5p;hsa-let-7a-5p;hsa-miR-144-5p;hsa-miR-152-3p;hsa-miR-146b-5p;hsa-let-7f-2-3p;hsa-let-7e-5p;hsa-miR-21-5p;hsa-miR-144-3p;hsa-miR-486-3p;hsa-miR-223-5p;hsa-miR-29b-3p;hsa-miR-330-5p;hsa-miR-222-3p;hsa-miR-335-3p;hsa-miR-126-…	Over represented	51.2007	61
Pathways miRWalk	CELLCYCLE_PATHWAY_Biocarta	1	0.00796506	0.00570577	hsa-miR-15b-3p;hsa-miR-142-5p;hsa-miR-101-3p;hsa-miR-215-5p;hsa-miR-181a-3p;hsa-miR-28-5p;hsa-let-7f-5p;hsa-miR-7-1-3p;hsa-miR-30b-5p;hsa-let-7g-5p;hsa-miR-30a-5p;hsa-let-7a-5p;hsa-miR-144-5p;hsa-miR-152-3p;hsa-miR-146b-5p;hsa-let-7f-2-3p;hsa-let-7e-5p;hsa-miR-21-5p;hsa-miR-144-3p;hsa-miR-223-5p;hsa-miR-29b-3p;hsa-miR-532-3p;hsa-miR-330-5p;hsa-miR-222-3p;hsa-miR-335-3p;hsa-miR-126-5p;hsa-miR-424-…	Over represented	44.6398	55
Pathways miRWalk	FOCAL_ADHESION_KEGG	1	0.00796506	0.00570867	hsa-miR-15b-3p;hsa-miR-142-5p;hsa-miR-101-3p;hsa-miR-215-5p;hsa-miR-181a-3p;hsa-miR-28-5p;hsa-let-7f-5p;hsa-miR-30d-3p;hsa-miR-425-5p;hsa-miR-7-1-3p;hsa-miR-30b-5p;hsa-let-7g-5p;hsa-miR-30a-5p;hsa-let-7a-5p;hsa-miR-144-5p;hsa-miR-152-3p;hsa-miR-146b-5p;hsa-let-7f-2-3p;hsa-miR-190a-5p;hsa-let-7e-5p;hsa-miR-21-5p;hsa-miR-144-3p;hsa-miR-486-3p;hsa-miR-223-5p;hsa-miR-29b-3p;hsa-miR-330-5p;hsa-miR-222…	Over represented	54.8027	64
Pathways miRWalk	P27_PATHWAY_Biocarta	1	0.00805851	0.00581888	hsa-miR-15b-3p;hsa-miR-181a-3p;hsa-let-7f-5p;hsa-let-7g-5p;hsa-let-7a-5p;hsa-miR-144-5p;hsa-let-7f-2-3p;hsa-let-7e-5p;hsa-miR-21-5p;hsa-miR-144-3p;hsa-miR-223-5p;hsa-miR-29b-3p;hsa-miR-330-5p;hsa-miR-222-3p;hsa-miR-335-3p;hsa-miR-424-3p;hsa-miR-423-3p;hsa-let-7i-5p;hsa-miR-15a-5p;hsa-miR-223-3p;hsa-miR-18b-3p;hsa-miR-106b-5p;hsa-miR-7-5p;hsa-miR-342-3p;hsa-let-7a-3p;hsa-let-7i-3p;hsa-miR-98-5p;hs…	Over represented	22.8988	33
Pathways miRWalk	MELANOMA_KEGG	1	0.00805851	0.0058213	hsa-miR-15b-3p;hsa-miR-142-5p;hsa-miR-101-3p;hsa-miR-215-5p;hsa-miR-181a-3p;hsa-miR-28-5p;hsa-let-7f-5p;hsa-miR-30d-3p;hsa-miR-425-5p;hsa-miR-7-1-3p;hsa-miR-30b-5p;hsa-let-7g-5p;hsa-miR-30a-5p;hsa-let-7a-5p;hsa-miR-144-5p;hsa-miR-152-3p;hsa-miR-146b-5p;hsa-let-7f-2-3p;hsa-let-7e-5p;hsa-miR-21-5p;hsa-miR-144-3p;hsa-miR-486-3p;hsa-miR-223-5p;hsa-miR-29b-3p;hsa-miR-330-5p;hsa-miR-222-3p;hsa-miR-335-…	Over represented	53.6449	63
Pathways miRWalk	TGF_BETA_SIGNALING_PATHWAY_KEGG	1	0.00810811	0.0058801	hsa-miR-15b-3p;hsa-miR-142-5p;hsa-miR-101-3p;hsa-miR-181a-3p;hsa-let-7f-5p;hsa-miR-30d-3p;hsa-miR-425-5p;hsa-miR-30b-5p;hsa-let-7g-5p;hsa-miR-30a-5p;hsa-let-7a-5p;hsa-miR-144-5p;hsa-miR-152-3p;hsa-miR-146b-5p;hsa-let-7f-2-3p;hsa-let-7e-5p;hsa-miR-21-5p;hsa-miR-144-3p;hsa-miR-486-3p;hsa-miR-223-5p;hsa-miR-29b-3p;hsa-miR-222-3p;hsa-miR-335-3p;hsa-miR-425-3p;hsa-miR-126-5p;hsa-miR-22-5p;hsa-miR-30d-…	Over represented	43.6106	54
Pathways miRWalk	COLORECTAL_CANCER_KEGG	1	0.00862547	0.00627973	hsa-miR-15b-3p;hsa-miR-142-5p;hsa-miR-101-3p;hsa-miR-215-5p;hsa-miR-181a-3p;hsa-miR-28-5p;hsa-let-7f-5p;hsa-miR-30d-3p;hsa-miR-425-5p;hsa-miR-7-1-3p;hsa-miR-30b-5p;hsa-let-7g-5p;hsa-miR-30a-5p;hsa-let-7a-5p;hsa-miR-144-5p;hsa-miR-152-3p;hsa-miR-146b-5p;hsa-let-7f-2-3p;hsa-let-7e-5p;hsa-miR-21-5p;hsa-miR-144-3p;hsa-miR-486-3p;hsa-miR-223-5p;hsa-miR-29b-3p;hsa-miR-330-5p;hsa-miR-222-3p;hsa-miR-335-…	Over represented	54.9314	64
Pathways miRWalk	ERBB_SIGNALING_PATHWAY_KEGG	1	0.00960278	0.00701846	hsa-miR-15b-3p;hsa-miR-101-3p;hsa-miR-215-5p;hsa-miR-181a-3p;hsa-miR-28-5p;hsa-let-7f-5p;hsa-miR-30d-3p;hsa-miR-7-1-3p;hsa-miR-30b-5p;hsa-let-7g-5p;hsa-miR-30a-5p;hsa-let-7a-5p;hsa-miR-144-5p;hsa-miR-152-3p;hsa-miR-146b-5p;hsa-let-7f-2-3p;hsa-miR-190a-5p;hsa-let-7e-5p;hsa-miR-21-5p;hsa-miR-144-3p;hsa-miR-486-3p;hsa-miR-223-5p;hsa-miR-29b-3p;hsa-miR-330-5p;hsa-miR-222-3p;hsa-miR-335-3p;hsa-miR-126…	Over represented	51.5866	61
Pathways miRWalk	VIP_PATHWAY_Biocarta	1	0.00967164	0.00709619	hsa-miR-15b-3p;hsa-let-7f-5p;hsa-miR-30d-3p;hsa-miR-30b-5p;hsa-let-7g-5p;hsa-miR-30a-5p;hsa-let-7a-5p;hsa-miR-144-5p;hsa-miR-146b-5p;hsa-let-7f-2-3p;hsa-let-7e-5p;hsa-miR-21-5p;hsa-miR-144-3p;hsa-miR-223-5p;hsa-miR-29b-3p;hsa-miR-222-3p;hsa-miR-22-5p;hsa-miR-30d-5p;hsa-miR-424-3p;hsa-let-7i-5p;hsa-miR-148a-3p;hsa-miR-15a-5p;hsa-miR-223-3p;hsa-miR-182-5p;hsa-miR-18b-3p;hsa-miR-106b-5p;hsa-miR-7-5p…	Over represented	29.717	40
Pathways miRWalk	ACUTE_MYELOID_LEUKEMIA_KEGG	1	0.0102163	0.00752479	hsa-miR-15b-3p;hsa-miR-142-5p;hsa-miR-101-3p;hsa-miR-181a-3p;hsa-miR-28-5p;hsa-let-7f-5p;hsa-miR-30d-3p;hsa-miR-7-1-3p;hsa-miR-30b-5p;hsa-let-7g-5p;hsa-miR-30a-5p;hsa-let-7a-5p;hsa-miR-144-5p;hsa-miR-152-3p;hsa-miR-146b-5p;hsa-let-7f-2-3p;hsa-let-7e-5p;hsa-miR-21-5p;hsa-miR-144-3p;hsa-miR-486-3p;hsa-miR-223-5p;hsa-miR-29b-3p;hsa-miR-330-5p;hsa-miR-222-3p;hsa-miR-335-3p;hsa-miR-126-5p;hsa-miR-22-5…	Over represented	47.2127	57
Pathways miRWalk	MPR_PATHWAY_Biocarta	1	0.0112059	0.00828541	hsa-miR-15b-3p;hsa-let-7f-5p;hsa-let-7g-5p;hsa-let-7a-5p;hsa-miR-146b-5p;hsa-let-7f-2-3p;hsa-let-7e-5p;hsa-miR-21-5p;hsa-miR-222-3p;hsa-miR-335-3p;hsa-miR-126-5p;hsa-miR-22-5p;hsa-let-7i-5p;hsa-miR-15a-5p;hsa-let-7a-3p;hsa-miR-143-3p;hsa-miR-26b-3p;hsa-let-7i-3p;hsa-miR-10b-5p;hsa-miR-98-5p;hsa-miR-146a-5p;hsa-miR-132-3p;hsa-let-7c-5p;	Over represented	14.5369	23
Pathways miRWalk	CELL_COMMUNICATION_KEGG	1	0.0115179	0.00854868	hsa-miR-15b-3p;hsa-miR-215-5p;hsa-let-7f-5p;hsa-miR-30d-3p;hsa-miR-30b-5p;hsa-let-7g-5p;hsa-miR-30a-5p;hsa-let-7a-5p;hsa-miR-146b-5p;hsa-let-7f-2-3p;hsa-let-7e-5p;hsa-miR-21-5p;hsa-miR-29b-3p;hsa-miR-335-3p;hsa-miR-126-5p;hsa-miR-30d-5p;hsa-miR-424-3p;hsa-miR-423-3p;hsa-let-7i-5p;hsa-miR-148a-3p;hsa-miR-15a-5p;hsa-miR-106b-5p;hsa-let-7a-3p;hsa-miR-143-3p;hsa-miR-26b-3p;hsa-miR-192-5p;hsa-let-7i-3…	Over represented	24.3139	34
Pathways miRWalk	AMINOACYL_TRNA_BIOSYNTHESIS_KEGG	1	0.0129994	0.00968513	hsa-miR-30d-3p;hsa-miR-30b-5p;hsa-miR-30a-5p;hsa-miR-21-5p;hsa-miR-223-5p;hsa-miR-29b-3p;hsa-miR-30d-5p;hsa-miR-223-3p;hsa-miR-192-5p;hsa-miR-30e-5p;hsa-miR-98-5p;	Over represented	5.27444	11
Pathways miRWalk	G1_PATHWAY_Biocarta	1	0.0135735	0.0101513	hsa-miR-15b-3p;hsa-miR-142-5p;hsa-miR-101-3p;hsa-miR-215-5p;hsa-miR-181a-3p;hsa-miR-28-5p;hsa-let-7f-5p;hsa-miR-30d-3p;hsa-miR-7-1-3p;hsa-miR-30b-5p;hsa-let-7g-5p;hsa-miR-30a-5p;hsa-let-7a-5p;hsa-miR-144-5p;hsa-miR-152-3p;hsa-miR-146b-5p;hsa-let-7f-2-3p;hsa-let-7e-5p;hsa-miR-21-5p;hsa-miR-144-3p;hsa-miR-223-5p;hsa-miR-29b-3p;hsa-miR-330-5p;hsa-miR-222-3p;hsa-miR-335-3p;hsa-miR-126-5p;hsa-miR-22-5…	Over represented	48.7564	58
Pathways miRWalk	ATM_PATHWAY_Biocarta	1	0.0139829	0.0104971	hsa-miR-15b-3p;hsa-miR-101-3p;hsa-miR-215-5p;hsa-miR-181a-3p;hsa-miR-28-5p;hsa-let-7f-5p;hsa-miR-30d-3p;hsa-miR-7-1-3p;hsa-miR-30b-5p;hsa-let-7g-5p;hsa-miR-30a-5p;hsa-let-7a-5p;hsa-miR-144-5p;hsa-miR-152-3p;hsa-miR-146b-5p;hsa-let-7f-2-3p;hsa-let-7e-5p;hsa-miR-21-5p;hsa-miR-223-5p;hsa-miR-29b-3p;hsa-miR-222-3p;hsa-miR-335-3p;hsa-miR-126-5p;hsa-miR-22-5p;hsa-miR-30d-5p;hsa-miR-424-3p;hsa-miR-423-3…	Over represented	45.5403	55
Pathways miRWalk	PENTOSE_PHOSPHATE_PATHWAY_KEGG	1	0.0140287	0.0105712	hsa-miR-15b-3p;hsa-miR-101-3p;hsa-miR-181a-3p;hsa-let-7f-5p;hsa-miR-30d-3p;hsa-miR-30b-5p;hsa-let-7g-5p;hsa-miR-30a-5p;hsa-let-7a-5p;hsa-let-7f-2-3p;hsa-let-7e-5p;hsa-miR-222-3p;hsa-miR-30d-5p;hsa-let-7i-5p;hsa-miR-15a-5p;hsa-let-7a-3p;hsa-miR-26b-3p;hsa-let-7i-3p;hsa-miR-30e-5p;hsa-miR-150-3p;hsa-let-7c-5p;	Over represented	13.1218	21
Pathways miRWalk	ALK_PATHWAY_Biocarta	1	0.0140472	0.0106249	hsa-miR-101-3p;hsa-miR-181a-3p;hsa-let-7f-5p;hsa-miR-30d-3p;hsa-miR-30b-5p;hsa-let-7g-5p;hsa-miR-30a-5p;hsa-let-7a-5p;hsa-miR-152-3p;hsa-miR-146b-5p;hsa-let-7f-2-3p;hsa-let-7e-5p;hsa-miR-21-5p;hsa-miR-223-5p;hsa-miR-29b-3p;hsa-miR-126-5p;hsa-miR-22-5p;hsa-miR-30d-5p;hsa-miR-424-3p;hsa-miR-423-3p;hsa-let-7i-5p;hsa-miR-148a-3p;hsa-miR-15a-5p;hsa-miR-223-3p;hsa-miR-106b-5p;hsa-miR-148b-3p;hsa-let-7a…	Over represented	29.331	39
Pathways miRWalk	BLADDER_CANCER_KEGG	1	0.0145597	0.0110538	hsa-miR-15b-3p;hsa-miR-142-5p;hsa-miR-101-3p;hsa-miR-215-5p;hsa-miR-181a-3p;hsa-miR-28-5p;hsa-let-7f-5p;hsa-miR-30d-3p;hsa-miR-7-1-3p;hsa-miR-30b-5p;hsa-let-7g-5p;hsa-miR-30a-5p;hsa-let-7a-5p;hsa-miR-144-5p;hsa-miR-152-3p;hsa-miR-146b-5p;hsa-let-7f-2-3p;hsa-miR-190a-5p;hsa-let-7e-5p;hsa-miR-21-5p;hsa-miR-144-3p;hsa-miR-486-3p;hsa-miR-223-5p;hsa-miR-29b-3p;hsa-miR-330-5p;hsa-miR-222-3p;hsa-miR-335…	Over represented	54.5455	63
Pathways miRWalk	PORPHYRIN_AND_CHLOROPHYLL_METABOLISM_KEGG	1	0.0147837	0.0112658	hsa-miR-15b-3p;hsa-miR-181a-3p;hsa-miR-30d-3p;hsa-miR-30b-5p;hsa-miR-30a-5p;hsa-let-7a-5p;hsa-miR-144-5p;hsa-let-7e-5p;hsa-miR-144-3p;hsa-miR-126-5p;hsa-miR-22-5p;hsa-miR-30d-5p;hsa-miR-26b-3p;hsa-miR-30e-5p;hsa-miR-451a;hsa-miR-146a-5p;	Over represented	9.13379	16
Pathways miRWalk	TSP1_PATHWAY_Biocarta	1	0.0152642	0.0117178	hsa-miR-15b-3p;hsa-miR-101-3p;hsa-miR-181a-3p;hsa-miR-28-5p;hsa-miR-30d-3p;hsa-miR-7-1-3p;hsa-miR-30b-5p;hsa-miR-30a-5p;hsa-miR-144-5p;hsa-miR-146b-5p;hsa-let-7e-5p;hsa-miR-21-5p;hsa-miR-223-5p;hsa-miR-335-3p;hsa-miR-126-5p;hsa-miR-22-5p;hsa-miR-30d-5p;hsa-miR-424-3p;hsa-miR-423-3p;hsa-miR-15a-5p;hsa-miR-223-3p;hsa-miR-106b-5p;hsa-miR-143-3p;hsa-miR-26b-3p;hsa-miR-30e-5p;hsa-miR-98-5p;hsa-miR-10a…	Over represented	22.8988	32
Pathways miRWalk	MAPK_PATHWAY_Biocarta	1	0.0152642	0.0117184	hsa-miR-15b-3p;hsa-miR-142-5p;hsa-miR-101-3p;hsa-miR-181a-3p;hsa-miR-28-5p;hsa-let-7f-5p;hsa-miR-30d-3p;hsa-miR-7-1-3p;hsa-miR-30b-5p;hsa-let-7g-5p;hsa-miR-30a-5p;hsa-let-7a-5p;hsa-miR-144-5p;hsa-miR-152-3p;hsa-miR-146b-5p;hsa-let-7f-2-3p;hsa-let-7e-5p;hsa-miR-21-5p;hsa-miR-144-3p;hsa-miR-223-5p;hsa-miR-29b-3p;hsa-miR-222-3p;hsa-miR-335-3p;hsa-miR-126-5p;hsa-miR-22-5p;hsa-miR-30d-5p;hsa-miR-424-3…	Over represented	44.6398	54
Pathways miRWalk	GLYCEROLIPID_METABOLISM_KEGG	1	0.0162778	0.0125427	hsa-miR-181a-3p;hsa-miR-30d-3p;hsa-miR-30b-5p;hsa-miR-30a-5p;hsa-miR-21-5p;hsa-miR-223-5p;hsa-miR-30d-5p;hsa-miR-223-3p;hsa-miR-182-5p;hsa-miR-143-3p;hsa-miR-30e-5p;hsa-miR-10a-5p;	Over represented	6.17496	12
Pathways miRWalk	ARENRF2_PATHWAY_Biocarta	1	0.0171574	0.013269	hsa-miR-15b-3p;hsa-miR-101-3p;hsa-miR-28-5p;hsa-miR-30d-3p;hsa-miR-7-1-3p;hsa-miR-30b-5p;hsa-miR-30a-5p;hsa-miR-144-5p;hsa-miR-152-3p;hsa-miR-146b-5p;hsa-let-7e-5p;hsa-miR-21-5p;hsa-miR-223-5p;hsa-miR-29b-3p;hsa-miR-335-3p;hsa-miR-126-5p;hsa-miR-30d-5p;hsa-miR-424-3p;hsa-miR-423-3p;hsa-miR-15a-5p;hsa-miR-223-3p;hsa-miR-182-5p;hsa-miR-106b-5p;hsa-miR-143-3p;hsa-miR-26b-3p;hsa-miR-30e-5p;hsa-miR-10…	Over represented	25.8576	35
Pathways miRWalk	BETA_ALANINE_METABOLISM_KEGG	1	0.0181562	0.0140929	hsa-let-7f-5p;hsa-let-7g-5p;hsa-let-7a-5p;hsa-let-7f-2-3p;hsa-let-7e-5p;hsa-let-7i-5p;hsa-let-7a-3p;hsa-let-7i-3p;hsa-let-7c-5p;	Over represented	4.11664	9
Pathways miRWalk	RIBOFLAVIN_METABOLISM_KEGG	1	0.0191367	0.0149082	hsa-miR-142-5p;hsa-miR-30d-3p;hsa-miR-30b-5p;hsa-miR-30a-5p;hsa-miR-21-5p;hsa-miR-30d-5p;hsa-miR-182-5p;hsa-miR-30e-5p;	Over represented	3.47341	8
Pathways miRWalk	NITROGEN_METABOLISM_KEGG	1	0.022136	0.0173702	hsa-miR-30d-3p;hsa-miR-30b-5p;hsa-miR-30a-5p;hsa-miR-21-5p;hsa-miR-30d-5p;hsa-let-7i-5p;hsa-let-7i-3p;hsa-miR-30e-5p;hsa-miR-132-3p;	Over represented	4.24528	9
Pathways miRWalk	SPHINGOLIPID_METABOLISM_KEGG	1	0.022136	0.0173702	hsa-miR-181a-3p;hsa-miR-30d-3p;hsa-miR-30b-5p;hsa-miR-30a-5p;hsa-miR-21-5p;hsa-miR-30d-5p;hsa-miR-143-3p;hsa-miR-30e-5p;hsa-miR-25-5p;	Over represented	4.24528	9
Pathways miRWalk	MONOCYTE_PATHWAY_Biocarta	1	0.0241315	0.0190044	hsa-miR-15b-3p;hsa-let-7f-5p;hsa-let-7a-5p;hsa-miR-21-5p;hsa-miR-223-5p;hsa-miR-29b-3p;hsa-miR-330-5p;hsa-miR-222-3p;hsa-miR-335-3p;hsa-miR-126-5p;hsa-miR-424-3p;hsa-miR-148a-3p;hsa-miR-223-3p;hsa-miR-7-5p;hsa-miR-143-3p;hsa-miR-10b-5p;hsa-miR-150-3p;hsa-miR-146a-5p;hsa-miR-132-3p;	Over represented	12.0926	19
Pathways miRWalk	GLYCAN_STRUCTURES_DEGRADATION_KEGG	1	0.0267938	0.021177	hsa-miR-181a-3p;hsa-miR-30d-3p;hsa-miR-30b-5p;hsa-miR-30a-5p;hsa-miR-21-5p;hsa-miR-126-5p;hsa-miR-30d-5p;hsa-miR-143-3p;hsa-miR-30e-5p;	Over represented	4.37393	9
Pathways miRWalk	CARM_ER_PATHWAY_Biocarta	1	0.0272669	0.0216281	hsa-miR-15b-3p;hsa-miR-142-5p;hsa-let-7f-5p;hsa-miR-30d-3p;hsa-miR-30b-5p;hsa-let-7g-5p;hsa-let-7a-5p;hsa-miR-146b-5p;hsa-let-7f-2-3p;hsa-let-7e-5p;hsa-miR-21-5p;hsa-miR-223-5p;hsa-miR-29b-3p;hsa-miR-222-3p;hsa-miR-335-3p;hsa-miR-126-5p;hsa-miR-22-5p;hsa-miR-30d-5p;hsa-miR-424-3p;hsa-miR-423-3p;hsa-let-7i-5p;hsa-miR-15a-5p;hsa-miR-223-3p;hsa-miR-182-5p;hsa-miR-18b-3p;hsa-miR-106b-5p;hsa-miR-7-5p;…	Over represented	34.3482	43
Pathways miRWalk	NEUTROPHIL_PATHWAY_Biocarta	1	0.0283146	0.0225394	hsa-miR-15b-3p;hsa-let-7f-5p;hsa-let-7a-5p;hsa-miR-21-5p;hsa-miR-223-5p;hsa-miR-29b-3p;hsa-miR-330-5p;hsa-miR-222-3p;hsa-miR-335-3p;hsa-miR-126-5p;hsa-miR-424-3p;hsa-miR-148a-3p;hsa-miR-223-3p;hsa-miR-143-3p;hsa-miR-10b-5p;hsa-miR-150-3p;hsa-miR-146a-5p;hsa-miR-132-3p;	Over represented	11.4494	18
Pathways miRWalk	MYOSIN_PATHWAY_Biocarta	1	0.0284601	0.0227358	hsa-miR-101-3p;hsa-miR-30d-3p;hsa-miR-30b-5p;hsa-miR-30a-5p;hsa-miR-335-3p;hsa-miR-30d-5p;hsa-miR-15a-5p;hsa-miR-30e-5p;hsa-miR-150-3p;hsa-miR-146a-5p;	Over represented	5.1458	10
Pathways miRWalk	GATA3_PATHWAY_Biocarta	1	0.0289245	0.0231888	hsa-miR-15b-3p;hsa-let-7f-5p;hsa-miR-30b-5p;hsa-let-7g-5p;hsa-let-7a-5p;hsa-miR-144-5p;hsa-let-7f-2-3p;hsa-let-7e-5p;hsa-miR-21-5p;hsa-miR-144-3p;hsa-miR-29b-3p;hsa-miR-126-5p;hsa-let-7i-5p;hsa-miR-15a-5p;hsa-miR-106b-5p;hsa-let-7a-3p;hsa-miR-26b-3p;hsa-let-7i-3p;hsa-miR-30e-5p;hsa-miR-451a;hsa-let-7c-5p;	Over represented	14.0223	21
Pathways miRWalk	MAPK_SIGNALING_PATHWAY_KEGG	1	0.0295972	0.0238119	hsa-miR-15b-3p;hsa-miR-142-5p;hsa-miR-101-3p;hsa-miR-215-5p;hsa-miR-181a-3p;hsa-miR-28-5p;hsa-let-7f-5p;hsa-miR-30d-3p;hsa-miR-7-1-3p;hsa-miR-30b-5p;hsa-let-7g-5p;hsa-miR-30a-5p;hsa-let-7a-5p;hsa-miR-144-5p;hsa-miR-152-3p;hsa-miR-146b-5p;hsa-let-7f-2-3p;hsa-miR-190a-5p;hsa-let-7e-5p;hsa-miR-21-5p;hsa-miR-144-3p;hsa-miR-486-3p;hsa-miR-223-5p;hsa-miR-29b-3p;hsa-miR-330-5p;hsa-miR-222-3p;hsa-miR-335…	Over represented	56.8611	64
Pathways miRWalk	GLIOMA_KEGG	1	0.031035	0.0250566	hsa-miR-15b-3p;hsa-miR-142-5p;hsa-miR-101-3p;hsa-miR-215-5p;hsa-miR-181a-3p;hsa-miR-28-5p;hsa-let-7f-5p;hsa-miR-30d-3p;hsa-miR-7-1-3p;hsa-miR-30b-5p;hsa-let-7g-5p;hsa-miR-30a-5p;hsa-let-7a-5p;hsa-miR-144-5p;hsa-miR-152-3p;hsa-miR-146b-5p;hsa-let-7f-2-3p;hsa-let-7e-5p;hsa-miR-21-5p;hsa-miR-144-3p;hsa-miR-486-3p;hsa-miR-223-5p;hsa-miR-29b-3p;hsa-miR-330-5p;hsa-miR-222-3p;hsa-miR-335-3p;hsa-miR-126-…	Over represented	53.5163	61
Pathways miRWalk	NDKDYNAMIN_PATHWAY_Biocarta	1	0.0315439	0.0255568	hsa-miR-30d-3p;hsa-miR-30b-5p;hsa-miR-30a-5p;hsa-miR-335-3p;hsa-miR-30d-5p;hsa-miR-424-3p;hsa-miR-30e-5p;hsa-miR-451a;hsa-miR-93-3p;	Over represented	4.50257	9
Pathways miRWalk	FOSB_PATHWAY_Biocarta	1	0.0328889	0.0267397	hsa-miR-101-3p;hsa-miR-30d-3p;hsa-miR-30b-5p;hsa-miR-30a-5p;hsa-let-7e-5p;hsa-miR-21-5p;hsa-miR-335-3p;hsa-miR-30d-5p;hsa-miR-424-3p;hsa-miR-148b-3p;hsa-miR-26b-3p;hsa-miR-30e-5p;hsa-miR-451a;hsa-miR-93-3p;	Over represented	8.36192	14
Pathways miRWalk	CTL_PATHWAY_Biocarta	1	0.0347726	0.0283697	hsa-miR-21-5p;hsa-miR-29b-3p;hsa-miR-222-3p;hsa-miR-126-5p;hsa-miR-424-3p;hsa-miR-148a-3p;hsa-miR-15a-5p;hsa-miR-146a-5p;	Over represented	3.85935	8
Pathways miRWalk	PROSTATE_CANCER_KEGG	1	0.0399448	0.0327027	hsa-miR-15b-3p;hsa-miR-142-5p;hsa-miR-101-3p;hsa-miR-215-5p;hsa-miR-181a-3p;hsa-miR-28-5p;hsa-let-7f-5p;hsa-miR-30d-3p;hsa-miR-7-1-3p;hsa-miR-30b-5p;hsa-let-7g-5p;hsa-miR-30a-5p;hsa-let-7a-5p;hsa-miR-144-5p;hsa-miR-152-3p;hsa-miR-146b-5p;hsa-let-7f-2-3p;hsa-miR-190a-5p;hsa-let-7e-5p;hsa-miR-21-5p;hsa-miR-144-3p;hsa-miR-486-3p;hsa-miR-223-5p;hsa-miR-29b-3p;hsa-miR-330-5p;hsa-miR-222-3p;hsa-miR-335…	Over represented	56.2178	63
Pathways miRWalk	GLYCAN_STRUCTURES_BIOSYNTHESIS_1_KEGG	1	0.043343	0.0356076	hsa-miR-30d-3p;hsa-miR-30b-5p;hsa-miR-30a-5p;hsa-miR-144-5p;hsa-miR-21-5p;hsa-miR-144-3p;hsa-miR-30d-5p;hsa-miR-30e-5p;hsa-miR-10a-5p;hsa-miR-150-3p;hsa-miR-146a-5p;hsa-let-7c-5p;hsa-miR-142-3p;	Over represented	7.84734	13
Pathways miRWalk	CHRONIC_MYELOID_LEUKEMIA_KEGG	1	0.0499442	0.0411721	hsa-miR-15b-3p;hsa-miR-142-5p;hsa-miR-101-3p;hsa-miR-215-5p;hsa-miR-181a-3p;hsa-miR-28-5p;hsa-let-7f-5p;hsa-miR-30d-3p;hsa-miR-425-5p;hsa-miR-7-1-3p;hsa-miR-30b-5p;hsa-let-7g-5p;hsa-miR-30a-5p;hsa-let-7a-5p;hsa-miR-144-5p;hsa-miR-152-3p;hsa-miR-146b-5p;hsa-let-7f-2-3p;hsa-let-7e-5p;hsa-miR-21-5p;hsa-miR-144-3p;hsa-miR-486-3p;hsa-miR-223-5p;hsa-miR-29b-3p;hsa-miR-330-5p;hsa-miR-222-3p;hsa-miR-335-…	Over represented	56.6038	63
Pathways miRWalk	VEGF_PATHWAY_Biocarta	1	0.0499616	0.041328	hsa-miR-15b-3p;hsa-miR-101-3p;hsa-let-7f-5p;hsa-let-7g-5p;hsa-let-7a-5p;hsa-let-7f-2-3p;hsa-let-7e-5p;hsa-miR-21-5p;hsa-miR-486-3p;hsa-miR-223-5p;hsa-miR-29b-3p;hsa-miR-222-3p;hsa-miR-126-5p;hsa-miR-22-5p;hsa-miR-424-3p;hsa-let-7i-5p;hsa-miR-15a-5p;hsa-miR-223-3p;hsa-miR-106b-5p;hsa-miR-7-5p;hsa-let-7a-3p;hsa-miR-143-3p;hsa-miR-16-2-3p;hsa-miR-192-5p;hsa-let-7i-3p;hsa-miR-451a;hsa-miR-150-3p;hsa-…	Over represented	21.0978	28
Pathways miRWalk	CHOLERA_INFECTION_KEGG	1	0.0501631	0.0416368	hsa-miR-15b-3p;hsa-miR-101-3p;hsa-miR-30d-3p;hsa-miR-30b-5p;hsa-miR-30a-5p;hsa-let-7e-5p;hsa-miR-222-3p;hsa-miR-30d-5p;hsa-miR-15a-5p;hsa-miR-30e-5p;hsa-miR-150-3p;hsa-miR-142-3p;	Over represented	7.20412	12
Pathways miRWalk	NICOTINATE_AND_NICOTINAMIDE_METABOLISM_KEGG	1	0.0510634	0.0425287	hsa-miR-142-5p;hsa-miR-30d-3p;hsa-miR-30b-5p;hsa-miR-30a-5p;hsa-miR-21-5p;hsa-miR-30d-5p;hsa-miR-182-5p;hsa-miR-30e-5p;hsa-miR-142-3p;	Over represented	4.88851	9
Pathways miRWalk	EPHA4_PATHWAY_Biocarta	1	0.0593261	0.0495785	hsa-miR-15b-3p;hsa-miR-181a-3p;hsa-miR-29b-3p;hsa-miR-424-3p;hsa-miR-148a-3p;hsa-miR-7-5p;hsa-miR-143-3p;hsa-miR-26b-3p;hsa-miR-146a-5p;	Over represented	5.01715	9
Pathways miRWalk	PGC1A_PATHWAY_Biocarta	1	0.06487	0.0543952	hsa-miR-30d-3p;hsa-miR-30b-5p;hsa-miR-30a-5p;hsa-miR-21-5p;hsa-miR-223-5p;hsa-miR-29b-3p;hsa-miR-22-5p;hsa-miR-30d-5p;hsa-miR-223-3p;hsa-miR-30e-5p;hsa-miR-10b-5p;hsa-miR-10a-5p;hsa-miR-93-3p;hsa-let-7c-5p;	Over represented	9.13379	14
Pathways miRWalk	HIF_PATHWAY_Biocarta	1	0.0654181	0.0551913	hsa-miR-15b-3p;hsa-miR-28-5p;hsa-miR-30d-3p;hsa-miR-7-1-3p;hsa-miR-30b-5p;hsa-miR-30a-5p;hsa-miR-144-5p;hsa-miR-146b-5p;hsa-miR-21-5p;hsa-miR-223-5p;hsa-miR-29b-3p;hsa-miR-222-3p;hsa-miR-126-5p;hsa-miR-30d-5p;hsa-miR-424-3p;hsa-miR-423-3p;hsa-let-7i-5p;hsa-miR-15a-5p;hsa-miR-223-3p;hsa-miR-182-5p;hsa-miR-106b-5p;hsa-miR-143-3p;hsa-miR-26b-3p;hsa-let-7i-3p;hsa-miR-30e-5p;hsa-miR-10a-5p;hsa-miR-25-…	Over represented	25.3431	32
Pathways miRWalk	CITRATE_CYCLE_KEGG	1	0.0654181	0.0552255	hsa-miR-30d-3p;hsa-miR-30b-5p;hsa-miR-30a-5p;hsa-miR-223-5p;hsa-miR-29b-3p;hsa-miR-30d-5p;hsa-miR-15a-5p;hsa-miR-223-3p;hsa-miR-143-3p;hsa-miR-30e-5p;hsa-miR-150-3p;	Over represented	6.68954	11
Pathways miRWalk	CDC25_PATHWAY_Biocarta	1	0.0718034	0.0608193	hsa-miR-101-3p;hsa-miR-181a-3p;hsa-let-7f-5p;hsa-let-7g-5p;hsa-let-7a-5p;hsa-let-7f-2-3p;hsa-let-7e-5p;hsa-miR-21-5p;hsa-miR-222-3p;hsa-miR-22-5p;hsa-miR-424-3p;hsa-miR-423-3p;hsa-let-7i-5p;hsa-miR-15a-5p;hsa-let-7a-3p;hsa-let-7i-3p;hsa-let-7c-5p;	Over represented	11.8353	17
Pathways miRWalk	PHENYLALANINE_METABOLISM_KEGG	1	0.0729858	0.0620276	hsa-miR-30d-3p;hsa-miR-30b-5p;hsa-miR-30a-5p;hsa-miR-30d-5p;hsa-miR-30e-5p;hsa-miR-451a;	Over represented	2.95883	6
Pathways miRWalk	PITX2_PATHWAY_Biocarta	1	0.0745338	0.0635543	hsa-miR-30d-3p;hsa-miR-30b-5p;hsa-miR-30a-5p;hsa-let-7a-5p;hsa-miR-152-3p;hsa-miR-146b-5p;hsa-let-7e-5p;hsa-miR-21-5p;hsa-miR-486-3p;hsa-miR-30d-5p;hsa-miR-148a-3p;hsa-miR-182-5p;hsa-miR-148b-3p;hsa-miR-143-3p;hsa-miR-26b-3p;hsa-miR-192-5p;hsa-miR-30e-5p;hsa-miR-150-3p;hsa-miR-146a-5p;hsa-miR-132-3p;	Over represented	14.5369	20
Pathways miRWalk	GLUTATHIONE_METABOLISM_KEGG	1	0.0821173	0.0702533	hsa-miR-101-3p;hsa-miR-30d-3p;hsa-miR-30b-5p;hsa-miR-30a-5p;hsa-miR-152-3p;hsa-miR-29b-3p;hsa-miR-30d-5p;hsa-miR-30e-5p;hsa-miR-10b-5p;hsa-miR-146a-5p;hsa-miR-93-3p;	Over represented	6.94683	11
Pathways miRWalk	P35-ALZHEIMERS_PATHWAY_Biocarta	1	0.0850805	0.0730294	hsa-miR-101-3p;hsa-miR-30d-3p;hsa-miR-30b-5p;hsa-miR-30a-5p;hsa-miR-21-5p;hsa-miR-30d-5p;hsa-miR-106b-5p;hsa-miR-26b-3p;hsa-miR-30e-5p;hsa-miR-150-3p;	Over represented	6.17496	10
Pathways miRWalk	EOSINOPHILS_PATHWAY_Biocarta	1	0.0889972	0.0766435	hsa-miR-15b-3p;hsa-miR-146b-5p;hsa-miR-21-5p;hsa-miR-126-5p;hsa-miR-15a-5p;hsa-miR-25-5p;hsa-miR-451a;hsa-miR-146a-5p;	Over represented	4.63122	8
Pathways miRWalk	PS1_PATHWAY_Biocarta	1	0.0930864	0.0804288	hsa-miR-101-3p;hsa-miR-30d-3p;hsa-miR-30b-5p;hsa-miR-30a-5p;hsa-let-7a-5p;hsa-miR-152-3p;hsa-miR-190a-5p;hsa-let-7e-5p;hsa-miR-21-5p;hsa-miR-29b-3p;hsa-miR-222-3p;hsa-miR-30d-5p;hsa-miR-148a-3p;hsa-miR-7-5p;hsa-miR-148b-3p;hsa-miR-143-3p;hsa-miR-26b-3p;hsa-miR-192-5p;hsa-miR-30e-5p;hsa-miR-10a-5p;hsa-miR-150-3p;hsa-miR-146a-5p;	Over represented	16.7238	22
Pathways miRWalk	NOS1_PATHWAY_Biocarta	1	0.09489	0.0822559	hsa-miR-101-3p;hsa-miR-30d-3p;hsa-miR-30b-5p;hsa-miR-30a-5p;hsa-miR-29b-3p;hsa-miR-30d-5p;hsa-miR-15a-5p;hsa-miR-30e-5p;hsa-miR-150-3p;hsa-miR-132-3p;	Over represented	6.3036	10
Pathways miRWalk	CHONDROITIN_SULFATE_BIOSYNTHESIS_KEGG	1	0.102339	0.0890033	hsa-miR-30d-3p;hsa-miR-30b-5p;hsa-miR-30a-5p;hsa-miR-21-5p;hsa-miR-30d-5p;hsa-miR-30e-5p;hsa-miR-146a-5p;	Over represented	3.98799	7
Pathways miRWalk	PPARG_PATHWAY_Biocarta	1	0.104671	0.0913273	hsa-miR-30d-3p;hsa-miR-30b-5p;hsa-miR-30a-5p;hsa-miR-146b-5p;hsa-miR-222-3p;hsa-miR-335-3p;hsa-miR-30d-5p;hsa-miR-424-3p;hsa-miR-182-5p;hsa-miR-143-3p;hsa-miR-26b-3p;hsa-miR-30e-5p;hsa-miR-150-3p;hsa-miR-146a-5p;hsa-miR-132-3p;	Over represented	10.6775	15
Pathways miRWalk	LYMPHOCYTE_PATHWAY_Biocarta	1	0.105955	0.092748	hsa-miR-15b-3p;hsa-let-7f-5p;hsa-let-7a-5p;hsa-miR-21-5p;hsa-miR-29b-3p;hsa-miR-330-5p;hsa-miR-222-3p;hsa-miR-335-3p;hsa-miR-126-5p;hsa-miR-424-3p;hsa-miR-148a-3p;hsa-miR-7-5p;hsa-miR-143-3p;hsa-miR-10b-5p;hsa-miR-150-3p;hsa-miR-132-3p;	Over represented	11.578	16
Pathways miRWalk	PEPI_PATHWAY_Biocarta	1	0.109674	0.0963141	hsa-miR-15b-3p;hsa-miR-660-5p;hsa-miR-181a-3p;hsa-miR-146b-5p;hsa-miR-29b-3p;hsa-miR-15a-5p;hsa-miR-150-3p;hsa-miR-146a-5p;hsa-miR-132-3p;	Over represented	5.66038	9
Pathways miRWalk	N_GLYCAN_DEGRADATION_KEGG	1	0.109987	0.0969007	hsa-miR-181a-3p;hsa-miR-21-5p;hsa-miR-143-3p;	Over represented	1.1578	3
Pathways miRWalk	GLUTAMATE_METABOLISM_KEGG	1	0.116807	0.10324	hsa-miR-30d-3p;hsa-miR-30b-5p;hsa-miR-30a-5p;hsa-miR-30d-5p;hsa-miR-30e-5p;hsa-miR-146a-5p;	Over represented	3.34477	6
Pathways miRWalk	SALMONELLA_PATHWAY_Biocarta	1	0.128729	0.114142	hsa-let-7f-5p;hsa-miR-21-5p;hsa-miR-29b-3p;hsa-miR-330-5p;hsa-miR-222-3p;hsa-miR-182-5p;hsa-miR-7-5p;hsa-miR-26b-3p;hsa-miR-150-3p;hsa-miR-132-3p;	Over represented	6.68954	10
Pathways miRWalk	CK1_PATHWAY_Biocarta	1	0.134422	0.119571	hsa-miR-30d-3p;hsa-miR-30b-5p;hsa-miR-30a-5p;hsa-miR-21-5p;hsa-miR-30d-5p;hsa-miR-30e-5p;	Over represented	3.47341	6
Pathways miRWalk	MEF2D_PATHWAY_Biocarta	1	0.139371	0.124368	hsa-miR-101-3p;hsa-miR-30d-3p;hsa-miR-30b-5p;hsa-miR-30a-5p;hsa-miR-29b-3p;hsa-miR-30d-5p;hsa-miR-15a-5p;hsa-miR-182-5p;hsa-miR-26b-3p;hsa-miR-30e-5p;hsa-miR-150-3p;hsa-miR-146a-5p;hsa-miR-132-3p;	Over represented	9.39108	13
Pathways miRWalk	VALINE_LEUCINE_AND_ISOLEUCINE_DEGRADATION_KEGG	1	0.147944	0.132437	hsa-miR-30d-3p;hsa-miR-30b-5p;hsa-miR-30a-5p;hsa-miR-21-5p;hsa-miR-30d-5p;hsa-miR-30e-5p;hsa-miR-10b-5p;	Over represented	4.37393	7
Pathways miRWalk	CACAM_PATHWAY_Biocarta	1	0.152447	0.1369	hsa-miR-28-5p;hsa-miR-21-5p;hsa-miR-223-5p;hsa-miR-29b-3p;hsa-miR-126-5p;hsa-miR-424-3p;hsa-miR-223-3p;hsa-miR-182-5p;hsa-miR-106b-5p;hsa-miR-143-3p;hsa-miR-10a-5p;hsa-miR-150-3p;hsa-miR-146a-5p;hsa-miR-132-3p;hsa-let-7c-5p;hsa-miR-142-3p;	Over represented	12.2213	16
Pathways miRWalk	TERC_PATHWAY_Biocarta	1	0.163758	0.147521	hsa-miR-101-3p;hsa-miR-7-1-3p;hsa-miR-30b-5p;hsa-miR-30a-5p;hsa-let-7a-5p;hsa-miR-144-5p;hsa-miR-21-5p;hsa-miR-144-3p;hsa-miR-29b-3p;hsa-miR-330-5p;hsa-miR-335-3p;hsa-miR-126-5p;hsa-miR-22-5p;hsa-miR-424-3p;hsa-miR-423-3p;hsa-miR-15a-5p;hsa-miR-106b-5p;hsa-miR-7-5p;hsa-miR-26b-3p;hsa-miR-192-5p;hsa-miR-10b-5p;hsa-miR-150-3p;hsa-miR-93-3p;hsa-miR-132-3p;hsa-miR-32-5p;	Over represented	20.7118	25
Pathways miRWalk	CIRCADIAN_RHYTHM_KEGG	1	0.171912	0.155841	hsa-miR-30d-3p;hsa-miR-30b-5p;hsa-miR-30a-5p;hsa-miR-30d-5p;hsa-miR-30e-5p;hsa-miR-132-3p;	Over represented	3.7307	6
Pathways miRWalk	O_GLYCAN_BIOSYNTHESIS_KEGG	1	0.171912	0.155841	hsa-miR-30d-3p;hsa-miR-30b-5p;hsa-miR-30a-5p;hsa-miR-21-5p;hsa-miR-30d-5p;hsa-miR-30e-5p;	Over represented	3.7307	6
Pathways miRWalk	CARBON_FIXATION_KEGG	1	0.172157	0.156967	hsa-miR-15b-3p;hsa-let-7a-5p;hsa-let-7e-5p;hsa-miR-21-5p;hsa-miR-29b-3p;hsa-miR-222-3p;hsa-miR-15a-5p;hsa-let-7a-3p;hsa-miR-26b-3p;hsa-miR-16-2-3p;	Under represented	13.6364	10
Pathways miRWalk	EXTRINSIC_PATHWAY_Biocarta	1	0.172157	0.157038	hsa-miR-15b-3p;hsa-miR-30d-3p;hsa-miR-30b-5p;hsa-miR-30a-5p;hsa-miR-21-5p;hsa-miR-29b-3p;hsa-miR-30d-5p;hsa-miR-30e-5p;	Over represented	5.40309	8
Pathways miRWalk	GLYCOSPHINGOLIPID_BIOSYNTHESIS_GANGLIOSERIES_KEGG	1	0.172472	0.157814	hsa-miR-181a-3p;hsa-miR-21-5p;hsa-miR-143-3p;	Over represented	1.41509	3
Pathways miRWalk	AHSP_PATHWAY_Biocarta	1	0.17577	0.16133	hsa-miR-181a-3p;hsa-miR-144-5p;hsa-miR-144-3p;hsa-miR-30e-5p;hsa-miR-451a;	Over represented	2.95883	5
Pathways miRWalk	METABOLISM_OF_XENOBIOTICS_BY_CYTOCHROME_P450_KEGG	1	0.176577	0.162571	hsa-miR-30d-3p;hsa-miR-30b-5p;hsa-miR-30a-5p;hsa-miR-152-3p;hsa-miR-21-5p;hsa-miR-29b-3p;hsa-miR-30d-5p;hsa-miR-30e-5p;hsa-miR-93-3p;	Over represented	6.3036	9
Pathways miRWalk	GAMMA_HEXACHLOROCYCLOHEXANE_DEGRADATION_KEGG	1	0.19945	0.184195	hsa-miR-30d-3p;hsa-miR-30b-5p;hsa-miR-30a-5p;hsa-miR-30d-5p;hsa-miR-30e-5p;	Over represented	3.08748	5
Pathways miRWalk	ALKALOID_BIOSYNTHESIS_II_KEGG	1	0.212048	0.19643	hsa-miR-30d-3p;hsa-miR-30b-5p;hsa-miR-30a-5p;hsa-miR-30d-5p;hsa-miR-424-3p;hsa-miR-30e-5p;	Over represented	3.98799	6
Pathways miRWalk	DNA_FRAGMENT_PATHWAY_Biocarta	1	0.283035	0.263792	hsa-let-7e-5p;hsa-miR-21-5p;hsa-miR-223-5p;hsa-miR-126-5p;hsa-miR-223-3p;hsa-miR-98-5p;	Over represented	4.37393	6
Pathways miRWalk	FOLATE_BIOSYNTHESIS_KEGG	1	0.283035	0.263792	hsa-let-7f-5p;hsa-miR-30b-5p;hsa-let-7g-5p;hsa-let-7a-5p;hsa-let-7e-5p;hsa-let-7c-5p;	Over represented	4.37393	6
Pathways miRWalk	FATTY_ACID_METABOLISM_KEGG	1	0.295461	0.27621	hsa-miR-21-5p;hsa-miR-10b-5p;	Under represented	3.60206	2
Pathways miRWalk	LIMONENE_AND_PINENE_DEGRADATION_KEGG	1	0.304483	0.285507	hsa-miR-30d-3p;hsa-miR-30b-5p;hsa-miR-30a-5p;hsa-miR-30d-5p;hsa-miR-30e-5p;	Over represented	3.60206	5
Pathways miRWalk	SNARE_INTERACTIONS_IN_VESICULAR_TRANSPORT_KEGG	1	0.305743	0.287554	hsa-miR-101-3p;hsa-miR-30d-3p;hsa-miR-30b-5p;hsa-miR-30a-5p;hsa-miR-30d-5p;hsa-miR-30e-5p;	Over represented	4.50257	6
Pathways miRWalk	NOTCH_PATHWAY_Biocarta	1	0.306521	0.289154	hsa-miR-101-3p;hsa-miR-30d-3p;hsa-miR-30b-5p;hsa-miR-30a-5p;hsa-miR-190a-5p;hsa-miR-29b-3p;hsa-miR-222-3p;hsa-miR-30d-5p;hsa-miR-7-5p;hsa-miR-26b-3p;hsa-miR-30e-5p;hsa-miR-146a-5p;	Over represented	10.0343	12
Pathways miRWalk	BILE_ACID_BIOSYNTHESIS_KEGG	1	0.323162	0.305768	hsa-miR-142-5p;hsa-miR-28-5p;hsa-miR-30b-5p;hsa-let-7g-5p;hsa-let-7a-5p;hsa-miR-29b-3p;hsa-miR-222-3p;hsa-let-7a-3p;hsa-miR-26b-3p;hsa-miR-192-5p;hsa-miR-98-5p;hsa-miR-150-3p;	Over represented	10.163	12
Pathways miRWalk	HISTIDINE_METABOLISM_KEGG	1	0.349808	0.331971	hsa-miR-30d-3p;hsa-miR-30b-5p;hsa-miR-30a-5p;hsa-miR-21-5p;hsa-miR-30d-5p;hsa-miR-182-5p;hsa-miR-30e-5p;	Over represented	5.66038	7
Pathways miRWalk	AGPCR_PATHWAY_Biocarta	1	0.356467	0.339515	hsa-miR-101-3p;hsa-miR-15a-5p;hsa-miR-150-3p;	Over represented	2.05832	3
Pathways miRWalk	TRYPTOPHAN_METABOLISM_KEGG	1	0.356467	0.34031	hsa-miR-21-5p;hsa-miR-182-5p;hsa-miR-10b-5p;	Under represented	4.37393	3
Pathways miRWalk	TYROSINE_METABOLISM_KEGG	1	0.36367	0.348217	hsa-miR-30d-3p;hsa-miR-30b-5p;hsa-miR-30a-5p;hsa-miR-21-5p;hsa-miR-30d-5p;hsa-miR-182-5p;hsa-miR-30e-5p;hsa-miR-451a;	Over represented	6.68954	8
Pathways miRWalk	MITR_PATHWAY_Biocarta	1	0.380117	0.365042	hsa-miR-30a-5p;hsa-miR-146b-5p;hsa-miR-21-5p;hsa-miR-486-3p;hsa-miR-223-5p;hsa-miR-22-5p;hsa-miR-223-3p;hsa-miR-10b-5p;hsa-miR-146a-5p;hsa-miR-93-3p;hsa-let-7c-5p;	Over represented	9.64837	11
Pathways miRWalk	PANTOTHENATE_AND_COA_BIOSYNTHESIS_KEGG	1	0.391635	0.377212	hsa-miR-142-5p;hsa-miR-21-5p;hsa-miR-182-5p;	Over represented	2.18696	3
Pathways miRWalk	PYRUVATE_METABOLISM_KEGG	1	0.404715	0.390957	hsa-let-7f-5p;hsa-let-7g-5p;hsa-let-7a-5p;hsa-let-7f-2-3p;hsa-let-7e-5p;hsa-miR-21-5p;hsa-miR-29b-3p;hsa-miR-222-3p;hsa-let-7i-5p;hsa-let-7a-3p;hsa-miR-143-3p;hsa-miR-16-2-3p;hsa-let-7i-3p;hsa-let-7c-5p;	Over represented	12.7358	14
Pathways miRWalk	ERBB4_PATHWAY_Biocarta	1	0.413621	0.400732	hsa-miR-101-3p;hsa-miR-21-5p;hsa-miR-222-3p;hsa-miR-15a-5p;hsa-miR-143-3p;hsa-miR-150-3p;hsa-miR-142-3p;	Over represented	6.04631	7
Pathways miRWalk	OLFACTORY_TRANSDUCTION_KEGG	1	0.426585	0.4145	hsa-miR-222-3p;hsa-miR-10a-5p;hsa-miR-142-3p;	Over represented	2.31561	3
Pathways miRWalk	ACTINY_PATHWAY_Biocarta	1	0.475198	0.463082	hsa-let-7e-5p;hsa-miR-21-5p;hsa-miR-182-5p;hsa-miR-26b-3p;hsa-miR-150-3p;hsa-miR-132-3p;	Under represented	6.81818	6
Pathways miRWalk	ANDROGEN_AND_ESTROGEN_METABOLISM_KEGG	1	0.480077	0.469812	hsa-miR-15b-3p;hsa-let-7f-5p;hsa-miR-30d-3p;hsa-miR-30b-5p;hsa-miR-30a-5p;hsa-miR-21-5p;hsa-miR-222-3p;hsa-miR-30d-5p;hsa-miR-182-5p;hsa-miR-30e-5p;	Over represented	9.39108	10
Pathways miRWalk	FATTY_ACID_ELONGATION_IN_MITOCHONDRIA_KEGG	1	0.480077	0.470557	hsa-miR-21-5p;hsa-miR-10b-5p;	Over represented	1.54374	2
Pathways miRWalk	ABC_TRANSPORTERS_GENERAL	1	0.484971	0.476728	hsa-let-7e-5p;hsa-miR-21-5p;hsa-miR-222-3p;hsa-miR-15a-5p;hsa-miR-7-5p;hsa-miR-10a-5p;hsa-miR-451a;hsa-miR-146a-5p;	Under represented	8.74786	8
Pathways miRWalk	SET_PATHWAY_Biocarta	1	0.493786	0.486792	hsa-miR-146b-5p;hsa-miR-21-5p;hsa-miR-146a-5p;	Over represented	2.5729	3
Pathways miRWalk	CAPROLACTAM_DEGRADATION_KEGG	1	0.513431	0.507613	hsa-miR-21-5p;hsa-miR-182-5p;hsa-miR-7-5p;hsa-miR-10b-5p;hsa-miR-93-3p;hsa-miR-132-3p;	Under represented	6.56089	6
Pathways miRWalk	TASTE_TRANSDUCTION_KEGG	1	0.519173	0.514761	hsa-miR-182-5p;hsa-miR-142-3p;	Over represented	1.67238	2
Pathways miRWalk	PENTOSE_AND_GLUCURONATE_INTERCONVERSIONS_KEGG	1	0.533138	0.530117	hsa-miR-15b-3p;hsa-let-7a-5p;hsa-let-7e-5p;hsa-miR-15a-5p;hsa-miR-26b-3p;	Over represented	4.75986	5
Pathways miRWalk	CFTR_PATHWAY_Biocarta	1	0.587163	0.5855	hsa-miR-21-5p;hsa-miR-150-3p;	Under represented	2.31561	2
Pathways miRWalk	CHREBP_PATHWAY_Biocarta	1	0.626825	0.626825	hsa-miR-21-5p;hsa-miR-29b-3p;hsa-miR-451a;	Under represented	3.08748	3
Target genes	IRAK1	0.00946601	0.00946601	4.13363e-06	hsa-miR-215-5p;hsa-miR-146b-5p;hsa-miR-330-5p;hsa-miR-222-3p;hsa-miR-423-3p;hsa-miR-744-5p;hsa-miR-192-5p;hsa-miR-146a-5p;hsa-miR-93-3p;hsa-miR-132-3p;	Over represented	2.18085	10
Target genes	FBXW2	0.113903	0.0267486	4.97393e-05	hsa-miR-215-5p;hsa-let-7a-5p;hsa-miR-222-3p;hsa-miR-484;hsa-miR-106b-5p;hsa-miR-192-5p;	Over represented	1.01773	6
Target genes	SMARCD1	0.113903	0.0267486	4.97393e-05	hsa-miR-101-3p;hsa-miR-425-5p;hsa-miR-223-3p;hsa-miR-7-5p;hsa-miR-744-5p;hsa-let-7c-5p;	Over represented	1.01773	6
Target genes	HMMR	0.133743	0.0267486	5.84031e-05	hsa-miR-215-5p;hsa-miR-106b-5p;hsa-miR-192-5p;hsa-miR-98-5p;hsa-miR-93-3p;	Over represented	0.72695	5
Target genes	SCMH1	0.133743	0.0267486	5.84031e-05	hsa-miR-215-5p;hsa-let-7e-5p;hsa-miR-532-3p;hsa-miR-192-5p;hsa-miR-10b-5p;	Over represented	0.72695	5
Target genes	BAZ1B	0.23173	0.0386216	0.000101192	hsa-let-7f-5p;hsa-miR-30b-5p;hsa-miR-30a-5p;hsa-let-7a-5p;hsa-let-7e-5p;hsa-miR-21-5p;hsa-miR-423-3p;hsa-let-7c-5p;	Over represented	1.89007	8
Target genes	AGO2	0.476789	0.0561502	0.000208205	hsa-miR-215-5p;hsa-miR-30a-5p;hsa-let-7a-5p;hsa-let-7e-5p;hsa-miR-21-5p;hsa-miR-30d-5p;hsa-miR-192-5p;hsa-miR-652-3p;	Over represented	2.03546	8
Target genes	APPL1	0.501744	0.0561502	0.000219102	hsa-miR-215-5p;hsa-let-7e-5p;hsa-miR-21-5p;hsa-miR-423-3p;hsa-miR-192-5p;hsa-miR-324-3p;hsa-miR-32-5p;	Over represented	1.59929	7
Target genes	NCEH1	0.710347	0.0561502	0.000310195	hsa-miR-215-5p;hsa-miR-30a-5p;hsa-miR-7-5p;hsa-miR-744-5p;hsa-miR-192-5p;	Over represented	0.87234	5
Target genes	UBE2W	0.710347	0.0561502	0.000310195	hsa-miR-215-5p;hsa-miR-192-5p;hsa-miR-132-3p;hsa-miR-32-5p;hsa-miR-142-3p;	Over represented	0.87234	5
Target genes	AASDHPPT	0.960206	0.0561502	0.000419304	hsa-miR-215-5p;hsa-miR-192-5p;hsa-miR-98-5p;hsa-miR-132-3p;	Over represented	0.58156	4
Target genes	DIMT1	0.960206	0.0561502	0.000419304	hsa-miR-101-3p;hsa-miR-215-5p;hsa-miR-484;hsa-miR-192-5p;	Over represented	0.58156	4
Target genes	LYRM7	0.960206	0.0561502	0.000419304	hsa-miR-215-5p;hsa-miR-21-5p;hsa-miR-192-5p;hsa-miR-30e-5p;	Over represented	0.58156	4
Target genes	NREP	0.960206	0.0561502	0.000419304	hsa-miR-215-5p;hsa-miR-29b-3p;hsa-miR-192-5p;hsa-miR-98-5p;	Over represented	0.58156	4
Target genes	TAF5	0.960206	0.0561502	0.000419304	hsa-let-7a-5p;hsa-miR-21-5p;hsa-miR-98-5p;hsa-let-7c-5p;	Over represented	0.58156	4
Target genes	RPL4	1	0.0561502	0.00046405	hsa-let-7a-5p;hsa-miR-330-5p;hsa-miR-423-3p;hsa-miR-1180-3p;hsa-miR-744-5p;hsa-miR-652-3p;hsa-miR-324-3p;	Over represented	1.74468	7
Target genes	DNAJB4	1	0.0561502	0.000465875	hsa-miR-215-5p;hsa-miR-30a-5p;hsa-miR-148a-3p;hsa-miR-148b-3p;hsa-miR-192-5p;hsa-miR-142-3p;	Over represented	1.30851	6
Target genes	FAM126B	1	0.0561502	0.000465875	hsa-miR-215-5p;hsa-miR-21-5p;hsa-miR-222-3p;hsa-miR-7-5p;hsa-miR-192-5p;hsa-miR-32-5p;	Over represented	1.30851	6
Target genes	MPL	1	0.0561502	0.000465875	hsa-miR-28-5p;hsa-let-7f-5p;hsa-let-7a-5p;hsa-let-7e-5p;hsa-miR-98-5p;hsa-let-7c-5p;	Over represented	1.30851	6
Target genes	B3GNT5	1	0.0688756	0.000961333	hsa-miR-215-5p;hsa-miR-30b-5p;hsa-miR-21-5p;hsa-miR-192-5p;hsa-miR-10a-5p;	Over represented	1.01773	5
Target genes	CASP7	1	0.0688756	0.000961333	hsa-miR-215-5p;hsa-miR-484;hsa-miR-106b-5p;hsa-miR-192-5p;hsa-miR-132-3p;	Over represented	1.01773	5
Target genes	MAP3K1	1	0.0688756	0.000961333	hsa-let-7g-5p;hsa-let-7a-5p;hsa-miR-21-5p;hsa-miR-423-3p;hsa-miR-192-5p;	Over represented	1.01773	5
Target genes	PPP1R12A	1	0.0688756	0.000961333	hsa-miR-215-5p;hsa-miR-30a-5p;hsa-miR-192-5p;hsa-miR-10a-5p;hsa-miR-93-3p;	Over represented	1.01773	5
Target genes	RABL6	1	0.0688756	0.000961333	hsa-miR-425-5p;hsa-let-7e-5p;hsa-miR-222-3p;hsa-miR-484;hsa-miR-10a-5p;	Over represented	1.01773	5
Target genes	STMN1	1	0.0688756	0.000961333	hsa-miR-101-3p;hsa-miR-484;hsa-miR-223-3p;hsa-miR-744-5p;hsa-miR-132-3p;	Over represented	1.01773	5
Target genes	ANAPC7	1	0.0688756	0.00186291	hsa-miR-484;hsa-miR-106b-5p;hsa-miR-766-3p;hsa-miR-93-3p;	Over represented	0.72695	4
Target genes	CDC7	1	0.0688756	0.00186291	hsa-miR-101-3p;hsa-miR-215-5p;hsa-let-7a-5p;hsa-miR-192-5p;	Over represented	0.72695	4
Target genes	CNEP1R1	1	0.0688756	0.00186291	hsa-miR-215-5p;hsa-let-7f-5p;hsa-miR-192-5p;hsa-miR-32-5p;	Over represented	0.72695	4
Target genes	CTNNBIP1	1	0.0688756	0.00186291	hsa-miR-215-5p;hsa-miR-29b-3p;hsa-miR-744-5p;hsa-miR-192-5p;	Over represented	0.72695	4
Target genes	HBEGF	1	0.0688756	0.00186291	hsa-miR-215-5p;hsa-miR-192-5p;hsa-miR-98-5p;hsa-miR-132-3p;	Over represented	0.72695	4
Target genes	IL13	1	0.0688756	0.00186291	hsa-let-7f-5p;hsa-let-7g-5p;hsa-let-7i-5p;hsa-miR-98-5p;	Over represented	0.72695	4
Target genes	ITGAV	1	0.0688756	0.00186291	hsa-miR-215-5p;hsa-miR-192-5p;hsa-miR-32-5p;hsa-miR-142-3p;	Over represented	0.72695	4
Target genes	MIS12	1	0.0688756	0.00186291	hsa-miR-215-5p;hsa-miR-192-5p;hsa-miR-10a-5p;hsa-miR-32-5p;	Over represented	0.72695	4
Target genes	NCBP1	1	0.0688756	0.00186291	hsa-miR-215-5p;hsa-let-7a-5p;hsa-let-7e-5p;hsa-miR-192-5p;	Over represented	0.72695	4
Target genes	PIGN	1	0.0688756	0.00186291	hsa-let-7a-5p;hsa-let-7e-5p;hsa-miR-21-5p;hsa-miR-29b-3p;	Over represented	0.72695	4
Target genes	SCYL1	1	0.0688756	0.00186291	hsa-miR-30a-5p;hsa-let-7e-5p;hsa-miR-484;hsa-miR-324-3p;	Over represented	0.72695	4
Target genes	TRIO	1	0.0688756	0.00186291	hsa-miR-30a-5p;hsa-let-7a-5p;hsa-miR-93-3p;hsa-miR-32-5p;	Over represented	0.72695	4
Target genes	OSBPL8	1	0.0688756	0.00200143	hsa-miR-215-5p;hsa-miR-30a-5p;hsa-miR-7-5p;hsa-miR-192-5p;hsa-miR-132-3p;hsa-miR-32-5p;	Over represented	1.59929	6
Target genes	DOCK5	1	0.0688756	0.00227062	hsa-miR-21-5p;hsa-miR-222-3p;hsa-miR-7-5p;hsa-miR-98-5p;hsa-miR-93-3p;	Over represented	1.16312	5
Target genes	MEIS1	1	0.0688756	0.00227062	hsa-miR-101-3p;hsa-let-7a-5p;hsa-miR-21-5p;hsa-miR-484;hsa-miR-98-5p;	Over represented	1.16312	5
Target genes	MPP5	1	0.0688756	0.00227062	hsa-miR-21-5p;hsa-miR-148a-3p;hsa-miR-7-5p;hsa-miR-192-5p;hsa-miR-93-3p;	Over represented	1.16312	5
Target genes	PRKAA1	1	0.0688756	0.00227062	hsa-miR-30a-5p;hsa-miR-29b-3p;hsa-miR-148b-3p;hsa-miR-652-3p;hsa-miR-30e-5p;	Over represented	1.16312	5
Target genes	TRIM59	1	0.0688756	0.00227062	hsa-miR-215-5p;hsa-miR-30b-5p;hsa-miR-21-5p;hsa-miR-148a-3p;hsa-miR-192-5p;	Over represented	1.16312	5
Target genes	KLHL15	1	0.0688756	0.00259305	hsa-miR-30b-5p;hsa-miR-21-5p;hsa-miR-532-3p;hsa-miR-425-3p;hsa-miR-423-3p;hsa-miR-744-5p;hsa-miR-192-5p;	Over represented	2.18085	7
Target genes	ASAP1	1	0.0688756	0.00297759	hsa-miR-106b-5p;hsa-miR-98-5p;hsa-miR-32-5p;	Over represented	0.43617	3
Target genes	ASRGL1	1	0.0688756	0.00297759	hsa-miR-215-5p;hsa-miR-21-5p;hsa-miR-192-5p;	Over represented	0.43617	3
Target genes	ATP11B	1	0.0688756	0.00297759	hsa-miR-21-5p;hsa-miR-222-3p;hsa-miR-652-3p;	Over represented	0.43617	3
Target genes	ATP6V1G1	1	0.0688756	0.00297759	hsa-miR-215-5p;hsa-miR-192-5p;hsa-miR-98-5p;	Over represented	0.43617	3
Target genes	BMP2K	1	0.0688756	0.00297759	hsa-let-7e-5p;hsa-miR-192-5p;hsa-miR-98-5p;	Over represented	0.43617	3
Target genes	C5orf30	1	0.0688756	0.00297759	hsa-miR-215-5p;hsa-miR-192-5p;hsa-miR-98-5p;	Over represented	0.43617	3
Target genes	C6orf106	1	0.0688756	0.00297759	hsa-miR-484;hsa-miR-423-3p;hsa-miR-10b-5p;	Over represented	0.43617	3
Target genes	C8orf47	1	0.0688756	0.00297759	hsa-miR-215-5p;hsa-miR-148b-3p;hsa-miR-192-5p;	Over represented	0.43617	3
Target genes	CAMK2D	1	0.0688756	0.00297759	hsa-let-7a-5p;hsa-miR-484;hsa-miR-7-5p;	Over represented	0.43617	3
Target genes	CAPN2	1	0.0688756	0.00297759	hsa-miR-101-3p;hsa-miR-30a-5p;hsa-miR-7-5p;	Over represented	0.43617	3
Target genes	CASC5	1	0.0688756	0.00297759	hsa-miR-215-5p;hsa-miR-21-5p;hsa-miR-192-5p;	Over represented	0.43617	3
Target genes	CCDC113	1	0.0688756	0.00297759	hsa-let-7e-5p;hsa-miR-22-5p;hsa-miR-32-5p;	Over represented	0.43617	3
Target genes	CKLF	1	0.0688756	0.00297759	hsa-miR-215-5p;hsa-miR-148b-3p;hsa-miR-192-5p;	Over represented	0.43617	3
Target genes	CLIP4	1	0.0688756	0.00297759	hsa-miR-215-5p;hsa-miR-21-5p;hsa-miR-192-5p;	Over represented	0.43617	3
Target genes	COBLL1	1	0.0688756	0.00297759	hsa-miR-215-5p;hsa-miR-21-5p;hsa-miR-192-5p;	Over represented	0.43617	3
Target genes	DCP1A	1	0.0688756	0.00297759	hsa-miR-215-5p;hsa-miR-21-5p;hsa-miR-192-5p;	Over represented	0.43617	3
Target genes	DOCK7	1	0.0688756	0.00297759	hsa-miR-30a-5p;hsa-miR-21-5p;hsa-miR-1307-3p;	Over represented	0.43617	3
Target genes	EPM2A	1	0.0688756	0.00297759	hsa-miR-215-5p;hsa-miR-21-5p;hsa-miR-192-5p;	Over represented	0.43617	3
Target genes	FOXA1	1	0.0688756	0.00297759	hsa-miR-215-5p;hsa-let-7a-5p;hsa-miR-192-5p;	Over represented	0.43617	3
Target genes	GPR19	1	0.0688756	0.00297759	hsa-miR-215-5p;hsa-miR-7-5p;hsa-miR-192-5p;	Over represented	0.43617	3
Target genes	HINT3	1	0.0688756	0.00297759	hsa-miR-215-5p;hsa-miR-30a-5p;hsa-miR-192-5p;	Over represented	0.43617	3
Target genes	HLA-C	1	0.0688756	0.00297759	hsa-let-7e-5p;hsa-miR-484;hsa-miR-423-3p;	Over represented	0.43617	3
Target genes	HLA-G	1	0.0688756	0.00297759	hsa-miR-152-3p;hsa-miR-148a-3p;hsa-miR-148b-3p;	Over represented	0.43617	3
Target genes	ICK	1	0.0688756	0.00297759	hsa-miR-101-3p;hsa-miR-215-5p;hsa-miR-192-5p;	Over represented	0.43617	3
Target genes	LARP1B	1	0.0688756	0.00297759	hsa-miR-215-5p;hsa-miR-423-3p;hsa-miR-192-5p;	Over represented	0.43617	3
Target genes	MAN2A2	1	0.0688756	0.00297759	hsa-miR-215-5p;hsa-miR-484;hsa-miR-192-5p;	Over represented	0.43617	3
Target genes	MIPOL1	1	0.0688756	0.00297759	hsa-miR-215-5p;hsa-let-7a-3p;hsa-miR-192-5p;	Over represented	0.43617	3
Target genes	MTSS1	1	0.0688756	0.00297759	hsa-miR-215-5p;hsa-miR-182-5p;hsa-miR-192-5p;	Over represented	0.43617	3
Target genes	NBN	1	0.0688756	0.00297759	hsa-miR-215-5p;hsa-miR-192-5p;hsa-miR-132-3p;	Over represented	0.43617	3
Target genes	NEK1	1	0.0688756	0.00297759	hsa-miR-21-5p;hsa-miR-484;hsa-miR-192-5p;	Over represented	0.43617	3
Target genes	NMI	1	0.0688756	0.00297759	hsa-miR-215-5p;hsa-miR-192-5p;hsa-miR-146a-5p;	Over represented	0.43617	3
Target genes	NUDT15	1	0.0688756	0.00297759	hsa-miR-215-5p;hsa-let-7e-5p;hsa-miR-192-5p;	Over represented	0.43617	3
Target genes	PIGX	1	0.0688756	0.00297759	hsa-miR-215-5p;hsa-miR-21-5p;hsa-miR-192-5p;	Over represented	0.43617	3
Target genes	PPIE	1	0.0688756	0.00297759	hsa-miR-342-3p;hsa-miR-766-3p;hsa-miR-324-3p;	Over represented	0.43617	3
Target genes	PPP1R26	1	0.0688756	0.00297759	hsa-miR-215-5p;hsa-miR-484;hsa-miR-192-5p;	Over represented	0.43617	3
Target genes	PRADC1	1	0.0688756	0.00297759	hsa-miR-215-5p;hsa-miR-484;hsa-miR-192-5p;	Over represented	0.43617	3
Target genes	PRMT7	1	0.0688756	0.00297759	hsa-miR-30b-5p;hsa-miR-484;hsa-miR-10b-5p;	Over represented	0.43617	3
Target genes	REXO1	1	0.0688756	0.00297759	hsa-miR-30a-5p;hsa-miR-30d-5p;hsa-miR-484;	Over represented	0.43617	3
Target genes	RHOBTB3	1	0.0688756	0.00297759	hsa-miR-215-5p;hsa-miR-192-5p;hsa-miR-98-5p;	Over represented	0.43617	3
Target genes	SAMHD1	1	0.0688756	0.00297759	hsa-miR-215-5p;hsa-miR-30a-5p;hsa-miR-192-5p;	Over represented	0.43617	3
Target genes	SIK1	1	0.0688756	0.00297759	hsa-miR-28-5p;hsa-let-7a-5p;hsa-miR-32-5p;	Over represented	0.43617	3
Target genes	SLC25A51	1	0.0688756	0.00297759	hsa-miR-215-5p;hsa-miR-222-3p;hsa-miR-192-5p;	Over represented	0.43617	3
Target genes	SORD	1	0.0688756	0.00297759	hsa-miR-484;hsa-miR-98-5p;hsa-miR-10a-5p;	Over represented	0.43617	3
Target genes	STAM	1	0.0688756	0.00297759	hsa-miR-215-5p;hsa-let-7e-5p;hsa-miR-192-5p;	Over represented	0.43617	3
Target genes	TBX1	1	0.0688756	0.00297759	hsa-miR-484;hsa-miR-1180-3p;hsa-miR-744-5p;	Over represented	0.43617	3
Target genes	TOR1AIP1	1	0.0688756	0.00297759	hsa-miR-101-3p;hsa-miR-215-5p;hsa-miR-192-5p;	Over represented	0.43617	3
Target genes	TRPV1	1	0.0688756	0.00297759	hsa-miR-215-5p;hsa-let-7e-5p;hsa-miR-192-5p;	Over represented	0.43617	3
Target genes	TSPAN33	1	0.0688756	0.00297759	hsa-miR-484;hsa-miR-10b-5p;hsa-miR-10a-5p;	Over represented	0.43617	3
Target genes	USP45	1	0.0688756	0.00297759	hsa-let-7f-5p;hsa-miR-192-5p;hsa-miR-32-5p;	Over represented	0.43617	3
Target genes	VASH2	1	0.0688756	0.00297759	hsa-miR-215-5p;hsa-miR-21-5p;hsa-miR-192-5p;	Over represented	0.43617	3
Target genes	ZDHHC2	1	0.0688756	0.00297759	hsa-miR-215-5p;hsa-miR-192-5p;hsa-miR-132-3p;	Over represented	0.43617	3
Target genes	ZFP30	1	0.0688756	0.00297759	hsa-miR-215-5p;hsa-miR-192-5p;hsa-miR-10a-5p;	Over represented	0.43617	3
Target genes	ZFX	1	0.0688756	0.00297759	hsa-miR-101-3p;hsa-miR-484;hsa-miR-98-5p;	Over represented	0.43617	3
Target genes	ZNF267	1	0.0688756	0.00297759	hsa-miR-215-5p;hsa-miR-192-5p;hsa-miR-98-5p;	Over represented	0.43617	3
Target genes	ZNF701	1	0.0688756	0.00297759	hsa-miR-215-5p;hsa-miR-192-5p;hsa-miR-142-3p;	Over represented	0.43617	3
Target genes	ZC3H18	1	0.0818525	0.00407015	hsa-let-7f-5p;hsa-let-7a-5p;hsa-miR-484;hsa-miR-106b-5p;hsa-miR-10b-5p;hsa-miR-10a-5p;hsa-miR-93-3p;	Over represented	2.32624	7
Target genes	APP	1	0.0818525	0.00411093	hsa-miR-101-3p;hsa-let-7a-5p;hsa-miR-532-3p;hsa-miR-222-3p;hsa-miR-484;hsa-miR-423-3p;hsa-miR-15a-5p;hsa-miR-106b-5p;	Over represented	2.9078	8
Target genes	ACVR1B	1	0.0818525	0.00452656	hsa-let-7a-5p;hsa-miR-15a-5p;hsa-miR-182-5p;hsa-miR-7-5p;hsa-let-7c-5p;	Over represented	1.30851	5
Target genes	APC	1	0.0818525	0.00452656	hsa-miR-215-5p;hsa-miR-21-5p;hsa-miR-148a-3p;hsa-miR-106b-5p;hsa-miR-192-5p;	Over represented	1.30851	5
Target genes	ASCC3	1	0.0818525	0.00452656	hsa-let-7f-5p;hsa-miR-425-5p;hsa-miR-30a-5p;hsa-let-7a-5p;hsa-miR-98-5p;	Over represented	1.30851	5
Target genes	FBXO3	1	0.0818525	0.00452656	hsa-miR-30b-5p;hsa-miR-21-5p;hsa-miR-15a-5p;hsa-miR-192-5p;hsa-miR-142-3p;	Over represented	1.30851	5
Target genes	FOS	1	0.0818525	0.00452656	hsa-miR-101-3p;hsa-miR-215-5p;hsa-miR-29b-3p;hsa-miR-222-3p;hsa-miR-192-5p;	Over represented	1.30851	5
Target genes	FUBP1	1	0.0818525	0.00452656	hsa-miR-215-5p;hsa-miR-21-5p;hsa-miR-222-3p;hsa-miR-192-5p;hsa-miR-324-3p;	Over represented	1.30851	5
Target genes	HDLBP	1	0.0818525	0.00452656	hsa-miR-222-3p;hsa-miR-484;hsa-miR-423-3p;hsa-miR-7-5p;hsa-miR-548d-5p;	Over represented	1.30851	5
Target genes	PCNT	1	0.0818525	0.00452656	hsa-miR-30b-5p;hsa-miR-30a-5p;hsa-miR-222-3p;hsa-miR-484;hsa-miR-30e-5p;	Over represented	1.30851	5
Target genes	SREBF1	1	0.0818525	0.00452656	hsa-let-7e-5p;hsa-miR-484;hsa-miR-744-5p;hsa-miR-10a-5p;hsa-miR-93-3p;	Over represented	1.30851	5
Target genes	TMED7	1	0.0818525	0.00452656	hsa-miR-30a-5p;hsa-let-7a-5p;hsa-miR-222-3p;hsa-miR-148a-3p;hsa-miR-451a;	Over represented	1.30851	5
Target genes	ACTR2	1	0.0818525	0.00496834	hsa-miR-215-5p;hsa-miR-21-5p;hsa-miR-192-5p;hsa-miR-132-3p;	Over represented	0.87234	4
Target genes	AMPD2	1	0.0818525	0.00496834	hsa-let-7a-5p;hsa-let-7e-5p;hsa-miR-484;hsa-miR-10a-5p;	Over represented	0.87234	4
Target genes	ARFGEF1	1	0.0818525	0.00496834	hsa-miR-215-5p;hsa-miR-192-5p;hsa-miR-10b-5p;hsa-miR-10a-5p;	Over represented	0.87234	4
Target genes	ARID3A	1	0.0818525	0.00496834	hsa-miR-30b-5p;hsa-miR-425-3p;hsa-miR-484;hsa-miR-98-5p;	Over represented	0.87234	4
Target genes	ATAD2	1	0.0818525	0.00496834	hsa-miR-215-5p;hsa-miR-106b-5p;hsa-miR-941;hsa-miR-192-5p;	Over represented	0.87234	4
Target genes	CCNY	1	0.0818525	0.00496834	hsa-miR-215-5p;hsa-miR-744-5p;hsa-miR-192-5p;hsa-miR-93-3p;	Over represented	0.87234	4
Target genes	CDC25B	1	0.0818525	0.00496834	hsa-let-7a-5p;hsa-miR-148a-3p;hsa-miR-7-5p;hsa-miR-744-5p;	Over represented	0.87234	4
Target genes	CIT	1	0.0818525	0.00496834	hsa-miR-215-5p;hsa-miR-29b-3p;hsa-miR-192-5p;hsa-miR-93-3p;	Over represented	0.87234	4
Target genes	CLOCK	1	0.0818525	0.00496834	hsa-miR-21-5p;hsa-miR-182-5p;hsa-miR-106b-5p;hsa-miR-142-3p;	Over represented	0.87234	4
Target genes	DDX54	1	0.0818525	0.00496834	hsa-miR-484;hsa-miR-744-5p;hsa-miR-192-5p;hsa-miR-10a-5p;	Over represented	0.87234	4
Target genes	FEM1B	1	0.0818525	0.00496834	hsa-miR-30b-5p;hsa-miR-30d-5p;hsa-miR-10b-5p;hsa-miR-10a-5p;	Over represented	0.87234	4
Target genes	GTF3C5	1	0.0818525	0.00496834	hsa-let-7a-5p;hsa-miR-222-3p;hsa-miR-7-5p;hsa-miR-652-3p;	Over represented	0.87234	4
Target genes	HOXA13	1	0.0818525	0.00496834	hsa-miR-215-5p;hsa-miR-222-3p;hsa-miR-192-5p;hsa-miR-142-3p;	Over represented	0.87234	4
Target genes	KIF5C	1	0.0818525	0.00496834	hsa-miR-215-5p;hsa-miR-222-3p;hsa-miR-106b-5p;hsa-miR-192-5p;	Over represented	0.87234	4
Target genes	LIMCH1	1	0.0818525	0.00496834	hsa-miR-30a-5p;hsa-miR-21-5p;hsa-miR-192-5p;hsa-miR-30e-5p;	Over represented	0.87234	4
Target genes	MRPS2	1	0.0818525	0.00496834	hsa-let-7a-5p;hsa-let-7e-5p;hsa-miR-744-5p;hsa-miR-98-5p;	Over represented	0.87234	4
Target genes	ORAI2	1	0.0818525	0.00496834	hsa-let-7a-5p;hsa-miR-484;hsa-miR-10b-5p;hsa-miR-10a-5p;	Over represented	0.87234	4
Target genes	PAPD7	1	0.0818525	0.00496834	hsa-miR-215-5p;hsa-miR-423-3p;hsa-miR-192-5p;hsa-miR-32-5p;	Over represented	0.87234	4
Target genes	PHTF1	1	0.0818525	0.00496834	hsa-miR-215-5p;hsa-miR-21-5p;hsa-miR-484;hsa-miR-192-5p;	Over represented	0.87234	4
Target genes	POMGNT1	1	0.0818525	0.00496834	hsa-miR-330-5p;hsa-miR-222-3p;hsa-miR-744-5p;hsa-miR-93-3p;	Over represented	0.87234	4
Target genes	PPAT	1	0.0818525	0.00496834	hsa-miR-215-5p;hsa-miR-425-5p;hsa-miR-192-5p;hsa-miR-98-5p;	Over represented	0.87234	4
Target genes	PTK2	1	0.0818525	0.00496834	hsa-let-7e-5p;hsa-miR-21-5p;hsa-miR-7-5p;hsa-let-7c-5p;	Over represented	0.87234	4
Target genes	RTKN2	1	0.0818525	0.00496834	hsa-miR-215-5p;hsa-miR-192-5p;hsa-miR-10b-5p;hsa-miR-10a-5p;	Over represented	0.87234	4
Target genes	SERAC1	1	0.0818525	0.00496834	hsa-miR-215-5p;hsa-miR-21-5p;hsa-miR-148b-3p;hsa-miR-192-5p;	Over represented	0.87234	4
Target genes	SLC26A2	1	0.0818525	0.00496834	hsa-miR-215-5p;hsa-miR-21-5p;hsa-miR-192-5p;hsa-miR-10a-5p;	Over represented	0.87234	4
Target genes	TAPBP	1	0.0818525	0.00496834	hsa-miR-30a-5p;hsa-miR-7-5p;hsa-miR-744-5p;hsa-miR-324-3p;	Over represented	0.87234	4
Target genes	TCEB3	1	0.0818525	0.00496834	hsa-miR-215-5p;hsa-let-7f-5p;hsa-miR-484;hsa-miR-192-5p;	Over represented	0.87234	4
Target genes	TMED10	1	0.0818525	0.00496834	hsa-miR-215-5p;hsa-miR-30a-5p;hsa-miR-7-5p;hsa-miR-192-5p;	Over represented	0.87234	4
Target genes	NCOA3	1	0.0881846	0.00581144	hsa-miR-215-5p;hsa-miR-21-5p;hsa-miR-29b-3p;hsa-miR-744-5p;hsa-miR-192-5p;hsa-miR-98-5p;	Over represented	1.89007	6
Target genes	NOLC1	1	0.0881846	0.00581144	hsa-let-7a-5p;hsa-let-7e-5p;hsa-miR-222-3p;hsa-miR-484;hsa-miR-98-5p;hsa-miR-324-3p;	Over represented	1.89007	6
Target genes	PRRC2A	1	0.0881846	0.00585854	hsa-let-7e-5p;hsa-miR-330-5p;hsa-miR-222-3p;hsa-miR-484;hsa-miR-1180-3p;hsa-miR-744-5p;hsa-miR-93-3p;hsa-let-7c-5p;	Over represented	3.05319	8
Target genes	NFKB1	1	0.0881846	0.00802387	hsa-let-7a-5p;hsa-miR-146b-5p;hsa-miR-21-5p;hsa-miR-15a-5p;hsa-miR-146a-5p;	Over represented	1.4539	5
Target genes	POU2F1	1	0.0881846	0.00802387	hsa-miR-101-3p;hsa-miR-215-5p;hsa-miR-192-5p;hsa-miR-98-5p;hsa-miR-324-3p;	Over represented	1.4539	5
Target genes	PURA	1	0.0881846	0.00802387	hsa-miR-21-5p;hsa-miR-484;hsa-miR-15a-5p;hsa-miR-106b-5p;hsa-miR-192-5p;	Over represented	1.4539	5
Target genes	QKI	1	0.0881846	0.00802387	hsa-miR-425-5p;hsa-let-7a-5p;hsa-miR-222-3p;hsa-miR-652-3p;hsa-let-7c-5p;	Over represented	1.4539	5
Target genes	SRSF1	1	0.0881846	0.00802387	hsa-miR-423-3p;hsa-miR-7-5p;hsa-miR-744-5p;hsa-miR-10b-5p;hsa-miR-10a-5p;	Over represented	1.4539	5
Target genes	UBE2Z	1	0.0881846	0.00802387	hsa-miR-484;hsa-miR-10b-5p;hsa-miR-10a-5p;hsa-miR-324-3p;hsa-miR-32-5p;	Over represented	1.4539	5
Target genes	DNMT1	1	0.0881846	0.00883037	hsa-miR-30b-5p;hsa-miR-152-3p;hsa-miR-29b-3p;hsa-miR-484;hsa-miR-148a-3p;hsa-miR-342-3p;hsa-miR-148b-3p;	Over represented	2.61702	7
Target genes	AKAP11	1	0.0881846	0.0089951	hsa-miR-101-3p;hsa-miR-215-5p;hsa-let-7g-5p;hsa-miR-106b-5p;hsa-miR-148b-3p;hsa-miR-192-5p;	Over represented	2.03546	6
Target genes	BCOR	1	0.0881846	0.0089951	hsa-miR-215-5p;hsa-let-7f-5p;hsa-miR-425-5p;hsa-let-7a-5p;hsa-miR-192-5p;hsa-let-7c-5p;	Over represented	2.03546	6
Target genes	BRCA1	1	0.0881846	0.0089951	hsa-miR-215-5p;hsa-miR-21-5p;hsa-miR-484;hsa-miR-15a-5p;hsa-miR-192-5p;hsa-miR-146a-5p;	Over represented	2.03546	6
Target genes	COX2	1	0.0881846	0.0089951	hsa-miR-101-3p;hsa-let-7a-5p;hsa-miR-744-5p;hsa-miR-143-3p;hsa-miR-652-3p;hsa-let-7c-5p;	Over represented	2.03546	6
Target genes	HMGA2	1	0.0881846	0.0089951	hsa-let-7f-5p;hsa-let-7g-5p;hsa-let-7a-5p;hsa-let-7e-5p;hsa-miR-98-5p;hsa-let-7c-5p;	Over represented	2.03546	6
Target genes	AMMECR1L	1	0.0881846	0.010311	hsa-miR-101-3p;hsa-miR-484;hsa-miR-423-3p;hsa-miR-10a-5p;	Over represented	1.01773	4
Target genes	ANO6	1	0.0881846	0.010311	hsa-let-7a-5p;hsa-miR-182-5p;hsa-miR-192-5p;hsa-miR-10a-5p;	Over represented	1.01773	4
Target genes	APOLD1	1	0.0881846	0.010311	hsa-miR-215-5p;hsa-miR-21-5p;hsa-miR-192-5p;hsa-miR-324-3p;	Over represented	1.01773	4
Target genes	ARHGAP19	1	0.0881846	0.010311	hsa-miR-215-5p;hsa-let-7e-5p;hsa-miR-192-5p;hsa-miR-10a-5p;	Over represented	1.01773	4
Target genes	C1orf21	1	0.0881846	0.010311	hsa-miR-484;hsa-miR-7-5p;hsa-miR-146a-5p;hsa-miR-93-3p;	Over represented	1.01773	4
Target genes	CHD1	1	0.0881846	0.010311	hsa-miR-30b-5p;hsa-miR-30a-5p;hsa-miR-98-5p;hsa-let-7c-5p;	Over represented	1.01773	4
Target genes	EXOC5	1	0.0881846	0.010311	hsa-miR-21-5p;hsa-miR-484;hsa-miR-132-3p;hsa-miR-32-5p;	Over represented	1.01773	4
Target genes	GPS1	1	0.0881846	0.010311	hsa-let-7f-5p;hsa-miR-423-3p;hsa-let-7i-5p;hsa-let-7c-5p;	Over represented	1.01773	4
Target genes	IGSF1	1	0.0881846	0.010311	hsa-miR-425-5p;hsa-miR-148b-3p;hsa-miR-10b-5p;hsa-miR-10a-5p;	Over represented	1.01773	4
Target genes	KLHL23	1	0.0881846	0.010311	hsa-miR-101-3p;hsa-miR-215-5p;hsa-miR-192-5p;hsa-miR-10a-5p;	Over represented	1.01773	4
Target genes	LRP3	1	0.0881846	0.010311	hsa-miR-744-5p;hsa-miR-10b-5p;hsa-miR-10a-5p;hsa-miR-93-3p;	Over represented	1.01773	4
Target genes	MYO9A	1	0.0881846	0.010311	hsa-miR-101-3p;hsa-let-7a-5p;hsa-miR-21-5p;hsa-let-7c-5p;	Over represented	1.01773	4
Target genes	NCS1	1	0.0881846	0.010311	hsa-miR-484;hsa-miR-744-5p;hsa-miR-148b-3p;hsa-miR-132-3p;	Over represented	1.01773	4
Target genes	NPTX1	1	0.0881846	0.010311	hsa-let-7a-5p;hsa-miR-10b-5p;hsa-miR-10a-5p;hsa-let-7c-5p;	Over represented	1.01773	4
Target genes	OSBPL10	1	0.0881846	0.010311	hsa-miR-215-5p;hsa-miR-222-3p;hsa-miR-192-5p;hsa-miR-98-5p;	Over represented	1.01773	4
Target genes	PLOD1	1	0.0881846	0.010311	hsa-miR-215-5p;hsa-let-7a-5p;hsa-miR-484;hsa-miR-192-5p;	Over represented	1.01773	4
Target genes	RPN2	1	0.0881846	0.010311	hsa-miR-30a-5p;hsa-let-7e-5p;hsa-miR-30d-5p;hsa-miR-484;	Over represented	1.01773	4
Target genes	RPS17	1	0.0881846	0.010311	hsa-miR-30a-5p;hsa-miR-222-3p;hsa-miR-30d-5p;hsa-miR-148a-3p;	Over represented	1.01773	4
Target genes	SAMD4B	1	0.0881846	0.010311	hsa-let-7a-5p;hsa-miR-30d-5p;hsa-miR-744-5p;hsa-miR-93-3p;	Over represented	1.01773	4
Target genes	SMARCC1	1	0.0881846	0.010311	hsa-let-7f-5p;hsa-miR-29b-3p;hsa-miR-98-5p;hsa-let-7c-5p;	Over represented	1.01773	4
Target genes	SPCS3	1	0.0881846	0.010311	hsa-miR-215-5p;hsa-miR-30a-5p;hsa-let-7e-5p;hsa-miR-192-5p;	Over represented	1.01773	4
Target genes	UBE2H	1	0.0881846	0.010311	hsa-miR-30a-5p;hsa-let-7e-5p;hsa-miR-451a;hsa-miR-501-3p;	Over represented	1.01773	4
Target genes	ZFYVE20	1	0.0881846	0.010311	hsa-miR-30b-5p;hsa-miR-222-3p;hsa-miR-423-3p;hsa-miR-7-5p;	Over represented	1.01773	4
Target genes	AHSA2	1	0.0881846	0.0106525	hsa-miR-215-5p;hsa-miR-21-5p;hsa-miR-192-5p;	Over represented	0.58156	3
Target genes	ARL6IP6	1	0.0881846	0.0106525	hsa-let-7a-5p;hsa-miR-132-3p;hsa-miR-142-3p;	Over represented	0.58156	3
Target genes	ARMC8	1	0.0881846	0.0106525	hsa-let-7f-5p;hsa-let-7a-3p;hsa-let-7c-5p;	Over represented	0.58156	3
Target genes	ATAD1	1	0.0881846	0.0106525	hsa-miR-215-5p;hsa-miR-146b-5p;hsa-miR-192-5p;	Over represented	0.58156	3
Target genes	ATAD5	1	0.0881846	0.0106525	hsa-miR-215-5p;hsa-miR-192-5p;hsa-miR-93-3p;	Over represented	0.58156	3
Target genes	B3GALNT1	1	0.0881846	0.0106525	hsa-miR-215-5p;hsa-miR-21-5p;hsa-miR-192-5p;	Over represented	0.58156	3
Target genes	BRIP1	1	0.0881846	0.0106525	hsa-miR-215-5p;hsa-miR-182-5p;hsa-miR-192-5p;	Over represented	0.58156	3
Target genes	C10orf137	1	0.0881846	0.0106525	hsa-miR-215-5p;hsa-miR-30d-5p;hsa-miR-192-5p;	Over represented	0.58156	3
Target genes	C1D	1	0.0881846	0.0106525	hsa-miR-215-5p;hsa-miR-30a-5p;hsa-miR-192-5p;	Over represented	0.58156	3
Target genes	CCDC14	1	0.0881846	0.0106525	hsa-miR-215-5p;hsa-miR-21-5p;hsa-miR-192-5p;	Over represented	0.58156	3
Target genes	CDKN3	1	0.0881846	0.0106525	hsa-miR-215-5p;hsa-miR-192-5p;hsa-miR-146a-5p;	Over represented	0.58156	3
Target genes	CHML	1	0.0881846	0.0106525	hsa-miR-215-5p;hsa-miR-192-5p;hsa-miR-98-5p;	Over represented	0.58156	3
Target genes	CHSY3	1	0.0881846	0.0106525	hsa-miR-215-5p;hsa-miR-484;hsa-miR-192-5p;	Over represented	0.58156	3
Target genes	COPS7B	1	0.0881846	0.0106525	hsa-miR-425-5p;hsa-miR-30b-5p;hsa-miR-30a-5p;	Over represented	0.58156	3
Target genes	COPS8	1	0.0881846	0.0106525	hsa-let-7f-5p;hsa-let-7i-5p;hsa-let-7c-5p;	Over represented	0.58156	3
Target genes	DDOST	1	0.0881846	0.0106525	hsa-let-7i-5p;hsa-miR-192-5p;hsa-miR-324-3p;	Over represented	0.58156	3
Target genes	DLG5	1	0.0881846	0.0106525	hsa-miR-215-5p;hsa-miR-484;hsa-miR-192-5p;	Over represented	0.58156	3
Target genes	DMWD	1	0.0881846	0.0106525	hsa-miR-222-3p;hsa-miR-10b-5p;hsa-miR-93-3p;	Over represented	0.58156	3
Target genes	DOCK10	1	0.0881846	0.0106525	hsa-miR-21-5p;hsa-miR-132-3p;hsa-miR-142-3p;	Over represented	0.58156	3
Target genes	EEF1A2	1	0.0881846	0.0106525	hsa-miR-215-5p;hsa-miR-342-3p;hsa-miR-192-5p;	Over represented	0.58156	3
Target genes	EIF2S1	1	0.0881846	0.0106525	hsa-miR-21-5p;hsa-miR-222-3p;hsa-miR-192-5p;	Over represented	0.58156	3
Target genes	EXOSC10	1	0.0881846	0.0106525	hsa-miR-30a-5p;hsa-miR-222-3p;hsa-miR-484;	Over represented	0.58156	3
Target genes	FAM171A2	1	0.0881846	0.0106525	hsa-let-7a-5p;hsa-miR-106b-5p;hsa-miR-744-5p;	Over represented	0.58156	3
Target genes	FAXC	1	0.0881846	0.0106525	hsa-miR-215-5p;hsa-miR-192-5p;hsa-miR-324-3p;	Over represented	0.58156	3
Target genes	GPC4	1	0.0881846	0.0106525	hsa-miR-215-5p;hsa-miR-192-5p;hsa-miR-142-3p;	Over represented	0.58156	3
Target genes	GPR37	1	0.0881846	0.0106525	hsa-miR-215-5p;hsa-miR-192-5p;hsa-miR-98-5p;	Over represented	0.58156	3
Target genes	GRPEL1	1	0.0881846	0.0106525	hsa-miR-484;hsa-miR-652-3p;hsa-miR-98-5p;	Over represented	0.58156	3
Target genes	HIATL1	1	0.0881846	0.0106525	hsa-miR-215-5p;hsa-miR-7-5p;hsa-miR-192-5p;	Over represented	0.58156	3
Target genes	KBTBD6	1	0.0881846	0.0106525	hsa-miR-30b-5p;hsa-miR-21-5p;hsa-miR-10b-5p;	Over represented	0.58156	3
Target genes	KIAA1147	1	0.0881846	0.0106525	hsa-let-7a-5p;hsa-miR-10a-5p;hsa-miR-93-3p;	Over represented	0.58156	3
Target genes	LIPA	1	0.0881846	0.0106525	hsa-miR-215-5p;hsa-miR-744-5p;hsa-miR-192-5p;	Over represented	0.58156	3
Target genes	MOAP1	1	0.0881846	0.0106525	hsa-miR-215-5p;hsa-miR-21-5p;hsa-miR-192-5p;	Over represented	0.58156	3
Target genes	MPZL1	1	0.0881846	0.0106525	hsa-miR-215-5p;hsa-miR-192-5p;hsa-miR-766-3p;	Over represented	0.58156	3
Target genes	MTR	1	0.0881846	0.0106525	hsa-miR-484;hsa-miR-106b-5p;hsa-miR-10a-5p;	Over represented	0.58156	3
Target genes	NCKAP5L	1	0.0881846	0.0106525	hsa-let-7e-5p;hsa-miR-222-3p;hsa-miR-744-5p;	Over represented	0.58156	3
Target genes	NEK7	1	0.0881846	0.0106525	hsa-miR-101-3p;hsa-miR-10b-5p;hsa-miR-10a-5p;	Over represented	0.58156	3
Target genes	NOL12	1	0.0881846	0.0106525	hsa-miR-215-5p;hsa-miR-30e-5p;hsa-miR-324-3p;	Over represented	0.58156	3
Target genes	NR1D2	1	0.0881846	0.0106525	hsa-miR-744-5p;hsa-miR-10a-5p;hsa-miR-132-3p;	Over represented	0.58156	3
Target genes	PCOLCE2	1	0.0881846	0.0106525	hsa-miR-215-5p;hsa-miR-182-5p;hsa-miR-192-5p;	Over represented	0.58156	3
Target genes	PHTF2	1	0.0881846	0.0106525	hsa-miR-215-5p;hsa-let-7a-5p;hsa-miR-192-5p;	Over represented	0.58156	3
Target genes	PRKAA2	1	0.0881846	0.0106525	hsa-miR-182-5p;hsa-miR-192-5p;hsa-miR-98-5p;	Over represented	0.58156	3
Target genes	PSMC3IP	1	0.0881846	0.0106525	hsa-miR-215-5p;hsa-miR-484;hsa-miR-192-5p;	Over represented	0.58156	3
Target genes	RAB6C	1	0.0881846	0.0106525	hsa-miR-215-5p;hsa-miR-21-5p;hsa-miR-192-5p;	Over represented	0.58156	3
Target genes	RAD21	1	0.0881846	0.0106525	hsa-miR-215-5p;hsa-let-7a-5p;hsa-miR-192-5p;	Over represented	0.58156	3
Target genes	RBM17	1	0.0881846	0.0106525	hsa-miR-7-5p;hsa-miR-10b-5p;hsa-miR-10a-5p;	Over represented	0.58156	3
Target genes	RNF219	1	0.0881846	0.0106525	hsa-miR-215-5p;hsa-miR-148b-3p;hsa-miR-192-5p;	Over represented	0.58156	3
Target genes	RPLP2	1	0.0881846	0.0106525	hsa-let-7e-5p;hsa-miR-484;hsa-miR-766-3p;	Over represented	0.58156	3
Target genes	RPS29	1	0.0881846	0.0106525	hsa-miR-484;hsa-miR-652-3p;hsa-miR-10a-5p;	Over represented	0.58156	3
Target genes	SCAP	1	0.0881846	0.0106525	hsa-miR-484;hsa-miR-10a-5p;hsa-miR-93-3p;	Over represented	0.58156	3
Target genes	SF3B4	1	0.0881846	0.0106525	hsa-miR-423-3p;hsa-miR-10a-5p;hsa-let-7c-5p;	Over represented	0.58156	3
Target genes	SGCB	1	0.0881846	0.0106525	hsa-miR-215-5p;hsa-miR-21-5p;hsa-miR-192-5p;	Over represented	0.58156	3
Target genes	SLCO3A1	1	0.0881846	0.0106525	hsa-miR-215-5p;hsa-let-7e-5p;hsa-miR-192-5p;	Over represented	0.58156	3
Target genes	SLK	1	0.0881846	0.0106525	hsa-miR-21-5p;hsa-miR-484;hsa-let-7c-5p;	Over represented	0.58156	3
Target genes	SPRY1	1	0.0881846	0.0106525	hsa-miR-3615;hsa-miR-98-5p;hsa-miR-324-3p;	Over represented	0.58156	3
Target genes	STAMBPL1	1	0.0881846	0.0106525	hsa-miR-215-5p;hsa-miR-941;hsa-miR-192-5p;	Over represented	0.58156	3
Target genes	STX7	1	0.0881846	0.0106525	hsa-miR-215-5p;hsa-miR-30a-5p;hsa-miR-192-5p;	Over represented	0.58156	3
Target genes	TAOK1	1	0.0881846	0.0106525	hsa-miR-425-5p;hsa-miR-30b-5p;hsa-miR-142-3p;	Over represented	0.58156	3
Target genes	TCHP	1	0.0881846	0.0106525	hsa-miR-215-5p;hsa-miR-484;hsa-miR-192-5p;	Over represented	0.58156	3
Target genes	TICAM2	1	0.0881846	0.0106525	hsa-miR-215-5p;hsa-miR-30a-5p;hsa-miR-192-5p;	Over represented	0.58156	3
Target genes	TMEM164	1	0.0881846	0.0106525	hsa-miR-215-5p;hsa-miR-192-5p;hsa-miR-98-5p;	Over represented	0.58156	3
Target genes	TNS3	1	0.0881846	0.0106525	hsa-miR-21-5p;hsa-let-7i-5p;hsa-miR-342-3p;	Over represented	0.58156	3
Target genes	TRIM33	1	0.0881846	0.0106525	hsa-miR-21-5p;hsa-miR-744-5p;hsa-let-7a-3p;	Over represented	0.58156	3
Target genes	TROAP	1	0.0881846	0.0106525	hsa-miR-215-5p;hsa-miR-484;hsa-miR-192-5p;	Over represented	0.58156	3
Target genes	UBE2V2	1	0.0881846	0.0106525	hsa-miR-215-5p;hsa-let-7e-5p;hsa-miR-192-5p;	Over represented	0.58156	3
Target genes	UHRF1BP1	1	0.0881846	0.0106525	hsa-let-7e-5p;hsa-miR-192-5p;hsa-miR-652-3p;	Over represented	0.58156	3
Target genes	UHRF2	1	0.0881846	0.0106525	hsa-miR-30a-5p;hsa-let-7a-5p;hsa-miR-222-3p;	Over represented	0.58156	3
Target genes	UQCRQ	1	0.0881846	0.0106525	hsa-miR-484;hsa-miR-148a-3p;hsa-miR-106b-5p;	Over represented	0.58156	3
Target genes	WDR67	1	0.0881846	0.0106525	hsa-miR-215-5p;hsa-let-7e-5p;hsa-miR-192-5p;	Over represented	0.58156	3
Target genes	WDR74	1	0.0881846	0.0106525	hsa-miR-30a-5p;hsa-miR-98-5p;hsa-miR-10a-5p;	Over represented	0.58156	3
Target genes	WWC2	1	0.0881846	0.0106525	hsa-miR-215-5p;hsa-miR-21-5p;hsa-miR-192-5p;	Over represented	0.58156	3
Target genes	ZNF200	1	0.0881846	0.0106525	hsa-miR-215-5p;hsa-miR-192-5p;hsa-miR-98-5p;	Over represented	0.58156	3
Target genes	ZNF226	1	0.0881846	0.0106525	hsa-miR-215-5p;hsa-miR-484;hsa-miR-192-5p;	Over represented	0.58156	3
Target genes	SF3B3	1	0.0881846	0.0123503	hsa-miR-30a-5p;hsa-miR-222-3p;hsa-miR-484;hsa-miR-423-3p;hsa-miR-342-3p;hsa-miR-10a-5p;hsa-miR-324-3p;	Over represented	2.76241	7
Target genes	HUWE1	1	0.0881846	0.0123693	hsa-miR-660-5p;hsa-miR-7-1-3p;hsa-let-7a-5p;hsa-miR-484;hsa-miR-424-3p;hsa-miR-106b-5p;hsa-miR-324-3p;hsa-miR-93-3p;hsa-let-7c-5p;	Over represented	4.07092	9
Target genes	CRK	1	0.0881846	0.0130426	hsa-miR-215-5p;hsa-let-7e-5p;hsa-miR-192-5p;hsa-miR-10a-5p;hsa-miR-132-3p;	Over represented	1.59929	5
Target genes	HSP90B1	1	0.0881846	0.0130426	hsa-miR-484;hsa-miR-148a-3p;hsa-miR-15a-5p;hsa-miR-223-3p;hsa-miR-192-5p;	Over represented	1.59929	5
Target genes	MACF1	1	0.0881846	0.0130426	hsa-miR-215-5p;hsa-let-7e-5p;hsa-miR-222-3p;hsa-miR-30d-5p;hsa-miR-192-5p;	Over represented	1.59929	5
Target genes	MKNK2	1	0.0881846	0.0130426	hsa-miR-101-3p;hsa-miR-21-5p;hsa-miR-1180-3p;hsa-miR-98-5p;hsa-miR-324-3p;	Over represented	1.59929	5
Target genes	RPS9	1	0.0881846	0.0130426	hsa-miR-484;hsa-miR-342-3p;hsa-miR-766-3p;hsa-miR-10b-5p;hsa-miR-10a-5p;	Over represented	1.59929	5
Target genes	SETD7	1	0.0881846	0.0130426	hsa-miR-28-5p;hsa-let-7a-5p;hsa-miR-484;hsa-miR-10b-5p;hsa-miR-32-5p;	Over represented	1.59929	5
Target genes	SLC7A11	1	0.0881846	0.0130426	hsa-miR-215-5p;hsa-miR-30a-5p;hsa-miR-148b-3p;hsa-miR-192-5p;hsa-miR-32-5p;	Over represented	1.59929	5
Target genes	THOP1	1	0.0881846	0.0130426	hsa-miR-215-5p;hsa-miR-425-5p;hsa-miR-222-3p;hsa-miR-484;hsa-miR-192-5p;	Over represented	1.59929	5
Target genes	XPO7	1	0.0881846	0.0130426	hsa-miR-101-3p;hsa-miR-30a-5p;hsa-miR-484;hsa-miR-10b-5p;hsa-miR-10a-5p;	Over represented	1.59929	5
Target genes	ZBTB10	1	0.0881846	0.0130426	hsa-miR-215-5p;hsa-miR-425-5p;hsa-miR-192-5p;hsa-miR-98-5p;hsa-miR-10a-5p;	Over represented	1.59929	5
Target genes	ATP2A2	1	0.0881846	0.0132631	hsa-let-7f-5p;hsa-miR-30a-5p;hsa-let-7a-5p;hsa-miR-484;hsa-let-7c-5p;hsa-miR-142-3p;	Over represented	2.18085	6
Target genes	GATAD2B	1	0.0881846	0.0132631	hsa-miR-30a-5p;hsa-miR-484;hsa-miR-744-5p;hsa-miR-766-3p;hsa-miR-32-5p;hsa-let-7c-5p;	Over represented	2.18085	6
Target genes	IRS4	1	0.0881846	0.0132631	hsa-let-7e-5p;hsa-miR-330-5p;hsa-miR-222-3p;hsa-miR-484;hsa-miR-744-5p;hsa-miR-652-3p;	Over represented	2.18085	6
Target genes	MSH6	1	0.0881846	0.0132631	hsa-miR-215-5p;hsa-miR-21-5p;hsa-miR-484;hsa-miR-106b-5p;hsa-miR-192-5p;hsa-miR-324-3p;	Over represented	2.18085	6
Target genes	RRM2	1	0.0881846	0.0132631	hsa-miR-425-5p;hsa-let-7g-5p;hsa-miR-30a-5p;hsa-let-7a-5p;hsa-miR-484;hsa-miR-342-3p;	Over represented	2.18085	6
Target genes	SPTBN1	1	0.0881846	0.0132631	hsa-miR-215-5p;hsa-let-7a-5p;hsa-let-7e-5p;hsa-miR-423-3p;hsa-miR-192-5p;hsa-miR-589-3p;	Over represented	2.18085	6
Target genes	HSPA1B	1	0.0881846	0.0133577	hsa-miR-146b-5p;hsa-miR-330-5p;hsa-miR-425-3p;hsa-miR-30d-5p;hsa-miR-484;hsa-miR-423-3p;hsa-miR-106b-5p;hsa-miR-744-5p;hsa-miR-652-3p;hsa-miR-10b-5p;hsa-miR-10a-5p;hsa-miR-324-3p;	Over represented	6.25177	12
Target genes	EEF2	1	0.0881846	0.0145482	hsa-miR-30a-5p;hsa-let-7a-5p;hsa-miR-222-3p;hsa-miR-484;hsa-miR-342-3p;hsa-miR-10a-5p;hsa-miR-324-3p;hsa-miR-589-3p;	Over represented	3.48936	8
Target genes	BCL2	1	0.0881846	0.0164647	hsa-miR-215-5p;hsa-let-7a-5p;hsa-miR-21-5p;hsa-miR-29b-3p;hsa-miR-148a-3p;hsa-miR-15a-5p;hsa-miR-182-5p;hsa-miR-7-5p;hsa-miR-143-3p;hsa-miR-192-5p;hsa-miR-451a;	Over represented	5.67021	11
Target genes	AP1G1	1	0.0881846	0.0183514	hsa-miR-101-3p;hsa-miR-484;hsa-miR-106b-5p;hsa-miR-652-3p;	Over represented	1.16312	4
Target genes	BCL2L1	1	0.0881846	0.0183514	hsa-let-7g-5p;hsa-miR-30a-5p;hsa-miR-484;hsa-let-7c-5p;	Over represented	1.16312	4
Target genes	CHD7	1	0.0881846	0.0183514	hsa-miR-215-5p;hsa-let-7e-5p;hsa-miR-192-5p;hsa-miR-98-5p;	Over represented	1.16312	4
Target genes	DST	1	0.0881846	0.0183514	hsa-miR-215-5p;hsa-miR-484;hsa-miR-192-5p;hsa-miR-32-5p;	Over represented	1.16312	4
Target genes	ELOVL1	1	0.0881846	0.0183514	hsa-miR-215-5p;hsa-miR-484;hsa-miR-192-5p;hsa-miR-652-3p;	Over represented	1.16312	4
Target genes	IRS2	1	0.0881846	0.0183514	hsa-let-7e-5p;hsa-miR-484;hsa-miR-7-5p;hsa-miR-98-5p;	Over represented	1.16312	4
Target genes	KLF10	1	0.0881846	0.0183514	hsa-miR-215-5p;hsa-miR-30b-5p;hsa-miR-192-5p;hsa-miR-98-5p;	Over represented	1.16312	4
Target genes	MAP1B	1	0.0881846	0.0183514	hsa-miR-222-3p;hsa-miR-30d-5p;hsa-miR-7-5p;hsa-miR-132-3p;	Over represented	1.16312	4
Target genes	PRNP	1	0.0881846	0.0183514	hsa-miR-215-5p;hsa-miR-148a-3p;hsa-miR-148b-3p;hsa-miR-192-5p;	Over represented	1.16312	4
Target genes	RBM15B	1	0.0881846	0.0183514	hsa-miR-222-3p;hsa-miR-423-3p;hsa-miR-182-5p;hsa-miR-93-3p;	Over represented	1.16312	4
Target genes	RFWD3	1	0.0881846	0.0183514	hsa-miR-215-5p;hsa-miR-484;hsa-miR-192-5p;hsa-let-7c-5p;	Over represented	1.16312	4
Target genes	TGFBR1	1	0.0881846	0.0183514	hsa-miR-101-3p;hsa-miR-98-5p;hsa-let-7c-5p;hsa-miR-142-3p;	Over represented	1.16312	4
Target genes	TIMM50	1	0.0881846	0.0183514	hsa-let-7e-5p;hsa-miR-222-3p;hsa-miR-484;hsa-miR-7-5p;	Over represented	1.16312	4
Target genes	UBE3C	1	0.0881846	0.0183514	hsa-let-7g-5p;hsa-let-7a-5p;hsa-miR-7-5p;hsa-miR-10a-5p;	Over represented	1.16312	4
Target genes	CCDC47	1	0.0881846	0.019831	hsa-miR-215-5p;hsa-miR-222-3p;hsa-miR-484;hsa-miR-106b-5p;hsa-miR-192-5p;	Over represented	1.74468	5
Target genes	CDC20	1	0.0881846	0.019831	hsa-miR-215-5p;hsa-miR-30a-5p;hsa-miR-941;hsa-miR-192-5p;hsa-miR-93-3p;	Over represented	1.74468	5
Target genes	ND1	1	0.0881846	0.019831	hsa-let-7a-5p;hsa-let-7e-5p;hsa-miR-744-5p;hsa-miR-652-3p;hsa-let-7c-5p;	Over represented	1.74468	5
Target genes	ND5	1	0.0881846	0.019831	hsa-let-7f-5p;hsa-let-7a-5p;hsa-let-7e-5p;hsa-miR-1180-3p;hsa-let-7c-5p;	Over represented	1.74468	5
Target genes	SMC1A	1	0.0881846	0.019831	hsa-let-7e-5p;hsa-miR-21-5p;hsa-miR-423-3p;hsa-miR-744-5p;hsa-miR-93-3p;	Over represented	1.74468	5
Target genes	UBAP2L	1	0.0881846	0.019831	hsa-let-7f-5p;hsa-let-7a-5p;hsa-let-7e-5p;hsa-miR-484;hsa-miR-93-3p;	Over represented	1.74468	5
Target genes	ACSF3	1	0.0881846	0.0209176	hsa-miR-215-5p;hsa-miR-192-5p;	Over represented	0.29078	2
Target genes	ADA	1	0.0881846	0.0209176	hsa-miR-484;hsa-miR-98-5p;	Over represented	0.29078	2
Target genes	ADSL	1	0.0881846	0.0209176	hsa-let-7a-5p;hsa-miR-93-3p;	Over represented	0.29078	2
Target genes	AKAP9	1	0.0881846	0.0209176	hsa-miR-21-5p;hsa-miR-192-5p;	Over represented	0.29078	2
Target genes	ALAS1	1	0.0881846	0.0209176	hsa-miR-484;hsa-miR-423-3p;	Over represented	0.29078	2
Target genes	ALCAM	1	0.0881846	0.0209176	hsa-miR-215-5p;hsa-miR-192-5p;	Over represented	0.29078	2
Target genes	ALG10	1	0.0881846	0.0209176	hsa-miR-215-5p;hsa-miR-192-5p;	Over represented	0.29078	2
Target genes	ANAPC10	1	0.0881846	0.0209176	hsa-miR-215-5p;hsa-miR-192-5p;	Over represented	0.29078	2
Target genes	ANAPC15	1	0.0881846	0.0209176	hsa-miR-215-5p;hsa-miR-192-5p;	Over represented	0.29078	2
Target genes	ANKRD32	1	0.0881846	0.0209176	hsa-miR-215-5p;hsa-miR-192-5p;	Over represented	0.29078	2
Target genes	ANKRD6	1	0.0881846	0.0209176	hsa-miR-215-5p;hsa-miR-192-5p;	Over represented	0.29078	2
Target genes	ARHGEF26	1	0.0881846	0.0209176	hsa-miR-215-5p;hsa-miR-192-5p;	Over represented	0.29078	2
Target genes	ARHGEF40	1	0.0881846	0.0209176	hsa-miR-215-5p;hsa-miR-192-5p;	Over represented	0.29078	2
Target genes	ARL13B	1	0.0881846	0.0209176	hsa-miR-106b-5p;hsa-miR-132-3p;	Over represented	0.29078	2
Target genes	ARL14EP	1	0.0881846	0.0209176	hsa-miR-132-3p;hsa-miR-142-3p;	Over represented	0.29078	2
Target genes	ARMCX3	1	0.0881846	0.0209176	hsa-miR-21-5p;hsa-miR-10a-5p;	Over represented	0.29078	2
Target genes	ATF5	1	0.0881846	0.0209176	hsa-miR-222-3p;hsa-miR-7-5p;	Over represented	0.29078	2
Target genes	ATIC	1	0.0881846	0.0209176	hsa-miR-1180-3p;hsa-miR-93-3p;	Over represented	0.29078	2
Target genes	AUTS2	1	0.0881846	0.0209176	hsa-miR-21-5p;hsa-miR-222-3p;	Over represented	0.29078	2
Target genes	BRI3	1	0.0881846	0.0209176	hsa-let-7e-5p;hsa-miR-484;	Over represented	0.29078	2
Target genes	C18orf54	1	0.0881846	0.0209176	hsa-miR-215-5p;hsa-miR-192-5p;	Over represented	0.29078	2
Target genes	C19orf12	1	0.0881846	0.0209176	hsa-miR-484;hsa-miR-7-5p;	Over represented	0.29078	2
Target genes	C1QTNF3	1	0.0881846	0.0209176	hsa-miR-215-5p;hsa-miR-192-5p;	Over represented	0.29078	2
Target genes	C1orf86	1	0.0881846	0.0209176	hsa-miR-215-5p;hsa-miR-192-5p;	Over represented	0.29078	2
Target genes	C4orf32	1	0.0881846	0.0209176	hsa-miR-215-5p;hsa-miR-192-5p;	Over represented	0.29078	2
Target genes	C8orf46	1	0.0881846	0.0209176	hsa-miR-215-5p;hsa-miR-192-5p;	Over represented	0.29078	2
Target genes	C9orf163	1	0.0881846	0.0209176	hsa-miR-215-5p;hsa-miR-192-5p;	Over represented	0.29078	2
Target genes	CA8	1	0.0881846	0.0209176	hsa-miR-215-5p;hsa-miR-192-5p;	Over represented	0.29078	2
Target genes	CCDC106	1	0.0881846	0.0209176	hsa-let-7e-5p;hsa-miR-744-5p;	Over represented	0.29078	2
Target genes	CCDC111	1	0.0881846	0.0209176	hsa-miR-215-5p;hsa-miR-192-5p;	Over represented	0.29078	2
Target genes	CCDC150	1	0.0881846	0.0209176	hsa-miR-215-5p;hsa-miR-192-5p;	Over represented	0.29078	2
Target genes	CCDC174	1	0.0881846	0.0209176	hsa-miR-215-5p;hsa-miR-192-5p;	Over represented	0.29078	2
Target genes	CCDC176	1	0.0881846	0.0209176	hsa-miR-215-5p;hsa-miR-192-5p;	Over represented	0.29078	2
Target genes	CCDC97	1	0.0881846	0.0209176	hsa-let-7e-5p;hsa-miR-484;	Over represented	0.29078	2
Target genes	CCKBR	1	0.0881846	0.0209176	hsa-miR-148a-3p;hsa-miR-148b-3p;	Over represented	0.29078	2
Target genes	CCNC	1	0.0881846	0.0209176	hsa-miR-148b-3p;hsa-let-7c-5p;	Over represented	0.29078	2
Target genes	CCNO	1	0.0881846	0.0209176	hsa-miR-215-5p;hsa-miR-192-5p;	Over represented	0.29078	2
Target genes	CCZ1	1	0.0881846	0.0209176	hsa-miR-215-5p;hsa-miR-192-5p;	Over represented	0.29078	2
Target genes	CDK7	1	0.0881846	0.0209176	hsa-miR-423-3p;hsa-miR-98-5p;	Over represented	0.29078	2
Target genes	CENPA	1	0.0881846	0.0209176	hsa-miR-215-5p;hsa-miR-192-5p;	Over represented	0.29078	2
Target genes	CENPE	1	0.0881846	0.0209176	hsa-miR-215-5p;hsa-miR-192-5p;	Over represented	0.29078	2
Target genes	CENPI	1	0.0881846	0.0209176	hsa-miR-215-5p;hsa-miR-192-5p;	Over represented	0.29078	2
Target genes	CENPK	1	0.0881846	0.0209176	hsa-miR-215-5p;hsa-miR-192-5p;	Over represented	0.29078	2
Target genes	CEP78	1	0.0881846	0.0209176	hsa-miR-423-3p;hsa-miR-192-5p;	Over represented	0.29078	2
Target genes	CERS6	1	0.0881846	0.0209176	hsa-miR-21-5p;hsa-miR-192-5p;	Over represented	0.29078	2
Target genes	CIB2	1	0.0881846	0.0209176	hsa-miR-215-5p;hsa-miR-192-5p;	Over represented	0.29078	2
Target genes	CLEC4D	1	0.0881846	0.0209176	hsa-miR-30a-5p;hsa-miR-142-3p;	Over represented	0.29078	2
Target genes	CLK4	1	0.0881846	0.0209176	hsa-miR-215-5p;hsa-miR-192-5p;	Over represented	0.29078	2
Target genes	CLVS1	1	0.0881846	0.0209176	hsa-miR-215-5p;hsa-miR-192-5p;	Over represented	0.29078	2
Target genes	COL5A2	1	0.0881846	0.0209176	hsa-miR-21-5p;hsa-miR-222-3p;	Over represented	0.29078	2
Target genes	COX14	1	0.0881846	0.0209176	hsa-let-7a-5p;hsa-let-7e-5p;	Over represented	0.29078	2
Target genes	CXCL5	1	0.0881846	0.0209176	hsa-miR-7-5p;hsa-miR-148b-3p;	Over represented	0.29078	2
Target genes	DAXX	1	0.0881846	0.0209176	hsa-miR-21-5p;hsa-miR-222-3p;	Over represented	0.29078	2
Target genes	DBF4B	1	0.0881846	0.0209176	hsa-miR-215-5p;hsa-miR-192-5p;	Over represented	0.29078	2
Target genes	DDI2	1	0.0881846	0.0209176	hsa-miR-484;hsa-miR-7-5p;	Over represented	0.29078	2
Target genes	DENND1A	1	0.0881846	0.0209176	hsa-miR-192-5p;hsa-miR-98-5p;	Over represented	0.29078	2
Target genes	DGCR6L	1	0.0881846	0.0209176	hsa-miR-484;hsa-miR-423-3p;	Over represented	0.29078	2
Target genes	DHFRL1	1	0.0881846	0.0209176	hsa-miR-215-5p;hsa-miR-192-5p;	Over represented	0.29078	2
Target genes	DUSP10	1	0.0881846	0.0209176	hsa-miR-21-5p;hsa-miR-98-5p;	Over represented	0.29078	2
Target genes	DYNC1LI2	1	0.0881846	0.0209176	hsa-let-7f-5p;hsa-miR-21-5p;	Over represented	0.29078	2
Target genes	EFCAB11	1	0.0881846	0.0209176	hsa-miR-215-5p;hsa-miR-192-5p;	Over represented	0.29078	2
Target genes	EME1	1	0.0881846	0.0209176	hsa-miR-215-5p;hsa-miR-192-5p;	Over represented	0.29078	2
Target genes	EPS8	1	0.0881846	0.0209176	hsa-miR-215-5p;hsa-miR-192-5p;	Over represented	0.29078	2
Target genes	ETNK2	1	0.0881846	0.0209176	hsa-miR-132-3p;hsa-miR-142-3p;	Over represented	0.29078	2
Target genes	EXTL2	1	0.0881846	0.0209176	hsa-miR-215-5p;hsa-miR-192-5p;	Over represented	0.29078	2
Target genes	EYA3	1	0.0881846	0.0209176	hsa-miR-30b-5p;hsa-let-7c-5p;	Over represented	0.29078	2
Target genes	FAM189A2	1	0.0881846	0.0209176	hsa-miR-215-5p;hsa-miR-192-5p;	Over represented	0.29078	2
Target genes	FAM222A	1	0.0881846	0.0209176	hsa-miR-215-5p;hsa-miR-192-5p;	Over represented	0.29078	2
Target genes	FAM53C	1	0.0881846	0.0209176	hsa-miR-222-3p;hsa-miR-744-5p;	Over represented	0.29078	2
Target genes	FAM89B	1	0.0881846	0.0209176	hsa-miR-7-5p;hsa-miR-93-3p;	Over represented	0.29078	2
Target genes	FBXL2	1	0.0881846	0.0209176	hsa-miR-21-5p;hsa-miR-324-3p;	Over represented	0.29078	2
Target genes	FBXO25	1	0.0881846	0.0209176	hsa-miR-215-5p;hsa-miR-192-5p;	Over represented	0.29078	2
Target genes	FBXO36	1	0.0881846	0.0209176	hsa-miR-215-5p;hsa-miR-192-5p;	Over represented	0.29078	2
Target genes	FBXO4	1	0.0881846	0.0209176	hsa-miR-215-5p;hsa-miR-192-5p;	Over represented	0.29078	2
Target genes	FOXD1	1	0.0881846	0.0209176	hsa-miR-215-5p;hsa-miR-30a-5p;	Over represented	0.29078	2
Target genes	FRZB	1	0.0881846	0.0209176	hsa-miR-30b-5p;hsa-miR-744-5p;	Over represented	0.29078	2
Target genes	GAS2L3	1	0.0881846	0.0209176	hsa-miR-215-5p;hsa-miR-192-5p;	Over represented	0.29078	2
Target genes	GEN1	1	0.0881846	0.0209176	hsa-miR-215-5p;hsa-miR-192-5p;	Over represented	0.29078	2
Target genes	GFRA1	1	0.0881846	0.0209176	hsa-miR-7-5p;hsa-miR-148b-3p;	Over represented	0.29078	2
Target genes	GIT1	1	0.0881846	0.0209176	hsa-miR-484;hsa-miR-7-5p;	Over represented	0.29078	2
Target genes	GK	1	0.0881846	0.0209176	hsa-miR-10b-5p;hsa-miR-132-3p;	Over represented	0.29078	2
Target genes	GNL1	1	0.0881846	0.0209176	hsa-miR-484;hsa-miR-182-5p;	Over represented	0.29078	2
Target genes	GNRH1	1	0.0881846	0.0209176	hsa-miR-215-5p;hsa-miR-192-5p;	Over represented	0.29078	2
Target genes	GSTCD	1	0.0881846	0.0209176	hsa-miR-148b-3p;hsa-miR-132-3p;	Over represented	0.29078	2
Target genes	HAS3	1	0.0881846	0.0209176	hsa-miR-215-5p;hsa-miR-192-5p;	Over represented	0.29078	2
Target genes	HESX1	1	0.0881846	0.0209176	hsa-miR-215-5p;hsa-miR-192-5p;	Over represented	0.29078	2
Target genes	HNF1B	1	0.0881846	0.0209176	hsa-miR-215-5p;hsa-miR-192-5p;	Over represented	0.29078	2
Target genes	HOXB9	1	0.0881846	0.0209176	hsa-miR-215-5p;hsa-miR-192-5p;	Over represented	0.29078	2
Target genes	HS3ST3B1	1	0.0881846	0.0209176	hsa-miR-21-5p;hsa-miR-192-5p;	Over represented	0.29078	2
Target genes	HS6ST2	1	0.0881846	0.0209176	hsa-miR-152-3p;hsa-let-7e-5p;	Over represented	0.29078	2
Target genes	HSPBAP1	1	0.0881846	0.0209176	hsa-miR-215-5p;hsa-miR-192-5p;	Over represented	0.29078	2
Target genes	IFNAR2	1	0.0881846	0.0209176	hsa-miR-484;hsa-miR-106b-5p;	Over represented	0.29078	2
Target genes	IFNLR1	1	0.0881846	0.0209176	hsa-miR-215-5p;hsa-miR-192-5p;	Over represented	0.29078	2
Target genes	IL12RB2	1	0.0881846	0.0209176	hsa-miR-7-5p;hsa-miR-625-5p;	Over represented	0.29078	2
Target genes	IL15	1	0.0881846	0.0209176	hsa-miR-215-5p;hsa-miR-192-5p;	Over represented	0.29078	2
Target genes	ILKAP	1	0.0881846	0.0209176	hsa-let-7a-5p;hsa-miR-744-5p;	Over represented	0.29078	2
Target genes	INIP	1	0.0881846	0.0209176	hsa-miR-215-5p;hsa-miR-192-5p;	Over represented	0.29078	2
Target genes	IPP	1	0.0881846	0.0209176	hsa-miR-21-5p;hsa-miR-222-3p;	Over represented	0.29078	2
Target genes	IQCC	1	0.0881846	0.0209176	hsa-miR-215-5p;hsa-miR-192-5p;	Over represented	0.29078	2
Target genes	IRAK4	1	0.0881846	0.0209176	hsa-miR-215-5p;hsa-miR-192-5p;	Over represented	0.29078	2
Target genes	IRF2BP1	1	0.0881846	0.0209176	hsa-miR-744-5p;hsa-miR-142-3p;	Over represented	0.29078	2
Target genes	IRX4	1	0.0881846	0.0209176	hsa-miR-215-5p;hsa-miR-192-5p;	Over represented	0.29078	2
Target genes	ITCH	1	0.0881846	0.0209176	hsa-miR-106b-5p;hsa-miR-324-3p;	Over represented	0.29078	2
Target genes	JMJD4	1	0.0881846	0.0209176	hsa-miR-148b-3p;hsa-miR-98-5p;	Over represented	0.29078	2
Target genes	KCNMB4	1	0.0881846	0.0209176	hsa-miR-215-5p;hsa-miR-192-5p;	Over represented	0.29078	2
Target genes	KCTD11	1	0.0881846	0.0209176	hsa-miR-744-5p;hsa-miR-10a-5p;	Over represented	0.29078	2
Target genes	KHDRBS3	1	0.0881846	0.0209176	hsa-miR-215-5p;hsa-miR-192-5p;	Over represented	0.29078	2
Target genes	KIF18A	1	0.0881846	0.0209176	hsa-miR-215-5p;hsa-miR-192-5p;	Over represented	0.29078	2
Target genes	KRTAP19-1	1	0.0881846	0.0209176	hsa-let-7a-5p;hsa-let-7c-5p;	Over represented	0.29078	2
Target genes	L3MBTL2	1	0.0881846	0.0209176	hsa-miR-484;hsa-miR-744-5p;	Over represented	0.29078	2
Target genes	LEAP2	1	0.0881846	0.0209176	hsa-miR-215-5p;hsa-miR-192-5p;	Over represented	0.29078	2
Target genes	LGALS3	1	0.0881846	0.0209176	hsa-miR-424-3p;hsa-miR-744-5p;	Over represented	0.29078	2
Target genes	LHFP	1	0.0881846	0.0209176	hsa-miR-215-5p;hsa-miR-192-5p;	Over represented	0.29078	2
Target genes	LOC81691	1	0.0881846	0.0209176	hsa-miR-215-5p;hsa-miR-192-5p;	Over represented	0.29078	2
Target genes	LRRCC1	1	0.0881846	0.0209176	hsa-miR-215-5p;hsa-miR-192-5p;	Over represented	0.29078	2
Target genes	MAP6D1	1	0.0881846	0.0209176	hsa-miR-215-5p;hsa-miR-192-5p;	Over represented	0.29078	2
Target genes	MARCH5	1	0.0881846	0.0209176	hsa-miR-30a-5p;hsa-let-7e-5p;	Over represented	0.29078	2
Target genes	MCM9	1	0.0881846	0.0209176	hsa-miR-215-5p;hsa-miR-192-5p;	Over represented	0.29078	2
Target genes	MFI2	1	0.0881846	0.0209176	hsa-miR-215-5p;hsa-miR-192-5p;	Over represented	0.29078	2
Target genes	MFSD5	1	0.0881846	0.0209176	hsa-miR-7-5p;hsa-miR-98-5p;	Over represented	0.29078	2
Target genes	MGAT4B	1	0.0881846	0.0209176	hsa-miR-222-3p;hsa-miR-484;	Over represented	0.29078	2
Target genes	MRPL28	1	0.0881846	0.0209176	hsa-miR-30a-5p;hsa-miR-148b-3p;	Over represented	0.29078	2
Target genes	MRPL43	1	0.0881846	0.0209176	hsa-miR-215-5p;hsa-miR-192-5p;	Over represented	0.29078	2
Target genes	MSL2	1	0.0881846	0.0209176	hsa-miR-30a-5p;hsa-miR-30d-5p;	Over represented	0.29078	2
Target genes	MT1F	1	0.0881846	0.0209176	hsa-miR-215-5p;hsa-miR-192-5p;	Over represented	0.29078	2
Target genes	MTERFD1	1	0.0881846	0.0209176	hsa-miR-215-5p;hsa-miR-192-5p;	Over represented	0.29078	2
Target genes	MTMR10	1	0.0881846	0.0209176	hsa-miR-148b-3p;hsa-miR-132-3p;	Over represented	0.29078	2
Target genes	NCOA4	1	0.0881846	0.0209176	hsa-miR-484;hsa-miR-93-3p;	Over represented	0.29078	2
Target genes	NEDD1	1	0.0881846	0.0209176	hsa-miR-215-5p;hsa-miR-192-5p;	Over represented	0.29078	2
Target genes	NEIL3	1	0.0881846	0.0209176	hsa-miR-215-5p;hsa-miR-192-5p;	Over represented	0.29078	2
Target genes	NMU	1	0.0881846	0.0209176	hsa-miR-215-5p;hsa-miR-192-5p;	Over represented	0.29078	2
Target genes	NOD2	1	0.0881846	0.0209176	hsa-miR-215-5p;hsa-miR-192-5p;	Over represented	0.29078	2
Target genes	NOXO1	1	0.0881846	0.0209176	hsa-miR-215-5p;hsa-miR-192-5p;	Over represented	0.29078	2
Target genes	NPHP3	1	0.0881846	0.0209176	hsa-miR-215-5p;hsa-miR-192-5p;	Over represented	0.29078	2
Target genes	NRG4	1	0.0881846	0.0209176	hsa-miR-215-5p;hsa-miR-192-5p;	Over represented	0.29078	2
Target genes	NT5M	1	0.0881846	0.0209176	hsa-miR-215-5p;hsa-miR-192-5p;	Over represented	0.29078	2
Target genes	NUDT2	1	0.0881846	0.0209176	hsa-miR-423-3p;hsa-miR-744-5p;	Over represented	0.29078	2
Target genes	NUDT4	1	0.0881846	0.0209176	hsa-let-7f-5p;hsa-let-7a-5p;	Over represented	0.29078	2
Target genes	NUFIP1	1	0.0881846	0.0209176	hsa-miR-215-5p;hsa-miR-192-5p;	Over represented	0.29078	2
Target genes	OR1A1	1	0.0881846	0.0209176	hsa-miR-7-5p;hsa-miR-148b-3p;	Over represented	0.29078	2
Target genes	OSBPL6	1	0.0881846	0.0209176	hsa-miR-215-5p;hsa-miR-192-5p;	Over represented	0.29078	2
Target genes	PAN3	1	0.0881846	0.0209176	hsa-miR-21-5p;hsa-miR-148a-3p;	Over represented	0.29078	2
Target genes	PASK	1	0.0881846	0.0209176	hsa-miR-215-5p;hsa-miR-192-5p;	Over represented	0.29078	2
Target genes	PAWR	1	0.0881846	0.0209176	hsa-miR-215-5p;hsa-miR-192-5p;	Over represented	0.29078	2
Target genes	PCF11	1	0.0881846	0.0209176	hsa-miR-15a-5p;hsa-let-7c-5p;	Over represented	0.29078	2
Target genes	PCTP	1	0.0881846	0.0209176	hsa-miR-98-5p;hsa-miR-32-5p;	Over represented	0.29078	2
Target genes	PDLIM3	1	0.0881846	0.0209176	hsa-miR-215-5p;hsa-miR-192-5p;	Over represented	0.29078	2
Target genes	PERP	1	0.0881846	0.0209176	hsa-miR-215-5p;hsa-miR-192-5p;	Over represented	0.29078	2
Target genes	PET112	1	0.0881846	0.0209176	hsa-let-7e-5p;hsa-miR-192-5p;	Over represented	0.29078	2
Target genes	PIAS3	1	0.0881846	0.0209176	hsa-miR-21-5p;hsa-miR-10a-5p;	Over represented	0.29078	2
Target genes	PIF1	1	0.0881846	0.0209176	hsa-miR-215-5p;hsa-miR-192-5p;	Over represented	0.29078	2
Target genes	PIGC	1	0.0881846	0.0209176	hsa-miR-744-5p;hsa-miR-98-5p;	Over represented	0.29078	2
Target genes	PIGM	1	0.0881846	0.0209176	hsa-miR-215-5p;hsa-miR-192-5p;	Over represented	0.29078	2
Target genes	PIK3CD	1	0.0881846	0.0209176	hsa-miR-30a-5p;hsa-miR-10b-5p;	Over represented	0.29078	2
Target genes	PKP4	1	0.0881846	0.0209176	hsa-miR-215-5p;hsa-miR-192-5p;	Over represented	0.29078	2
Target genes	PLK4	1	0.0881846	0.0209176	hsa-miR-215-5p;hsa-miR-192-5p;	Over represented	0.29078	2
Target genes	PPP2R3B	1	0.0881846	0.0209176	hsa-miR-215-5p;hsa-miR-192-5p;	Over represented	0.29078	2
Target genes	PRPF38A	1	0.0881846	0.0209176	hsa-miR-215-5p;hsa-miR-192-5p;	Over represented	0.29078	2
Target genes	PRSS23	1	0.0881846	0.0209176	hsa-miR-215-5p;hsa-miR-192-5p;	Over represented	0.29078	2
Target genes	PSMA6	1	0.0881846	0.0209176	hsa-let-7e-5p;hsa-miR-30e-5p;	Over represented	0.29078	2
Target genes	PUF60	1	0.0881846	0.0209176	hsa-miR-484;hsa-miR-93-3p;	Over represented	0.29078	2
Target genes	RAB3IP	1	0.0881846	0.0209176	hsa-miR-484;hsa-miR-182-5p;	Over represented	0.29078	2
Target genes	RAP1GAP	1	0.0881846	0.0209176	hsa-miR-215-5p;hsa-miR-192-5p;	Over represented	0.29078	2
Target genes	RBP7	1	0.0881846	0.0209176	hsa-miR-215-5p;hsa-miR-192-5p;	Over represented	0.29078	2
Target genes	RDM1	1	0.0881846	0.0209176	hsa-miR-215-5p;hsa-miR-192-5p;	Over represented	0.29078	2
Target genes	REEP1	1	0.0881846	0.0209176	hsa-miR-215-5p;hsa-miR-192-5p;	Over represented	0.29078	2
Target genes	RFC1	1	0.0881846	0.0209176	hsa-miR-222-3p;hsa-miR-324-3p;	Over represented	0.29078	2
Target genes	RGP1	1	0.0881846	0.0209176	hsa-miR-484;hsa-miR-10b-5p;	Over represented	0.29078	2
Target genes	RGPD5	1	0.0881846	0.0209176	hsa-miR-15a-5p;hsa-miR-93-3p;	Over represented	0.29078	2
Target genes	RIC8B	1	0.0881846	0.0209176	hsa-miR-215-5p;hsa-miR-192-5p;	Over represented	0.29078	2
Target genes	RIMKLA	1	0.0881846	0.0209176	hsa-miR-215-5p;hsa-miR-192-5p;	Over represented	0.29078	2
Target genes	SAYSD1	1	0.0881846	0.0209176	hsa-miR-215-5p;hsa-miR-192-5p;	Over represented	0.29078	2
Target genes	SCRN3	1	0.0881846	0.0209176	hsa-miR-215-5p;hsa-miR-192-5p;	Over represented	0.29078	2
Target genes	SENP2	1	0.0881846	0.0209176	hsa-miR-30d-5p;hsa-miR-98-5p;	Over represented	0.29078	2
Target genes	SFR1	1	0.0881846	0.0209176	hsa-miR-215-5p;hsa-miR-192-5p;	Over represented	0.29078	2
Target genes	SKIV2L	1	0.0881846	0.0209176	hsa-let-7e-5p;hsa-miR-222-3p;	Over represented	0.29078	2
Target genes	SKP2	1	0.0881846	0.0209176	hsa-miR-21-5p;hsa-miR-142-3p;	Over represented	0.29078	2
Target genes	SLC16A7	1	0.0881846	0.0209176	hsa-miR-215-5p;hsa-miR-192-5p;	Over represented	0.29078	2
Target genes	SLC39A9	1	0.0881846	0.0209176	hsa-miR-215-5p;hsa-miR-192-5p;	Over represented	0.29078	2
Target genes	SNX10	1	0.0881846	0.0209176	hsa-miR-215-5p;hsa-miR-192-5p;	Over represented	0.29078	2
Target genes	SNX13	1	0.0881846	0.0209176	hsa-miR-215-5p;hsa-miR-192-5p;	Over represented	0.29078	2
Target genes	SNX5	1	0.0881846	0.0209176	hsa-miR-652-3p;hsa-miR-98-5p;	Over represented	0.29078	2
Target genes	SRD5A1	1	0.0881846	0.0209176	hsa-miR-215-5p;hsa-miR-192-5p;	Over represented	0.29078	2
Target genes	ST3GAL6	1	0.0881846	0.0209176	hsa-miR-215-5p;hsa-miR-192-5p;	Over represented	0.29078	2
Target genes	STK17B	1	0.0881846	0.0209176	hsa-miR-192-5p;hsa-miR-98-5p;	Over represented	0.29078	2
Target genes	STON2	1	0.0881846	0.0209176	hsa-miR-148b-3p;hsa-miR-146a-5p;	Over represented	0.29078	2
Target genes	TCF7	1	0.0881846	0.0209176	hsa-miR-215-5p;hsa-miR-192-5p;	Over represented	0.29078	2
Target genes	TFCP2L1	1	0.0881846	0.0209176	hsa-miR-215-5p;hsa-miR-192-5p;	Over represented	0.29078	2
Target genes	TIFA	1	0.0881846	0.0209176	hsa-miR-215-5p;hsa-miR-192-5p;	Over represented	0.29078	2
Target genes	TLDC1	1	0.0881846	0.0209176	hsa-miR-30a-5p;hsa-miR-98-5p;	Over represented	0.29078	2
Target genes	TMEFF1	1	0.0881846	0.0209176	hsa-miR-215-5p;hsa-miR-192-5p;	Over represented	0.29078	2
Target genes	TMEM106A	1	0.0881846	0.0209176	hsa-miR-215-5p;hsa-miR-192-5p;	Over represented	0.29078	2
Target genes	TMEM107	1	0.0881846	0.0209176	hsa-let-7e-5p;hsa-miR-652-3p;	Over represented	0.29078	2
Target genes	TMEM169	1	0.0881846	0.0209176	hsa-miR-215-5p;hsa-miR-192-5p;	Over represented	0.29078	2
Target genes	TMEM180	1	0.0881846	0.0209176	hsa-miR-215-5p;hsa-miR-192-5p;	Over represented	0.29078	2
Target genes	TMEM200A	1	0.0881846	0.0209176	hsa-miR-215-5p;hsa-miR-192-5p;	Over represented	0.29078	2
Target genes	TMEM246	1	0.0881846	0.0209176	hsa-miR-215-5p;hsa-miR-192-5p;	Over represented	0.29078	2
Target genes	TMEM38B	1	0.0881846	0.0209176	hsa-miR-7-5p;hsa-miR-98-5p;	Over represented	0.29078	2
Target genes	TMEM47	1	0.0881846	0.0209176	hsa-miR-148b-3p;hsa-miR-132-3p;	Over represented	0.29078	2
Target genes	TNFSF13B	1	0.0881846	0.0209176	hsa-miR-215-5p;hsa-miR-192-5p;	Over represented	0.29078	2
Target genes	TOMM70A	1	0.0881846	0.0209176	hsa-miR-342-3p;hsa-miR-148b-3p;	Over represented	0.29078	2
Target genes	TRAF6	1	0.0881846	0.0209176	hsa-miR-146b-5p;hsa-miR-146a-5p;	Over represented	0.29078	2
Target genes	TRAF7	1	0.0881846	0.0209176	hsa-let-7a-5p;hsa-miR-484;	Over represented	0.29078	2
Target genes	TTPA	1	0.0881846	0.0209176	hsa-miR-215-5p;hsa-miR-192-5p;	Over represented	0.29078	2
Target genes	TUBAL3	1	0.0881846	0.0209176	hsa-miR-148b-3p;hsa-miR-142-3p;	Over represented	0.29078	2
Target genes	UBASH3B	1	0.0881846	0.0209176	hsa-miR-215-5p;hsa-miR-192-5p;	Over represented	0.29078	2
Target genes	UBIAD1	1	0.0881846	0.0209176	hsa-miR-222-3p;hsa-miR-192-5p;	Over represented	0.29078	2
Target genes	UCP2	1	0.0881846	0.0209176	hsa-miR-484;hsa-miR-15a-5p;	Over represented	0.29078	2
[truncated: 1,792 more rows]
