# Supplementary material for: Next-generation sequencing identifies altered whole blood microRNAs in neuromyelitis optica spectrum disorder which may permit discrimination from multiple sclerosis
Source: J Neuroinflammation. 2015 Oct 31;12:196. doi: 10.1186/s12974-015-0418-1 (PMC4628234; doi:10.1186/s12974-015-0418-1)
Supplement: Additional file 7: — miEAA analysis of miRNAs differentially expressed in NMOSD and CIS/RRMS.ᅟ [file 12974_2015_418_MOESM7_ESM.xls]

## Sheet: NMOSD_vs_CIS_RRMS
Category	Subcategory	P-value Bonferonni	P-value FDR	P-value raw	miRNA	Enrichment	Expected	Observed
Age and Gender Published	Peripheral_blood_Age	0.099474	0.099474	0.049737	hsa-miR-576-5p;hsa-miR-660-5p;hsa-miR-126-5p;hsa-miR-101-3p;hsa-miR-548h-5p;hsa-miR-223-3p;hsa-miR-106b-5p;hsa-miR-15a-5p;hsa-miR-1285-3p;hsa-miR-126-3p;hsa-miR-190a-5p;hsa-miR-144-5p;hsa-miR-21-5p;hsa-miR-454-3p;hsa-miR-664a-3p;hsa-miR-32-5p;hsa-miR-342-3p;hsa-miR-30a-5p;hsa-miR-548o-5p;hsa-miR-96-5p;hsa-miR-144-3p;hsa-miR-744-5p;hsa-let-7f-2-3p;hsa-miR-222-3p;hsa-miR-125b-5p;hsa-miR-130a-3p;hsa…	Over represented	30.6499	35
Age and Gender Published	Peripheral_blood_Gender	0.920428	0.460214	0.460214	hsa-miR-101-3p;hsa-miR-223-3p;hsa-miR-106b-5p;hsa-miR-1285-3p;hsa-miR-424-3p;hsa-miR-28-5p;hsa-miR-130b-3p;hsa-miR-32-5p;hsa-miR-744-5p;hsa-let-7f-2-3p;hsa-miR-222-3p;hsa-miR-451a;hsa-miR-30d-5p;hsa-miR-25-5p;	Over represented	13.262	14
Diseases miRWalk	Leukemia	1.45692e-06	7.28694e-07	4.36205e-09	hsa-miR-30b-5p;hsa-miR-15b-3p;hsa-miR-335-3p;hsa-miR-22-5p;hsa-miR-126-5p;hsa-miR-223-5p;hsa-miR-101-3p;hsa-miR-16-2-3p;hsa-miR-223-3p;hsa-miR-106b-5p;hsa-miR-181a-3p;hsa-miR-30d-3p;hsa-miR-15a-5p;hsa-miR-99a-5p;hsa-miR-126-3p;hsa-let-7f-5p;hsa-let-7a-5p;hsa-miR-423-3p;hsa-miR-424-3p;hsa-miR-144-5p;hsa-miR-21-5p;hsa-miR-28-5p;hsa-miR-130b-3p;hsa-miR-30e-5p;hsa-let-7e-5p;hsa-miR-342-3p;hsa-miR-142…	Over represented	23.435	46
Diseases miRWalk	Lymphoma_B_Cell	1.45739e-06	7.28694e-07	4.36344e-09	hsa-miR-30b-5p;hsa-miR-15b-3p;hsa-miR-22-5p;hsa-miR-223-5p;hsa-miR-223-3p;hsa-miR-106b-5p;hsa-miR-181a-3p;hsa-miR-30d-3p;hsa-miR-15a-5p;hsa-miR-589-5p;hsa-let-7f-5p;hsa-let-7a-5p;hsa-miR-424-3p;hsa-miR-21-5p;hsa-miR-28-5p;hsa-miR-30e-5p;hsa-let-7e-5p;hsa-miR-342-3p;hsa-miR-30a-5p;hsa-miR-96-5p;hsa-let-7f-2-3p;hsa-miR-125b-5p;hsa-miR-18a-5p;hsa-let-7a-3p;hsa-miR-30d-5p;hsa-miR-181c-5p;hsa-miR-16-5…	Over represented	10.8531	30
Diseases miRWalk	Hypertension	3.70112e-05	1.23371e-05	1.10812e-07	hsa-miR-30b-5p;hsa-miR-15b-3p;hsa-miR-22-5p;hsa-miR-126-5p;hsa-miR-30d-3p;hsa-miR-15a-5p;hsa-miR-126-3p;hsa-let-7f-5p;hsa-let-7a-5p;hsa-miR-21-5p;hsa-miR-30e-5p;hsa-let-7e-5p;hsa-miR-30a-5p;hsa-let-7f-2-3p;hsa-miR-222-3p;hsa-miR-451a;hsa-miR-125b-5p;hsa-miR-130a-3p;hsa-let-7a-3p;hsa-miR-30d-5p;hsa-miR-16-5p;hsa-miR-19b-3p;hsa-miR-330-5p;hsa-miR-20a-5p;	Over represented	8.25989	24
Diseases miRWalk	Leukemia_Myeloid	0.000143962	3.59904e-05	4.31023e-07	hsa-miR-15b-3p;hsa-miR-22-5p;hsa-miR-126-5p;hsa-miR-223-5p;hsa-miR-101-3p;hsa-miR-223-3p;hsa-miR-181a-3p;hsa-miR-15a-5p;hsa-miR-126-3p;hsa-let-7f-5p;hsa-let-7a-5p;hsa-miR-424-3p;hsa-miR-144-5p;hsa-miR-21-5p;hsa-let-7e-5p;hsa-miR-30a-5p;hsa-miR-96-5p;hsa-miR-144-3p;hsa-miR-191-5p;hsa-let-7f-2-3p;hsa-miR-222-3p;hsa-miR-451a;hsa-miR-125b-5p;hsa-let-7a-3p;hsa-miR-181c-5p;hsa-miR-16-5p;hsa-miR-503-5p;…	Over represented	12.1977	29
Diseases miRWalk	Recurrence	0.00025639	5.12781e-05	7.67636e-07	hsa-miR-30b-5p;hsa-miR-15b-3p;hsa-miR-335-3p;hsa-miR-22-5p;hsa-miR-126-5p;hsa-miR-223-5p;hsa-miR-101-3p;hsa-miR-223-3p;hsa-miR-106b-5p;hsa-miR-30d-3p;hsa-miR-15a-5p;hsa-miR-99a-5p;hsa-miR-126-3p;hsa-let-7f-5p;hsa-let-7a-5p;hsa-miR-423-3p;hsa-miR-21-5p;hsa-miR-219a-1-3p;hsa-miR-130b-3p;hsa-miR-30e-5p;hsa-let-7e-5p;hsa-miR-18b-3p;hsa-miR-7-5p;hsa-miR-30a-5p;hsa-miR-96-5p;hsa-miR-191-5p;hsa-let-7f-2…	Over represented	19.5932	38
Diseases miRWalk	Infection	0.000353502	5.8917e-05	1.05839e-06	hsa-miR-30b-5p;hsa-miR-15b-3p;hsa-miR-22-5p;hsa-miR-126-5p;hsa-miR-223-5p;hsa-miR-101-3p;hsa-miR-223-3p;hsa-miR-106b-5p;hsa-miR-181a-3p;hsa-miR-30d-3p;hsa-miR-15a-5p;hsa-miR-99a-5p;hsa-miR-126-3p;hsa-let-7f-5p;hsa-let-7a-5p;hsa-miR-424-3p;hsa-miR-144-5p;hsa-miR-21-5p;hsa-miR-28-5p;hsa-miR-664a-3p;hsa-miR-130b-3p;hsa-miR-30e-5p;hsa-let-7e-5p;hsa-miR-342-3p;hsa-miR-142-5p;hsa-miR-7-5p;hsa-miR-30a-5…	Over represented	23.339	42
Diseases miRWalk	Adenocarcinoma	0.000730899	9.93354e-05	2.18832e-06	hsa-miR-15b-3p;hsa-miR-22-5p;hsa-miR-126-5p;hsa-miR-223-5p;hsa-miR-101-3p;hsa-miR-16-2-3p;hsa-miR-223-3p;hsa-miR-181a-3p;hsa-miR-30d-3p;hsa-miR-15a-5p;hsa-miR-126-3p;hsa-let-7f-5p;hsa-let-7a-5p;hsa-miR-423-3p;hsa-miR-424-3p;hsa-miR-144-5p;hsa-miR-21-5p;hsa-miR-219a-1-3p;hsa-miR-30e-5p;hsa-let-7e-5p;hsa-miR-32-5p;hsa-miR-342-3p;hsa-miR-142-5p;hsa-miR-18b-3p;hsa-miR-7-5p;hsa-miR-30a-5p;hsa-miR-144-…	Over represented	22.9548	41
Diseases miRWalk	Inflammation	0.000794683	9.93354e-05	2.37929e-06	hsa-miR-15b-3p;hsa-miR-335-3p;hsa-miR-22-5p;hsa-miR-126-5p;hsa-miR-223-5p;hsa-miR-101-3p;hsa-miR-223-3p;hsa-miR-106b-5p;hsa-miR-181a-3p;hsa-miR-30d-3p;hsa-miR-15a-5p;hsa-miR-126-3p;hsa-let-7f-5p;hsa-let-7a-5p;hsa-miR-424-3p;hsa-miR-144-5p;hsa-miR-21-5p;hsa-miR-30e-5p;hsa-let-7e-5p;hsa-miR-342-3p;hsa-miR-142-5p;hsa-miR-7-5p;hsa-miR-96-5p;hsa-miR-144-3p;hsa-let-7f-2-3p;hsa-miR-222-3p;hsa-miR-125b-5…	Over represented	19.4972	37
Diseases miRWalk	Leukemia_Myeloid_Acute	0.000999542	0.00011106	2.99264e-06	hsa-miR-15b-3p;hsa-miR-22-5p;hsa-miR-126-5p;hsa-miR-223-5p;hsa-miR-223-3p;hsa-miR-181a-3p;hsa-miR-15a-5p;hsa-miR-126-3p;hsa-let-7f-5p;hsa-let-7a-5p;hsa-miR-424-3p;hsa-miR-144-5p;hsa-miR-21-5p;hsa-let-7e-5p;hsa-miR-144-3p;hsa-miR-191-5p;hsa-let-7f-2-3p;hsa-miR-222-3p;hsa-miR-451a;hsa-miR-125b-5p;hsa-let-7a-3p;hsa-miR-181c-5p;hsa-miR-16-5p;hsa-miR-503-5p;hsa-miR-25-5p;hsa-miR-20a-5p;	Over represented	11.0452	26
Diseases miRWalk	Anoxia	0.00165674	0.000165674	4.9603e-06	hsa-miR-30b-5p;hsa-miR-15b-3p;hsa-miR-335-3p;hsa-miR-22-5p;hsa-miR-126-5p;hsa-miR-223-5p;hsa-miR-223-3p;hsa-miR-106b-5p;hsa-miR-181a-3p;hsa-miR-30d-3p;hsa-miR-15a-5p;hsa-miR-126-3p;hsa-let-7f-5p;hsa-let-7a-5p;hsa-miR-424-3p;hsa-miR-21-5p;hsa-miR-30e-5p;hsa-let-7e-5p;hsa-miR-7-5p;hsa-miR-30a-5p;hsa-miR-96-5p;hsa-miR-451a;hsa-miR-125b-5p;hsa-miR-18a-5p;hsa-miR-30d-5p;hsa-miR-16-5p;hsa-miR-19b-3p;hs…	Over represented	12.774	28
Diseases miRWalk	Lung_Neoplasms	0.0019308	0.000175528	5.78085e-06	hsa-miR-30b-5p;hsa-miR-15b-3p;hsa-miR-22-5p;hsa-miR-126-5p;hsa-miR-223-5p;hsa-miR-101-3p;hsa-miR-223-3p;hsa-miR-106b-5p;hsa-miR-181a-3p;hsa-miR-30d-3p;hsa-miR-15a-5p;hsa-miR-99a-5p;hsa-miR-126-3p;hsa-let-7f-5p;hsa-let-7a-5p;hsa-miR-423-3p;hsa-miR-21-5p;hsa-miR-219a-1-3p;hsa-miR-30e-5p;hsa-let-7e-5p;hsa-miR-32-5p;hsa-miR-342-3p;hsa-miR-142-5p;hsa-miR-18b-3p;hsa-miR-7-5p;hsa-miR-30a-5p;hsa-miR-96-5…	Over represented	27.4689	45
Diseases miRWalk	Uterine_Cervical_Neoplasms	0.00217497	0.000181248	6.51189e-06	hsa-miR-30b-5p;hsa-miR-15b-3p;hsa-miR-335-3p;hsa-miR-22-5p;hsa-miR-126-5p;hsa-miR-101-3p;hsa-miR-16-2-3p;hsa-miR-106b-5p;hsa-miR-181a-3p;hsa-miR-30d-3p;hsa-miR-15a-5p;hsa-miR-99a-5p;hsa-miR-126-3p;hsa-let-7f-5p;hsa-let-7a-5p;hsa-miR-423-3p;hsa-miR-424-3p;hsa-miR-21-5p;hsa-miR-28-5p;hsa-miR-130b-3p;hsa-miR-30e-5p;hsa-let-7e-5p;hsa-miR-941;hsa-miR-342-3p;hsa-miR-7-5p;hsa-miR-30a-5p;hsa-miR-96-5p;hs…	Over represented	25.6441	43
Diseases miRWalk	Pulmonary_Fibrosis	0.00368496	0.000283458	1.10328e-05	hsa-miR-30b-5p;hsa-miR-223-5p;hsa-miR-223-3p;hsa-miR-30d-3p;hsa-let-7f-5p;hsa-let-7a-5p;hsa-miR-144-5p;hsa-miR-21-5p;hsa-miR-30e-5p;hsa-let-7e-5p;hsa-miR-30a-5p;hsa-miR-144-3p;hsa-let-7f-2-3p;hsa-let-7a-3p;hsa-miR-30d-5p;hsa-miR-16-5p;hsa-miR-25-5p;	Over represented	5.76271	17
Diseases miRWalk	Hepatitis_B	0.00408582	0.000289769	1.2233e-05	hsa-miR-30b-5p;hsa-miR-22-5p;hsa-miR-126-5p;hsa-miR-223-5p;hsa-miR-101-3p;hsa-miR-223-3p;hsa-miR-30d-3p;hsa-miR-15a-5p;hsa-miR-126-3p;hsa-let-7f-5p;hsa-let-7a-5p;hsa-miR-21-5p;hsa-miR-30e-5p;hsa-let-7e-5p;hsa-miR-7-5p;hsa-miR-30a-5p;hsa-miR-96-5p;hsa-let-7f-2-3p;hsa-miR-222-3p;hsa-miR-130a-3p;hsa-let-7a-3p;hsa-miR-30d-5p;hsa-miR-25-5p;hsa-miR-152-3p;	Over represented	10.3729	24
Diseases miRWalk	Lymphoma	0.00446955	0.000289769	1.33819e-05	hsa-miR-30b-5p;hsa-miR-15b-3p;hsa-miR-22-5p;hsa-miR-223-5p;hsa-miR-101-3p;hsa-miR-223-3p;hsa-miR-106b-5p;hsa-miR-181a-3p;hsa-miR-30d-3p;hsa-miR-15a-5p;hsa-miR-589-5p;hsa-let-7f-5p;hsa-let-7a-5p;hsa-miR-424-3p;hsa-miR-21-5p;hsa-miR-28-5p;hsa-miR-30e-5p;hsa-let-7e-5p;hsa-miR-342-3p;hsa-miR-30a-5p;hsa-miR-96-5p;hsa-let-7f-2-3p;hsa-miR-222-3p;hsa-miR-125b-5p;hsa-miR-18a-5p;hsa-let-7a-3p;hsa-miR-30d-5…	Over represented	16.5198	32
Diseases miRWalk	Carcinoma_Squamous_Cell	0.00474704	0.000289769	1.42127e-05	hsa-miR-22-5p;hsa-miR-126-5p;hsa-miR-223-5p;hsa-miR-101-3p;hsa-miR-16-2-3p;hsa-miR-223-3p;hsa-miR-106b-5p;hsa-miR-30d-3p;hsa-miR-15a-5p;hsa-miR-99a-5p;hsa-miR-126-3p;hsa-let-7f-5p;hsa-let-7a-5p;hsa-miR-423-3p;hsa-miR-424-3p;hsa-miR-21-5p;hsa-miR-28-5p;hsa-miR-130b-3p;hsa-miR-30e-5p;hsa-let-7e-5p;hsa-miR-32-5p;hsa-miR-342-3p;hsa-miR-142-5p;hsa-miR-7-5p;hsa-miR-30a-5p;hsa-let-7f-2-3p;hsa-miR-222-3p…	Over represented	22.5706	39
Diseases miRWalk	Lung_Diseases	0.00492607	0.000289769	1.47487e-05	hsa-miR-30b-5p;hsa-miR-15b-3p;hsa-miR-223-5p;hsa-miR-101-3p;hsa-miR-223-3p;hsa-miR-106b-5p;hsa-miR-30d-3p;hsa-let-7f-5p;hsa-let-7a-5p;hsa-miR-21-5p;hsa-miR-30e-5p;hsa-let-7e-5p;hsa-miR-7-5p;hsa-miR-30a-5p;hsa-let-7f-2-3p;hsa-let-7a-3p;hsa-miR-30d-5p;hsa-miR-20a-5p;hsa-miR-152-3p;	Over represented	7.10734	19
Diseases miRWalk	Carcinoma_Non_Small_Cell_Lung	0.00630609	0.000350338	1.88805e-05	hsa-miR-15b-3p;hsa-miR-22-5p;hsa-miR-126-5p;hsa-miR-101-3p;hsa-miR-106b-5p;hsa-miR-15a-5p;hsa-miR-126-3p;hsa-let-7f-5p;hsa-let-7a-5p;hsa-miR-423-3p;hsa-miR-21-5p;hsa-miR-219a-1-3p;hsa-let-7e-5p;hsa-miR-7-5p;hsa-miR-30a-5p;hsa-let-7f-2-3p;hsa-miR-222-3p;hsa-miR-451a;hsa-miR-125b-5p;hsa-miR-130a-3p;hsa-let-7a-3p;hsa-miR-16-5p;hsa-miR-19b-3p;hsa-miR-503-5p;hsa-miR-20a-5p;	Over represented	11.3333	25
Diseases miRWalk	Hypertension_Pulmonary	0.00831907	0.000437846	2.49074e-05	hsa-miR-30b-5p;hsa-miR-22-5p;hsa-miR-30d-3p;hsa-let-7f-5p;hsa-let-7a-5p;hsa-miR-21-5p;hsa-miR-30e-5p;hsa-miR-30a-5p;hsa-miR-451a;hsa-miR-30d-5p;hsa-miR-20a-5p;	Over represented	2.78531	11
Diseases miRWalk	Genetic_Diseases_Inborn	0.00988563	0.000494282	2.95977e-05	hsa-miR-15a-5p;hsa-let-7f-5p;hsa-let-7a-5p;hsa-miR-21-5p;hsa-miR-18b-3p;hsa-miR-125b-5p;hsa-let-7a-3p;hsa-miR-16-5p;hsa-miR-152-3p;	Over represented	1.9209	9
Diseases miRWalk	Breast_Neoplasms	0.0106242	0.000505916	3.18091e-05	hsa-miR-30b-5p;hsa-miR-335-3p;hsa-miR-22-5p;hsa-miR-126-5p;hsa-miR-223-5p;hsa-miR-101-3p;hsa-miR-223-3p;hsa-miR-106b-5p;hsa-miR-181a-3p;hsa-miR-30d-3p;hsa-miR-15a-5p;hsa-miR-99a-5p;hsa-miR-126-3p;hsa-let-7f-5p;hsa-let-7a-5p;hsa-miR-190a-5p;hsa-miR-423-3p;hsa-miR-424-3p;hsa-miR-21-5p;hsa-miR-30e-5p;hsa-let-7e-5p;hsa-miR-342-3p;hsa-miR-18b-3p;hsa-miR-7-5p;hsa-miR-30a-5p;hsa-miR-96-5p;hsa-miR-191-5p…	Over represented	27.9492	44
Diseases miRWalk	Glioblastoma	0.0113802	0.000517284	3.40726e-05	hsa-miR-15b-3p;hsa-miR-181a-3p;hsa-miR-15a-5p;hsa-let-7f-5p;hsa-let-7a-5p;hsa-miR-21-5p;hsa-miR-28-5p;hsa-miR-130b-3p;hsa-let-7e-5p;hsa-miR-342-3p;hsa-miR-142-5p;hsa-miR-7-5p;hsa-let-7f-2-3p;hsa-miR-222-3p;hsa-miR-451a;hsa-miR-125b-5p;hsa-miR-18a-5p;hsa-let-7a-3p;hsa-miR-181c-5p;hsa-miR-16-5p;hsa-miR-19b-3p;hsa-miR-7-1-3p;hsa-miR-25-5p;hsa-miR-20a-5p;	Over represented	10.9492	24
Diseases miRWalk	Periodontitis	0.0121386	0.000527766	3.63432e-05	hsa-miR-22-5p;hsa-miR-223-5p;hsa-miR-223-3p;hsa-miR-106b-5p;hsa-miR-30d-3p;hsa-miR-15a-5p;hsa-miR-30e-5p;hsa-miR-451a;hsa-miR-130a-3p;hsa-miR-18a-5p;hsa-miR-30d-5p;	Over represented	2.88136	11
Diseases miRWalk	Precursor_Cell_Lymphoblastic_Leukemia_Lymphoma	0.0163827	0.000682614	4.90501e-05	hsa-miR-30b-5p;hsa-miR-15b-3p;hsa-miR-126-5p;hsa-miR-223-5p;hsa-miR-101-3p;hsa-miR-223-3p;hsa-miR-30d-3p;hsa-miR-15a-5p;hsa-miR-99a-5p;hsa-miR-126-3p;hsa-miR-424-3p;hsa-miR-30e-5p;hsa-let-7e-5p;hsa-miR-30a-5p;hsa-miR-191-5p;hsa-miR-222-3p;hsa-miR-451a;hsa-miR-125b-5p;hsa-miR-30d-5p;hsa-miR-181c-5p;hsa-miR-16-5p;hsa-miR-19b-3p;hsa-miR-25-5p;hsa-miR-20a-5p;hsa-miR-152-3p;	Over represented	11.9096	25
Diseases miRWalk	Neoplasm_Metastasis	0.024523	0.000980922	7.34223e-05	hsa-miR-30b-5p;hsa-miR-15b-3p;hsa-miR-335-3p;hsa-miR-22-5p;hsa-miR-126-5p;hsa-miR-223-5p;hsa-miR-101-3p;hsa-miR-16-2-3p;hsa-miR-223-3p;hsa-miR-106b-5p;hsa-miR-181a-3p;hsa-miR-30d-3p;hsa-miR-15a-5p;hsa-miR-126-3p;hsa-let-7f-5p;hsa-let-7a-5p;hsa-miR-424-3p;hsa-miR-144-5p;hsa-miR-21-5p;hsa-miR-28-5p;hsa-miR-130b-3p;hsa-miR-30e-5p;hsa-let-7e-5p;hsa-miR-342-3p;hsa-miR-18b-3p;hsa-miR-7-5p;hsa-miR-30a-5…	Over represented	28.7175	44
Diseases miRWalk	Stomach_Neoplasms	0.0350413	0.00134774	0.000104914	hsa-miR-30b-5p;hsa-miR-15b-3p;hsa-miR-335-3p;hsa-miR-126-5p;hsa-miR-223-5p;hsa-miR-101-3p;hsa-miR-223-3p;hsa-miR-106b-5p;hsa-miR-15a-5p;hsa-miR-126-3p;hsa-let-7f-5p;hsa-let-7a-5p;hsa-miR-21-5p;hsa-miR-130b-3p;hsa-let-7e-5p;hsa-miR-32-5p;hsa-miR-18b-3p;hsa-miR-7-5p;hsa-miR-191-5p;hsa-let-7f-2-3p;hsa-miR-222-3p;hsa-miR-451a;hsa-miR-125b-5p;hsa-miR-130a-3p;hsa-miR-18a-5p;hsa-let-7a-3p;hsa-miR-181c-5…	Over represented	18.0565	32
Diseases miRWalk	Leukemia_Promyelocytic_Acute	0.0379047	0.00140388	0.000113487	hsa-miR-15b-3p;hsa-miR-223-5p;hsa-miR-223-3p;hsa-miR-15a-5p;hsa-let-7a-5p;hsa-miR-21-5p;hsa-miR-342-3p;hsa-let-7a-3p;hsa-miR-16-5p;	Over represented	2.20904	9
Diseases miRWalk	Leukemia_Lymphoid	0.042771	0.00152754	0.000128057	hsa-miR-30b-5p;hsa-miR-15b-3p;hsa-miR-126-5p;hsa-miR-223-5p;hsa-miR-223-3p;hsa-miR-106b-5p;hsa-miR-181a-3p;hsa-miR-30d-3p;hsa-miR-15a-5p;hsa-miR-126-3p;hsa-let-7a-5p;hsa-miR-424-3p;hsa-miR-21-5p;hsa-miR-30e-5p;hsa-miR-30a-5p;hsa-miR-222-3p;hsa-miR-30d-5p;hsa-miR-181c-5p;hsa-miR-16-5p;	Over represented	8.16384	19
Diseases miRWalk	Lymphoma_Large_B_Cell_Diffuse	0.0847826	0.00292354	0.00025384	hsa-miR-15b-3p;hsa-miR-223-5p;hsa-miR-101-3p;hsa-miR-223-3p;hsa-miR-15a-5p;hsa-miR-589-5p;hsa-miR-424-3p;hsa-miR-21-5p;hsa-miR-96-5p;hsa-miR-125b-5p;hsa-miR-18a-5p;hsa-miR-16-5p;hsa-miR-19b-3p;hsa-miR-25-5p;hsa-miR-20a-5p;	Over represented	5.85876	15
Diseases miRWalk	Neurodegenerative_Diseases	0.0885761	0.00295254	0.000265198	hsa-miR-15b-3p;hsa-miR-22-5p;hsa-miR-101-3p;hsa-miR-181a-3p;hsa-miR-15a-5p;hsa-let-7f-5p;hsa-let-7a-5p;hsa-miR-190a-5p;hsa-miR-424-3p;hsa-miR-144-5p;hsa-miR-21-5p;hsa-miR-130b-3p;hsa-let-7e-5p;hsa-miR-342-3p;hsa-miR-7-5p;hsa-miR-144-3p;hsa-miR-191-5p;hsa-let-7f-2-3p;hsa-miR-222-3p;hsa-miR-130a-3p;hsa-let-7a-3p;hsa-miR-16-5p;hsa-miR-19b-3p;hsa-miR-503-5p;hsa-miR-20a-5p;	Over represented	13.0621	25
Diseases miRWalk	Multiple_Myeloma	0.103455	0.00333725	0.000309745	hsa-miR-30b-5p;hsa-miR-335-3p;hsa-miR-22-5p;hsa-miR-106b-5p;hsa-miR-15a-5p;hsa-miR-21-5p;hsa-let-7e-5p;hsa-miR-32-5p;hsa-miR-342-3p;hsa-miR-142-5p;hsa-miR-222-3p;hsa-miR-16-5p;hsa-miR-19b-3p;hsa-miR-25-5p;hsa-miR-20a-5p;	Over represented	5.9548	15
Diseases miRWalk	Chronic_Periodontitis	0.119022	0.00364868	0.000356353	hsa-miR-22-5p;hsa-miR-106b-5p;hsa-miR-30d-3p;hsa-miR-15a-5p;hsa-miR-30e-5p;hsa-miR-130a-3p;hsa-miR-18a-5p;hsa-miR-30d-5p;	Over represented	2.01695	8
Diseases miRWalk	Syndrome	0.120406	0.00364868	0.000360498	hsa-miR-15b-3p;hsa-miR-126-5p;hsa-miR-223-5p;hsa-miR-223-3p;hsa-miR-181a-3p;hsa-miR-15a-5p;hsa-miR-99a-5p;hsa-miR-126-3p;hsa-let-7f-5p;hsa-let-7a-5p;hsa-miR-190a-5p;hsa-miR-21-5p;hsa-miR-130b-3p;hsa-let-7e-5p;hsa-miR-32-5p;hsa-miR-342-3p;hsa-miR-142-5p;hsa-miR-18b-3p;hsa-miR-7-5p;hsa-miR-96-5p;hsa-miR-191-5p;hsa-let-7f-2-3p;hsa-miR-222-3p;hsa-miR-125b-5p;hsa-miR-130a-3p;hsa-let-7a-3p;hsa-miR-181c…	Over represented	19.113	32
Diseases miRWalk	Endometriosis	0.128405	0.00376924	0.000384447	hsa-miR-22-5p;hsa-miR-126-5p;hsa-miR-223-5p;hsa-miR-223-3p;hsa-miR-106b-5p;hsa-miR-99a-5p;hsa-miR-126-3p;hsa-let-7f-5p;hsa-let-7a-5p;hsa-miR-424-3p;hsa-miR-21-5p;hsa-let-7e-5p;hsa-let-7f-2-3p;hsa-miR-125b-5p;hsa-let-7a-3p;hsa-miR-20a-5p;	Over represented	6.72316	16
Diseases miRWalk	Carcinoma_Hepatocellular	0.131923	0.00376924	0.00039498	hsa-miR-15b-3p;hsa-miR-335-3p;hsa-miR-22-5p;hsa-miR-126-5p;hsa-miR-223-5p;hsa-miR-101-3p;hsa-miR-223-3p;hsa-miR-106b-5p;hsa-miR-181a-3p;hsa-miR-30d-3p;hsa-miR-15a-5p;hsa-miR-99a-5p;hsa-miR-126-3p;hsa-let-7f-5p;hsa-let-7a-5p;hsa-miR-423-3p;hsa-miR-144-5p;hsa-miR-21-5p;hsa-miR-130b-3p;hsa-let-7e-5p;hsa-miR-7-5p;hsa-miR-96-5p;hsa-miR-144-3p;hsa-miR-191-5p;hsa-let-7f-2-3p;hsa-miR-222-3p;hsa-miR-125b-…	Over represented	22.7627	36
Diseases miRWalk	Idiopathic_Pulmonary_Fibrosis	0.14198	0.00390251	0.000425089	hsa-miR-30b-5p;hsa-miR-30d-3p;hsa-let-7f-5p;hsa-let-7a-5p;hsa-miR-21-5p;hsa-miR-30e-5p;hsa-let-7e-5p;hsa-miR-30a-5p;hsa-let-7f-2-3p;hsa-let-7a-3p;hsa-miR-30d-5p;	Over represented	3.64972	11
Diseases miRWalk	Malaria	0.144393	0.00390251	0.000432314	hsa-miR-22-5p;hsa-miR-126-5p;hsa-miR-30d-3p;hsa-miR-15a-5p;hsa-miR-99a-5p;hsa-miR-126-3p;hsa-let-7a-5p;hsa-miR-342-3p;hsa-miR-142-5p;hsa-miR-451a;hsa-miR-30d-5p;hsa-miR-16-5p;hsa-miR-20a-5p;hsa-miR-152-3p;	Over represented	5.47458	14
Diseases miRWalk	Leukemia_Lymphocytic_Chronic_B_Cell	0.150427	0.00395861	0.000450381	hsa-miR-15b-3p;hsa-miR-223-5p;hsa-miR-223-3p;hsa-miR-106b-5p;hsa-miR-181a-3p;hsa-miR-30d-3p;hsa-miR-15a-5p;hsa-let-7a-5p;hsa-miR-424-3p;hsa-miR-21-5p;hsa-miR-142-5p;hsa-miR-222-3p;hsa-miR-125b-5p;hsa-let-7a-3p;hsa-miR-30d-5p;hsa-miR-181c-5p;hsa-miR-16-5p;	Over represented	7.49153	17
Diseases miRWalk	Genomic_Instability	0.15728	0.00403283	0.000470899	hsa-miR-15b-3p;hsa-miR-22-5p;hsa-miR-223-5p;hsa-miR-16-2-3p;hsa-miR-223-3p;hsa-miR-15a-5p;hsa-let-7f-5p;hsa-let-7a-5p;hsa-miR-21-5p;hsa-miR-28-5p;hsa-let-7e-5p;hsa-miR-142-5p;hsa-miR-7-5p;hsa-miR-30a-5p;hsa-let-7f-2-3p;hsa-let-7a-3p;hsa-miR-16-5p;hsa-miR-19b-3p;hsa-miR-20a-5p;	Over represented	8.9322	19
Diseases miRWalk	Glioma	0.174466	0.00430779	0.000522353	hsa-miR-15b-3p;hsa-miR-335-3p;hsa-miR-106b-5p;hsa-miR-181a-3p;hsa-miR-15a-5p;hsa-let-7f-5p;hsa-let-7a-5p;hsa-miR-21-5p;hsa-miR-28-5p;hsa-miR-130b-3p;hsa-let-7e-5p;hsa-miR-142-5p;hsa-let-7f-2-3p;hsa-miR-222-3p;hsa-miR-451a;hsa-miR-125b-5p;hsa-let-7a-3p;hsa-miR-181c-5p;hsa-miR-16-5p;hsa-miR-19b-3p;hsa-miR-25-5p;hsa-miR-20a-5p;hsa-miR-152-3p;	Over represented	12.0056	23
Diseases miRWalk	Carcinoma	0.176619	0.00430779	0.0005288	hsa-miR-30b-5p;hsa-miR-15b-3p;hsa-miR-335-3p;hsa-miR-22-5p;hsa-miR-126-5p;hsa-miR-223-5p;hsa-miR-101-3p;hsa-miR-16-2-3p;hsa-miR-223-3p;hsa-miR-106b-5p;hsa-miR-181a-3p;hsa-miR-30d-3p;hsa-miR-15a-5p;hsa-miR-99a-5p;hsa-miR-126-3p;hsa-let-7f-5p;hsa-let-7a-5p;hsa-miR-423-3p;hsa-miR-424-3p;hsa-miR-144-5p;hsa-miR-21-5p;hsa-miR-28-5p;hsa-miR-219a-1-3p;hsa-miR-130b-3p;hsa-miR-30e-5p;hsa-let-7e-5p;hsa-miR-…	Over represented	42.548	55
Diseases miRWalk	Chronic_Disease	0.182677	0.00434945	0.000546937	hsa-miR-101-3p;hsa-miR-106b-5p;hsa-miR-15a-5p;hsa-miR-144-5p;hsa-miR-21-5p;hsa-miR-7-5p;hsa-miR-144-3p;hsa-miR-125b-5p;hsa-miR-16-5p;hsa-miR-20a-5p;hsa-miR-152-3p;	Over represented	3.74576	11
Diseases miRWalk	Pituitary_Neoplasms	0.199494	0.0046394	0.000597288	hsa-miR-30b-5p;hsa-miR-30d-3p;hsa-miR-15a-5p;hsa-let-7f-5p;hsa-let-7a-5p;hsa-miR-21-5p;hsa-miR-30e-5p;hsa-let-7e-5p;hsa-miR-30a-5p;hsa-let-7f-2-3p;hsa-let-7a-3p;hsa-miR-30d-5p;hsa-miR-16-5p;	Over represented	4.99435	13
Diseases miRWalk	Ventricular_Dysfunction	0.220154	0.00500349	0.000659143	hsa-miR-223-5p;hsa-miR-223-3p;hsa-miR-30d-3p;hsa-miR-30d-5p;hsa-miR-181c-5p;	Over represented	0.864407	5
Diseases miRWalk	Pancreatic_Neoplasms	0.246623	0.00546138	0.000738391	hsa-miR-15b-3p;hsa-miR-22-5p;hsa-miR-126-5p;hsa-miR-101-3p;hsa-miR-99a-5p;hsa-miR-126-3p;hsa-let-7f-5p;hsa-let-7a-5p;hsa-miR-190a-5p;hsa-miR-144-5p;hsa-miR-21-5p;hsa-miR-130b-3p;hsa-let-7e-5p;hsa-miR-142-5p;hsa-miR-96-5p;hsa-miR-144-3p;hsa-miR-191-5p;hsa-let-7f-2-3p;hsa-miR-222-3p;hsa-miR-125b-5p;hsa-miR-130a-3p;hsa-let-7a-3p;hsa-miR-16-5p;hsa-miR-20a-5p;	Over represented	13.0621	24
Diseases miRWalk	Ataxia	0.251223	0.00546138	0.000752166	hsa-miR-181a-3p;hsa-miR-144-5p;hsa-miR-144-3p;hsa-miR-125b-5p;hsa-miR-18a-5p;hsa-miR-181c-5p;hsa-miR-20a-5p;	Over represented	1.72881	7
Diseases miRWalk	Adenoma	0.258073	0.00549092	0.000772674	hsa-miR-30b-5p;hsa-miR-335-3p;hsa-miR-126-5p;hsa-miR-126-3p;hsa-let-7f-5p;hsa-let-7a-5p;hsa-miR-424-3p;hsa-miR-144-5p;hsa-miR-21-5p;hsa-let-7e-5p;hsa-miR-342-3p;hsa-miR-96-5p;hsa-miR-144-3p;hsa-let-7f-2-3p;hsa-miR-222-3p;hsa-miR-125b-5p;hsa-miR-18a-5p;hsa-let-7a-3p;hsa-miR-16-5p;hsa-miR-19b-3p;hsa-miR-503-5p;hsa-miR-20a-5p;	Over represented	11.5254	22
Diseases miRWalk	Prostatic_Neoplasms	0.270788	0.00564143	0.000810744	hsa-miR-15b-3p;hsa-miR-126-5p;hsa-miR-223-5p;hsa-miR-101-3p;hsa-miR-223-3p;hsa-miR-106b-5p;hsa-miR-15a-5p;hsa-miR-99a-5p;hsa-miR-126-3p;hsa-let-7f-5p;hsa-let-7a-5p;hsa-miR-21-5p;hsa-miR-130b-3p;hsa-let-7e-5p;hsa-miR-32-5p;hsa-miR-7-5p;hsa-miR-96-5p;hsa-miR-191-5p;hsa-let-7f-2-3p;hsa-miR-222-3p;hsa-miR-125b-5p;hsa-miR-616-5p;hsa-miR-130a-3p;hsa-let-7a-3p;hsa-miR-16-5p;hsa-miR-19b-3p;hsa-miR-330-5p…	Over represented	16.4237	28
Diseases miRWalk	Splenomegaly	0.284195	0.00568391	0.000850884	hsa-miR-144-5p;hsa-miR-144-3p;hsa-miR-451a;	Over represented	0.288136	3
Diseases miRWalk	Thalassemia	0.284195	0.00568391	0.000850884	hsa-miR-144-5p;hsa-miR-144-3p;hsa-miR-451a;	Over represented	0.288136	3
Diseases miRWalk	Ovarian_Neoplasms	0.313714	0.00615125	0.000939263	hsa-miR-335-3p;hsa-miR-22-5p;hsa-miR-223-5p;hsa-miR-101-3p;hsa-miR-223-3p;hsa-miR-106b-5p;hsa-miR-30d-3p;hsa-miR-15a-5p;hsa-let-7f-5p;hsa-let-7a-5p;hsa-miR-423-3p;hsa-miR-21-5p;hsa-let-7e-5p;hsa-miR-18b-3p;hsa-miR-30a-5p;hsa-miR-96-5p;hsa-miR-191-5p;hsa-let-7f-2-3p;hsa-miR-222-3p;hsa-miR-451a;hsa-miR-125b-5p;hsa-miR-130a-3p;hsa-let-7a-3p;hsa-miR-30d-5p;hsa-miR-16-5p;hsa-miR-20a-5p;	Over represented	14.887	26
Diseases miRWalk	Autoimmune_Diseases	0.323113	0.00621371	0.000967404	hsa-miR-223-5p;hsa-miR-101-3p;hsa-miR-223-3p;hsa-miR-181a-3p;hsa-miR-15a-5p;hsa-let-7f-5p;hsa-let-7a-5p;hsa-miR-21-5p;hsa-let-7e-5p;hsa-miR-342-3p;hsa-miR-191-5p;hsa-let-7f-2-3p;hsa-miR-125b-5p;hsa-let-7a-3p;hsa-miR-181c-5p;hsa-miR-16-5p;hsa-miR-19b-3p;hsa-miR-503-5p;hsa-miR-20a-5p;	Over represented	9.41243	19
Diseases miRWalk	Central_Nervous_System_Diseases	0.341922	0.00645137	0.00102372	hsa-miR-30b-5p;hsa-miR-30d-3p;hsa-miR-21-5p;hsa-miR-30e-5p;hsa-miR-30a-5p;hsa-miR-30d-5p;	Over represented	1.34463	6
Diseases miRWalk	Hypopharyngeal_Neoplasms	0.367544	0.00680636	0.00110043	hsa-miR-106b-5p;hsa-miR-423-3p;hsa-miR-21-5p;hsa-miR-451a;hsa-miR-125b-5p;hsa-miR-16-5p;hsa-miR-20a-5p;	Over represented	1.82486	7
Diseases miRWalk	Hyperplasia	0.384825	0.00699681	0.00115217	hsa-miR-30b-5p;hsa-miR-126-5p;hsa-miR-223-5p;hsa-miR-223-3p;hsa-miR-15a-5p;hsa-let-7a-5p;hsa-miR-144-5p;hsa-miR-21-5p;hsa-miR-32-5p;hsa-miR-30a-5p;hsa-miR-96-5p;hsa-miR-144-3p;hsa-miR-191-5p;hsa-miR-222-3p;hsa-miR-451a;hsa-miR-16-5p;hsa-miR-20a-5p;	Over represented	8.0678	17
Diseases miRWalk	Dermatitis	0.40758	0.00720567	0.0012203	hsa-miR-223-5p;hsa-miR-223-3p;hsa-miR-424-3p;hsa-miR-21-5p;hsa-miR-142-5p;	Over represented	0.960452	5
Diseases miRWalk	Lymphatic_Metastasis	0.410723	0.00720567	0.00122971	hsa-miR-15a-5p;hsa-let-7f-5p;hsa-let-7a-5p;hsa-miR-21-5p;hsa-miR-28-5p;hsa-miR-130b-3p;hsa-let-7e-5p;hsa-let-7f-2-3p;hsa-miR-125b-5p;hsa-miR-130a-3p;hsa-let-7a-3p;hsa-miR-16-5p;	Over represented	4.70621	12
Diseases miRWalk	Lupus_Erythematosus_Systemic	0.43766	0.00754587	0.00131036	hsa-miR-126-5p;hsa-miR-223-5p;hsa-miR-101-3p;hsa-miR-223-3p;hsa-miR-15a-5p;hsa-miR-126-3p;hsa-let-7f-5p;hsa-let-7a-5p;hsa-miR-21-5p;hsa-miR-142-5p;hsa-miR-451a;hsa-miR-16-5p;hsa-miR-19b-3p;hsa-miR-20a-5p;	Over represented	6.05085	14
Diseases miRWalk	Hepatitis	0.514801	0.00849901	0.00154132	hsa-miR-30b-5p;hsa-miR-22-5p;hsa-miR-126-5p;hsa-miR-223-5p;hsa-miR-101-3p;hsa-miR-223-3p;hsa-miR-30d-3p;hsa-miR-15a-5p;hsa-miR-126-3p;hsa-let-7f-5p;hsa-let-7a-5p;hsa-miR-21-5p;hsa-miR-30e-5p;hsa-let-7e-5p;hsa-miR-7-5p;hsa-miR-30a-5p;hsa-miR-96-5p;hsa-let-7f-2-3p;hsa-miR-222-3p;hsa-miR-130a-3p;hsa-let-7a-3p;hsa-miR-30d-5p;hsa-miR-16-5p;hsa-miR-25-5p;hsa-miR-152-3p;	Over represented	14.5028	25
Diseases miRWalk	Lipoma	0.522503	0.00849901	0.00156438	hsa-miR-15a-5p;hsa-let-7f-5p;hsa-let-7a-5p;hsa-let-7e-5p;hsa-let-7f-2-3p;hsa-let-7a-3p;hsa-miR-16-5p;	Over represented	1.9209	7
Diseases miRWalk	Colorectal_Neoplasms_Hereditary_Nonpolyposis	0.526938	0.00849901	0.00157766	hsa-miR-223-5p;hsa-miR-223-3p;hsa-let-7a-5p;hsa-miR-18b-3p;hsa-let-7a-3p;hsa-miR-152-3p;	Over represented	1.44068	6
Diseases miRWalk	Dermatitis_Atopic	0.526938	0.00849901	0.00157766	hsa-miR-223-5p;hsa-miR-223-3p;hsa-miR-424-3p;hsa-miR-21-5p;hsa-miR-142-5p;hsa-miR-125b-5p;	Over represented	1.44068	6
Diseases miRWalk	Nervous_System_Diseases	0.561905	0.00891913	0.00168235	hsa-miR-30b-5p;hsa-miR-15b-3p;hsa-miR-30d-3p;hsa-miR-21-5p;hsa-miR-30e-5p;hsa-miR-7-5p;hsa-miR-30a-5p;hsa-miR-222-3p;hsa-miR-125b-5p;hsa-miR-30d-5p;hsa-miR-19b-3p;	Over represented	4.22599	11
Diseases miRWalk	Hypersensitivity	0.691764	0.0108088	0.00207115	hsa-miR-223-5p;hsa-miR-223-3p;hsa-miR-21-5p;hsa-miR-142-5p;hsa-miR-96-5p;	Over represented	1.0565	5
Diseases miRWalk	Infertility_Male	0.724242	0.0110842	0.00216839	hsa-miR-15b-3p;hsa-miR-22-5p;hsa-let-7f-5p;hsa-let-7a-5p;hsa-let-7e-5p;hsa-let-7f-2-3p;hsa-let-7a-3p;	Over represented	2.01695	7
Diseases miRWalk	Anemia	0.731557	0.0110842	0.00219029	hsa-miR-144-5p;hsa-miR-144-3p;hsa-miR-451a;hsa-miR-125b-5p;	Over represented	0.672316	4
Diseases miRWalk	Shock	0.862111	0.0127128	0.00258117	hsa-miR-223-5p;hsa-miR-101-3p;hsa-miR-223-3p;hsa-miR-181a-3p;hsa-let-7f-5p;hsa-let-7a-5p;hsa-let-7e-5p;hsa-miR-96-5p;hsa-let-7f-2-3p;hsa-miR-222-3p;hsa-miR-125b-5p;hsa-let-7a-3p;hsa-miR-181c-5p;	Over represented	5.76271	13
Diseases miRWalk	Arthritis	0.864472	0.0127128	0.00258824	hsa-miR-126-5p;hsa-miR-223-5p;hsa-miR-223-3p;hsa-miR-15a-5p;hsa-miR-126-3p;hsa-let-7a-5p;hsa-miR-21-5p;hsa-miR-30a-5p;hsa-miR-222-3p;hsa-miR-451a;hsa-miR-16-5p;hsa-miR-19b-3p;	Over represented	5.0904	12
Diseases miRWalk	Chromosome_Aberrations	0.89844	0.0130209	0.00268994	hsa-miR-335-3p;hsa-miR-223-5p;hsa-miR-223-3p;hsa-miR-181a-3p;hsa-miR-15a-5p;hsa-miR-99a-5p;hsa-let-7f-5p;hsa-let-7a-5p;hsa-miR-28-5p;hsa-let-7e-5p;hsa-miR-191-5p;hsa-let-7f-2-3p;hsa-miR-222-3p;hsa-miR-125b-5p;hsa-let-7a-3p;hsa-miR-181c-5p;hsa-miR-16-5p;hsa-miR-20a-5p;	Over represented	9.41243	18
Diseases miRWalk	Colonic_Neoplasms	0.948834	0.0134466	0.00284082	hsa-miR-15b-3p;hsa-miR-335-3p;hsa-miR-22-5p;hsa-miR-126-5p;hsa-miR-106b-5p;hsa-miR-15a-5p;hsa-miR-126-3p;hsa-let-7f-5p;hsa-let-7a-5p;hsa-miR-423-3p;hsa-miR-424-3p;hsa-miR-21-5p;hsa-miR-219a-1-3p;hsa-let-7e-5p;hsa-miR-18b-3p;hsa-miR-96-5p;hsa-miR-191-5p;hsa-let-7f-2-3p;hsa-miR-222-3p;hsa-miR-18a-5p;hsa-let-7a-3p;hsa-miR-16-5p;hsa-miR-19b-3p;hsa-miR-20a-5p;hsa-miR-152-3p;	Over represented	15.0791	25
Diseases miRWalk	Carcinoma_Renal_Cell	0.96548	0.0134466	0.00289066	hsa-miR-15b-3p;hsa-miR-335-3p;hsa-miR-126-5p;hsa-miR-106b-5p;hsa-miR-15a-5p;hsa-miR-126-3p;hsa-let-7f-5p;hsa-let-7a-5p;hsa-miR-423-3p;hsa-miR-21-5p;hsa-miR-28-5p;hsa-miR-219a-1-3p;hsa-let-7e-5p;hsa-miR-32-5p;hsa-miR-30a-5p;hsa-miR-191-5p;hsa-let-7f-2-3p;hsa-miR-451a;hsa-let-7a-3p;hsa-miR-16-5p;hsa-miR-20a-5p;	Over represented	11.8136	21
Diseases miRWalk	Ascites	0.981599	0.0134466	0.00293892	hsa-miR-30d-3p;hsa-let-7f-5p;hsa-let-7a-5p;hsa-let-7e-5p;hsa-let-7f-2-3p;hsa-let-7a-3p;hsa-miR-30d-5p;	Over represented	2.11299	7
Diseases miRWalk	Mycosis_Fungoides	0.981599	0.0134466	0.00293892	hsa-miR-223-5p;hsa-miR-223-3p;hsa-miR-15a-5p;hsa-let-7f-5p;hsa-let-7a-5p;hsa-miR-342-3p;hsa-miR-16-5p;	Over represented	2.11299	7
Diseases miRWalk	Leukemia_Myelogenous_Chronic_BCR_ABL_Positive	1	0.013528	0.00300924	hsa-miR-15b-3p;hsa-miR-101-3p;hsa-miR-181a-3p;hsa-miR-15a-5p;hsa-miR-21-5p;hsa-miR-30a-5p;hsa-miR-96-5p;hsa-miR-222-3p;hsa-miR-451a;hsa-miR-181c-5p;hsa-miR-16-5p;	Over represented	4.51412	11
Diseases miRWalk	Gastritis	1	0.013528	0.00303773	hsa-miR-223-5p;hsa-miR-223-3p;hsa-let-7f-5p;hsa-let-7a-5p;hsa-let-7e-5p;hsa-miR-7-5p;hsa-miR-96-5p;hsa-let-7f-2-3p;hsa-let-7a-3p;	Over represented	3.26554	9
Diseases miRWalk	Leukodystrophy_Globoid_Cell	1	0.0135552	0.00316818	hsa-miR-126-5p;hsa-miR-126-3p;hsa-miR-130a-3p;	Over represented	0.384181	3
Diseases miRWalk	Rhinitis	1	0.0135552	0.00316818	hsa-miR-126-5p;hsa-miR-126-3p;hsa-miR-21-5p;	Over represented	0.384181	3
Diseases miRWalk	Atrial_Fibrillation	1	0.0135552	0.00328734	hsa-miR-223-5p;hsa-miR-101-3p;hsa-miR-223-3p;hsa-miR-21-5p;hsa-miR-664a-3p;	Over represented	1.15254	5
Diseases miRWalk	Edema	1	0.0135552	0.00328734	hsa-miR-30b-5p;hsa-miR-30d-3p;hsa-miR-30e-5p;hsa-miR-30a-5p;hsa-miR-30d-5p;	Over represented	1.15254	5
Diseases miRWalk	Parkinson_Disease	1	0.0135552	0.00328734	hsa-miR-30b-5p;hsa-miR-30d-3p;hsa-miR-30e-5p;hsa-miR-30a-5p;hsa-miR-30d-5p;	Over represented	1.15254	5
Diseases miRWalk	Spinal_Cord_Injuries	1	0.0135552	0.00328734	hsa-miR-126-5p;hsa-miR-223-5p;hsa-miR-223-3p;hsa-miR-126-3p;hsa-miR-21-5p;	Over represented	1.15254	5
Diseases miRWalk	Vascular_Diseases	1	0.0146096	0.00360505	hsa-miR-126-5p;hsa-miR-126-3p;hsa-let-7f-5p;hsa-let-7a-5p;hsa-miR-21-5p;hsa-let-7e-5p;hsa-let-7f-2-3p;hsa-miR-222-3p;hsa-miR-130a-3p;hsa-let-7a-3p;hsa-miR-16-5p;	Over represented	4.61017	11
Diseases miRWalk	Myelodysplastic_Syndromes	1	0.0146096	0.00363054	hsa-miR-181a-3p;hsa-miR-15a-5p;hsa-let-7f-5p;hsa-let-7a-5p;hsa-miR-21-5p;hsa-let-7e-5p;hsa-let-7f-2-3p;hsa-miR-222-3p;hsa-let-7a-3p;hsa-miR-181c-5p;hsa-miR-16-5p;hsa-miR-20a-5p;	Over represented	5.28249	12
Diseases miRWalk	Stroke	1	0.0150996	0.00379751	hsa-miR-126-5p;hsa-miR-223-5p;hsa-miR-223-3p;hsa-miR-181a-3p;hsa-miR-15a-5p;hsa-miR-99a-5p;hsa-miR-126-3p;hsa-let-7f-5p;hsa-let-7a-5p;hsa-miR-21-5p;hsa-miR-664a-3p;hsa-miR-30e-5p;hsa-let-7e-5p;hsa-miR-30a-5p;hsa-let-7f-2-3p;hsa-miR-222-3p;hsa-miR-125b-5p;hsa-miR-130a-3p;hsa-let-7a-3p;hsa-miR-181c-5p;hsa-miR-19b-3p;hsa-miR-25-5p;	Over represented	12.8701	22
Diseases miRWalk	Adenoviridae_Infections	1	0.0157838	0.00406408	hsa-miR-223-5p;hsa-miR-101-3p;hsa-miR-223-3p;hsa-miR-664a-3p;	Over represented	0.768362	4
Diseases miRWalk	Rheumatic_Heart_Disease	1	0.0157838	0.00406408	hsa-miR-223-5p;hsa-miR-101-3p;hsa-miR-223-3p;hsa-miR-664a-3p;	Over represented	0.768362	4
Diseases miRWalk	Carcinoma_in_Situ	1	0.0163822	0.00426722	hsa-miR-101-3p;hsa-let-7f-5p;hsa-let-7a-5p;hsa-miR-424-3p;hsa-miR-21-5p;hsa-let-7e-5p;hsa-miR-96-5p;hsa-let-7f-2-3p;hsa-miR-222-3p;hsa-miR-125b-5p;hsa-miR-18a-5p;hsa-let-7a-3p;	Over represented	5.37853	12
Diseases miRWalk	Adenoma_Pleomorphic	1	0.0185433	0.0049465	hsa-miR-424-3p;hsa-miR-144-5p;hsa-miR-21-5p;hsa-miR-144-3p;hsa-miR-16-5p;	Over represented	1.24859	5
Diseases miRWalk	Lymphoproliferative_Disorders	1	0.0185433	0.0049465	hsa-miR-223-5p;hsa-miR-223-3p;hsa-miR-15a-5p;hsa-miR-142-5p;hsa-miR-16-5p;	Over represented	1.24859	5
Diseases miRWalk	Neuroblastoma	1	0.0185433	0.00499669	hsa-miR-15b-3p;hsa-miR-335-3p;hsa-miR-22-5p;hsa-miR-106b-5p;hsa-miR-181a-3p;hsa-miR-15a-5p;hsa-let-7f-5p;hsa-let-7a-5p;hsa-miR-423-3p;hsa-miR-21-5p;hsa-miR-28-5p;hsa-miR-130b-3p;hsa-let-7e-5p;hsa-miR-342-3p;hsa-miR-7-5p;hsa-miR-30a-5p;hsa-miR-96-5p;hsa-let-7f-2-3p;hsa-miR-125b-5p;hsa-miR-130a-3p;hsa-miR-18a-5p;hsa-let-7a-3p;hsa-miR-181c-5p;hsa-miR-16-5p;hsa-miR-152-3p;	Over represented	15.6554	25
Diseases miRWalk	Fibrosis	1	0.0193492	0.00527178	hsa-miR-30b-5p;hsa-miR-15b-3p;hsa-miR-335-3p;hsa-miR-126-5p;hsa-miR-223-5p;hsa-miR-101-3p;hsa-miR-223-3p;hsa-miR-30d-3p;hsa-miR-15a-5p;hsa-miR-99a-5p;hsa-miR-126-3p;hsa-let-7f-5p;hsa-let-7a-5p;hsa-miR-144-5p;hsa-miR-21-5p;hsa-miR-30e-5p;hsa-let-7e-5p;hsa-miR-32-5p;hsa-miR-30a-5p;hsa-miR-96-5p;hsa-miR-144-3p;hsa-let-7f-2-3p;hsa-miR-222-3p;hsa-miR-125b-5p;hsa-let-7a-3p;hsa-miR-30d-5p;hsa-miR-16-5p;…	Over represented	19.209	29
Diseases miRWalk	Atrophy	1	0.0194943	0.0053697	hsa-miR-30b-5p;hsa-miR-15b-3p;hsa-miR-223-5p;hsa-miR-223-3p;hsa-miR-181a-3p;hsa-miR-15a-5p;hsa-let-7a-5p;hsa-miR-190a-5p;hsa-miR-21-5p;hsa-miR-32-5p;hsa-miR-30a-5p;hsa-miR-191-5p;hsa-let-7a-3p;hsa-miR-19b-3p;hsa-miR-20a-5p;	Over represented	7.68362	15
Diseases miRWalk	Genetic_Predisposition_to_Disease	1	0.0208722	0.00581173	hsa-miR-223-5p;hsa-miR-223-3p;hsa-let-7f-5p;hsa-let-7a-5p;hsa-miR-21-5p;hsa-let-7e-5p;hsa-miR-191-5p;hsa-let-7f-2-3p;hsa-miR-222-3p;hsa-miR-125b-5p;hsa-let-7a-3p;hsa-miR-20a-5p;	Over represented	5.57062	12
Diseases miRWalk	Polycythemia	1	0.0211928	0.00596443	hsa-miR-30b-5p;hsa-miR-223-5p;hsa-miR-223-3p;hsa-let-7a-5p;hsa-miR-190a-5p;hsa-miR-28-5p;hsa-miR-342-3p;hsa-miR-222-3p;hsa-miR-451a;hsa-miR-16-5p;	Over represented	4.22599	10
Diseases miRWalk	Chromosomal_Instability	1	0.0214107	0.00624761	hsa-let-7f-5p;hsa-let-7a-5p;hsa-miR-21-5p;hsa-let-7e-5p;hsa-miR-7-5p;hsa-let-7f-2-3p;hsa-let-7a-3p;hsa-miR-16-5p;	Over represented	2.9774	8
Diseases miRWalk	Polycythemia_Vera	1	0.0214107	0.00624761	hsa-miR-30b-5p;hsa-miR-223-5p;hsa-miR-223-3p;hsa-let-7a-5p;hsa-miR-342-3p;hsa-miR-222-3p;hsa-miR-451a;hsa-miR-16-5p;	Over represented	2.9774	8
Diseases miRWalk	Hyperlipidemias	1	0.0214107	0.00625619	hsa-miR-126-5p;hsa-miR-15a-5p;hsa-miR-126-3p;hsa-miR-21-5p;hsa-miR-222-3p;hsa-miR-125b-5p;	Over represented	1.82486	6
Diseases miRWalk	Carcinoma_Intraductal_Noninfiltrating	1	0.0214107	0.00653861	hsa-let-7f-5p;hsa-let-7a-5p;hsa-miR-21-5p;hsa-let-7e-5p;hsa-let-7f-2-3p;hsa-miR-125b-5p;hsa-let-7a-3p;	Over represented	2.40113	7
Diseases miRWalk	Gastrointestinal_Neoplasms	1	0.0214107	0.00653861	hsa-let-7a-5p;hsa-miR-21-5p;hsa-miR-222-3p;hsa-miR-451a;hsa-miR-125b-5p;hsa-miR-20a-5p;hsa-miR-152-3p;	Over represented	2.40113	7
Diseases miRWalk	Myeloproliferative_Disorders	1	0.0214107	0.00653861	hsa-miR-30b-5p;hsa-miR-223-5p;hsa-miR-223-3p;hsa-let-7a-5p;hsa-miR-130b-3p;hsa-miR-342-3p;hsa-miR-130a-3p;	Over represented	2.40113	7
Diseases miRWalk	Psoriasis	1	0.0214107	0.00653861	hsa-miR-223-5p;hsa-miR-223-3p;hsa-miR-424-3p;hsa-miR-21-5p;hsa-miR-142-5p;hsa-miR-222-3p;hsa-miR-125b-5p;	Over represented	2.40113	7
Diseases miRWalk	Sarcopenia	1	0.0214107	0.00653861	hsa-miR-223-5p;hsa-miR-223-3p;hsa-let-7f-5p;hsa-let-7a-5p;hsa-let-7e-5p;hsa-let-7f-2-3p;hsa-let-7a-3p;	Over represented	2.40113	7
Diseases miRWalk	Nerve_Compression_Syndromes	1	0.0220117	0.00678803	hsa-miR-144-5p;hsa-miR-21-5p;hsa-miR-144-3p;hsa-miR-324-3p;	Over represented	0.864407	4
Diseases miRWalk	Liver_Neoplasms	1	0.0222991	0.00694342	hsa-miR-223-5p;hsa-miR-101-3p;hsa-miR-223-3p;hsa-miR-106b-5p;hsa-miR-181a-3p;hsa-let-7f-5p;hsa-let-7a-5p;hsa-miR-21-5p;hsa-let-7e-5p;hsa-miR-30a-5p;hsa-miR-96-5p;hsa-let-7f-2-3p;hsa-miR-222-3p;hsa-miR-125b-5p;hsa-let-7a-3p;hsa-miR-181c-5p;	Over represented	8.64407	16
Diseases miRWalk	Hepatitis_Chronic	1	0.0231159	0.00726696	hsa-miR-30b-5p;hsa-miR-223-5p;hsa-miR-223-3p;hsa-miR-30d-3p;hsa-miR-15a-5p;hsa-let-7f-5p;hsa-miR-21-5p;hsa-miR-30e-5p;hsa-miR-30a-5p;hsa-miR-222-3p;hsa-miR-30d-5p;hsa-miR-16-5p;hsa-miR-25-5p;	Over represented	6.43503	13
Diseases miRWalk	Urinary_Tract_Infections	1	0.0232378	0.00737488	hsa-miR-126-5p;hsa-miR-126-3p;hsa-miR-152-3p;	Over represented	0.480226	3
Diseases miRWalk	Lung_Diseases_Obstructive	1	0.0237849	0.00769527	hsa-miR-15b-3p;hsa-miR-223-5p;hsa-miR-101-3p;hsa-miR-223-3p;hsa-miR-106b-5p;hsa-miR-7-5p;hsa-miR-20a-5p;hsa-miR-152-3p;	Over represented	3.07345	8
Diseases miRWalk	Pulmonary_Disease_Chronic_Obstructive	1	0.0237849	0.00769527	hsa-miR-15b-3p;hsa-miR-223-5p;hsa-miR-101-3p;hsa-miR-223-3p;hsa-miR-106b-5p;hsa-miR-7-5p;hsa-miR-20a-5p;hsa-miR-152-3p;	Over represented	3.07345	8
Diseases miRWalk	Hepatitis_C	1	0.0237849	0.00776214	hsa-miR-30b-5p;hsa-miR-22-5p;hsa-miR-126-5p;hsa-miR-223-5p;hsa-miR-223-3p;hsa-miR-30d-3p;hsa-miR-126-3p;hsa-let-7f-5p;hsa-miR-21-5p;hsa-miR-30e-5p;hsa-miR-30a-5p;hsa-miR-222-3p;hsa-miR-30d-5p;hsa-miR-16-5p;hsa-miR-25-5p;	Over represented	7.97175	15
Diseases miRWalk	Esophageal_Neoplasms	1	0.0268771	0.00885174	hsa-miR-126-5p;hsa-miR-223-5p;hsa-miR-16-2-3p;hsa-miR-223-3p;hsa-miR-126-3p;hsa-let-7f-5p;hsa-let-7a-5p;hsa-miR-423-3p;hsa-miR-21-5p;hsa-miR-219a-1-3p;hsa-miR-30e-5p;hsa-let-7e-5p;hsa-miR-342-3p;hsa-miR-30a-5p;hsa-let-7f-2-3p;hsa-let-7a-3p;hsa-miR-16-5p;hsa-miR-548d-5p;hsa-miR-20a-5p;	Over represented	11.2373	19
Diseases miRWalk	Ischemia	1	0.0269029	0.00906404	hsa-miR-30b-5p;hsa-miR-126-5p;hsa-miR-223-5p;hsa-miR-223-3p;hsa-miR-181a-3p;hsa-miR-15a-5p;hsa-miR-99a-5p;hsa-miR-126-3p;hsa-let-7f-5p;hsa-let-7a-5p;hsa-miR-424-3p;hsa-miR-21-5p;hsa-miR-664a-3p;hsa-miR-30e-5p;hsa-let-7e-5p;hsa-miR-30a-5p;hsa-let-7f-2-3p;hsa-miR-222-3p;hsa-miR-125b-5p;hsa-miR-130a-3p;hsa-miR-18a-5p;hsa-let-7a-3p;hsa-miR-181c-5p;hsa-miR-503-5p;hsa-miR-25-5p;hsa-miR-20a-5p;	Over represented	17.1921	26
Diseases miRWalk	Osteopetrosis	1	0.0269029	0.00910188	hsa-miR-223-5p;hsa-miR-223-3p;	Over represented	0.19209	2
Diseases miRWalk	Spinocerebellar_Ataxias	1	0.0269029	0.00910188	hsa-miR-144-5p;hsa-miR-144-3p;	Over represented	0.19209	2
Diseases miRWalk	Inflammatory_Bowel_Diseases	1	0.0274929	0.0093838	hsa-miR-126-5p;hsa-miR-126-3p;hsa-let-7f-5p;hsa-miR-21-5p;hsa-miR-28-5p;hsa-let-7e-5p;hsa-miR-191-5p;hsa-miR-16-5p;	Over represented	3.16949	8
Diseases miRWalk	Sclerosis	1	0.0280218	0.00971066	hsa-miR-22-5p;hsa-miR-126-5p;hsa-miR-106b-5p;hsa-miR-126-3p;hsa-miR-21-5p;hsa-miR-130b-3p;hsa-miR-142-5p;hsa-miR-18b-3p;hsa-miR-96-5p;hsa-miR-130a-3p;hsa-miR-19b-3p;hsa-miR-503-5p;hsa-miR-25-5p;hsa-miR-20a-5p;	Over represented	7.39548	14
Diseases miRWalk	Carcinoma_Ductal	1	0.0280218	0.00982471	hsa-miR-181a-3p;hsa-let-7f-5p;hsa-let-7a-5p;hsa-miR-21-5p;hsa-let-7e-5p;hsa-let-7f-2-3p;hsa-miR-125b-5p;hsa-let-7a-3p;hsa-miR-16-5p;	Over represented	3.84181	9
Diseases miRWalk	Trisomy	1	0.0280218	0.00982471	hsa-miR-223-5p;hsa-miR-223-3p;hsa-miR-181a-3p;hsa-miR-15a-5p;hsa-miR-99a-5p;hsa-miR-191-5p;hsa-miR-125b-5p;hsa-miR-181c-5p;hsa-miR-16-5p;	Over represented	3.84181	9
Diseases miRWalk	Telangiectasis	1	0.0280218	0.00989991	hsa-miR-181a-3p;hsa-miR-125b-5p;hsa-miR-18a-5p;hsa-miR-181c-5p;hsa-miR-20a-5p;	Over represented	1.44068	5
Diseases miRWalk	Cryptosporidiosis	1	0.0286075	0.0104999	hsa-miR-30b-5p;hsa-miR-21-5p;hsa-miR-125b-5p;hsa-miR-16-5p;	Over represented	0.960452	4
Diseases miRWalk	HIV_Infections	1	0.0286075	0.0104999	hsa-miR-223-5p;hsa-miR-223-3p;hsa-miR-28-5p;hsa-miR-125b-5p;	Over represented	0.960452	4
Diseases miRWalk	Thrombosis	1	0.0286075	0.0104999	hsa-miR-223-5p;hsa-miR-223-3p;hsa-miR-96-5p;hsa-miR-222-3p;	Over represented	0.960452	4
Diseases miRWalk	Translocation_Genetic	1	0.0286075	0.0107044	hsa-miR-15b-3p;hsa-miR-223-5p;hsa-miR-223-3p;hsa-miR-15a-5p;hsa-let-7f-5p;hsa-let-7a-5p;hsa-miR-21-5p;hsa-miR-28-5p;hsa-let-7e-5p;hsa-let-7f-2-3p;hsa-miR-125b-5p;hsa-let-7a-3p;hsa-miR-16-5p;	Over represented	6.72316	13
Diseases miRWalk	Neuralgia	1	0.0286075	0.0107064	hsa-let-7f-5p;hsa-let-7a-5p;hsa-let-7e-5p;hsa-miR-96-5p;hsa-let-7f-2-3p;hsa-let-7a-3p;	Over represented	2.01695	6
Diseases miRWalk	Schistosomiasis	1	0.0286075	0.0107064	hsa-let-7f-5p;hsa-let-7a-5p;hsa-let-7e-5p;hsa-let-7f-2-3p;hsa-miR-125b-5p;hsa-let-7a-3p;	Over represented	2.01695	6
Diseases miRWalk	Schistosomiasis_japonica	1	0.0286075	0.0107064	hsa-let-7f-5p;hsa-let-7a-5p;hsa-let-7e-5p;hsa-let-7f-2-3p;hsa-miR-125b-5p;hsa-let-7a-3p;	Over represented	2.01695	6
Diseases miRWalk	Asthma	1	0.0308163	0.0116253	hsa-miR-126-5p;hsa-miR-126-3p;hsa-let-7f-5p;hsa-let-7a-5p;hsa-miR-21-5p;hsa-miR-28-5p;hsa-let-7e-5p;hsa-let-7f-2-3p;hsa-let-7a-3p;	Over represented	3.93785	9
Diseases miRWalk	Sleep_Deprivation	1	0.0350803	0.0133389	hsa-let-7f-5p;hsa-let-7a-5p;hsa-let-7e-5p;hsa-let-7f-2-3p;hsa-let-7a-3p;	Over represented	1.53672	5
Diseases miRWalk	Prostatic_Hyperplasia	1	0.0355376	0.0136192	hsa-miR-15a-5p;hsa-let-7a-5p;hsa-miR-21-5p;hsa-miR-191-5p;hsa-miR-16-5p;hsa-miR-20a-5p;	Over represented	2.11299	6
Diseases miRWalk	Emphysema	1	0.0355692	0.0137378	hsa-miR-15b-3p;hsa-miR-223-5p;hsa-miR-223-3p;	Over represented	0.576271	3
Diseases miRWalk	Wounds_and_Injuries	1	0.0378232	0.0147216	hsa-miR-30b-5p;hsa-miR-335-3p;hsa-miR-22-5p;hsa-miR-126-5p;hsa-miR-223-5p;hsa-miR-223-3p;hsa-miR-181a-3p;hsa-miR-15a-5p;hsa-miR-126-3p;hsa-let-7f-5p;hsa-let-7a-5p;hsa-miR-424-3p;hsa-miR-144-5p;hsa-miR-21-5p;hsa-let-7e-5p;hsa-miR-142-5p;hsa-miR-30a-5p;hsa-miR-96-5p;hsa-miR-144-3p;hsa-let-7f-2-3p;hsa-miR-222-3p;hsa-miR-451a;hsa-miR-125b-5p;hsa-miR-130a-3p;hsa-let-7a-3p;hsa-miR-181c-5p;hsa-miR-16-5p…	Over represented	21.4181	30
Diseases miRWalk	Mental_Retardation	1	0.0385362	0.0151145	hsa-miR-15b-3p;hsa-miR-181a-3p;hsa-miR-30d-3p;hsa-miR-15a-5p;hsa-let-7a-5p;hsa-miR-190a-5p;hsa-miR-21-5p;hsa-miR-32-5p;hsa-miR-191-5p;hsa-miR-125b-5p;hsa-let-7a-3p;hsa-miR-30d-5p;hsa-miR-19b-3p;hsa-miR-20a-5p;hsa-miR-152-3p;	Over represented	8.54802	15
Diseases miRWalk	Carcinoma_Transitional_Cell	1	0.0386269	0.0153163	hsa-miR-101-3p;hsa-miR-106b-5p;hsa-miR-21-5p;hsa-miR-16-5p;	Over represented	1.0565	4
Diseases miRWalk	Leukemia_Lymphoma_Adult_T_Cell	1	0.0386269	0.015497	hsa-miR-126-5p;hsa-miR-223-5p;hsa-miR-223-3p;hsa-miR-126-3p;hsa-miR-130b-3p;hsa-miR-142-5p;hsa-miR-130a-3p;	Over represented	2.78531	7
Diseases miRWalk	Metabolic_Diseases	1	0.0386269	0.015497	hsa-miR-22-5p;hsa-let-7f-5p;hsa-let-7a-5p;hsa-miR-21-5p;hsa-let-7e-5p;hsa-let-7f-2-3p;hsa-let-7a-3p;	Over represented	2.78531	7
Diseases miRWalk	Communicable_Diseases	1	0.0394872	0.0159604	hsa-miR-576-5p;hsa-miR-15a-5p;hsa-miR-99a-5p;hsa-let-7a-5p;hsa-miR-342-3p;hsa-miR-142-5p;hsa-miR-16-5p;hsa-miR-20a-5p;hsa-miR-152-3p;	Over represented	4.12994	9
Diseases miRWalk	Renal_Insufficiency	1	0.0416001	0.017048	hsa-miR-30b-5p;hsa-miR-30d-3p;hsa-miR-21-5p;hsa-miR-30e-5p;hsa-miR-30a-5p;hsa-miR-30d-5p;	Over represented	2.20904	6
Diseases miRWalk	Thyroid_Neoplasms	1	0.0416001	0.0170635	hsa-miR-101-3p;hsa-miR-30d-3p;hsa-miR-15a-5p;hsa-let-7f-5p;hsa-let-7a-5p;hsa-miR-21-5p;hsa-miR-130b-3p;hsa-let-7e-5p;hsa-let-7f-2-3p;hsa-miR-222-3p;hsa-miR-125b-5p;hsa-miR-18a-5p;hsa-let-7a-3p;hsa-miR-30d-5p;	Over represented	7.87571	14
Diseases miRWalk	Nevus_Pigmented	1	0.0425419	0.0175772	hsa-miR-15b-3p;hsa-miR-15a-5p;hsa-let-7f-5p;hsa-let-7a-5p;hsa-let-7e-5p;hsa-let-7f-2-3p;hsa-miR-222-3p;hsa-miR-125b-5p;hsa-let-7a-3p;hsa-miR-16-5p;	Over represented	4.89831	10
Diseases miRWalk	Leukemia_T_Cell	1	0.0445272	0.0185308	hsa-miR-126-5p;hsa-miR-223-5p;hsa-miR-223-3p;hsa-miR-126-3p;hsa-miR-130b-3p;hsa-miR-142-5p;hsa-miR-125b-5p;hsa-miR-130a-3p;hsa-miR-19b-3p;	Over represented	4.22599	9
Diseases miRWalk	Parasitemia	1	0.0451367	0.0190101	hsa-miR-15a-5p;hsa-miR-99a-5p;hsa-let-7a-5p;hsa-miR-342-3p;hsa-miR-142-5p;hsa-miR-16-5p;hsa-miR-20a-5p;hsa-miR-152-3p;	Over represented	3.55367	8
Diseases miRWalk	Muscular_Atrophy	1	0.0451367	0.0190547	hsa-miR-15b-3p;hsa-miR-223-5p;hsa-miR-223-3p;hsa-miR-181a-3p;hsa-miR-15a-5p;hsa-let-7a-5p;hsa-miR-190a-5p;hsa-miR-21-5p;hsa-miR-191-5p;hsa-let-7a-3p;hsa-miR-19b-3p;hsa-miR-20a-5p;	Over represented	6.43503	12
Diseases miRWalk	Leiomyosarcoma	1	0.0491342	0.0210328	hsa-let-7f-5p;hsa-let-7a-5p;hsa-miR-21-5p;hsa-let-7e-5p;hsa-let-7f-2-3p;hsa-let-7a-3p;	Over represented	2.30508	6
Diseases miRWalk	Endometrial_Neoplasms	1	0.0491342	0.0213306	hsa-miR-15b-3p;hsa-let-7f-5p;hsa-let-7a-5p;hsa-miR-130b-3p;hsa-let-7e-5p;hsa-miR-18b-3p;hsa-miR-7-5p;hsa-miR-96-5p;hsa-let-7f-2-3p;hsa-miR-125b-5p;hsa-let-7a-3p;hsa-miR-20a-5p;hsa-miR-152-3p;	Over represented	7.29944	13
Diseases miRWalk	Infarction	1	0.0491342	0.0213306	hsa-miR-126-5p;hsa-miR-223-5p;hsa-miR-223-3p;hsa-miR-181a-3p;hsa-miR-15a-5p;hsa-miR-126-3p;hsa-miR-424-3p;hsa-miR-144-5p;hsa-miR-21-5p;hsa-miR-144-3p;hsa-miR-451a;hsa-miR-181c-5p;hsa-miR-20a-5p;	Over represented	7.29944	13
Diseases miRWalk	Parathyroid_Neoplasms	1	0.0491342	0.0213307	hsa-miR-30b-5p;hsa-miR-126-5p;hsa-miR-222-3p;hsa-miR-503-5p;	Over represented	1.15254	4
Diseases miRWalk	Sezary_Syndrome	1	0.0506868	0.0223984	hsa-miR-223-5p;hsa-miR-223-3p;hsa-miR-342-3p;	Over represented	0.672316	3
Diseases miRWalk	Monoclonal_Gammopathy_of_Undetermined_Significance	1	0.0506868	0.02246	hsa-miR-106b-5p;hsa-miR-21-5p;hsa-miR-32-5p;hsa-miR-19b-3p;hsa-miR-25-5p;	Over represented	1.72881	5
Diseases miRWalk	Paraproteinemias	1	0.0506868	0.02246	hsa-miR-106b-5p;hsa-miR-21-5p;hsa-miR-32-5p;hsa-miR-19b-3p;hsa-miR-25-5p;	Over represented	1.72881	5
Diseases miRWalk	Lymphocytosis	1	0.0558935	0.0256039	hsa-miR-15a-5p;hsa-miR-16-5p;	Over represented	0.288136	2
Diseases miRWalk	Neurilemmoma	1	0.0558935	0.0256039	hsa-miR-21-5p;hsa-miR-7-5p;	Over represented	0.288136	2
Diseases miRWalk	Neuroma_Acoustic	1	0.0558935	0.0256039	hsa-miR-21-5p;hsa-miR-7-5p;	Over represented	0.288136	2
Diseases miRWalk	Pleural_Effusion_Malignant	1	0.0558935	0.0256039	hsa-miR-30d-3p;hsa-miR-30d-5p;	Over represented	0.288136	2
Diseases miRWalk	Severe_Acute_Respiratory_Syndrome	1	0.0558935	0.0256039	hsa-miR-223-5p;hsa-miR-223-3p;	Over represented	0.288136	2
Diseases miRWalk	Virus_Diseases	1	0.0560901	0.0258619	hsa-miR-223-5p;hsa-miR-223-3p;hsa-let-7f-5p;hsa-let-7a-5p;hsa-let-7e-5p;hsa-let-7f-2-3p;hsa-miR-222-3p;hsa-let-7a-3p;	Over represented	3.74576	8
Diseases miRWalk	Myocardial_Infarction	1	0.0569369	0.0265303	hsa-miR-126-5p;hsa-miR-223-5p;hsa-miR-223-3p;hsa-miR-181a-3p;hsa-miR-126-3p;hsa-miR-424-3p;hsa-miR-21-5p;hsa-miR-451a;hsa-miR-125b-5p;hsa-miR-181c-5p;hsa-miR-20a-5p;	Over represented	5.9548	11
Diseases miRWalk	Nevus	1	0.0569369	0.0265933	hsa-miR-15b-3p;hsa-miR-15a-5p;hsa-let-7f-5p;hsa-let-7a-5p;hsa-miR-21-5p;hsa-let-7e-5p;hsa-miR-191-5p;hsa-let-7f-2-3p;hsa-miR-222-3p;hsa-miR-125b-5p;hsa-let-7a-3p;hsa-miR-16-5p;	Over represented	6.72316	12
Diseases miRWalk	Pathologic_Processes	1	0.0588685	0.0276717	hsa-miR-15b-3p;hsa-miR-22-5p;hsa-miR-126-5p;hsa-miR-101-3p;hsa-miR-106b-5p;hsa-miR-15a-5p;hsa-miR-126-3p;hsa-let-7f-5p;hsa-let-7a-5p;hsa-miR-21-5p;hsa-miR-30e-5p;hsa-let-7e-5p;hsa-miR-30a-5p;hsa-let-7f-2-3p;hsa-miR-222-3p;hsa-miR-451a;hsa-let-7a-3p;hsa-miR-16-5p;hsa-miR-19b-3p;	Over represented	12.4859	19
Diseases miRWalk	Neural_Tube_Defects	1	0.0593578	0.0282471	hsa-miR-126-5p;hsa-miR-126-3p;hsa-miR-144-5p;hsa-miR-144-3p;hsa-miR-451a;	Over represented	1.82486	5
Diseases miRWalk	Adenoma_Oxyphilic	1	0.0593578	0.0286126	hsa-miR-126-5p;hsa-miR-15a-5p;hsa-miR-126-3p;hsa-miR-21-5p;	Over represented	1.24859	4
Diseases miRWalk	Fever	1	0.0593578	0.0286126	hsa-miR-126-5p;hsa-miR-181a-3p;hsa-miR-126-3p;hsa-miR-181c-5p;	Over represented	1.24859	4
Diseases miRWalk	Leukemia_B_Cell	1	0.0593578	0.0286126	hsa-miR-181a-3p;hsa-miR-21-5p;hsa-miR-142-5p;hsa-miR-181c-5p;	Over represented	1.24859	4
Diseases miRWalk	Mesothelioma	1	0.0609061	0.0295413	hsa-miR-126-5p;hsa-miR-126-3p;hsa-let-7f-5p;hsa-let-7a-5p;hsa-miR-423-3p;hsa-miR-144-5p;hsa-miR-21-5p;hsa-let-7e-5p;hsa-miR-7-5p;hsa-let-7f-2-3p;hsa-let-7a-3p;hsa-miR-7-1-3p;	Over represented	6.81921	12
Diseases miRWalk	Leiomyoma	1	0.0619818	0.0308119	hsa-let-7f-5p;hsa-let-7a-5p;hsa-miR-21-5p;hsa-let-7e-5p;hsa-let-7f-2-3p;hsa-let-7a-3p;	Over represented	2.49718	6
Diseases miRWalk	Rupture	1	0.0619818	0.0308119	hsa-miR-126-5p;hsa-miR-15a-5p;hsa-miR-126-3p;hsa-miR-21-5p;hsa-miR-222-3p;hsa-miR-125b-5p;	Over represented	2.49718	6
Diseases miRWalk	Sprains_and_Strains	1	0.0619818	0.0309007	hsa-miR-223-5p;hsa-miR-223-3p;hsa-miR-15a-5p;hsa-let-7f-5p;hsa-let-7a-5p;hsa-miR-21-5p;hsa-miR-28-5p;hsa-let-7e-5p;hsa-let-7f-2-3p;hsa-miR-222-3p;hsa-miR-125b-5p;hsa-miR-18a-5p;hsa-let-7a-3p;hsa-miR-16-5p;	Over represented	8.45198	14
Diseases miRWalk	Primary_Myelofibrosis	1	0.0619818	0.0309909	hsa-miR-30b-5p;hsa-miR-223-5p;hsa-miR-223-3p;hsa-let-7a-5p;hsa-miR-190a-5p;hsa-miR-28-5p;hsa-miR-342-3p;	Over represented	3.16949	7
Diseases miRWalk	Thrombocytosis	1	0.0619818	0.0309909	hsa-miR-126-5p;hsa-miR-223-5p;hsa-miR-223-3p;hsa-miR-126-3p;hsa-miR-190a-5p;hsa-miR-28-5p;hsa-miR-20a-5p;	Over represented	3.16949	7
Diseases miRWalk	Multiple_Sclerosis	1	0.0649719	0.032875	hsa-miR-22-5p;hsa-miR-126-5p;hsa-miR-106b-5p;hsa-miR-126-3p;hsa-miR-21-5p;hsa-miR-18b-3p;hsa-miR-96-5p;hsa-miR-19b-3p;hsa-miR-25-5p;hsa-miR-20a-5p;	Over represented	5.37853	10
Diseases miRWalk	Parkinsonian_Disorders	1	0.0649719	0.032875	hsa-miR-15b-3p;hsa-miR-181a-3p;hsa-miR-15a-5p;hsa-let-7a-5p;hsa-miR-190a-5p;hsa-miR-21-5p;hsa-miR-191-5p;hsa-let-7a-3p;hsa-miR-19b-3p;hsa-miR-20a-5p;	Over represented	5.37853	10
Diseases miRWalk	Cholangiocarcinoma	1	0.0649921	0.0330798	hsa-miR-335-3p;hsa-miR-22-5p;hsa-let-7f-5p;hsa-let-7a-5p;hsa-miR-21-5p;hsa-let-7e-5p;hsa-let-7f-2-3p;hsa-miR-130a-3p;hsa-let-7a-3p;hsa-miR-25-5p;hsa-miR-152-3p;	Over represented	6.14689	11
Diseases miRWalk	Brain_Ischemia	1	0.0665951	0.0342945	hsa-miR-126-5p;hsa-miR-181a-3p;hsa-miR-15a-5p;hsa-miR-126-3p;hsa-miR-21-5p;hsa-miR-222-3p;hsa-miR-125b-5p;hsa-miR-181c-5p;	Over represented	3.93785	8
Diseases miRWalk	Proteinuria	1	0.0665951	0.0342945	hsa-miR-30b-5p;hsa-miR-126-5p;hsa-miR-30d-3p;hsa-miR-15a-5p;hsa-miR-126-3p;hsa-miR-30e-5p;hsa-miR-30a-5p;hsa-miR-30d-5p;	Over represented	3.93785	8
Diseases miRWalk	Aortic_Diseases	1	0.0670056	0.0349071	hsa-miR-30b-5p;hsa-miR-30d-3p;hsa-miR-30e-5p;hsa-miR-30a-5p;hsa-miR-30d-5p;	Over represented	1.9209	5
Diseases miRWalk	Choristoma	1	0.0670056	0.0349071	hsa-miR-106b-5p;hsa-miR-96-5p;hsa-miR-222-3p;hsa-miR-451a;hsa-miR-25-5p;	Over represented	1.9209	5
Diseases miRWalk	Astrocytoma	1	0.0688884	0.0360942	hsa-miR-15b-3p;hsa-miR-15a-5p;hsa-miR-21-5p;hsa-miR-28-5p;hsa-miR-130b-3p;hsa-miR-142-5p;hsa-miR-16-5p;hsa-miR-25-5p;hsa-miR-20a-5p;	Over represented	4.70621	9
Diseases miRWalk	Osteosarcoma	1	0.0698159	0.0368144	hsa-miR-223-5p;hsa-miR-101-3p;hsa-miR-223-3p;hsa-let-7f-5p;hsa-let-7a-5p;hsa-miR-21-5p;hsa-let-7e-5p;hsa-let-7f-2-3p;hsa-let-7a-3p;hsa-miR-20a-5p;	Over represented	5.47458	10
Diseases miRWalk	Focal_Nodular_Hyperplasia	1	0.0698159	0.0372073	hsa-miR-126-5p;hsa-miR-21-5p;hsa-miR-96-5p;hsa-miR-222-3p;	Over represented	1.34463	4
Diseases miRWalk	Pituitary_ACTH_Hypersecretion	1	0.0698159	0.0372073	hsa-miR-15a-5p;hsa-let-7a-5p;hsa-miR-21-5p;hsa-miR-16-5p;	Over represented	1.34463	4
Diseases miRWalk	Urinary_Bladder_Neoplasms	1	0.0715992	0.038372	hsa-miR-30b-5p;hsa-miR-126-5p;hsa-miR-99a-5p;hsa-miR-126-3p;hsa-let-7a-5p;hsa-miR-21-5p;hsa-miR-30e-5p;hsa-miR-30a-5p;hsa-miR-96-5p;hsa-miR-222-3p;hsa-miR-125b-5p;hsa-miR-18a-5p;hsa-let-7a-3p;hsa-miR-19b-3p;hsa-miR-152-3p;	Over represented	9.50847	15
Diseases miRWalk	Laryngeal_Neoplasms	1	0.0779391	0.0424698	hsa-let-7a-5p;hsa-miR-144-5p;hsa-miR-144-3p;hsa-let-7a-3p;hsa-miR-16-5p;	Over represented	2.01695	5
Diseases miRWalk	Lymphoma_T_Cell	1	0.0779391	0.0424698	hsa-miR-223-5p;hsa-miR-101-3p;hsa-miR-223-3p;hsa-miR-21-5p;hsa-miR-342-3p;	Over represented	2.01695	5
Diseases miRWalk	Precursor_T_Cell_Lymphoblastic_Leukemia_Lymphoma	1	0.0779391	0.0424698	hsa-miR-223-5p;hsa-miR-223-3p;hsa-let-7e-5p;hsa-miR-125b-5p;hsa-miR-19b-3p;	Over represented	2.01695	5
Diseases miRWalk	Obesity	1	0.0820926	0.0449789	hsa-miR-335-3p;hsa-miR-22-5p;hsa-miR-106b-5p;hsa-miR-30d-3p;hsa-miR-15a-5p;hsa-miR-21-5p;hsa-miR-30e-5p;hsa-miR-222-3p;hsa-miR-130a-3p;hsa-miR-18a-5p;hsa-miR-30d-5p;	Over represented	6.43503	11
Diseases miRWalk	Anencephaly	1	0.0822832	0.0467044	hsa-miR-126-5p;hsa-miR-126-3p;hsa-miR-451a;	Over represented	0.864407	3
Diseases miRWalk	Brain_Diseases	1	0.0822832	0.0467044	hsa-miR-126-5p;hsa-miR-126-3p;hsa-miR-16-5p;	Over represented	0.864407	3
Diseases miRWalk	Cardiovascular_Diseases	1	0.0822832	0.047734	hsa-miR-15b-3p;hsa-miR-126-5p;hsa-miR-15a-5p;hsa-miR-126-3p;hsa-miR-424-3p;hsa-miR-144-5p;hsa-miR-21-5p;hsa-miR-144-3p;hsa-miR-451a;hsa-miR-125b-5p;hsa-miR-16-5p;hsa-miR-19b-3p;hsa-miR-503-5p;hsa-miR-20a-5p;	Over represented	8.9322	14
Diseases miRWalk	Bone_Resorption	1	0.0822832	0.0480396	hsa-miR-223-5p;hsa-miR-223-3p;	Over represented	0.384181	2
Diseases miRWalk	Chorioamnionitis	1	0.0822832	0.0480396	hsa-miR-223-5p;hsa-miR-223-3p;	Over represented	0.384181	2
Diseases miRWalk	Diabetic_Retinopathy	1	0.0822832	0.0480396	hsa-miR-126-5p;hsa-miR-126-3p;	Over represented	0.384181	2
Diseases miRWalk	Hantavirus_Pulmonary_Syndrome	1	0.0822832	0.0480396	hsa-miR-126-5p;hsa-miR-126-3p;	Over represented	0.384181	2
Diseases miRWalk	Hemorrhagic_Fever_with_Renal_Syndrome	1	0.0822832	0.0480396	hsa-miR-126-5p;hsa-miR-126-3p;	Over represented	0.384181	2
Diseases miRWalk	Neurofibromatosis_2	1	0.0822832	0.0480396	hsa-let-7a-5p;hsa-let-7a-3p;	Over represented	0.384181	2
Diseases miRWalk	Neuronal_Ceroid_Lipofuscinoses	1	0.0822832	0.0480396	hsa-miR-130b-3p;hsa-miR-130a-3p;	Over represented	0.384181	2
Diseases miRWalk	Salmonella_Infections	1	0.0822832	0.0480396	hsa-miR-22-5p;hsa-miR-142-5p;	Over represented	0.384181	2
Diseases miRWalk	Systemic_Inflammatory_Response_Syndrome	1	0.0822832	0.0480396	hsa-miR-223-5p;hsa-miR-223-3p;	Over represented	0.384181	2
Diseases miRWalk	Hematologic_Neoplasms	1	0.0850604	0.0502083	hsa-miR-30b-5p;hsa-miR-15b-3p;hsa-miR-223-5p;hsa-miR-223-3p;hsa-miR-15a-5p;hsa-miR-125b-5p;hsa-miR-16-5p;hsa-miR-19b-3p;	Over represented	4.22599	8
Diseases miRWalk	Stomatitis	1	0.0850604	0.050425	hsa-let-7f-5p;hsa-let-7a-5p;hsa-let-7e-5p;hsa-let-7f-2-3p;hsa-miR-125b-5p;hsa-let-7a-3p;	Over represented	2.78531	6
Diseases miRWalk	Vesicular_Stomatitis	1	0.0850604	0.050425	hsa-let-7f-5p;hsa-let-7a-5p;hsa-let-7e-5p;hsa-let-7f-2-3p;hsa-miR-125b-5p;hsa-let-7a-3p;	Over represented	2.78531	6
Diseases miRWalk	Carcinoma_Embryonal	1	0.0916887	0.0546289	hsa-let-7f-5p;hsa-let-7a-5p;hsa-let-7e-5p;hsa-miR-96-5p;hsa-let-7f-2-3p;hsa-miR-125b-5p;hsa-let-7a-3p;	Over represented	3.55367	7
Diseases miRWalk	Colitis	1	0.0942526	0.0564387	hsa-miR-126-5p;hsa-miR-126-3p;hsa-let-7f-5p;hsa-miR-21-5p;hsa-miR-28-5p;hsa-let-7e-5p;hsa-miR-191-5p;hsa-miR-16-5p;	Over represented	4.32203	8
Diseases miRWalk	Cardiomegaly	1	0.0960202	0.0583596	hsa-miR-22-5p;hsa-miR-126-5p;hsa-miR-126-3p;hsa-miR-21-5p;hsa-miR-18b-3p;hsa-miR-25-5p;	Over represented	2.88136	6
Diseases miRWalk	Graft_vs_Host_Disease	1	0.0960202	0.0583596	hsa-miR-15b-3p;hsa-miR-22-5p;hsa-miR-424-3p;hsa-miR-21-5p;hsa-miR-18a-5p;hsa-miR-181c-5p;	Over represented	2.88136	6
Diseases miRWalk	Lung_Injury	1	0.0960202	0.0583596	hsa-let-7f-5p;hsa-miR-144-5p;hsa-miR-21-5p;hsa-miR-144-3p;hsa-miR-16-5p;hsa-miR-25-5p;	Over represented	2.88136	6
Diseases miRWalk	Heart_Diseases	1	0.0999119	0.0615403	hsa-miR-126-5p;hsa-miR-126-3p;hsa-let-7f-5p;hsa-let-7a-5p;hsa-miR-21-5p;hsa-let-7e-5p;hsa-let-7f-2-3p;hsa-miR-125b-5p;hsa-let-7a-3p;hsa-miR-25-5p;	Over represented	5.9548	10
Diseases miRWalk	Burkitt_Lymphoma	1	0.0999119	0.0619406	hsa-let-7f-5p;hsa-let-7a-5p;hsa-miR-21-5p;hsa-let-7e-5p;hsa-let-7f-2-3p;hsa-let-7a-3p;hsa-miR-16-5p;	Over represented	3.64972	7
Diseases miRWalk	Acute_Kidney_Injury	1	0.0999119	0.0622206	hsa-miR-126-5p;hsa-miR-126-3p;hsa-miR-21-5p;	Over represented	0.960452	3
Diseases miRWalk	Anemia_Sickle_Cell	1	0.0999119	0.0622206	hsa-miR-15a-5p;hsa-miR-144-5p;hsa-miR-144-3p;	Over represented	0.960452	3
Diseases miRWalk	Contracture	1	0.0999119	0.0622206	hsa-miR-30b-5p;hsa-miR-101-3p;hsa-miR-130b-3p;	Over represented	0.960452	3
Diseases miRWalk	Kidney_Diseases	1	0.106579	0.0670105	hsa-miR-15b-3p;hsa-miR-126-5p;hsa-miR-15a-5p;hsa-miR-126-3p;hsa-miR-21-5p;hsa-miR-30a-5p;	Over represented	2.9774	6
Diseases miRWalk	Skin_Diseases	1	0.106579	0.0670105	hsa-miR-223-5p;hsa-miR-223-3p;hsa-miR-424-3p;hsa-miR-21-5p;hsa-miR-142-5p;hsa-miR-125b-5p;	Over represented	2.9774	6
Diseases miRWalk	Diabetes_Mellitus	1	0.111354	0.0703463	hsa-miR-126-5p;hsa-miR-126-3p;hsa-miR-21-5p;hsa-miR-342-3p;hsa-miR-96-5p;hsa-miR-191-5p;hsa-miR-130a-3p;hsa-miR-503-5p;	Over represented	4.51412	8
Diseases miRWalk	Fragile_X_Syndrome	1	0.111838	0.070987	hsa-miR-32-5p;hsa-miR-142-5p;hsa-miR-125b-5p;hsa-miR-19b-3p;	Over represented	1.63277	4
Diseases miRWalk	Heart_Failure	1	0.115668	0.0739368	hsa-miR-22-5p;hsa-miR-126-5p;hsa-miR-223-5p;hsa-miR-223-3p;hsa-miR-126-3p;hsa-miR-423-3p;hsa-miR-21-5p;hsa-miR-454-3p;hsa-miR-125b-5p;hsa-miR-19b-3p;	Over represented	6.14689	10
Diseases miRWalk	Ependymoma	1	0.115668	0.0751493	hsa-miR-142-5p;hsa-miR-25-5p;	Over represented	0.480226	2
Diseases miRWalk	Hyperalgesia	1	0.115668	0.0751493	hsa-miR-223-5p;hsa-miR-223-3p;	Over represented	0.480226	2
Diseases miRWalk	Hyperparathyroidism	1	0.115668	0.0751493	hsa-miR-222-3p;hsa-miR-503-5p;	Over represented	0.480226	2
Diseases miRWalk	Hypertension_Portal	1	0.115668	0.0751493	hsa-miR-126-5p;hsa-miR-126-3p;	Over represented	0.480226	2
Diseases miRWalk	Nasopharyngeal_Neoplasms	1	0.117023	0.0763805	hsa-let-7f-5p;hsa-let-7a-5p;hsa-let-7e-5p;hsa-let-7f-2-3p;hsa-miR-18a-5p;hsa-let-7a-3p;	Over represented	3.07345	6
Diseases miRWalk	Metaplasia	1	0.119431	0.0783096	hsa-let-7f-5p;hsa-let-7a-5p;hsa-miR-21-5p;hsa-let-7e-5p;hsa-miR-32-5p;hsa-let-7f-2-3p;hsa-let-7a-3p;	Over represented	3.84181	7
Diseases miRWalk	Testicular_Neoplasms	1	0.1245	0.0820062	hsa-let-7f-5p;hsa-let-7a-5p;hsa-let-7e-5p;hsa-let-7f-2-3p;hsa-let-7a-3p;	Over represented	2.40113	5
Diseases miRWalk	Starvation	1	0.12766	0.0848519	hsa-miR-181a-3p;hsa-miR-21-5p;hsa-miR-451a;hsa-miR-503-5p;	Over represented	1.72881	4
Diseases miRWalk	Tuberculosis	1	0.12766	0.0848519	hsa-miR-223-5p;hsa-miR-223-3p;hsa-miR-424-3p;hsa-miR-144-5p;	Over represented	1.72881	4
Diseases miRWalk	Pain	1	0.128928	0.0862193	hsa-miR-223-5p;hsa-miR-223-3p;hsa-let-7f-5p;hsa-let-7a-5p;hsa-let-7e-5p;hsa-miR-96-5p;hsa-let-7f-2-3p;hsa-let-7a-3p;	Over represented	4.70621	8
Diseases miRWalk	Sepsis	1	0.128928	0.086467	hsa-miR-223-5p;hsa-miR-223-3p;hsa-miR-21-5p;hsa-miR-130b-3p;hsa-miR-125b-5p;hsa-miR-130a-3p;	Over represented	3.16949	6
Diseases miRWalk	Mouth_Neoplasms	1	0.135994	0.0920484	hsa-miR-99a-5p;hsa-let-7f-5p;hsa-let-7a-5p;hsa-miR-423-3p;hsa-miR-21-5p;hsa-miR-219a-1-3p;hsa-let-7e-5p;hsa-miR-30a-5p;hsa-let-7f-2-3p;hsa-miR-125b-5p;hsa-let-7a-3p;hsa-miR-16-5p;	Over represented	8.0678	12
Diseases miRWalk	Sarcoma	1	0.135994	0.0920484	hsa-miR-15b-3p;hsa-miR-15a-5p;hsa-let-7f-5p;hsa-let-7a-5p;hsa-miR-21-5p;hsa-miR-130b-3p;hsa-let-7e-5p;hsa-let-7f-2-3p;hsa-miR-222-3p;hsa-let-7a-3p;hsa-miR-1180-3p;hsa-miR-16-5p;	Over represented	8.0678	12
Diseases miRWalk	Necrosis	1	0.135994	0.0924269	hsa-miR-126-5p;hsa-miR-223-5p;hsa-miR-223-3p;hsa-miR-126-3p;hsa-let-7f-5p;hsa-let-7a-5p;hsa-miR-144-5p;hsa-miR-21-5p;hsa-let-7e-5p;hsa-miR-144-3p;hsa-let-7f-2-3p;hsa-miR-222-3p;hsa-miR-125b-5p;hsa-let-7a-3p;hsa-miR-16-5p;	Over represented	10.661	15
Diseases miRWalk	Teratoma	1	0.14212	0.097016	hsa-let-7f-5p;hsa-let-7a-5p;hsa-let-7e-5p;hsa-miR-142-5p;hsa-let-7f-2-3p;hsa-let-7a-3p;hsa-miR-1180-3p;	Over represented	4.0339	7
Diseases miRWalk	Angina_Unstable	1	0.143581	0.0993028	hsa-miR-126-5p;hsa-miR-126-3p;hsa-miR-20a-5p;	Over represented	1.15254	3
Diseases miRWalk	Ataxia_Telangiectasia	1	0.143581	0.0993028	hsa-miR-125b-5p;hsa-miR-18a-5p;hsa-miR-20a-5p;	Over represented	1.15254	3
Diseases miRWalk	Heart_Septal_Defects_Ventricular	1	0.143581	0.0993028	hsa-miR-106b-5p;hsa-miR-21-5p;hsa-miR-130a-3p;	Over represented	1.15254	3
Diseases miRWalk	Thrombocythemia_Essential	1	0.143888	0.0999465	hsa-miR-223-5p;hsa-miR-223-3p;hsa-miR-190a-5p;hsa-miR-28-5p;	Over represented	1.82486	4
Diseases miRWalk	Inflammatory_Breast_Neoplasms	1	0.150449	0.105855	hsa-miR-30b-5p;hsa-miR-342-3p;	Over represented	0.576271	2
Diseases miRWalk	Rhabdoid_Tumor	1	0.150449	0.105855	hsa-miR-142-5p;hsa-miR-25-5p;	Over represented	0.576271	2
Diseases miRWalk	Tuberous_Sclerosis	1	0.150449	0.105855	hsa-miR-130b-3p;hsa-miR-130a-3p;	Over represented	0.576271	2
Diseases miRWalk	Infertility	1	0.150539	0.107237	hsa-miR-15b-3p;hsa-miR-22-5p;hsa-let-7f-5p;hsa-let-7a-5p;hsa-let-7e-5p;hsa-let-7f-2-3p;hsa-let-7a-3p;	Over represented	4.12994	7
Diseases miRWalk	Carcinosarcoma	1	0.150539	0.10727	hsa-let-7f-5p;hsa-let-7a-5p;hsa-let-7e-5p;hsa-let-7f-2-3p;hsa-let-7a-3p;	Over represented	2.59322	5
Diseases miRWalk	Lymphoma_Mantle_Cell	1	0.150539	0.10727	hsa-miR-223-5p;hsa-miR-223-3p;hsa-miR-15a-5p;hsa-miR-16-5p;hsa-miR-20a-5p;	Over represented	2.59322	5
Diseases miRWalk	Acute_Coronary_Syndrome	1	0.162397	0.116206	hsa-miR-126-5p;hsa-miR-126-3p;hsa-miR-21-5p;hsa-miR-20a-5p;	Over represented	1.9209	4
Diseases miRWalk	Head_and_Neck_Neoplasms	1	0.163962	0.117817	hsa-miR-101-3p;hsa-let-7f-5p;hsa-let-7a-5p;hsa-miR-21-5p;hsa-let-7e-5p;hsa-miR-744-5p;hsa-let-7f-2-3p;hsa-miR-130a-3p;hsa-let-7a-3p;	Over represented	5.85876	9
Diseases miRWalk	Cysts	1	0.165534	0.12051	hsa-miR-15a-5p;hsa-miR-7-5p;hsa-miR-16-5p;	Over represented	1.24859	3
Diseases miRWalk	Heart_Defect_Congenital	1	0.165534	0.12051	hsa-miR-99a-5p;hsa-miR-21-5p;hsa-miR-125b-5p;	Over represented	1.24859	3
Diseases miRWalk	Herpes_Simplex	1	0.165534	0.12051	hsa-miR-15b-3p;hsa-miR-101-3p;hsa-miR-15a-5p;	Over represented	1.24859	3
Diseases miRWalk	Cardiomyopathies	1	0.165534	0.120929	hsa-miR-223-5p;hsa-miR-223-3p;hsa-miR-21-5p;hsa-miR-454-3p;hsa-miR-30a-5p;hsa-miR-125b-5p;	Over represented	3.45763	6
Diseases miRWalk	Infarction_Middle_Cerebral_Artery	1	0.165563	0.121446	hsa-miR-223-5p;hsa-miR-223-3p;hsa-miR-99a-5p;hsa-let-7f-5p;hsa-let-7a-5p;hsa-miR-21-5p;hsa-miR-664a-3p;hsa-miR-30e-5p;hsa-let-7e-5p;hsa-miR-30a-5p;hsa-miR-130a-3p;hsa-miR-25-5p;	Over represented	8.45198	12
Diseases miRWalk	Epilepsy	1	0.180598	0.133556	hsa-miR-22-5p;hsa-miR-21-5p;hsa-let-7e-5p;hsa-miR-222-3p;	Over represented	2.01695	4
Diseases miRWalk	Lymphoma_Non_Hodgkin	1	0.180598	0.133556	hsa-miR-223-5p;hsa-miR-223-3p;hsa-miR-21-5p;hsa-miR-16-5p;	Over represented	2.01695	4
Diseases miRWalk	Brain_Injuries	1	0.183085	0.135943	hsa-miR-22-5p;hsa-miR-181a-3p;hsa-miR-21-5p;hsa-miR-181c-5p;hsa-miR-16-5p;	Over represented	2.78531	5
Diseases miRWalk	Neovascularization_Pathologic	1	0.185281	0.139238	hsa-miR-126-5p;hsa-miR-126-3p;	Over represented	0.672316	2
Diseases miRWalk	Tachycardia	1	0.185281	0.139238	hsa-miR-181a-3p;hsa-miR-181c-5p;	Over represented	0.672316	2
Diseases miRWalk	Tachycardia_Ventricular	1	0.185281	0.139238	hsa-miR-181a-3p;hsa-miR-181c-5p;	Over represented	0.672316	2
Diseases miRWalk	Colorectal_Neoplasms	1	0.19301	0.145624	hsa-miR-15b-3p;hsa-miR-576-5p;hsa-miR-335-3p;hsa-miR-660-5p;hsa-miR-126-5p;hsa-miR-223-5p;hsa-miR-223-3p;hsa-miR-106b-5p;hsa-miR-99a-5p;hsa-miR-589-5p;hsa-miR-126-3p;hsa-let-7f-5p;hsa-miR-627-5p;hsa-let-7a-5p;hsa-miR-423-3p;hsa-miR-424-3p;hsa-miR-21-5p;hsa-miR-454-3p;hsa-miR-219a-1-3p;hsa-let-7e-5p;hsa-miR-342-3p;hsa-miR-18b-3p;hsa-miR-548o-5p;hsa-miR-96-5p;hsa-let-7f-2-3p;hsa-miR-222-3p;hsa-miR-…	Over represented	32.3672	37
Diseases miRWalk	Brain_Neoplasms	1	0.193728	0.146746	hsa-miR-15b-3p;hsa-miR-335-3p;hsa-let-7f-5p;hsa-let-7a-5p;hsa-miR-21-5p;hsa-let-7e-5p;hsa-miR-142-5p;hsa-let-7f-2-3p;hsa-miR-451a;hsa-let-7a-3p;hsa-miR-181c-5p;hsa-miR-25-5p;	Over represented	8.74011	12
Diseases miRWalk	Hypertrophy	1	0.195119	0.148384	hsa-miR-22-5p;hsa-miR-126-5p;hsa-miR-126-3p;hsa-miR-21-5p;hsa-miR-18b-3p;hsa-miR-30a-5p;hsa-miR-451a;hsa-miR-125b-5p;hsa-miR-181c-5p;hsa-miR-25-5p;	Over represented	7.0113	10
Diseases miRWalk	Neoplasms_Germ_Cell_and_Embryonal	1	0.198198	0.15146	hsa-let-7f-5p;hsa-let-7a-5p;hsa-miR-21-5p;hsa-miR-142-5p;hsa-miR-222-3p;	Over represented	2.88136	5
Diseases miRWalk	Hodgkin_Disease	1	0.198198	0.151912	hsa-let-7a-5p;hsa-miR-21-5p;hsa-miR-96-5p;hsa-miR-16-5p;	Over represented	2.11299	4
Diseases miRWalk	Microsatellite_Instability	1	0.21652	0.167252	hsa-miR-223-5p;hsa-miR-223-3p;hsa-let-7a-5p;	Over represented	1.44068	3
Diseases miRWalk	Prostatic_Intraepithelial_Neoplasia	1	0.21652	0.167252	hsa-miR-22-5p;hsa-miR-106b-5p;hsa-miR-25-5p;	Over represented	1.44068	3
Diseases miRWalk	Diabetes_Mellitus_Type_1	1	0.222476	0.174517	hsa-miR-342-3p;hsa-miR-191-5p;	Over represented	0.768362	2
Diseases miRWalk	Down_Syndrome	1	0.222476	0.174517	hsa-miR-99a-5p;hsa-miR-125b-5p;	Over represented	0.768362	2
Diseases miRWalk	Goiter	1	0.222476	0.174517	hsa-miR-21-5p;hsa-miR-222-3p;	Over represented	0.768362	2
Diseases miRWalk	Liver_Failure	1	0.222476	0.174517	hsa-miR-15b-3p;hsa-miR-16-5p;	Over represented	0.768362	2
Diseases miRWalk	Pancreatitis	1	0.234449	0.184611	hsa-miR-15b-3p;hsa-miR-190a-5p;hsa-miR-21-5p;hsa-miR-222-3p;hsa-miR-16-5p;	Over represented	3.07345	5
Diseases miRWalk	Melanoma	1	0.240689	0.190245	hsa-miR-15b-3p;hsa-miR-101-3p;hsa-miR-15a-5p;hsa-let-7f-5p;hsa-let-7a-5p;hsa-miR-21-5p;hsa-let-7e-5p;hsa-miR-191-5p;hsa-let-7f-2-3p;hsa-miR-222-3p;hsa-miR-125b-5p;hsa-miR-18a-5p;hsa-let-7a-3p;hsa-miR-16-5p;hsa-miR-20a-5p;	Over represented	11.9096	15
Diseases miRWalk	Retinoblastoma	1	0.250559	0.198797	hsa-miR-335-3p;hsa-miR-22-5p;hsa-let-7f-5p;hsa-let-7a-5p;hsa-miR-21-5p;hsa-let-7e-5p;hsa-miR-142-5p;hsa-let-7f-2-3p;hsa-let-7a-3p;hsa-miR-503-5p;hsa-miR-20a-5p;	Over represented	8.35593	11
Diseases miRWalk	Epstein_Barr_Virus_Infections	1	0.253811	0.202137	hsa-miR-181a-3p;hsa-miR-21-5p;hsa-miR-28-5p;hsa-miR-96-5p;hsa-miR-181c-5p;	Over represented	3.16949	5
Diseases miRWalk	Atherosclerosis	1	0.259139	0.207352	hsa-miR-126-5p;hsa-miR-15a-5p;hsa-miR-126-3p;hsa-miR-424-3p;hsa-miR-21-5p;hsa-miR-222-3p;hsa-miR-125b-5p;hsa-miR-503-5p;	Over represented	5.76271	8
Diseases miRWalk	Hearing_Loss	1	0.259139	0.211035	hsa-miR-21-5p;hsa-miR-96-5p;	Over represented	0.864407	2
Diseases miRWalk	Hemolysis	1	0.259139	0.211035	hsa-miR-15b-3p;hsa-miR-16-5p;	Over represented	0.864407	2
Diseases miRWalk	Lymphoma_Follicular	1	0.259139	0.211035	hsa-miR-223-5p;hsa-miR-223-3p;	Over represented	0.864407	2
Diseases miRWalk	Retinal_Neovascularization	1	0.259139	0.211035	hsa-miR-126-5p;hsa-miR-126-3p;	Over represented	0.864407	2
Diseases miRWalk	Sarcoma_Kaposi	1	0.259139	0.211035	hsa-miR-15b-3p;hsa-miR-15a-5p;	Over represented	0.864407	2
Diseases miRWalk	Arrhythmias_Cardiac	1	0.265234	0.218381	hsa-miR-126-5p;hsa-miR-126-3p;hsa-miR-21-5p;	Over represented	1.63277	3
Diseases miRWalk	Ganglion_Cysts	1	0.265234	0.218381	hsa-miR-144-5p;hsa-miR-96-5p;hsa-miR-144-3p;	Over represented	1.63277	3
Diseases miRWalk	Kidney_Failure_Chronic	1	0.265234	0.218381	hsa-miR-126-5p;hsa-miR-126-3p;hsa-miR-30a-5p;	Over represented	1.63277	3
Diseases miRWalk	Hemorrhage	1	0.266496	0.220218	hsa-miR-126-5p;hsa-miR-223-5p;hsa-miR-223-3p;hsa-miR-126-3p;hsa-miR-451a;	Over represented	3.26554	5
Diseases miRWalk	Insulin_Resistance	1	0.28858	0.239331	hsa-miR-21-5p;hsa-miR-7-5p;	Under represented	3.84181	2
Diseases miRWalk	Irritable_Bowel_Syndrome	1	0.296114	0.248239	hsa-miR-96-5p;hsa-miR-16-5p;	Over represented	0.960452	2
Diseases miRWalk	Multiple_Sclerosis_Relapsing_Remitting	1	0.296114	0.248239	hsa-miR-126-5p;hsa-miR-126-3p;	Over represented	0.960452	2
Diseases miRWalk	Peritonitis	1	0.296114	0.248239	hsa-miR-21-5p;hsa-miR-142-5p;	Over represented	0.960452	2
Diseases miRWalk	Reperfusion_Injury	1	0.300991	0.253229	hsa-miR-126-5p;hsa-miR-223-5p;hsa-miR-223-3p;hsa-miR-126-3p;hsa-miR-21-5p;hsa-miR-125b-5p;hsa-miR-20a-5p;	Over represented	5.18644	7
Diseases miRWalk	Myotonic_Dystrophy	1	0.302589	0.255479	hsa-miR-335-3p;hsa-miR-181a-3p;hsa-miR-7-5p;hsa-miR-181c-5p;	Over represented	2.59322	4
Diseases miRWalk	Status_Epilepticus	1	0.320948	0.272301	hsa-miR-22-5p;hsa-miR-21-5p;hsa-let-7e-5p;	Over represented	1.82486	3
Diseases miRWalk	Liver_Diseases	1	0.320948	0.272902	hsa-miR-15b-3p;hsa-miR-223-5p;hsa-miR-101-3p;hsa-miR-223-3p;hsa-miR-15a-5p;hsa-miR-99a-5p;hsa-miR-21-5p;hsa-miR-142-5p;hsa-miR-222-3p;hsa-miR-451a;hsa-miR-125b-5p;hsa-miR-16-5p;	Over represented	9.89266	12
Diseases miRWalk	Adrenocortical_Carcinoma	1	0.330149	0.285668	hsa-miR-335-3p;hsa-miR-503-5p;	Over represented	1.0565	2
Diseases miRWalk	Carcinoid_Tumor	1	0.330149	0.285668	hsa-let-7a-5p;hsa-miR-21-5p;	Over represented	1.0565	2
Diseases miRWalk	Cystic_Fibrosis	1	0.330149	0.285668	hsa-miR-126-5p;hsa-miR-126-3p;	Over represented	1.0565	2
Diseases miRWalk	Neuroendocrine_Tumors	1	0.330149	0.285668	hsa-let-7a-5p;hsa-miR-21-5p;	Over represented	1.0565	2
Diseases miRWalk	Rhabdomyosarcoma_Alveolar	1	0.330149	0.285668	hsa-miR-19b-3p;hsa-miR-20a-5p;	Over represented	1.0565	2
Diseases miRWalk	Neoplasms	1	0.331232	0.287597	hsa-miR-30b-5p;hsa-miR-15b-3p;hsa-miR-576-5p;hsa-miR-335-3p;hsa-miR-22-5p;hsa-miR-660-5p;hsa-miR-126-5p;hsa-miR-223-5p;hsa-miR-101-3p;hsa-miR-548h-5p;hsa-miR-16-2-3p;hsa-miR-223-3p;hsa-miR-106b-5p;hsa-miR-181a-3p;hsa-miR-30d-3p;hsa-miR-15a-5p;hsa-miR-99a-5p;hsa-miR-589-5p;hsa-miR-126-3p;hsa-let-7f-5p;hsa-miR-627-5p;hsa-let-7a-5p;hsa-miR-190a-5p;hsa-miR-548e-3p;hsa-miR-423-3p;hsa-miR-424-3p;hsa-mi…	Over represented	65.5989	67
Diseases miRWalk	Cervical_IntraepithelialNeoplasia	1	0.343797	0.300565	hsa-let-7a-5p;hsa-miR-424-3p;hsa-miR-191-5p;hsa-miR-125b-5p;	Over represented	2.78531	4
Diseases miRWalk	Rett_Syndrome	1	0.343797	0.300565	hsa-let-7a-5p;hsa-miR-130b-3p;hsa-miR-342-3p;hsa-miR-130a-3p;	Over represented	2.78531	4
Diseases miRWalk	Medulloblastoma	1	0.352418	0.309157	hsa-miR-106b-5p;hsa-miR-21-5p;hsa-miR-142-5p;hsa-miR-125b-5p;hsa-miR-548d-5p;hsa-miR-25-5p;	Over represented	4.61017	6
Diseases miRWalk	Adrenal_Cortex_Neoplasms	1	0.361373	0.322941	hsa-miR-99a-5p;hsa-miR-130a-3p;	Over represented	1.15254	2
Diseases miRWalk	Dementia	1	0.361373	0.322941	hsa-miR-15b-3p;hsa-miR-21-5p;	Over represented	1.15254	2
Diseases miRWalk	Eczema	1	0.361373	0.322941	hsa-miR-21-5p;hsa-miR-125b-5p;	Over represented	1.15254	2
Diseases miRWalk	Epilepsy_Temporal_Lobe	1	0.361373	0.322941	hsa-let-7e-5p;hsa-miR-222-3p;	Over represented	1.15254	2
Diseases miRWalk	Kidney_Diseases_Cystic	1	0.361373	0.322941	hsa-miR-15a-5p;hsa-miR-21-5p;	Over represented	1.15254	2
Diseases miRWalk	Plaque_Atherosclerotic	1	0.361373	0.323505	hsa-miR-126-5p;hsa-miR-126-3p;hsa-miR-21-5p;hsa-miR-222-3p;	Over represented	2.88136	4
Diseases miRWalk	Porcine_Reproductive_and_Respiratory_Syndrome	1	0.363474	0.327562	hsa-miR-181a-3p;hsa-miR-125b-5p;hsa-miR-181c-5p;	Over represented	2.01695	3
Diseases miRWalk	Seminoma	1	0.363474	0.327562	hsa-miR-21-5p;hsa-miR-96-5p;hsa-miR-222-3p;	Over represented	2.01695	3
Diseases miRWalk	Lymphoma_B_Cell_Marginal_Zone	1	0.388853	0.355296	hsa-miR-223-5p;hsa-miR-223-3p;hsa-miR-21-5p;	Over represented	2.11299	3
Diseases miRWalk	Skin_Neoplasms	1	0.388853	0.355296	hsa-let-7a-5p;hsa-miR-21-5p;hsa-miR-191-5p;	Over represented	2.11299	3
Diseases miRWalk	Rectal_Neoplasms	1	0.388853	0.357194	hsa-miR-126-5p;hsa-miR-126-3p;hsa-miR-21-5p;hsa-miR-125b-5p;hsa-miR-20a-5p;	Over represented	3.93785	5
Diseases miRWalk	Neointima	1	0.388853	0.359747	hsa-miR-126-5p;hsa-miR-126-3p;	Over represented	1.24859	2
Diseases miRWalk	Neurofibromatoses	1	0.388853	0.359747	hsa-let-7a-5p;hsa-let-7a-3p;	Over represented	1.24859	2
Diseases miRWalk	Neuromuscular_Diseases	1	0.388853	0.359747	hsa-miR-181a-3p;hsa-miR-181c-5p;	Over represented	1.24859	2
Diseases miRWalk	Obstetric_Labor_Premature	1	0.388853	0.359747	hsa-miR-223-5p;hsa-miR-223-3p;	Over represented	1.24859	2
Diseases miRWalk	Plaque_Amyloid	1	0.388853	0.359747	hsa-let-7a-5p;hsa-miR-424-3p;	Over represented	1.24859	2
Diseases miRWalk	Fatty_Liver	1	0.401829	0.372955	hsa-miR-99a-5p;hsa-miR-21-5p;hsa-miR-30a-5p;hsa-miR-222-3p;hsa-miR-451a;	Under represented	6.33898	5
Diseases miRWalk	Kidney_Neoplasms	1	0.405435	0.377516	hsa-miR-335-3p;hsa-miR-126-5p;hsa-miR-126-3p;hsa-miR-21-5p;hsa-miR-32-5p;	Over represented	4.0339	5
Diseases miRWalk	Cardiomyopathy_Dilated	1	0.423744	0.395833	hsa-miR-454-3p;hsa-miR-30a-5p;	Over represented	1.34463	2
Diseases miRWalk	Liver_Cirrhosis	1	0.432193	0.405019	hsa-miR-101-3p;hsa-miR-15a-5p;hsa-miR-21-5p;hsa-miR-222-3p;hsa-miR-125b-5p;	Under represented	6.14689	5
Diseases miRWalk	Congenital_Abnormalities	1	0.442347	0.415859	hsa-miR-126-5p;hsa-miR-126-3p;hsa-miR-21-5p;hsa-miR-152-3p;	Over represented	3.26554	4
Diseases miRWalk	Rhabdomyosarcoma	1	0.485437	0.459807	hsa-miR-19b-3p;hsa-miR-20a-5p;	Under represented	2.78531	2
Diseases miRWalk	Diabetes_Complications	1	0.485437	0.465089	hsa-miR-21-5p;hsa-miR-16-5p;	Over represented	1.53672	2
Diseases miRWalk	Encephalomyelitis	1	0.485437	0.465089	hsa-miR-21-5p;hsa-miR-125b-5p;	Over represented	1.53672	2
Diseases miRWalk	Hyperglycemia	1	0.485437	0.465089	hsa-miR-21-5p;hsa-miR-25-5p;	Over represented	1.53672	2
Diseases miRWalk	Retinal_Degeneration	1	0.485437	0.465089	hsa-miR-96-5p;hsa-miR-125b-5p;	Over represented	1.53672	2
Diseases miRWalk	Wilms_Tumor	1	0.485437	0.465089	hsa-miR-15a-5p;hsa-miR-21-5p;	Over represented	1.53672	2
Diseases miRWalk	Alzheimer_Disease	1	0.518151	0.497983	hsa-miR-101-3p;hsa-miR-30a-5p;	Over represented	1.63277	2
Diseases miRWalk	Body_Weight	1	0.534612	0.515404	hsa-miR-21-5p;hsa-miR-451a;hsa-miR-125b-5p;	Over represented	2.68927	3
Diseases miRWalk	Coronary_Artery_Disease	1	0.535027	0.517406	hsa-miR-126-5p;hsa-miR-126-3p;hsa-miR-21-5p;hsa-miR-222-3p;hsa-miR-130a-3p;	Over represented	4.70621	5
Diseases miRWalk	Carcinoma_Papillary	1	0.542591	0.529595	hsa-miR-130b-3p;hsa-miR-222-3p;	Over represented	1.72881	2
Diseases miRWalk	Cytomegalovirus_Infections	1	0.542591	0.529595	hsa-miR-101-3p;hsa-miR-96-5p;	Over represented	1.72881	2
Diseases miRWalk	Encephalitis	1	0.542591	0.529595	hsa-miR-21-5p;hsa-miR-125b-5p;	Over represented	1.72881	2
Diseases miRWalk	Cicatrix	1	0.547576	0.5361	hsa-miR-21-5p;hsa-miR-18a-5p;	Under represented	2.49718	2
Diseases miRWalk	Myocardial_Ischemia	1	0.550075	0.540193	hsa-miR-126-5p;hsa-miR-126-3p;hsa-miR-21-5p;	Over represented	2.78531	3
Diseases miRWalk	Pheochromocytoma	1	0.568098	0.559865	hsa-miR-15a-5p;hsa-miR-16-5p;	Over represented	1.82486	2
Diseases miRWalk	Osteoarthritis	1	0.568098	0.561294	hsa-miR-22-5p;hsa-let-7a-5p;hsa-miR-30a-5p;	Under represented	3.36158	3
Diseases miRWalk	Diabetic_Nephropathies	1	0.569384	0.56427	hsa-miR-15a-5p;hsa-miR-21-5p;hsa-miR-25-5p;	Over represented	2.88136	3
Diseases miRWalk	Choriocarcinoma	1	0.584642	0.581141	hsa-miR-106b-5p;hsa-miR-423-3p;hsa-miR-21-5p;hsa-miR-28-5p;hsa-miR-20a-5p;	Under represented	5.18644	5
Diseases miRWalk	Influenza_Human	1	0.589358	0.587593	hsa-miR-223-5p;hsa-miR-223-3p;hsa-miR-451a;	Over represented	2.9774	3
Diseases miRWalk	Bacterial_Infections	1	0.672438	0.672438	hsa-miR-21-5p;hsa-miR-7-5p;	Under represented	2.01695	2
Diseases Published	Ovarian_Cancer_overexpressed	0.000876483	0.000833805	1.53769e-05	hsa-miR-15b-3p;hsa-miR-335-3p;hsa-miR-22-5p;hsa-miR-660-5p;hsa-miR-223-5p;hsa-miR-101-3p;hsa-miR-548h-5p;hsa-miR-16-2-3p;hsa-miR-106b-5p;hsa-miR-181a-3p;hsa-miR-30d-3p;hsa-miR-99a-5p;hsa-miR-1285-3p;hsa-miR-126-3p;hsa-let-7f-5p;hsa-miR-548e-3p;hsa-miR-424-3p;hsa-miR-144-5p;hsa-miR-21-5p;hsa-miR-28-5p;hsa-miR-454-3p;hsa-miR-664a-3p;hsa-miR-219a-1-3p;hsa-miR-130b-3p;hsa-miR-30e-5p;hsa-let-7e-5p;hsa…	Over represented	30.047	47
Diseases Published	Ovarian_Cancer_underexpressed	0.00166761	0.000833805	2.92563e-05	hsa-miR-30b-5p;hsa-miR-223-3p;hsa-miR-15a-5p;hsa-miR-589-5p;hsa-miR-627-5p;hsa-let-7a-5p;hsa-miR-423-3p;hsa-miR-941;hsa-miR-32-5p;hsa-miR-18b-3p;hsa-miR-548o-5p;hsa-miR-191-5p;hsa-miR-30d-5p;hsa-miR-16-5p;hsa-miR-19b-3p;hsa-miR-503-5p;hsa-miR-330-5p;hsa-miR-25-5p;	Under represented	34.2087	18
Diseases Published	Ovarian_Cancer_significant	0.0222707	0.00742357	0.000390714	hsa-miR-576-5p;hsa-miR-335-3p;hsa-miR-660-5p;hsa-miR-223-5p;hsa-miR-101-3p;hsa-miR-548h-5p;hsa-miR-106b-5p;hsa-miR-181a-3p;hsa-miR-99a-5p;hsa-miR-126-3p;hsa-miR-190a-5p;hsa-miR-548e-3p;hsa-miR-423-3p;hsa-miR-424-3p;hsa-miR-144-5p;hsa-miR-28-5p;hsa-miR-454-3p;hsa-miR-664a-3p;hsa-miR-219a-1-3p;hsa-miR-342-3p;hsa-miR-18b-3p;hsa-miR-30a-5p;hsa-miR-144-3p;hsa-miR-191-5p;hsa-let-7f-2-3p;hsa-miR-222-3p;…	Over represented	19.0603	32
Diseases Published	Psoriasis_overexpressed	0.0347131	0.00867826	0.000609001	hsa-miR-30b-5p;hsa-miR-15b-3p;hsa-miR-22-5p;hsa-miR-660-5p;hsa-miR-223-5p;hsa-miR-101-3p;hsa-miR-548h-5p;hsa-miR-16-2-3p;hsa-miR-106b-5p;hsa-miR-181a-3p;hsa-miR-99a-5p;hsa-miR-1285-3p;hsa-miR-589-5p;hsa-miR-126-3p;hsa-let-7f-5p;hsa-miR-627-5p;hsa-let-7a-5p;hsa-miR-548e-3p;hsa-miR-423-3p;hsa-miR-424-3p;hsa-miR-144-5p;hsa-miR-21-5p;hsa-miR-28-5p;hsa-miR-454-3p;hsa-miR-664a-3p;hsa-miR-219a-1-3p;hsa-…	Over represented	32.7105	46
Diseases Published	Psoriasis_underexpressed	0.0437353	0.00874706	0.000767286	hsa-miR-335-3p;hsa-miR-223-3p;hsa-miR-30d-3p;hsa-miR-15a-5p;hsa-miR-190a-5p;hsa-miR-941;hsa-miR-18b-3p;hsa-miR-548o-5p;hsa-miR-744-5p;hsa-miR-191-5p;hsa-let-7f-2-3p;hsa-miR-451a;hsa-miR-130a-3p;hsa-let-7a-3p;hsa-miR-16-5p;hsa-miR-548d-5p;hsa-miR-19b-3p;hsa-miR-503-5p;hsa-miR-330-5p;hsa-miR-25-5p;hsa-miR-152-3p;	Under represented	33.959	21
Diseases Published	Psoriasis_significant	0.0554388	0.00911772	0.00097261	hsa-miR-15b-3p;hsa-miR-22-5p;hsa-miR-660-5p;hsa-miR-223-5p;hsa-miR-101-3p;hsa-miR-223-3p;hsa-miR-106b-5p;hsa-miR-126-3p;hsa-miR-424-3p;hsa-miR-21-5p;hsa-miR-454-3p;hsa-miR-664a-3p;hsa-miR-30e-5p;hsa-let-7e-5p;hsa-miR-142-5p;hsa-miR-7-5p;hsa-miR-30a-5p;hsa-miR-96-5p;hsa-miR-744-5p;hsa-miR-191-5p;hsa-miR-222-3p;hsa-miR-125b-5p;hsa-let-7a-3p;hsa-miR-181c-5p;hsa-miR-16-5p;hsa-miR-19b-3p;hsa-miR-7-1-3…	Over represented	19.0603	31
Diseases Published	Sarcoidosis_significant	0.063824	0.00911772	0.00111972	hsa-miR-576-5p;hsa-miR-335-3p;hsa-miR-660-5p;hsa-miR-126-5p;hsa-miR-223-5p;hsa-miR-101-3p;hsa-miR-16-2-3p;hsa-miR-223-3p;hsa-miR-106b-5p;hsa-miR-181a-3p;hsa-miR-15a-5p;hsa-miR-126-3p;hsa-let-7f-5p;hsa-let-7a-5p;hsa-miR-144-5p;hsa-miR-21-5p;hsa-miR-28-5p;hsa-miR-454-3p;hsa-miR-664a-3p;hsa-miR-30e-5p;hsa-let-7e-5p;hsa-miR-32-5p;hsa-miR-342-3p;hsa-miR-30a-5p;hsa-miR-548o-5p;hsa-miR-96-5p;hsa-miR-144…	Over represented	27.4668	40
Diseases Published	Lung_cancer_significant	0.325265	0.0406582	0.00570641	hsa-miR-30b-5p;hsa-miR-576-5p;hsa-miR-660-5p;hsa-miR-126-5p;hsa-miR-223-5p;hsa-miR-101-3p;hsa-miR-16-2-3p;hsa-miR-223-3p;hsa-miR-106b-5p;hsa-miR-181a-3p;hsa-miR-589-5p;hsa-miR-126-3p;hsa-let-7a-5p;hsa-miR-423-3p;hsa-miR-144-5p;hsa-miR-454-3p;hsa-miR-664a-3p;hsa-miR-219a-1-3p;hsa-miR-130b-3p;hsa-miR-32-5p;hsa-miR-30a-5p;hsa-miR-144-3p;hsa-miR-744-5p;hsa-let-7f-2-3p;hsa-miR-222-3p;hsa-miR-125b-5p;h…	Over represented	27.5501	38
Diseases Published	Dilatative_cardiomyopathie_Underexpressed	0.595707	0.0661897	0.010451	hsa-miR-126-5p;hsa-miR-223-3p;hsa-miR-1285-3p;hsa-miR-589-5p;hsa-let-7f-5p;hsa-miR-423-3p;hsa-miR-28-5p;hsa-miR-664a-3p;hsa-miR-130b-3p;hsa-miR-941;hsa-miR-142-5p;hsa-miR-18b-3p;hsa-miR-30a-5p;hsa-miR-744-5p;hsa-miR-191-5p;hsa-miR-125b-5p;hsa-miR-30d-5p;hsa-miR-548d-5p;hsa-miR-19b-3p;hsa-miR-7-1-3p;hsa-miR-503-5p;hsa-miR-330-5p;hsa-miR-25-5p;hsa-miR-152-3p;	Under represented	33.6261	24
Diseases Published	Multiple_sclerosis_overexpressed	0.836173	0.0746403	0.0146697	hsa-miR-15b-3p;hsa-miR-335-3p;hsa-miR-223-5p;hsa-miR-548h-5p;hsa-miR-181a-3p;hsa-miR-15a-5p;hsa-miR-1285-3p;hsa-miR-126-3p;hsa-miR-548e-3p;hsa-miR-424-3p;hsa-miR-144-5p;hsa-miR-28-5p;hsa-miR-219a-1-3p;hsa-miR-130b-3p;hsa-miR-941;hsa-miR-342-3p;hsa-miR-744-5p;hsa-miR-191-5p;hsa-let-7f-2-3p;hsa-miR-222-3p;hsa-miR-616-5p;hsa-let-7a-3p;hsa-miR-181c-5p;hsa-miR-7-1-3p;hsa-miR-324-3p;	Under represented	34.1255	25
Diseases Published	Wilms_tumor_underexpressed	0.988198	0.0746403	0.0173368	hsa-miR-126-5p;hsa-miR-223-3p;hsa-miR-30d-3p;hsa-miR-1285-3p;hsa-miR-589-5p;hsa-miR-423-3p;hsa-miR-28-5p;hsa-miR-664a-3p;hsa-miR-130b-3p;hsa-miR-941;hsa-miR-342-3p;hsa-miR-142-5p;hsa-miR-18b-3p;hsa-miR-548o-5p;hsa-miR-744-5p;hsa-miR-191-5p;hsa-miR-125b-5p;hsa-let-7a-3p;hsa-miR-1180-3p;hsa-miR-548d-5p;hsa-miR-19b-3p;hsa-miR-7-1-3p;hsa-miR-330-5p;hsa-miR-324-3p;hsa-miR-25-5p;hsa-miR-152-3p;	Under represented	34.8745	26
Diseases Published	Benign_Prostate_Hyperplasia_Significant	0.989355	0.0746403	0.0173571	hsa-miR-660-5p;hsa-miR-101-3p;hsa-miR-106b-5p;hsa-miR-126-3p;hsa-let-7a-5p;hsa-miR-144-5p;hsa-miR-21-5p;hsa-miR-454-3p;hsa-miR-32-5p;hsa-miR-96-5p;hsa-miR-144-3p;hsa-miR-222-3p;hsa-miR-616-5p;hsa-miR-130a-3p;hsa-miR-18a-5p;hsa-miR-25-5p;hsa-miR-20a-5p;	Over represented	10.2376	17
Diseases Published	Benign_Prostate_Hyperplasia_Underexpressed	1	0.0746403	0.0182538	hsa-miR-30b-5p;hsa-miR-126-5p;hsa-miR-548h-5p;hsa-miR-16-2-3p;hsa-miR-223-3p;hsa-miR-15a-5p;hsa-miR-1285-3p;hsa-miR-548e-3p;hsa-miR-423-3p;hsa-miR-28-5p;hsa-miR-664a-3p;hsa-miR-130b-3p;hsa-miR-342-3p;hsa-miR-142-5p;hsa-miR-548o-5p;hsa-miR-744-5p;hsa-miR-191-5p;hsa-let-7f-2-3p;hsa-let-7a-3p;hsa-miR-30d-5p;hsa-miR-548d-5p;hsa-miR-503-5p;hsa-miR-330-5p;hsa-miR-324-3p;hsa-miR-25-5p;hsa-miR-152-3p;	Under represented	34.7913	26
Diseases Published	Wilms_tumor_overexpressed	1	0.0746403	0.0183327	hsa-miR-30b-5p;hsa-miR-15b-3p;hsa-miR-335-3p;hsa-miR-22-5p;hsa-miR-660-5p;hsa-miR-223-5p;hsa-miR-101-3p;hsa-miR-548h-5p;hsa-miR-16-2-3p;hsa-miR-106b-5p;hsa-miR-181a-3p;hsa-miR-15a-5p;hsa-miR-99a-5p;hsa-miR-126-3p;hsa-let-7f-5p;hsa-miR-627-5p;hsa-let-7a-5p;hsa-miR-548e-3p;hsa-miR-424-3p;hsa-miR-144-5p;hsa-miR-21-5p;hsa-miR-454-3p;hsa-miR-219a-1-3p;hsa-miR-30e-5p;hsa-let-7e-5p;hsa-miR-32-5p;hsa-miR…	Over represented	31.2123	40
Diseases Published	Dilatative_cardiomyopathie_Overexpressed	1	0.0856326	0.0225349	hsa-miR-30b-5p;hsa-miR-15b-3p;hsa-miR-335-3p;hsa-miR-22-5p;hsa-miR-660-5p;hsa-miR-223-5p;hsa-miR-101-3p;hsa-miR-548h-5p;hsa-miR-16-2-3p;hsa-miR-106b-5p;hsa-miR-181a-3p;hsa-miR-30d-3p;hsa-miR-15a-5p;hsa-miR-99a-5p;hsa-miR-126-3p;hsa-miR-627-5p;hsa-let-7a-5p;hsa-miR-548e-3p;hsa-miR-424-3p;hsa-miR-144-5p;hsa-miR-21-5p;hsa-miR-454-3p;hsa-miR-219a-1-3p;hsa-miR-30e-5p;hsa-let-7e-5p;hsa-miR-32-5p;hsa-mi…	Over represented	32.544	41
Diseases Published	Multiple_sclerosis_underexpressed	1	0.0880682	0.0247209	hsa-miR-22-5p;hsa-miR-660-5p;hsa-miR-126-5p;hsa-miR-101-3p;hsa-miR-16-2-3p;hsa-miR-223-3p;hsa-miR-106b-5p;hsa-miR-30d-3p;hsa-miR-99a-5p;hsa-miR-589-5p;hsa-let-7f-5p;hsa-miR-627-5p;hsa-let-7a-5p;hsa-miR-423-3p;hsa-miR-21-5p;hsa-miR-454-3p;hsa-miR-664a-3p;hsa-miR-30e-5p;hsa-let-7e-5p;hsa-miR-32-5p;hsa-miR-142-5p;hsa-miR-18b-3p;hsa-miR-7-5p;hsa-miR-30a-5p;hsa-miR-96-5p;hsa-miR-144-3p;hsa-miR-451a;hs…	Over represented	30.7129	39
Diseases Published	Melanoma_underexpressed	1	0.0992136	0.0300642	hsa-miR-15b-3p;hsa-miR-576-5p;hsa-miR-335-3p;hsa-miR-22-5p;hsa-miR-660-5p;hsa-miR-126-5p;hsa-miR-16-2-3p;hsa-miR-223-3p;hsa-miR-30d-3p;hsa-miR-99a-5p;hsa-miR-589-5p;hsa-miR-126-3p;hsa-let-7f-5p;hsa-miR-627-5p;hsa-miR-548e-3p;hsa-miR-423-3p;hsa-miR-424-3p;hsa-miR-454-3p;hsa-miR-664a-3p;hsa-miR-219a-1-3p;hsa-miR-30e-5p;hsa-let-7e-5p;hsa-miR-142-5p;hsa-miR-7-5p;hsa-miR-30a-5p;hsa-miR-548o-5p;hsa-miR…	Over represented	31.0458	39
Diseases Published	Acute_Myocardial_Infraction_Overexpressed	1	0.0992136	0.0316705	hsa-miR-30b-5p;hsa-miR-15b-3p;hsa-miR-576-5p;hsa-miR-335-3p;hsa-miR-22-5p;hsa-miR-126-5p;hsa-miR-223-5p;hsa-miR-101-3p;hsa-miR-548h-5p;hsa-miR-223-3p;hsa-miR-181a-3p;hsa-miR-15a-5p;hsa-miR-99a-5p;hsa-miR-126-3p;hsa-let-7f-5p;hsa-let-7a-5p;hsa-miR-190a-5p;hsa-miR-548e-3p;hsa-miR-424-3p;hsa-miR-21-5p;hsa-miR-28-5p;hsa-miR-454-3p;hsa-miR-664a-3p;hsa-miR-130b-3p;hsa-miR-30e-5p;hsa-let-7e-5p;hsa-miR-9…	Over represented	33.1267	41
Diseases Published	Benign_Prostate_Hyperplasia_OverExpressed	1	0.0992136	0.0330712	hsa-miR-15b-3p;hsa-miR-335-3p;hsa-miR-22-5p;hsa-miR-660-5p;hsa-miR-223-5p;hsa-miR-101-3p;hsa-miR-106b-5p;hsa-miR-181a-3p;hsa-miR-30d-3p;hsa-miR-99a-5p;hsa-miR-589-5p;hsa-miR-126-3p;hsa-let-7f-5p;hsa-miR-627-5p;hsa-let-7a-5p;hsa-miR-424-3p;hsa-miR-144-5p;hsa-miR-21-5p;hsa-miR-454-3p;hsa-miR-219a-1-3p;hsa-miR-30e-5p;hsa-let-7e-5p;hsa-miR-941;hsa-miR-32-5p;hsa-miR-18b-3p;hsa-miR-7-5p;hsa-miR-30a-5p;…	Over represented	31.2123	39
Diseases Published	Wilms_tumor_significant	1	0.103509	0.0363189	hsa-miR-576-5p;hsa-miR-335-3p;hsa-miR-660-5p;hsa-miR-126-5p;hsa-miR-223-5p;hsa-miR-101-3p;hsa-miR-223-3p;hsa-miR-106b-5p;hsa-miR-15a-5p;hsa-miR-1285-3p;hsa-miR-589-5p;hsa-miR-126-3p;hsa-let-7f-5p;hsa-let-7a-5p;hsa-miR-423-3p;hsa-miR-144-5p;hsa-miR-21-5p;hsa-miR-454-3p;hsa-miR-219a-1-3p;hsa-miR-30e-5p;hsa-let-7e-5p;hsa-miR-32-5p;hsa-miR-342-3p;hsa-miR-18b-3p;hsa-miR-7-5p;hsa-miR-144-3p;hsa-miR-744…	Over represented	31.3788	39
Diseases Published	Peridontitis_underexpressed	1	0.122463	0.045118	hsa-miR-15b-3p;hsa-miR-335-3p;hsa-miR-22-5p;hsa-miR-223-5p;hsa-miR-106b-5p;hsa-miR-30d-3p;hsa-miR-15a-5p;hsa-miR-1285-3p;hsa-miR-589-5p;hsa-miR-627-5p;hsa-miR-548e-3p;hsa-miR-130b-3p;hsa-miR-941;hsa-miR-32-5p;hsa-miR-342-3p;hsa-miR-18b-3p;hsa-miR-548o-5p;hsa-miR-616-5p;hsa-miR-130a-3p;hsa-miR-18a-5p;hsa-miR-30d-5p;hsa-miR-503-5p;hsa-miR-330-5p;hsa-miR-324-3p;hsa-miR-25-5p;hsa-miR-152-3p;	Under represented	33.2099	26
Diseases Published	Acute_Myocardial_Infraction_underexpressed	1	0.127381	0.0495795	hsa-miR-660-5p;hsa-miR-16-2-3p;hsa-miR-106b-5p;hsa-miR-30d-3p;hsa-miR-1285-3p;hsa-miR-589-5p;hsa-miR-627-5p;hsa-miR-423-3p;hsa-miR-144-5p;hsa-miR-219a-1-3p;hsa-miR-32-5p;hsa-miR-342-3p;hsa-miR-18b-3p;hsa-miR-30a-5p;hsa-miR-744-5p;hsa-miR-451a;hsa-miR-616-5p;hsa-miR-130a-3p;hsa-miR-18a-5p;hsa-let-7a-3p;hsa-miR-30d-5p;hsa-miR-1180-3p;hsa-miR-7-1-3p;hsa-miR-503-5p;hsa-miR-324-3p;hsa-miR-20a-5p;hsa-m…	Under represented	34.0422	27
Diseases Published	Melanoma_overexpressed	1	0.127381	0.0519775	hsa-miR-30b-5p;hsa-miR-223-5p;hsa-miR-101-3p;hsa-miR-548h-5p;hsa-miR-106b-5p;hsa-miR-181a-3p;hsa-miR-15a-5p;hsa-miR-1285-3p;hsa-let-7a-5p;hsa-miR-144-5p;hsa-miR-21-5p;hsa-miR-28-5p;hsa-miR-130b-3p;hsa-miR-941;hsa-miR-32-5p;hsa-miR-342-3p;hsa-miR-18b-3p;hsa-miR-744-5p;hsa-let-7f-2-3p;hsa-miR-222-3p;hsa-miR-616-5p;hsa-miR-18a-5p;hsa-let-7a-3p;hsa-miR-16-5p;hsa-miR-503-5p;hsa-miR-25-5p;hsa-miR-20a-5…	Under represented	34.9578	28
Diseases Published	Glioma_overexpressed	1	0.127381	0.0536339	hsa-miR-30b-5p;hsa-miR-15b-3p;hsa-miR-660-5p;hsa-miR-101-3p;hsa-miR-16-2-3p;hsa-miR-106b-5p;hsa-miR-30d-3p;hsa-miR-589-5p;hsa-miR-126-3p;hsa-let-7f-5p;hsa-miR-627-5p;hsa-miR-144-5p;hsa-miR-454-3p;hsa-miR-941;hsa-miR-32-5p;hsa-miR-142-5p;hsa-miR-18b-3p;hsa-miR-96-5p;hsa-miR-144-3p;hsa-miR-451a;hsa-miR-616-5p;hsa-miR-130a-3p;hsa-miR-18a-5p;hsa-miR-19b-3p;hsa-miR-20a-5p;hsa-miR-152-3p;	Under represented	32.877	26
Diseases Published	Renal_Cancer_underexpressed	1	0.14051	0.0616271	hsa-miR-30b-5p;hsa-miR-15b-3p;hsa-miR-576-5p;hsa-miR-335-3p;hsa-miR-22-5p;hsa-miR-126-5p;hsa-miR-16-2-3p;hsa-miR-223-3p;hsa-miR-30d-3p;hsa-miR-99a-5p;hsa-miR-1285-3p;hsa-miR-589-5p;hsa-let-7f-5p;hsa-miR-190a-5p;hsa-miR-548e-3p;hsa-miR-423-3p;hsa-miR-424-3p;hsa-miR-28-5p;hsa-miR-664a-3p;hsa-miR-30e-5p;hsa-let-7e-5p;hsa-miR-941;hsa-miR-342-3p;hsa-miR-142-5p;hsa-miR-18b-3p;hsa-miR-30a-5p;hsa-miR-548…	Over represented	33.3764	40
Diseases Published	Peridontitis_significant	1	0.151306	0.069017	hsa-miR-30b-5p;hsa-miR-223-5p;hsa-miR-548h-5p;hsa-miR-1285-3p;hsa-miR-589-5p;hsa-miR-126-3p;hsa-let-7a-5p;hsa-miR-190a-5p;hsa-miR-144-5p;hsa-miR-454-3p;hsa-miR-219a-1-3p;hsa-miR-130b-3p;hsa-miR-342-3p;hsa-miR-144-3p;hsa-miR-744-5p;hsa-miR-191-5p;hsa-let-7f-2-3p;hsa-miR-451a;hsa-let-7a-3p;hsa-miR-30d-5p;hsa-miR-1180-3p;hsa-miR-25-5p;hsa-miR-152-3p;	Under represented	29.2979	23
Diseases Published	Renal_Cancer_overexpressed	1	0.152779	0.0723691	hsa-miR-660-5p;hsa-miR-223-5p;hsa-miR-101-3p;hsa-miR-548h-5p;hsa-miR-106b-5p;hsa-miR-181a-3p;hsa-miR-15a-5p;hsa-miR-126-3p;hsa-miR-627-5p;hsa-let-7a-5p;hsa-miR-144-5p;hsa-miR-21-5p;hsa-miR-454-3p;hsa-miR-219a-1-3p;hsa-miR-130b-3p;hsa-miR-32-5p;hsa-miR-7-5p;hsa-miR-96-5p;hsa-miR-144-3p;hsa-miR-222-3p;hsa-miR-451a;hsa-miR-616-5p;hsa-miR-130a-3p;hsa-miR-18a-5p;hsa-miR-181c-5p;hsa-miR-503-5p;hsa-miR-…	Under represented	34.2919	28
Diseases Published	Dilatative_cardiomyopathie_Significant	1	0.15445	0.0758702	hsa-miR-660-5p;hsa-miR-223-5p;hsa-miR-181a-3p;hsa-miR-126-3p;hsa-let-7a-5p;hsa-miR-144-5p;hsa-miR-28-5p;hsa-miR-454-3p;hsa-miR-32-5p;hsa-miR-142-5p;hsa-miR-548o-5p;hsa-miR-96-5p;hsa-miR-144-3p;hsa-let-7f-2-3p;hsa-miR-222-3p;hsa-miR-451a;hsa-miR-18a-5p;hsa-miR-181c-5p;hsa-miR-19b-3p;hsa-miR-330-5p;hsa-miR-25-5p;hsa-miR-20a-5p;hsa-miR-152-3p;	Over represented	17.4789	23
Diseases Published	Peridontitis_overexpressed	1	0.185913	0.0945874	hsa-miR-30b-5p;hsa-miR-660-5p;hsa-miR-101-3p;hsa-miR-548h-5p;hsa-miR-16-2-3p;hsa-miR-223-3p;hsa-miR-181a-3p;hsa-miR-99a-5p;hsa-miR-126-3p;hsa-let-7f-5p;hsa-let-7a-5p;hsa-miR-423-3p;hsa-miR-424-3p;hsa-miR-144-5p;hsa-miR-21-5p;hsa-miR-28-5p;hsa-miR-454-3p;hsa-miR-664a-3p;hsa-miR-219a-1-3p;hsa-miR-30e-5p;hsa-let-7e-5p;hsa-miR-142-5p;hsa-miR-7-5p;hsa-miR-30a-5p;hsa-miR-96-5p;hsa-miR-144-3p;hsa-miR-74…	Over represented	31.2955	37
Diseases Published	Colon_Cancer_Overexpressed	1	0.20755	0.109237	hsa-miR-30b-5p;hsa-miR-335-3p;hsa-miR-660-5p;hsa-miR-223-5p;hsa-miR-101-3p;hsa-miR-548h-5p;hsa-miR-106b-5p;hsa-miR-181a-3p;hsa-miR-30d-3p;hsa-miR-126-3p;hsa-miR-627-5p;hsa-let-7a-5p;hsa-miR-144-5p;hsa-miR-21-5p;hsa-miR-454-3p;hsa-miR-219a-1-3p;hsa-miR-32-5p;hsa-miR-342-3p;hsa-miR-96-5p;hsa-miR-144-3p;hsa-miR-222-3p;hsa-miR-451a;hsa-miR-616-5p;hsa-miR-18a-5p;hsa-miR-503-5p;hsa-miR-324-3p;hsa-miR-2…	Under represented	32.3776	27
Diseases Published	Glioma_underexpressed	1	0.25775	0.14018	hsa-miR-335-3p;hsa-miR-22-5p;hsa-miR-223-5p;hsa-miR-548h-5p;hsa-miR-223-3p;hsa-miR-181a-3p;hsa-miR-15a-5p;hsa-miR-99a-5p;hsa-miR-1285-3p;hsa-let-7a-5p;hsa-miR-190a-5p;hsa-miR-548e-3p;hsa-miR-423-3p;hsa-miR-424-3p;hsa-miR-21-5p;hsa-miR-28-5p;hsa-miR-664a-3p;hsa-miR-219a-1-3p;hsa-miR-30e-5p;hsa-let-7e-5p;hsa-miR-342-3p;hsa-miR-7-5p;hsa-miR-30a-5p;hsa-miR-548o-5p;hsa-miR-744-5p;hsa-miR-191-5p;hsa-le…	Over represented	33.2099	38
Diseases Published	Colon_Cancer_significant	1	0.266755	0.149757	hsa-miR-576-5p;hsa-miR-660-5p;hsa-miR-126-5p;hsa-miR-223-5p;hsa-miR-101-3p;hsa-miR-16-2-3p;hsa-miR-223-3p;hsa-miR-106b-5p;hsa-miR-589-5p;hsa-miR-126-3p;hsa-miR-627-5p;hsa-let-7a-5p;hsa-miR-423-3p;hsa-miR-144-5p;hsa-miR-21-5p;hsa-miR-28-5p;hsa-miR-454-3p;hsa-miR-664a-3p;hsa-miR-219a-1-3p;hsa-miR-941;hsa-miR-32-5p;hsa-miR-342-3p;hsa-miR-142-5p;hsa-miR-18b-3p;hsa-miR-30a-5p;hsa-miR-96-5p;hsa-miR-144…	Over represented	33.3764	38
Diseases Published	Prostate_Cancer_underexpressed	1	0.302874	0.175348	hsa-miR-335-3p;hsa-miR-22-5p;hsa-miR-126-5p;hsa-miR-223-5p;hsa-miR-548h-5p;hsa-miR-223-3p;hsa-miR-30d-3p;hsa-miR-15a-5p;hsa-miR-99a-5p;hsa-miR-1285-3p;hsa-miR-589-5p;hsa-miR-190a-5p;hsa-miR-423-3p;hsa-miR-424-3p;hsa-miR-664a-3p;hsa-miR-941;hsa-miR-342-3p;hsa-miR-142-5p;hsa-miR-30a-5p;hsa-miR-548o-5p;hsa-miR-744-5p;hsa-miR-191-5p;hsa-miR-451a;hsa-miR-30d-5p;hsa-miR-1180-3p;hsa-miR-548d-5p;hsa-miR-…	Under represented	33.2099	29
Diseases Published	Melanoma_significant	1	0.303166	0.180836	hsa-miR-15b-3p;hsa-miR-576-5p;hsa-miR-22-5p;hsa-miR-126-5p;hsa-miR-223-5p;hsa-miR-548h-5p;hsa-miR-16-2-3p;hsa-miR-223-3p;hsa-miR-106b-5p;hsa-miR-15a-5p;hsa-miR-99a-5p;hsa-miR-1285-3p;hsa-miR-589-5p;hsa-miR-627-5p;hsa-miR-190a-5p;hsa-miR-423-3p;hsa-miR-424-3p;hsa-miR-144-5p;hsa-miR-664a-3p;hsa-miR-130b-3p;hsa-miR-30e-5p;hsa-let-7e-5p;hsa-miR-142-5p;hsa-miR-7-5p;hsa-miR-30a-5p;hsa-miR-96-5p;hsa-miR…	Over represented	32.877	37
Diseases Published	Lung_cancer_overexpressed	1	0.303909	0.186611	hsa-miR-30b-5p;hsa-miR-335-3p;hsa-miR-660-5p;hsa-miR-223-5p;hsa-miR-101-3p;hsa-miR-548h-5p;hsa-miR-106b-5p;hsa-miR-181a-3p;hsa-miR-126-3p;hsa-miR-627-5p;hsa-let-7a-5p;hsa-miR-144-5p;hsa-miR-21-5p;hsa-miR-454-3p;hsa-miR-219a-1-3p;hsa-miR-130b-3p;hsa-miR-32-5p;hsa-miR-96-5p;hsa-miR-144-3p;hsa-miR-191-5p;hsa-let-7f-2-3p;hsa-miR-222-3p;hsa-miR-451a;hsa-miR-616-5p;hsa-miR-130a-3p;hsa-miR-18a-5p;hsa-le…	Under represented	35.041	31
Diseases Published	Prostate_Cancer_significant	1	0.314208	0.204481	hsa-miR-30b-5p;hsa-miR-660-5p;hsa-miR-126-5p;hsa-miR-101-3p;hsa-miR-106b-5p;hsa-miR-126-3p;hsa-let-7f-5p;hsa-let-7a-5p;hsa-miR-423-3p;hsa-miR-144-5p;hsa-miR-21-5p;hsa-miR-454-3p;hsa-miR-664a-3p;hsa-miR-32-5p;hsa-miR-96-5p;hsa-miR-144-3p;hsa-miR-744-5p;hsa-miR-191-5p;hsa-miR-222-3p;hsa-miR-18a-5p;hsa-miR-1180-3p;hsa-miR-25-5p;hsa-miR-20a-5p;	Over represented	19.5597	23
Diseases Published	Acute_Myocardial_Infraction_Significant	1	0.314208	0.207589	hsa-miR-576-5p;hsa-miR-335-3p;hsa-miR-22-5p;hsa-miR-126-5p;hsa-miR-1285-3p;hsa-miR-589-5p;hsa-miR-627-5p;hsa-miR-21-5p;hsa-miR-28-5p;hsa-miR-454-3p;hsa-miR-32-5p;hsa-miR-342-3p;hsa-miR-7-5p;hsa-miR-96-5p;hsa-miR-744-5p;hsa-miR-191-5p;hsa-let-7f-2-3p;hsa-miR-18a-5p;hsa-miR-16-5p;hsa-miR-324-3p;hsa-miR-20a-5p;hsa-miR-152-3p;	Over represented	18.6441	22
Diseases Published	Sarcoidosis_underexpressed	1	0.314208	0.209472	hsa-miR-30b-5p;hsa-miR-576-5p;hsa-miR-335-3p;hsa-miR-22-5p;hsa-miR-126-5p;hsa-miR-548h-5p;hsa-miR-16-2-3p;hsa-miR-223-3p;hsa-miR-30d-3p;hsa-miR-99a-5p;hsa-miR-589-5p;hsa-miR-190a-5p;hsa-miR-548e-3p;hsa-miR-423-3p;hsa-miR-664a-3p;hsa-miR-30e-5p;hsa-miR-342-3p;hsa-miR-142-5p;hsa-miR-18b-3p;hsa-miR-7-5p;hsa-miR-30a-5p;hsa-miR-548o-5p;hsa-miR-191-5p;hsa-miR-451a;hsa-miR-125b-5p;hsa-let-7a-3p;hsa-miR-…	Under represented	36.7057	33
Diseases Published	Sarcoidosis_overexpressed	1	0.332653	0.227605	hsa-miR-15b-3p;hsa-miR-660-5p;hsa-miR-223-5p;hsa-miR-101-3p;hsa-miR-106b-5p;hsa-miR-181a-3p;hsa-miR-15a-5p;hsa-miR-1285-3p;hsa-miR-126-3p;hsa-let-7f-5p;hsa-miR-627-5p;hsa-let-7a-5p;hsa-miR-424-3p;hsa-miR-144-5p;hsa-miR-21-5p;hsa-miR-28-5p;hsa-miR-454-3p;hsa-miR-219a-1-3p;hsa-let-7e-5p;hsa-miR-941;hsa-miR-32-5p;hsa-miR-96-5p;hsa-miR-144-3p;hsa-miR-744-5p;hsa-let-7f-2-3p;hsa-miR-222-3p;hsa-miR-616-…	Over represented	31.5452	35
Diseases Published	COPD_Underexpressed	1	0.355778	0.261454	hsa-miR-15b-3p;hsa-miR-22-5p;hsa-miR-126-5p;hsa-miR-101-3p;hsa-miR-223-3p;hsa-miR-30d-3p;hsa-miR-15a-5p;hsa-miR-99a-5p;hsa-miR-1285-3p;hsa-miR-589-5p;hsa-let-7f-5p;hsa-miR-190a-5p;hsa-miR-423-3p;hsa-miR-28-5p;hsa-miR-664a-3p;hsa-miR-941;hsa-miR-142-5p;hsa-miR-30a-5p;hsa-miR-548o-5p;hsa-miR-744-5p;hsa-miR-191-5p;hsa-miR-616-5p;hsa-let-7a-3p;hsa-miR-1180-3p;hsa-miR-548d-5p;hsa-miR-19b-3p;hsa-miR-7-…	Under represented	33.0434	30
Diseases Published	Lung_cancer_underexpressed	1	0.355778	0.267577	hsa-miR-15b-3p;hsa-miR-22-5p;hsa-miR-126-5p;hsa-miR-16-2-3p;hsa-miR-223-3p;hsa-miR-30d-3p;hsa-miR-15a-5p;hsa-miR-99a-5p;hsa-miR-1285-3p;hsa-miR-589-5p;hsa-let-7f-5p;hsa-miR-548e-3p;hsa-miR-423-3p;hsa-miR-424-3p;hsa-miR-28-5p;hsa-miR-664a-3p;hsa-miR-30e-5p;hsa-let-7e-5p;hsa-miR-941;hsa-miR-342-3p;hsa-miR-142-5p;hsa-miR-18b-3p;hsa-miR-7-5p;hsa-miR-30a-5p;hsa-miR-744-5p;hsa-miR-125b-5p;hsa-miR-30d-5…	Over represented	32.0446	35
Diseases Published	Colon_Cancer_Underexpressed	1	0.355778	0.268394	hsa-miR-15b-3p;hsa-miR-22-5p;hsa-miR-126-5p;hsa-miR-16-2-3p;hsa-miR-223-3p;hsa-miR-15a-5p;hsa-miR-99a-5p;hsa-miR-1285-3p;hsa-miR-589-5p;hsa-let-7f-5p;hsa-miR-190a-5p;hsa-miR-548e-3p;hsa-miR-423-3p;hsa-miR-424-3p;hsa-miR-28-5p;hsa-miR-664a-3p;hsa-miR-130b-3p;hsa-miR-30e-5p;hsa-let-7e-5p;hsa-miR-941;hsa-miR-142-5p;hsa-miR-18b-3p;hsa-miR-7-5p;hsa-miR-30a-5p;hsa-miR-744-5p;hsa-miR-191-5p;hsa-let-7f-2…	Over represented	35.041	38
Diseases Published	Pancreatic_cancer_ducatal_overexpressed	1	0.355778	0.268394	hsa-miR-15b-3p;hsa-miR-660-5p;hsa-miR-16-2-3p;hsa-miR-106b-5p;hsa-miR-181a-3p;hsa-miR-99a-5p;hsa-miR-1285-3p;hsa-miR-589-5p;hsa-let-7a-5p;hsa-miR-548e-3p;hsa-miR-424-3p;hsa-miR-144-5p;hsa-miR-28-5p;hsa-miR-454-3p;hsa-miR-664a-3p;hsa-miR-219a-1-3p;hsa-miR-130b-3p;hsa-miR-30e-5p;hsa-let-7e-5p;hsa-miR-941;hsa-miR-342-3p;hsa-miR-18b-3p;hsa-miR-7-5p;hsa-miR-30a-5p;hsa-miR-744-5p;hsa-let-7f-2-3p;hsa-mi…	Over represented	35.041	38
Diseases Published	Prostate_Cancer_overexpressed	1	0.374638	0.289194	hsa-miR-30b-5p;hsa-miR-15b-3p;hsa-miR-660-5p;hsa-miR-101-3p;hsa-miR-16-2-3p;hsa-miR-106b-5p;hsa-miR-181a-3p;hsa-miR-126-3p;hsa-let-7f-5p;hsa-miR-627-5p;hsa-let-7a-5p;hsa-miR-548e-3p;hsa-miR-144-5p;hsa-miR-21-5p;hsa-miR-28-5p;hsa-miR-454-3p;hsa-miR-219a-1-3p;hsa-miR-130b-3p;hsa-miR-30e-5p;hsa-let-7e-5p;hsa-miR-32-5p;hsa-miR-7-5p;hsa-miR-96-5p;hsa-miR-144-3p;hsa-let-7f-2-3p;hsa-miR-222-3p;hsa-miR-1…	Over represented	33.2931	36
Diseases Published	Tumor_of_Stomache_underexpressed	1	0.41307	0.326108	hsa-miR-30b-5p;hsa-miR-15b-3p;hsa-miR-576-5p;hsa-miR-335-3p;hsa-miR-22-5p;hsa-miR-223-5p;hsa-miR-101-3p;hsa-miR-548h-5p;hsa-miR-223-3p;hsa-miR-30d-3p;hsa-miR-15a-5p;hsa-miR-99a-5p;hsa-miR-589-5p;hsa-miR-126-3p;hsa-let-7f-5p;hsa-miR-627-5p;hsa-let-7a-5p;hsa-miR-190a-5p;hsa-miR-423-3p;hsa-let-7e-5p;hsa-miR-142-5p;hsa-miR-7-5p;hsa-miR-548o-5p;hsa-miR-96-5p;hsa-miR-191-5p;hsa-let-7f-2-3p;hsa-miR-451a…	Over represented	33.7093	36
Diseases Published	Pancreatitis_underexpressed	1	0.42946	0.348336	hsa-miR-30b-5p;hsa-miR-15b-3p;hsa-miR-576-5p;hsa-miR-22-5p;hsa-miR-660-5p;hsa-miR-126-5p;hsa-miR-223-5p;hsa-miR-101-3p;hsa-miR-548h-5p;hsa-miR-223-3p;hsa-miR-30d-3p;hsa-miR-15a-5p;hsa-miR-126-3p;hsa-let-7f-5p;hsa-miR-190a-5p;hsa-miR-548e-3p;hsa-miR-21-5p;hsa-miR-664a-3p;hsa-let-7e-5p;hsa-miR-941;hsa-miR-32-5p;hsa-miR-142-5p;hsa-miR-7-5p;hsa-miR-548o-5p;hsa-miR-96-5p;hsa-miR-144-3p;hsa-miR-191-5p;…	Over represented	31.9614	34
Diseases Published	Multiple_sclerosis_significant	1	0.42946	0.354116	hsa-miR-22-5p;hsa-miR-126-5p;hsa-miR-223-5p;hsa-miR-548h-5p;hsa-miR-223-3p;hsa-miR-181a-3p;hsa-miR-30d-3p;hsa-miR-1285-3p;hsa-miR-589-5p;hsa-let-7f-5p;hsa-miR-627-5p;hsa-miR-190a-5p;hsa-miR-28-5p;hsa-miR-454-3p;hsa-miR-664a-3p;hsa-miR-130b-3p;hsa-miR-30e-5p;hsa-let-7e-5p;hsa-miR-342-3p;hsa-miR-142-5p;hsa-miR-7-5p;hsa-miR-30a-5p;hsa-miR-96-5p;hsa-let-7f-2-3p;hsa-miR-451a;hsa-miR-130a-3p;hsa-let-7a…	Over represented	29.0483	31
Diseases Published	Renal_Cancer_significant	1	0.433957	0.368252	hsa-miR-660-5p;hsa-miR-223-5p;hsa-miR-16-2-3p;hsa-miR-223-3p;hsa-miR-106b-5p;hsa-miR-589-5p;hsa-miR-126-3p;hsa-let-7f-5p;hsa-miR-144-5p;hsa-miR-454-3p;hsa-miR-664a-3p;hsa-miR-219a-1-3p;hsa-miR-130b-3p;hsa-miR-30e-5p;hsa-miR-32-5p;hsa-miR-142-5p;hsa-miR-18b-3p;hsa-miR-30a-5p;hsa-miR-144-3p;hsa-miR-222-3p;hsa-miR-451a;hsa-miR-18a-5p;hsa-miR-1180-3p;hsa-miR-181c-5p;hsa-miR-19b-3p;hsa-miR-503-5p;hsa-…	Over represented	27.2171	29
Diseases Published	COPD_significant	1	0.433957	0.373051	hsa-miR-576-5p;hsa-miR-627-5p;hsa-let-7a-5p;hsa-miR-423-3p;hsa-miR-144-5p;hsa-miR-28-5p;hsa-miR-454-3p;hsa-miR-32-5p;hsa-miR-144-3p;hsa-miR-222-3p;hsa-miR-7-1-3p;hsa-miR-330-5p;hsa-miR-20a-5p;hsa-miR-152-3p;	Under represented	15.6478	14
Diseases Published	Pancreatic_cancer_ducatal_underexpressed	1	0.434356	0.381014	hsa-miR-30b-5p;hsa-miR-576-5p;hsa-miR-335-3p;hsa-miR-22-5p;hsa-miR-126-5p;hsa-miR-223-5p;hsa-miR-101-3p;hsa-miR-548h-5p;hsa-miR-223-3p;hsa-miR-30d-3p;hsa-miR-15a-5p;hsa-miR-126-3p;hsa-let-7f-5p;hsa-miR-627-5p;hsa-miR-423-3p;hsa-miR-21-5p;hsa-miR-32-5p;hsa-miR-142-5p;hsa-miR-548o-5p;hsa-miR-96-5p;hsa-miR-144-3p;hsa-miR-191-5p;hsa-miR-451a;hsa-miR-30d-5p;hsa-miR-16-5p;hsa-miR-548d-5p;hsa-miR-19b-3p…	Under represented	31.7117	30
Diseases Published	Tumor_of_Stomache_significant	1	0.443498	0.400612	hsa-miR-223-3p;hsa-miR-106b-5p;hsa-let-7f-5p;hsa-miR-424-3p;hsa-miR-144-5p;hsa-miR-28-5p;hsa-miR-219a-1-3p;hsa-miR-130b-3p;hsa-miR-342-3p;hsa-miR-142-5p;hsa-miR-96-5p;hsa-miR-191-5p;hsa-miR-18a-5p;hsa-let-7a-3p;hsa-miR-181c-5p;hsa-miR-16-5p;hsa-miR-324-3p;	Over represented	15.731	17
Diseases Published	COPD_Overexpressed	1	0.443498	0.404595	hsa-miR-30b-5p;hsa-miR-335-3p;hsa-miR-660-5p;hsa-miR-223-5p;hsa-miR-548h-5p;hsa-miR-16-2-3p;hsa-miR-106b-5p;hsa-miR-181a-3p;hsa-miR-126-3p;hsa-miR-627-5p;hsa-let-7a-5p;hsa-miR-548e-3p;hsa-miR-424-3p;hsa-miR-144-5p;hsa-miR-21-5p;hsa-miR-454-3p;hsa-miR-219a-1-3p;hsa-miR-130b-3p;hsa-miR-30e-5p;hsa-let-7e-5p;hsa-miR-32-5p;hsa-miR-18b-3p;hsa-miR-7-5p;hsa-miR-96-5p;hsa-miR-144-3p;hsa-let-7f-2-3p;hsa-mi…	Over represented	33.5428	35
Diseases Published	Glioma_significant	1	0.47049	0.438112	hsa-miR-22-5p;hsa-miR-106b-5p;hsa-miR-181a-3p;hsa-miR-30d-3p;hsa-miR-99a-5p;hsa-miR-190a-5p;hsa-miR-219a-1-3p;hsa-miR-32-5p;hsa-miR-30a-5p;hsa-miR-191-5p;hsa-let-7f-2-3p;hsa-miR-1180-3p;hsa-miR-7-1-3p;hsa-miR-25-5p;hsa-miR-20a-5p;hsa-miR-152-3p;	Over represented	15.0651	16
Diseases Published	Pancreatitis_overexpressed	1	0.47049	0.445727	hsa-miR-335-3p;hsa-miR-16-2-3p;hsa-miR-106b-5p;hsa-miR-181a-3p;hsa-miR-99a-5p;hsa-miR-1285-3p;hsa-miR-589-5p;hsa-miR-627-5p;hsa-let-7a-5p;hsa-miR-423-3p;hsa-miR-424-3p;hsa-miR-144-5p;hsa-miR-28-5p;hsa-miR-454-3p;hsa-miR-219a-1-3p;hsa-miR-130b-3p;hsa-miR-30e-5p;hsa-miR-342-3p;hsa-miR-18b-3p;hsa-miR-30a-5p;hsa-miR-744-5p;hsa-let-7f-2-3p;hsa-miR-222-3p;hsa-miR-125b-5p;hsa-miR-616-5p;hsa-miR-130a-3p;…	Over represented	33.959	35
Diseases Published	Pancreatitis_significant	1	0.475698	0.459007	hsa-miR-126-5p;hsa-miR-181a-3p;hsa-miR-1285-3p;hsa-miR-130b-3p;hsa-miR-191-5p;hsa-miR-222-3p;hsa-miR-181c-5p;hsa-miR-16-5p;hsa-miR-7-1-3p;hsa-miR-324-3p;	Over represented	9.32207	10
Diseases Published	Tumor_of_Stomache_overexpressed	1	0.496972	0.488253	hsa-miR-660-5p;hsa-miR-16-2-3p;hsa-miR-106b-5p;hsa-miR-181a-3p;hsa-miR-1285-3p;hsa-miR-548e-3p;hsa-miR-424-3p;hsa-miR-144-5p;hsa-miR-21-5p;hsa-miR-28-5p;hsa-miR-454-3p;hsa-miR-664a-3p;hsa-miR-219a-1-3p;hsa-miR-130b-3p;hsa-miR-30e-5p;hsa-miR-941;hsa-miR-32-5p;hsa-miR-342-3p;hsa-miR-18b-3p;hsa-miR-30a-5p;hsa-miR-144-3p;hsa-miR-744-5p;hsa-miR-222-3p;hsa-miR-18a-5p;hsa-let-7a-3p;hsa-miR-181c-5p;hsa-m…	Under represented	31.6285	31
Diseases Published	Pancreatic_cancer_ducatal_significant	1	0.534063	0.534063	hsa-miR-576-5p;hsa-miR-126-5p;hsa-miR-106b-5p;hsa-miR-1285-3p;hsa-miR-589-5p;hsa-miR-130b-3p;hsa-miR-342-3p;hsa-miR-744-5p;hsa-miR-222-3p;hsa-miR-181c-5p;hsa-miR-16-5p;hsa-miR-7-1-3p;hsa-miR-324-3p;	Under represented	13.3172	13
Immune cells Published	CD15	8.44939e-11	8.44939e-11	7.04116e-12	hsa-miR-30b-5p;hsa-miR-15b-3p;hsa-miR-22-5p;hsa-miR-660-5p;hsa-miR-223-5p;hsa-miR-101-3p;hsa-miR-16-2-3p;hsa-miR-223-3p;hsa-miR-106b-5p;hsa-miR-181a-3p;hsa-miR-15a-5p;hsa-miR-126-3p;hsa-let-7f-5p;hsa-miR-627-5p;hsa-let-7a-5p;hsa-miR-548e-3p;hsa-miR-423-3p;hsa-miR-21-5p;hsa-miR-28-5p;hsa-miR-454-3p;hsa-miR-664a-3p;hsa-miR-130b-3p;hsa-miR-30e-5p;hsa-let-7e-5p;hsa-miR-32-5p;hsa-miR-342-3p;hsa-miR-14…	Over represented	18.9664	46
Immune cells Published	CD14	7.25855e-10	3.62927e-10	6.04879e-11	hsa-miR-30b-5p;hsa-miR-15b-3p;hsa-miR-22-5p;hsa-miR-660-5p;hsa-miR-223-5p;hsa-miR-101-3p;hsa-miR-16-2-3p;hsa-miR-223-3p;hsa-miR-106b-5p;hsa-miR-181a-3p;hsa-miR-15a-5p;hsa-miR-126-3p;hsa-let-7f-5p;hsa-let-7a-5p;hsa-miR-423-3p;hsa-miR-21-5p;hsa-miR-28-5p;hsa-miR-454-3p;hsa-miR-664a-3p;hsa-miR-130b-3p;hsa-miR-30e-5p;hsa-let-7e-5p;hsa-miR-32-5p;hsa-miR-342-3p;hsa-miR-142-5p;hsa-miR-7-5p;hsa-miR-30a-5…	Over represented	16.1059	41
Immune cells Published	CD14_specific	5.51496e-09	1.75368e-09	4.5958e-10	hsa-miR-576-5p;hsa-miR-335-3p;hsa-miR-126-5p;hsa-miR-548h-5p;hsa-miR-30d-3p;hsa-miR-1285-3p;hsa-miR-589-5p;hsa-miR-190a-5p;hsa-miR-424-3p;hsa-miR-550b-3p;hsa-miR-144-5p;hsa-miR-219a-1-3p;hsa-miR-941;hsa-miR-550a-5p;hsa-miR-18b-3p;hsa-miR-96-5p;hsa-miR-548h-3p;hsa-let-7f-2-3p;hsa-miR-616-5p;hsa-let-7a-3p;hsa-miR-4326;hsa-miR-3913-5p;hsa-miR-503-5p;hsa-miR-330-5p;hsa-miR-25-5p;	Under represented	50.3076	25
Immune cells Published	Exosome_specific	7.01473e-09	1.75368e-09	5.84561e-10	hsa-miR-576-5p;hsa-miR-335-3p;hsa-miR-126-5p;hsa-miR-548h-5p;hsa-miR-30d-3p;hsa-miR-1285-3p;hsa-miR-589-5p;hsa-miR-190a-5p;hsa-miR-424-3p;hsa-miR-550b-3p;hsa-miR-144-5p;hsa-miR-219a-1-3p;hsa-miR-941;hsa-miR-550a-5p;hsa-miR-18b-3p;hsa-miR-96-5p;hsa-miR-548h-3p;hsa-let-7f-2-3p;hsa-miR-616-5p;hsa-let-7a-3p;hsa-miR-4326;hsa-miR-1180-3p;hsa-miR-3913-5p;hsa-miR-503-5p;hsa-miR-330-5p;hsa-miR-25-5p;	Under represented	51.0538	26
Immune cells Published	CD56	7.7446e-08	1.54892e-08	6.45383e-09	hsa-miR-30b-5p;hsa-miR-22-5p;hsa-miR-660-5p;hsa-miR-101-3p;hsa-miR-16-2-3p;hsa-miR-223-3p;hsa-miR-106b-5p;hsa-miR-181a-3p;hsa-miR-15a-5p;hsa-miR-126-3p;hsa-let-7f-5p;hsa-let-7a-5p;hsa-miR-21-5p;hsa-miR-28-5p;hsa-miR-454-3p;hsa-miR-664a-3p;hsa-miR-130b-3p;hsa-miR-30e-5p;hsa-let-7e-5p;hsa-miR-32-5p;hsa-miR-342-3p;hsa-miR-142-5p;hsa-miR-7-5p;hsa-miR-144-3p;hsa-miR-744-5p;hsa-miR-222-3p;hsa-miR-451a;…	Over represented	15.3597	37
Immune cells Published	CD19_specific	1.14736e-07	1.91227e-08	9.56134e-09	hsa-miR-576-5p;hsa-miR-335-3p;hsa-miR-126-5p;hsa-miR-548h-5p;hsa-miR-30d-3p;hsa-miR-1285-3p;hsa-miR-589-5p;hsa-miR-190a-5p;hsa-miR-424-3p;hsa-miR-550b-3p;hsa-miR-144-5p;hsa-miR-219a-1-3p;hsa-miR-941;hsa-miR-550a-5p;hsa-miR-18b-3p;hsa-miR-96-5p;hsa-miR-548h-3p;hsa-let-7f-2-3p;hsa-miR-616-5p;hsa-let-7a-3p;hsa-miR-4326;hsa-miR-3913-5p;hsa-miR-503-5p;hsa-miR-330-5p;hsa-miR-25-5p;	Under represented	48.442	25
Immune cells Published	CD56_specific	3.47718e-07	4.9674e-08	2.89765e-08	hsa-miR-576-5p;hsa-miR-335-3p;hsa-miR-126-5p;hsa-miR-548h-5p;hsa-miR-30d-3p;hsa-miR-1285-3p;hsa-miR-589-5p;hsa-miR-190a-5p;hsa-miR-424-3p;hsa-miR-550b-3p;hsa-miR-144-5p;hsa-miR-219a-1-3p;hsa-miR-941;hsa-miR-550a-5p;hsa-miR-18b-3p;hsa-miR-96-5p;hsa-miR-548h-3p;hsa-let-7f-2-3p;hsa-miR-616-5p;hsa-let-7a-3p;hsa-miR-4326;hsa-miR-3913-5p;hsa-miR-503-5p;hsa-miR-330-5p;hsa-miR-25-5p;hsa-miR-152-3p;	Under represented	48.6286	26
Immune cells Published	CD3_specific	4.18096e-07	5.22619e-08	3.48413e-08	hsa-miR-576-5p;hsa-miR-335-3p;hsa-miR-126-5p;hsa-miR-548h-5p;hsa-miR-30d-3p;hsa-miR-99a-5p;hsa-miR-1285-3p;hsa-miR-589-5p;hsa-miR-190a-5p;hsa-miR-424-3p;hsa-miR-550b-3p;hsa-miR-144-5p;hsa-miR-219a-1-3p;hsa-miR-941;hsa-miR-550a-5p;hsa-miR-18b-3p;hsa-miR-96-5p;hsa-miR-548h-3p;hsa-let-7f-2-3p;hsa-miR-616-5p;hsa-let-7a-3p;hsa-miR-4326;hsa-miR-3913-5p;hsa-miR-503-5p;hsa-miR-330-5p;hsa-miR-25-5p;	Under represented	48.5042	26
Immune cells Published	CD3	7.52564e-07	8.36183e-08	6.27137e-08	hsa-miR-30b-5p;hsa-miR-660-5p;hsa-miR-101-3p;hsa-miR-16-2-3p;hsa-miR-223-3p;hsa-miR-106b-5p;hsa-miR-15a-5p;hsa-miR-99a-5p;hsa-let-7f-5p;hsa-let-7a-5p;hsa-miR-21-5p;hsa-miR-28-5p;hsa-miR-454-3p;hsa-miR-664a-3p;hsa-miR-130b-3p;hsa-miR-30e-5p;hsa-let-7e-5p;hsa-miR-32-5p;hsa-miR-342-3p;hsa-miR-142-5p;hsa-miR-7-5p;hsa-miR-222-3p;hsa-miR-451a;hsa-miR-125b-5p;hsa-miR-18a-5p;hsa-miR-30d-5p;hsa-miR-181c-5…	Over represented	12.8723	32
Immune cells Published	CD15_specific	9.16446e-07	9.16446e-08	7.63705e-08	hsa-miR-576-5p;hsa-miR-335-3p;hsa-miR-126-5p;hsa-miR-548h-5p;hsa-miR-30d-3p;hsa-miR-1285-3p;hsa-miR-589-5p;hsa-miR-627-5p;hsa-miR-190a-5p;hsa-miR-548e-3p;hsa-miR-424-3p;hsa-miR-550b-3p;hsa-miR-144-5p;hsa-miR-219a-1-3p;hsa-miR-941;hsa-miR-550a-5p;hsa-miR-18b-3p;hsa-miR-548o-5p;hsa-miR-96-5p;hsa-miR-548h-3p;hsa-let-7f-2-3p;hsa-miR-616-5p;hsa-let-7a-3p;hsa-miR-4326;hsa-miR-548d-5p;hsa-miR-3913-5p;hs…	Under represented	50.6807	29
Immune cells Published	CD19	0.000309019	2.80927e-05	2.57516e-05	hsa-miR-30b-5p;hsa-miR-660-5p;hsa-miR-223-5p;hsa-miR-101-3p;hsa-miR-16-2-3p;hsa-miR-223-3p;hsa-miR-106b-5p;hsa-miR-15a-5p;hsa-let-7f-5p;hsa-let-7a-5p;hsa-miR-21-5p;hsa-miR-28-5p;hsa-miR-454-3p;hsa-miR-664a-3p;hsa-miR-30e-5p;hsa-miR-342-3p;hsa-miR-142-5p;hsa-miR-7-5p;hsa-miR-144-3p;hsa-miR-222-3p;hsa-miR-451a;hsa-miR-30d-5p;hsa-miR-16-5p;hsa-miR-19b-3p;hsa-miR-7-1-3p;hsa-miR-324-3p;hsa-miR-20a-5p;	Over represented	12.6235	27
Immune cells Published	Exosomes	0.10846	0.00903834	0.00903834	hsa-miR-30b-5p;hsa-miR-101-3p;hsa-miR-223-3p;hsa-miR-106b-5p;hsa-miR-15a-5p;hsa-miR-126-3p;hsa-let-7f-5p;hsa-let-7a-5p;hsa-miR-21-5p;hsa-miR-30e-5p;hsa-miR-142-5p;hsa-miR-144-3p;hsa-miR-451a;hsa-miR-130a-3p;hsa-miR-30d-5p;hsa-miR-1180-3p;hsa-miR-16-5p;hsa-miR-19b-3p;hsa-miR-324-3p;hsa-miR-20a-5p;	Over represented	11.8773	20
Organs miRWalk	Cervix_Uteri	8.2623e-06	8.2623e-06	2.90926e-08	hsa-miR-30b-5p;hsa-miR-15b-3p;hsa-miR-335-3p;hsa-miR-22-5p;hsa-miR-126-5p;hsa-miR-223-5p;hsa-miR-101-3p;hsa-miR-16-2-3p;hsa-miR-223-3p;hsa-miR-106b-5p;hsa-miR-181a-3p;hsa-miR-30d-3p;hsa-miR-15a-5p;hsa-miR-99a-5p;hsa-miR-126-3p;hsa-let-7f-5p;hsa-let-7a-5p;hsa-miR-423-3p;hsa-miR-424-3p;hsa-miR-21-5p;hsa-miR-28-5p;hsa-miR-130b-3p;hsa-miR-30e-5p;hsa-let-7e-5p;hsa-miR-941;hsa-miR-342-3p;hsa-miR-7-5p;h…	Over represented	23.5227	45
Organs miRWalk	Nervous_System	2.13112e-05	9.01264e-06	7.50396e-08	hsa-miR-30b-5p;hsa-miR-15b-3p;hsa-miR-335-3p;hsa-miR-22-5p;hsa-miR-126-5p;hsa-miR-106b-5p;hsa-miR-30d-3p;hsa-miR-15a-5p;hsa-miR-99a-5p;hsa-miR-126-3p;hsa-let-7f-5p;hsa-let-7a-5p;hsa-miR-144-5p;hsa-miR-21-5p;hsa-miR-28-5p;hsa-miR-219a-1-3p;hsa-miR-130b-3p;hsa-miR-30e-5p;hsa-let-7e-5p;hsa-miR-142-5p;hsa-miR-7-5p;hsa-miR-30a-5p;hsa-miR-144-3p;hsa-let-7f-2-3p;hsa-miR-222-3p;hsa-miR-125b-5p;hsa-miR-13…	Over represented	15.6818	35
Organs miRWalk	Centeral_nervous_system	2.70379e-05	9.01264e-06	9.52039e-08	hsa-miR-30b-5p;hsa-miR-15b-3p;hsa-miR-335-3p;hsa-miR-22-5p;hsa-miR-126-5p;hsa-miR-106b-5p;hsa-miR-30d-3p;hsa-miR-15a-5p;hsa-miR-99a-5p;hsa-miR-126-3p;hsa-let-7f-5p;hsa-let-7a-5p;hsa-miR-144-5p;hsa-miR-21-5p;hsa-miR-28-5p;hsa-miR-30e-5p;hsa-let-7e-5p;hsa-miR-142-5p;hsa-miR-7-5p;hsa-miR-30a-5p;hsa-miR-144-3p;hsa-let-7f-2-3p;hsa-miR-222-3p;hsa-miR-125b-5p;hsa-miR-18a-5p;hsa-let-7a-3p;hsa-miR-30d-5p;…	Over represented	12.8222	31
Organs miRWalk	Erythrocytes	0.000113722	2.84304e-05	4.00428e-07	hsa-miR-126-5p;hsa-miR-223-5p;hsa-miR-223-3p;hsa-miR-181a-3p;hsa-miR-15a-5p;hsa-miR-99a-5p;hsa-miR-126-3p;hsa-let-7f-5p;hsa-let-7a-5p;hsa-miR-144-5p;hsa-let-7e-5p;hsa-miR-342-3p;hsa-miR-142-5p;hsa-miR-96-5p;hsa-miR-144-3p;hsa-let-7f-2-3p;hsa-miR-451a;hsa-let-7a-3p;hsa-miR-181c-5p;hsa-miR-16-5p;hsa-miR-20a-5p;hsa-miR-152-3p;	Over represented	7.47193	22
Organs miRWalk	Bone_and_Bones	0.000147936	2.95873e-05	5.20903e-07	hsa-miR-30b-5p;hsa-miR-15b-3p;hsa-miR-335-3p;hsa-miR-22-5p;hsa-miR-126-5p;hsa-miR-223-5p;hsa-miR-101-3p;hsa-miR-223-3p;hsa-miR-106b-5p;hsa-miR-181a-3p;hsa-miR-30d-3p;hsa-miR-15a-5p;hsa-miR-99a-5p;hsa-miR-589-5p;hsa-miR-126-3p;hsa-let-7f-5p;hsa-let-7a-5p;hsa-miR-423-3p;hsa-miR-424-3p;hsa-miR-21-5p;hsa-miR-28-5p;hsa-miR-130b-3p;hsa-miR-30e-5p;hsa-let-7e-5p;hsa-miR-32-5p;hsa-miR-342-3p;hsa-miR-142-5…	Over represented	24.5374	44
Organs miRWalk	Blood_Platelets	0.00024369	3.74209e-05	8.58062e-07	hsa-miR-30b-5p;hsa-miR-15b-3p;hsa-miR-126-5p;hsa-miR-223-5p;hsa-miR-101-3p;hsa-miR-223-3p;hsa-miR-106b-5p;hsa-miR-181a-3p;hsa-miR-99a-5p;hsa-miR-126-3p;hsa-let-7f-5p;hsa-let-7a-5p;hsa-miR-28-5p;hsa-let-7e-5p;hsa-miR-342-3p;hsa-miR-142-5p;hsa-miR-7-5p;hsa-miR-96-5p;hsa-let-7f-2-3p;hsa-miR-451a;hsa-miR-130a-3p;hsa-let-7a-3p;hsa-miR-181c-5p;hsa-miR-16-5p;	Over represented	9.04011	24
Organs miRWalk	Breast	0.000321809	3.74209e-05	1.13313e-06	hsa-miR-30b-5p;hsa-miR-15b-3p;hsa-miR-335-3p;hsa-miR-22-5p;hsa-miR-126-5p;hsa-miR-223-5p;hsa-miR-101-3p;hsa-miR-223-3p;hsa-miR-106b-5p;hsa-miR-181a-3p;hsa-miR-30d-3p;hsa-miR-15a-5p;hsa-miR-99a-5p;hsa-miR-126-3p;hsa-let-7f-5p;hsa-let-7a-5p;hsa-miR-190a-5p;hsa-miR-423-3p;hsa-miR-424-3p;hsa-miR-144-5p;hsa-miR-21-5p;hsa-miR-28-5p;hsa-miR-30e-5p;hsa-let-7e-5p;hsa-miR-342-3p;hsa-miR-18b-3p;hsa-miR-7-5p…	Over represented	28.9652	48
Organs miRWalk	Heart	0.00035003	3.74209e-05	1.2325e-06	hsa-miR-30b-5p;hsa-miR-15b-3p;hsa-miR-335-3p;hsa-miR-22-5p;hsa-miR-126-5p;hsa-miR-223-5p;hsa-miR-101-3p;hsa-miR-223-3p;hsa-miR-181a-3p;hsa-miR-30d-3p;hsa-miR-15a-5p;hsa-miR-99a-5p;hsa-miR-126-3p;hsa-let-7f-5p;hsa-let-7a-5p;hsa-miR-423-3p;hsa-miR-144-5p;hsa-miR-21-5p;hsa-miR-454-3p;hsa-miR-664a-3p;hsa-miR-30e-5p;hsa-let-7e-5p;hsa-miR-142-5p;hsa-miR-96-5p;hsa-miR-144-3p;hsa-let-7f-2-3p;hsa-miR-451a…	Over represented	20.6631	39
Organs miRWalk	Blood	0.000365477	3.74209e-05	1.28689e-06	hsa-miR-30b-5p;hsa-miR-15b-3p;hsa-miR-22-5p;hsa-miR-126-5p;hsa-miR-223-5p;hsa-miR-101-3p;hsa-miR-16-2-3p;hsa-miR-223-3p;hsa-miR-106b-5p;hsa-miR-181a-3p;hsa-miR-30d-3p;hsa-miR-15a-5p;hsa-miR-99a-5p;hsa-miR-126-3p;hsa-let-7f-5p;hsa-let-7a-5p;hsa-miR-423-3p;hsa-miR-424-3p;hsa-miR-144-5p;hsa-miR-21-5p;hsa-miR-28-5p;hsa-miR-664a-3p;hsa-miR-130b-3p;hsa-miR-30e-5p;hsa-let-7e-5p;hsa-miR-32-5p;hsa-miR-342…	Over represented	30.0722	49
Organs miRWalk	Blood_cells	0.000395862	3.74209e-05	1.39388e-06	hsa-miR-30b-5p;hsa-miR-15b-3p;hsa-miR-22-5p;hsa-miR-126-5p;hsa-miR-223-5p;hsa-miR-223-3p;hsa-miR-106b-5p;hsa-miR-181a-3p;hsa-miR-15a-5p;hsa-miR-126-3p;hsa-let-7a-5p;hsa-miR-424-3p;hsa-miR-144-5p;hsa-miR-21-5p;hsa-let-7e-5p;hsa-miR-342-3p;hsa-miR-142-5p;hsa-miR-7-5p;hsa-miR-96-5p;hsa-miR-144-3p;hsa-miR-222-3p;hsa-miR-451a;hsa-miR-125b-5p;hsa-miR-18a-5p;hsa-miR-181c-5p;hsa-miR-16-5p;	Over represented	10.6083	26
Organs miRWalk	B-Lymphocytes	0.00041163	3.74209e-05	1.4494e-06	hsa-miR-30b-5p;hsa-miR-15b-3p;hsa-miR-22-5p;hsa-miR-126-5p;hsa-miR-223-5p;hsa-miR-223-3p;hsa-miR-181a-3p;hsa-miR-30d-3p;hsa-miR-15a-5p;hsa-miR-99a-5p;hsa-miR-589-5p;hsa-miR-126-3p;hsa-let-7f-5p;hsa-let-7a-5p;hsa-miR-424-3p;hsa-miR-21-5p;hsa-miR-30e-5p;hsa-let-7e-5p;hsa-miR-342-3p;hsa-miR-142-5p;hsa-miR-30a-5p;hsa-miR-96-5p;hsa-let-7f-2-3p;hsa-miR-222-3p;hsa-miR-451a;hsa-miR-125b-5p;hsa-miR-18a-5p…	Over represented	16.6043	34
Organs miRWalk	Germinal_Center	0.000640204	5.33503e-05	2.25424e-06	hsa-miR-30b-5p;hsa-miR-15b-3p;hsa-miR-223-5p;hsa-miR-223-3p;hsa-miR-30d-3p;hsa-miR-15a-5p;hsa-let-7f-5p;hsa-let-7a-5p;hsa-miR-21-5p;hsa-miR-30e-5p;hsa-let-7e-5p;hsa-miR-30a-5p;hsa-let-7f-2-3p;hsa-miR-125b-5p;hsa-miR-18a-5p;hsa-let-7a-3p;hsa-miR-30d-5p;hsa-miR-16-5p;hsa-miR-19b-3p;hsa-miR-20a-5p;	Over represented	6.91845	20
Organs miRWalk	T-Lymphocytes	0.000705706	5.42851e-05	2.48488e-06	hsa-miR-30b-5p;hsa-miR-15b-3p;hsa-miR-126-5p;hsa-miR-223-5p;hsa-miR-101-3p;hsa-miR-223-3p;hsa-miR-106b-5p;hsa-miR-181a-3p;hsa-miR-15a-5p;hsa-miR-99a-5p;hsa-miR-126-3p;hsa-let-7f-5p;hsa-let-7a-5p;hsa-miR-144-5p;hsa-miR-21-5p;hsa-miR-28-5p;hsa-miR-130b-3p;hsa-let-7e-5p;hsa-miR-342-3p;hsa-miR-142-5p;hsa-miR-96-5p;hsa-miR-191-5p;hsa-let-7f-2-3p;hsa-miR-222-3p;hsa-miR-451a;hsa-miR-125b-5p;hsa-miR-130a…	Over represented	16.143	33
Organs miRWalk	Lung	0.000992813	6.67964e-05	3.49582e-06	hsa-miR-30b-5p;hsa-miR-15b-3p;hsa-miR-335-3p;hsa-miR-22-5p;hsa-miR-126-5p;hsa-miR-223-5p;hsa-miR-101-3p;hsa-miR-223-3p;hsa-miR-106b-5p;hsa-miR-181a-3p;hsa-miR-30d-3p;hsa-miR-15a-5p;hsa-miR-99a-5p;hsa-miR-589-5p;hsa-miR-126-3p;hsa-let-7f-5p;hsa-let-7a-5p;hsa-miR-423-3p;hsa-miR-144-5p;hsa-miR-21-5p;hsa-miR-219a-1-3p;hsa-miR-130b-3p;hsa-miR-30e-5p;hsa-let-7e-5p;hsa-miR-32-5p;hsa-miR-342-3p;hsa-miR-1…	Over represented	31.9171	50
Organs miRWalk	Neurons	0.001035	6.67964e-05	3.64436e-06	hsa-miR-30b-5p;hsa-miR-15b-3p;hsa-miR-126-5p;hsa-miR-101-3p;hsa-miR-106b-5p;hsa-miR-30d-3p;hsa-miR-15a-5p;hsa-miR-126-3p;hsa-let-7f-5p;hsa-let-7a-5p;hsa-miR-144-5p;hsa-miR-21-5p;hsa-miR-30e-5p;hsa-let-7e-5p;hsa-miR-7-5p;hsa-miR-30a-5p;hsa-miR-96-5p;hsa-miR-144-3p;hsa-miR-191-5p;hsa-let-7f-2-3p;hsa-miR-222-3p;hsa-miR-125b-5p;hsa-miR-130a-3p;hsa-let-7a-3p;hsa-miR-30d-5p;hsa-miR-16-5p;hsa-miR-324-3p…	Over represented	13.2834	29
Organs miRWalk	Bone_Marrow	0.00106874	6.67964e-05	3.76318e-06	hsa-miR-126-5p;hsa-miR-223-5p;hsa-miR-223-3p;hsa-miR-181a-3p;hsa-miR-15a-5p;hsa-miR-126-3p;hsa-let-7f-5p;hsa-let-7a-5p;hsa-miR-424-3p;hsa-miR-21-5p;hsa-let-7e-5p;hsa-miR-142-5p;hsa-miR-96-5p;hsa-let-7f-2-3p;hsa-miR-222-3p;hsa-miR-451a;hsa-miR-125b-5p;hsa-let-7a-3p;hsa-miR-181c-5p;hsa-miR-16-5p;hsa-miR-20a-5p;	Over represented	7.74866	21
Organs miRWalk	Monocytes	0.00132314	7.78315e-05	4.65893e-06	hsa-miR-15b-3p;hsa-miR-126-5p;hsa-miR-223-5p;hsa-miR-223-3p;hsa-miR-106b-5p;hsa-miR-181a-3p;hsa-miR-126-3p;hsa-miR-424-3p;hsa-miR-21-5p;hsa-miR-28-5p;hsa-miR-342-3p;hsa-miR-142-5p;hsa-miR-222-3p;hsa-miR-451a;hsa-miR-125b-5p;hsa-miR-130a-3p;hsa-miR-181c-5p;hsa-miR-16-5p;hsa-miR-19b-3p;hsa-miR-503-5p;hsa-miR-20a-5p;	Over represented	7.84091	21
Organs miRWalk	Dendritic_cells	0.00187012	0.000103896	6.58493e-06	hsa-miR-30b-5p;hsa-miR-126-5p;hsa-miR-223-5p;hsa-miR-223-3p;hsa-miR-30d-3p;hsa-miR-126-3p;hsa-let-7f-5p;hsa-let-7a-5p;hsa-miR-21-5p;hsa-miR-30e-5p;hsa-let-7e-5p;hsa-miR-30a-5p;hsa-let-7f-2-3p;hsa-miR-222-3p;hsa-miR-451a;hsa-miR-125b-5p;hsa-let-7a-3p;hsa-miR-30d-5p;hsa-miR-152-3p;	Over represented	6.73396	19
Organs miRWalk	T-Lymphocytes_Regulatory	0.00198975	0.000104724	7.00617e-06	hsa-miR-223-5p;hsa-miR-101-3p;hsa-miR-223-3p;hsa-miR-106b-5p;hsa-let-7f-5p;hsa-let-7a-5p;hsa-miR-21-5p;hsa-miR-342-3p;hsa-miR-142-5p;hsa-miR-191-5p;hsa-miR-125b-5p;hsa-miR-16-5p;hsa-miR-25-5p;	Over represented	3.4131	13
Organs miRWalk	Embryonic_structures	0.002781	0.00013905	9.79226e-06	hsa-miR-30b-5p;hsa-miR-15b-3p;hsa-miR-126-5p;hsa-miR-223-5p;hsa-miR-223-3p;hsa-miR-106b-5p;hsa-miR-30d-3p;hsa-miR-15a-5p;hsa-miR-126-3p;hsa-let-7f-5p;hsa-let-7a-5p;hsa-miR-424-3p;hsa-miR-144-5p;hsa-miR-21-5p;hsa-miR-30e-5p;hsa-let-7e-5p;hsa-miR-32-5p;hsa-miR-30a-5p;hsa-miR-96-5p;hsa-miR-144-3p;hsa-let-7f-2-3p;hsa-miR-222-3p;hsa-miR-451a;hsa-miR-125b-5p;hsa-miR-130a-3p;hsa-miR-18a-5p;hsa-let-7a-3p…	Over represented	16.2353	32
Organs miRWalk	Reticulocytes	0.00319466	0.000152127	1.12488e-05	hsa-miR-30b-5p;hsa-miR-15b-3p;hsa-miR-223-5p;hsa-miR-223-3p;hsa-miR-106b-5p;hsa-miR-181a-3p;hsa-let-7a-5p;hsa-miR-144-5p;hsa-miR-342-3p;hsa-miR-142-5p;hsa-miR-144-3p;hsa-miR-451a;hsa-miR-181c-5p;hsa-miR-16-5p;	Over represented	4.05882	14
Organs miRWalk	Brain_Stem	0.00361197	0.00016418	1.27182e-05	hsa-miR-30b-5p;hsa-miR-15b-3p;hsa-miR-106b-5p;hsa-miR-30d-3p;hsa-miR-15a-5p;hsa-miR-30e-5p;hsa-miR-30a-5p;hsa-miR-30d-5p;hsa-miR-20a-5p;	Over represented	1.75267	9
Organs miRWalk	Periodontium	0.00461213	0.000200527	1.62399e-05	hsa-miR-22-5p;hsa-miR-101-3p;hsa-miR-106b-5p;hsa-miR-30d-3p;hsa-miR-15a-5p;hsa-miR-21-5p;hsa-miR-30e-5p;hsa-miR-130a-3p;hsa-miR-18a-5p;hsa-miR-30d-5p;	Over represented	2.2139	10
Organs miRWalk	Fetal_Blood	0.00500675	0.000208615	1.76294e-05	hsa-miR-15b-3p;hsa-miR-22-5p;hsa-miR-126-5p;hsa-miR-223-5p;hsa-miR-223-3p;hsa-miR-181a-3p;hsa-miR-126-3p;hsa-let-7f-5p;hsa-let-7a-5p;hsa-miR-424-3p;hsa-miR-21-5p;hsa-miR-28-5p;hsa-let-7e-5p;hsa-miR-32-5p;hsa-miR-18b-3p;hsa-let-7f-2-3p;hsa-miR-451a;hsa-miR-130a-3p;hsa-miR-18a-5p;hsa-let-7a-3p;hsa-miR-181c-5p;hsa-miR-16-5p;	Over represented	9.13235	22
Organs miRWalk	Serum	0.00609271	0.000243708	2.14532e-05	hsa-miR-30b-5p;hsa-miR-15b-3p;hsa-miR-576-5p;hsa-miR-335-3p;hsa-miR-22-5p;hsa-miR-126-5p;hsa-miR-223-5p;hsa-miR-101-3p;hsa-miR-223-3p;hsa-miR-106b-5p;hsa-miR-30d-3p;hsa-miR-15a-5p;hsa-miR-99a-5p;hsa-miR-126-3p;hsa-let-7f-5p;hsa-let-7a-5p;hsa-miR-424-3p;hsa-miR-144-5p;hsa-miR-21-5p;hsa-miR-454-3p;hsa-miR-30e-5p;hsa-let-7e-5p;hsa-miR-142-5p;hsa-miR-7-5p;hsa-miR-30a-5p;hsa-miR-144-3p;hsa-miR-191-5p;…	Over represented	23.7072	40
Organs miRWalk	Plasma	0.00727895	0.00027996	2.56301e-05	hsa-miR-30b-5p;hsa-miR-15b-3p;hsa-miR-335-3p;hsa-miR-22-5p;hsa-miR-126-5p;hsa-miR-223-5p;hsa-miR-101-3p;hsa-miR-223-3p;hsa-miR-106b-5p;hsa-miR-15a-5p;hsa-miR-99a-5p;hsa-miR-126-3p;hsa-let-7f-5p;hsa-let-7a-5p;hsa-miR-423-3p;hsa-miR-424-3p;hsa-miR-21-5p;hsa-miR-454-3p;hsa-let-7e-5p;hsa-miR-32-5p;hsa-miR-342-3p;hsa-miR-18b-3p;hsa-miR-30a-5p;hsa-miR-191-5p;hsa-let-7f-2-3p;hsa-miR-222-3p;hsa-miR-451a;…	Over represented	22.0468	38
Organs miRWalk	Colon	0.0115138	0.000426437	4.05415e-05	hsa-miR-15b-3p;hsa-miR-335-3p;hsa-miR-22-5p;hsa-miR-126-5p;hsa-miR-223-5p;hsa-miR-101-3p;hsa-miR-223-3p;hsa-miR-106b-5p;hsa-miR-15a-5p;hsa-miR-126-3p;hsa-let-7f-5p;hsa-let-7a-5p;hsa-miR-423-3p;hsa-miR-424-3p;hsa-miR-21-5p;hsa-miR-219a-1-3p;hsa-miR-30e-5p;hsa-let-7e-5p;hsa-miR-142-5p;hsa-miR-18b-3p;hsa-miR-30a-5p;hsa-miR-96-5p;hsa-miR-191-5p;hsa-let-7f-2-3p;hsa-miR-222-3p;hsa-miR-451a;hsa-miR-125b…	Over represented	18.0802	33
Organs miRWalk	Bodily_Secretions	0.0126693	0.000445513	4.46101e-05	hsa-miR-30b-5p;hsa-miR-15b-3p;hsa-miR-126-5p;hsa-miR-223-5p;hsa-miR-101-3p;hsa-miR-223-3p;hsa-miR-30d-3p;hsa-miR-15a-5p;hsa-miR-99a-5p;hsa-miR-126-3p;hsa-let-7f-5p;hsa-let-7a-5p;hsa-miR-21-5p;hsa-miR-30e-5p;hsa-let-7e-5p;hsa-miR-342-3p;hsa-miR-7-5p;hsa-miR-30a-5p;hsa-miR-96-5p;hsa-let-7f-2-3p;hsa-miR-451a;hsa-miR-125b-5p;hsa-miR-130a-3p;hsa-miR-18a-5p;hsa-let-7a-3p;hsa-miR-30d-5p;hsa-miR-16-5p;hs…	Over represented	15.6818	30
Organs miRWalk	Prefrontal_Cortex	0.0129199	0.000445513	4.54925e-05	hsa-miR-30b-5p;hsa-miR-15b-3p;hsa-miR-223-5p;hsa-miR-223-3p;hsa-miR-15a-5p;hsa-let-7f-5p;hsa-let-7a-5p;hsa-miR-219a-1-3p;hsa-let-7e-5p;hsa-miR-30a-5p;hsa-miR-191-5p;hsa-let-7f-2-3p;hsa-miR-18a-5p;hsa-let-7a-3p;	Over represented	4.52005	14
Organs miRWalk	Head	0.0149162	0.000497206	5.25218e-05	hsa-miR-30b-5p;hsa-miR-223-5p;hsa-miR-101-3p;hsa-miR-223-3p;hsa-miR-106b-5p;hsa-miR-30d-3p;hsa-miR-15a-5p;hsa-miR-99a-5p;hsa-let-7f-5p;hsa-let-7a-5p;hsa-miR-423-3p;hsa-miR-21-5p;hsa-miR-130b-3p;hsa-miR-30e-5p;hsa-let-7e-5p;hsa-miR-142-5p;hsa-miR-30a-5p;hsa-miR-744-5p;hsa-let-7f-2-3p;hsa-miR-222-3p;hsa-miR-451a;hsa-miR-125b-5p;hsa-miR-130a-3p;hsa-let-7a-3p;hsa-miR-30d-5p;hsa-miR-16-5p;hsa-miR-25-5…	Over represented	14.2059	28
Organs miRWalk	PC12_Cells	0.015475	0.000499192	5.44893e-05	hsa-miR-30b-5p;hsa-miR-30d-3p;hsa-miR-15a-5p;hsa-miR-30e-5p;hsa-let-7e-5p;hsa-miR-30a-5p;hsa-miR-222-3p;hsa-miR-30d-5p;hsa-miR-16-5p;	Over represented	2.02941	9
Organs miRWalk	Hematopoietic_Stem_Cells	0.0306365	0.000943155	0.000107875	hsa-miR-30b-5p;hsa-miR-126-5p;hsa-miR-223-5p;hsa-miR-223-3p;hsa-miR-106b-5p;hsa-miR-181a-3p;hsa-miR-126-3p;hsa-let-7f-5p;hsa-let-7a-5p;hsa-miR-144-5p;hsa-let-7e-5p;hsa-miR-342-3p;hsa-miR-142-5p;hsa-miR-144-3p;hsa-let-7f-2-3p;hsa-miR-222-3p;hsa-miR-451a;hsa-miR-125b-5p;hsa-miR-130a-3p;hsa-let-7a-3p;hsa-miR-181c-5p;hsa-miR-16-5p;	Over represented	10.1471	22
Organs miRWalk	Epithelial_Cells	0.0311241	0.000943155	0.000109592	hsa-miR-30b-5p;hsa-miR-15b-3p;hsa-miR-22-5p;hsa-miR-126-5p;hsa-miR-223-5p;hsa-miR-101-3p;hsa-miR-223-3p;hsa-miR-106b-5p;hsa-miR-181a-3p;hsa-miR-30d-3p;hsa-miR-15a-5p;hsa-miR-126-3p;hsa-let-7f-5p;hsa-let-7a-5p;hsa-miR-21-5p;hsa-miR-28-5p;hsa-miR-130b-3p;hsa-miR-30e-5p;hsa-let-7e-5p;hsa-miR-142-5p;hsa-miR-7-5p;hsa-miR-30a-5p;hsa-miR-96-5p;hsa-let-7f-2-3p;hsa-miR-222-3p;hsa-miR-451a;hsa-miR-125b-5p;…	Over represented	21.4933	36
Organs miRWalk	Extracellular_Matrix	0.0476725	0.00140213	0.000167861	hsa-miR-15b-3p;hsa-miR-335-3p;hsa-miR-126-5p;hsa-miR-223-5p;hsa-miR-223-3p;hsa-miR-30d-3p;hsa-miR-15a-5p;hsa-miR-126-3p;hsa-let-7f-5p;hsa-let-7a-5p;hsa-miR-423-3p;hsa-miR-21-5p;hsa-let-7e-5p;hsa-miR-7-5p;hsa-miR-30a-5p;hsa-let-7f-2-3p;hsa-miR-222-3p;hsa-miR-125b-5p;hsa-let-7a-3p;hsa-miR-30d-5p;hsa-miR-19b-3p;hsa-miR-25-5p;	Over represented	10.4238	22
Organs miRWalk	Brain	0.0550764	0.00157361	0.000193931	hsa-miR-30b-5p;hsa-miR-15b-3p;hsa-miR-335-3p;hsa-miR-22-5p;hsa-miR-126-5p;hsa-miR-223-5p;hsa-miR-223-3p;hsa-miR-106b-5p;hsa-miR-181a-3p;hsa-miR-30d-3p;hsa-miR-15a-5p;hsa-miR-99a-5p;hsa-miR-126-3p;hsa-let-7f-5p;hsa-let-7a-5p;hsa-miR-144-5p;hsa-miR-21-5p;hsa-miR-28-5p;hsa-miR-664a-3p;hsa-miR-219a-1-3p;hsa-miR-130b-3p;hsa-miR-30e-5p;hsa-let-7e-5p;hsa-miR-342-3p;hsa-miR-142-5p;hsa-miR-7-5p;hsa-miR-30…	Over represented	30.5334	45
Organs miRWalk	Hippocampus	0.0579752	0.00161042	0.000204138	hsa-miR-30b-5p;hsa-miR-15b-3p;hsa-miR-22-5p;hsa-miR-30d-3p;hsa-miR-15a-5p;hsa-let-7f-5p;hsa-let-7a-5p;hsa-miR-21-5p;hsa-miR-30e-5p;hsa-let-7e-5p;hsa-miR-30a-5p;hsa-let-7f-2-3p;hsa-miR-222-3p;hsa-miR-18a-5p;hsa-let-7a-3p;hsa-miR-30d-5p;hsa-miR-16-5p;hsa-miR-330-5p;hsa-miR-152-3p;	Over represented	8.39439	19
Organs miRWalk	Oocytes	0.0685849	0.00185364	0.000241496	hsa-miR-15b-3p;hsa-miR-22-5p;hsa-let-7f-5p;hsa-let-7a-5p;hsa-miR-424-3p;hsa-miR-21-5p;hsa-let-7e-5p;hsa-miR-7-5p;hsa-miR-96-5p;hsa-let-7f-2-3p;hsa-miR-451a;hsa-miR-130a-3p;hsa-miR-18a-5p;hsa-let-7a-3p;hsa-miR-503-5p;	Over represented	5.8115	15
Organs miRWalk	Erythroid_cells	0.0766868	0.00200783	0.000270024	hsa-miR-223-5p;hsa-miR-223-3p;hsa-let-7f-5p;hsa-let-7a-5p;hsa-let-7e-5p;hsa-let-7f-2-3p;hsa-miR-451a;hsa-let-7a-3p;	Over represented	1.93717	8
Organs miRWalk	Neoplastic_Stem_Cells	0.0783053	0.00200783	0.000275723	hsa-miR-15b-3p;hsa-miR-223-5p;hsa-miR-223-3p;hsa-miR-106b-5p;hsa-miR-181a-3p;hsa-miR-15a-5p;hsa-miR-99a-5p;hsa-let-7f-5p;hsa-let-7a-5p;hsa-miR-21-5p;hsa-miR-130b-3p;hsa-let-7e-5p;hsa-miR-142-5p;hsa-miR-96-5p;hsa-let-7f-2-3p;hsa-miR-451a;hsa-miR-125b-5p;hsa-miR-130a-3p;hsa-let-7a-3p;hsa-miR-181c-5p;hsa-miR-16-5p;hsa-miR-503-5p;hsa-miR-25-5p;hsa-miR-20a-5p;	Over represented	12.2687	24
Organs miRWalk	Plasma_Cells	0.0825051	0.00202722	0.000290511	hsa-miR-335-3p;hsa-miR-106b-5p;hsa-miR-99a-5p;hsa-miR-21-5p;hsa-let-7e-5p;hsa-miR-32-5p;hsa-miR-342-3p;hsa-miR-125b-5p;hsa-miR-19b-3p;hsa-miR-25-5p;	Over represented	2.95187	10
Organs miRWalk	Eye	0.083116	0.00202722	0.000292662	hsa-miR-335-3p;hsa-miR-181a-3p;hsa-let-7f-5p;hsa-let-7a-5p;hsa-miR-21-5p;hsa-let-7e-5p;hsa-miR-142-5p;hsa-miR-7-5p;hsa-miR-96-5p;hsa-let-7f-2-3p;hsa-miR-222-3p;hsa-miR-125b-5p;hsa-miR-130a-3p;hsa-let-7a-3p;hsa-miR-181c-5p;	Over represented	5.90374	15
Organs miRWalk	Clone_Cells	0.0929495	0.00221308	0.000327287	hsa-miR-30b-5p;hsa-miR-15b-3p;hsa-miR-576-5p;hsa-miR-335-3p;hsa-miR-22-5p;hsa-miR-660-5p;hsa-miR-126-5p;hsa-miR-223-5p;hsa-miR-101-3p;hsa-miR-16-2-3p;hsa-miR-223-3p;hsa-miR-106b-5p;hsa-miR-181a-3p;hsa-miR-30d-3p;hsa-miR-15a-5p;hsa-miR-99a-5p;hsa-miR-589-5p;hsa-miR-126-3p;hsa-let-7f-5p;hsa-miR-627-5p;hsa-let-7a-5p;hsa-miR-190a-5p;hsa-miR-423-3p;hsa-miR-424-3p;hsa-miR-144-5p;hsa-miR-21-5p;hsa-miR-2…	Over represented	51.75	63
Organs miRWalk	Induced_Pluripotent_Stem_Cells	0.101821	0.00236792	0.000358523	hsa-miR-30b-5p;hsa-miR-126-5p;hsa-miR-223-5p;hsa-miR-223-3p;hsa-miR-106b-5p;hsa-miR-30d-3p;hsa-miR-126-3p;hsa-let-7f-5p;hsa-let-7a-5p;hsa-miR-21-5p;hsa-miR-30e-5p;hsa-let-7e-5p;hsa-miR-941;hsa-miR-30a-5p;hsa-let-7f-2-3p;hsa-miR-125b-5p;hsa-let-7a-3p;hsa-miR-30d-5p;	Over represented	8.0254	18
Organs miRWalk	Macrophages	0.105474	0.00239714	0.000371388	hsa-miR-30b-5p;hsa-miR-15b-3p;hsa-miR-22-5p;hsa-miR-126-5p;hsa-miR-223-5p;hsa-miR-101-3p;hsa-miR-223-3p;hsa-miR-589-5p;hsa-miR-126-3p;hsa-let-7a-5p;hsa-miR-424-3p;hsa-miR-21-5p;hsa-miR-28-5p;hsa-let-7e-5p;hsa-miR-142-5p;hsa-miR-191-5p;hsa-miR-222-3p;hsa-miR-451a;hsa-miR-125b-5p;hsa-miR-181c-5p;hsa-miR-16-5p;hsa-miR-503-5p;hsa-miR-20a-5p;	Over represented	11.7152	23
Organs miRWalk	Basement_membrane	0.111665	0.00248145	0.000393187	hsa-miR-30b-5p;hsa-miR-126-5p;hsa-miR-30d-3p;hsa-miR-126-3p;hsa-miR-21-5p;hsa-miR-30e-5p;hsa-miR-30a-5p;hsa-miR-30d-5p;	Over represented	2.02941	8
Organs miRWalk	Skin	0.114674	0.00248267	0.000403783	hsa-miR-335-3p;hsa-miR-223-5p;hsa-miR-223-3p;hsa-miR-106b-5p;hsa-miR-15a-5p;hsa-let-7f-5p;hsa-let-7a-5p;hsa-miR-424-3p;hsa-miR-21-5p;hsa-let-7e-5p;hsa-miR-142-5p;hsa-miR-18b-3p;hsa-miR-30a-5p;hsa-miR-96-5p;hsa-miR-191-5p;hsa-let-7f-2-3p;hsa-miR-222-3p;hsa-miR-125b-5p;hsa-miR-130a-3p;hsa-miR-18a-5p;hsa-let-7a-3p;hsa-miR-181c-5p;hsa-miR-16-5p;hsa-miR-19b-3p;hsa-miR-503-5p;hsa-miR-25-5p;hsa-miR-20a-…	Over represented	14.9439	27
Organs miRWalk	Heterochromatin	0.116685	0.00248267	0.000410864	hsa-miR-15b-3p;hsa-miR-22-5p;hsa-miR-223-5p;hsa-miR-16-2-3p;hsa-miR-223-3p;hsa-let-7f-5p;hsa-let-7a-5p;hsa-miR-21-5p;hsa-miR-142-5p;hsa-miR-30a-5p;hsa-let-7f-2-3p;hsa-miR-125b-5p;hsa-let-7a-3p;hsa-miR-16-5p;hsa-miR-19b-3p;hsa-miR-20a-5p;	Over represented	6.73396	16
Organs miRWalk	Granulocytes	0.143856	0.002997	0.000506536	hsa-miR-30b-5p;hsa-miR-15b-3p;hsa-miR-223-5p;hsa-miR-223-3p;hsa-miR-106b-5p;hsa-miR-181a-3p;hsa-let-7a-5p;hsa-miR-190a-5p;hsa-miR-21-5p;hsa-miR-342-3p;hsa-miR-142-5p;hsa-miR-451a;hsa-miR-125b-5p;hsa-miR-181c-5p;hsa-miR-16-5p;	Over represented	6.18048	15
Organs miRWalk	Lymphocytes	0.152163	0.00310272	0.000535785	hsa-miR-15b-3p;hsa-miR-22-5p;hsa-miR-126-5p;hsa-miR-223-5p;hsa-miR-101-3p;hsa-miR-223-3p;hsa-miR-181a-3p;hsa-miR-15a-5p;hsa-miR-99a-5p;hsa-miR-126-3p;hsa-let-7f-5p;hsa-let-7a-5p;hsa-miR-21-5p;hsa-miR-28-5p;hsa-let-7e-5p;hsa-miR-142-5p;hsa-let-7f-2-3p;hsa-miR-222-3p;hsa-miR-125b-5p;hsa-let-7a-3p;hsa-miR-181c-5p;hsa-miR-16-5p;hsa-miR-19b-3p;hsa-miR-20a-5p;hsa-miR-152-3p;	Over represented	13.5602	25
Organs miRWalk	Hematopoietic_System	0.155136	0.00310272	0.000546253	hsa-miR-126-5p;hsa-miR-126-3p;hsa-miR-144-5p;hsa-miR-144-3p;hsa-miR-451a;	Over represented	0.830214	5
Organs miRWalk	Leukocytes	0.187469	0.00360517	0.000660101	hsa-miR-30b-5p;hsa-miR-15b-3p;hsa-miR-22-5p;hsa-miR-126-5p;hsa-miR-223-5p;hsa-miR-101-3p;hsa-miR-223-3p;hsa-miR-15a-5p;hsa-miR-126-3p;hsa-let-7f-5p;hsa-let-7a-5p;hsa-miR-21-5p;hsa-miR-30e-5p;hsa-let-7e-5p;hsa-miR-342-3p;hsa-miR-142-5p;hsa-let-7f-2-3p;hsa-miR-222-3p;hsa-miR-125b-5p;hsa-let-7a-3p;hsa-miR-16-5p;	Over represented	10.6083	21
Organs miRWalk	Muscle_Skeletal	0.187469	0.00360517	0.000660101	hsa-miR-335-3p;hsa-miR-126-5p;hsa-miR-223-5p;hsa-miR-223-3p;hsa-miR-106b-5p;hsa-miR-181a-3p;hsa-miR-15a-5p;hsa-miR-126-3p;hsa-let-7f-5p;hsa-let-7a-5p;hsa-miR-21-5p;hsa-let-7e-5p;hsa-miR-7-5p;hsa-let-7f-2-3p;hsa-miR-222-3p;hsa-miR-451a;hsa-miR-125b-5p;hsa-let-7a-3p;hsa-miR-1180-3p;hsa-miR-181c-5p;hsa-miR-16-5p;	Over represented	10.6083	21
Organs miRWalk	Muscle_Cells	0.205175	0.00379954	0.000722447	hsa-miR-15b-3p;hsa-miR-126-5p;hsa-miR-223-5p;hsa-miR-223-3p;hsa-miR-30d-3p;hsa-miR-126-3p;hsa-let-7f-5p;hsa-let-7a-5p;hsa-miR-21-5p;hsa-let-7e-5p;hsa-miR-7-5p;hsa-miR-30a-5p;hsa-let-7f-2-3p;hsa-miR-222-3p;hsa-miR-125b-5p;hsa-miR-130a-3p;hsa-let-7a-3p;hsa-miR-30d-5p;hsa-miR-181c-5p;hsa-miR-16-5p;hsa-miR-25-5p;hsa-miR-20a-5p;	Over represented	11.4385	22
Organs miRWalk	Pluripotent_Stem_Cells	0.205175	0.00379954	0.000722447	hsa-miR-30b-5p;hsa-miR-126-5p;hsa-miR-223-5p;hsa-miR-16-2-3p;hsa-miR-223-3p;hsa-miR-106b-5p;hsa-miR-30d-3p;hsa-miR-126-3p;hsa-let-7f-5p;hsa-let-7a-5p;hsa-miR-21-5p;hsa-miR-30e-5p;hsa-let-7e-5p;hsa-miR-30a-5p;hsa-let-7f-2-3p;hsa-miR-222-3p;hsa-miR-125b-5p;hsa-miR-130a-3p;hsa-let-7a-3p;hsa-miR-30d-5p;hsa-miR-16-5p;hsa-miR-19b-3p;	Over represented	11.4385	22
Organs miRWalk	Thyroid_Gland	0.212833	0.00386969	0.000749412	hsa-miR-30b-5p;hsa-miR-101-3p;hsa-miR-30d-3p;hsa-miR-15a-5p;hsa-let-7f-5p;hsa-let-7a-5p;hsa-miR-144-5p;hsa-miR-21-5p;hsa-miR-28-5p;hsa-miR-130b-3p;hsa-miR-30e-5p;hsa-let-7e-5p;hsa-miR-30a-5p;hsa-miR-144-3p;hsa-let-7f-2-3p;hsa-miR-222-3p;hsa-miR-125b-5p;hsa-miR-18a-5p;hsa-let-7a-3p;hsa-miR-30d-5p;hsa-miR-16-5p;	Over represented	10.7005	21
Organs miRWalk	Hip	0.234558	0.00397201	0.000825909	hsa-miR-30b-5p;hsa-miR-30d-3p;hsa-miR-21-5p;hsa-miR-30e-5p;hsa-miR-30a-5p;hsa-miR-30d-5p;	Over represented	1.29144	6
Organs miRWalk	Neutrophils	0.239568	0.00397201	0.000843548	hsa-miR-15b-3p;hsa-miR-126-5p;hsa-miR-223-5p;hsa-miR-223-3p;hsa-miR-15a-5p;hsa-miR-126-3p;hsa-miR-21-5p;hsa-miR-142-5p;hsa-miR-125b-5p;hsa-miR-16-5p;	Over represented	3.32086	10
Organs miRWalk	Bone_Marrow_Cells	0.24176	0.00397201	0.000851269	hsa-miR-126-5p;hsa-miR-223-5p;hsa-miR-223-3p;hsa-miR-126-3p;hsa-let-7a-5p;hsa-miR-424-3p;hsa-miR-21-5p;hsa-miR-451a;hsa-miR-20a-5p;	Over represented	2.76738	9
Organs miRWalk	Saliva	0.244047	0.00397201	0.00085932	hsa-miR-223-5p;hsa-miR-223-3p;hsa-let-7f-5p;hsa-let-7a-5p;hsa-miR-144-5p;hsa-let-7e-5p;hsa-miR-144-3p;hsa-miR-191-5p;hsa-let-7f-2-3p;hsa-miR-451a;hsa-let-7a-3p;hsa-miR-16-5p;	Over represented	4.52005	12
Organs miRWalk	Milk	0.245508	0.00397201	0.000864466	hsa-miR-15b-3p;hsa-miR-223-5p;hsa-miR-101-3p;hsa-miR-223-3p;hsa-miR-106b-5p;hsa-miR-451a;hsa-miR-130a-3p;	Over represented	1.75267	7
Organs miRWalk	Lymph	0.246024	0.00397201	0.000866281	hsa-miR-30b-5p;hsa-miR-335-3p;hsa-miR-126-5p;hsa-miR-223-5p;hsa-miR-16-2-3p;hsa-miR-223-3p;hsa-miR-106b-5p;hsa-miR-181a-3p;hsa-miR-15a-5p;hsa-miR-126-3p;hsa-let-7f-5p;hsa-let-7a-5p;hsa-miR-424-3p;hsa-miR-21-5p;hsa-miR-30e-5p;hsa-let-7e-5p;hsa-miR-18b-3p;hsa-miR-7-5p;hsa-miR-30a-5p;hsa-miR-96-5p;hsa-miR-191-5p;hsa-let-7f-2-3p;hsa-miR-222-3p;hsa-miR-451a;hsa-miR-125b-5p;hsa-miR-130a-3p;hsa-miR-18a-…	Over represented	19.0027	31
Organs miRWalk	Thigh	0.246264	0.00397201	0.000867128	hsa-miR-126-5p;hsa-miR-223-5p;hsa-miR-223-3p;hsa-miR-126-3p;	Over represented	0.553476	4
Organs miRWalk	Ganglia	0.251992	0.00399988	0.000887297	hsa-miR-15b-3p;hsa-let-7f-5p;hsa-let-7a-5p;hsa-miR-144-5p;hsa-miR-21-5p;hsa-let-7e-5p;hsa-miR-96-5p;hsa-miR-144-3p;hsa-let-7f-2-3p;hsa-miR-18a-5p;hsa-let-7a-3p;hsa-miR-16-5p;hsa-miR-324-3p;	Over represented	5.16578	13
Organs miRWalk	Erythroblasts	0.288101	0.0044602	0.00101444	hsa-miR-223-5p;hsa-miR-223-3p;hsa-miR-144-5p;hsa-miR-144-3p;hsa-miR-451a;	Over represented	0.92246	5
Organs miRWalk	Prostate	0.289913	0.0044602	0.00102082	hsa-miR-15b-3p;hsa-miR-22-5p;hsa-miR-126-5p;hsa-miR-223-5p;hsa-miR-101-3p;hsa-miR-223-3p;hsa-miR-106b-5p;hsa-miR-15a-5p;hsa-miR-99a-5p;hsa-miR-126-3p;hsa-let-7f-5p;hsa-let-7a-5p;hsa-miR-21-5p;hsa-miR-130b-3p;hsa-let-7e-5p;hsa-miR-32-5p;hsa-miR-7-5p;hsa-miR-96-5p;hsa-miR-191-5p;hsa-let-7f-2-3p;hsa-miR-222-3p;hsa-miR-125b-5p;hsa-miR-616-5p;hsa-let-7a-3p;hsa-miR-16-5p;hsa-miR-19b-3p;hsa-miR-330-5p;h…	Over represented	17.4345	29
Organs miRWalk	Membranes	0.307822	0.00466397	0.00108388	hsa-miR-30b-5p;hsa-miR-126-5p;hsa-miR-223-5p;hsa-miR-223-3p;hsa-miR-30d-3p;hsa-miR-15a-5p;hsa-miR-126-3p;hsa-let-7f-5p;hsa-let-7a-5p;hsa-miR-21-5p;hsa-miR-30e-5p;hsa-let-7e-5p;hsa-miR-7-5p;hsa-miR-30a-5p;hsa-miR-96-5p;hsa-let-7f-2-3p;hsa-miR-451a;hsa-miR-125b-5p;hsa-let-7a-3p;hsa-miR-30d-5p;hsa-miR-16-5p;	Over represented	10.9773	21
Organs miRWalk	Aorta_Thoracic	0.315621	0.00471075	0.00111134	hsa-miR-30b-5p;hsa-miR-126-5p;hsa-miR-30d-3p;hsa-miR-126-3p;hsa-miR-21-5p;hsa-miR-30e-5p;hsa-miR-30a-5p;hsa-miR-130a-3p;hsa-miR-30d-5p;	Over represented	2.85963	9
Organs miRWalk	Blood_Vessels	0.34293	0.00504309	0.0012075	hsa-miR-126-5p;hsa-miR-16-2-3p;hsa-miR-126-3p;hsa-let-7f-5p;hsa-let-7a-5p;hsa-miR-424-3p;hsa-miR-21-5p;hsa-let-7e-5p;hsa-let-7f-2-3p;hsa-let-7a-3p;hsa-miR-16-5p;	Over represented	4.05882	11
Organs miRWalk	Podocytes	0.350118	0.00507417	0.00123281	hsa-miR-30b-5p;hsa-miR-126-5p;hsa-miR-30d-3p;hsa-miR-126-3p;hsa-miR-30e-5p;hsa-miR-30a-5p;hsa-miR-30d-5p;	Over represented	1.84492	7
Organs miRWalk	Neural_Tube	0.3606	0.00515144	0.00126972	hsa-miR-126-5p;hsa-miR-106b-5p;hsa-miR-126-3p;hsa-let-7f-5p;hsa-let-7a-5p;hsa-miR-144-5p;hsa-let-7e-5p;hsa-miR-144-3p;hsa-let-7f-2-3p;hsa-miR-451a;hsa-miR-125b-5p;hsa-let-7a-3p;	Over represented	4.70455	12
Organs miRWalk	Adrenal_Glands	0.402215	0.005665	0.00141625	hsa-miR-22-5p;hsa-let-7f-5p;hsa-let-7a-5p;hsa-miR-21-5p;hsa-let-7e-5p;hsa-miR-96-5p;hsa-let-7f-2-3p;hsa-let-7a-3p;	Over represented	2.3984	8
Organs miRWalk	Lymph_Nodes	0.437795	0.00608048	0.00154153	hsa-miR-335-3p;hsa-miR-126-5p;hsa-miR-16-2-3p;hsa-miR-106b-5p;hsa-miR-15a-5p;hsa-miR-126-3p;hsa-let-7f-5p;hsa-let-7a-5p;hsa-miR-424-3p;hsa-miR-21-5p;hsa-miR-30e-5p;hsa-let-7e-5p;hsa-miR-18b-3p;hsa-miR-30a-5p;hsa-miR-96-5p;hsa-let-7f-2-3p;hsa-miR-125b-5p;hsa-miR-18a-5p;hsa-let-7a-3p;hsa-miR-16-5p;hsa-miR-20a-5p;	Over represented	11.254	21
Organs miRWalk	Motor_Neurons	0.482533	0.00661004	0.00169906	hsa-miR-15b-3p;hsa-miR-126-5p;hsa-miR-181a-3p;hsa-miR-15a-5p;hsa-miR-126-3p;hsa-let-7a-5p;hsa-miR-190a-5p;hsa-miR-21-5p;hsa-miR-191-5p;hsa-miR-222-3p;hsa-miR-130a-3p;hsa-let-7a-3p;hsa-miR-19b-3p;hsa-miR-20a-5p;	Over represented	6.18048	14
Organs miRWalk	Glomerular_Basement_Membrane	0.490494	0.00662829	0.00172709	hsa-miR-30b-5p;hsa-miR-30d-3p;hsa-miR-30e-5p;hsa-miR-30a-5p;hsa-miR-30d-5p;	Over represented	1.01471	5
Organs miRWalk	Gastric_Mucosa	0.518272	0.00691029	0.0018249	hsa-miR-223-5p;hsa-miR-101-3p;hsa-miR-223-3p;hsa-let-7f-5p;hsa-let-7a-5p;hsa-let-7e-5p;hsa-let-7f-2-3p;hsa-miR-222-3p;hsa-let-7a-3p;	Over represented	3.04412	9
Organs miRWalk	Urinary_Tract	0.534621	0.00698942	0.00188247	hsa-miR-126-5p;hsa-miR-15a-5p;hsa-miR-126-3p;hsa-miR-152-3p;	Over represented	0.645722	4
Organs miRWalk	Pituitary_Gland	0.538186	0.00698942	0.00189502	hsa-miR-30b-5p;hsa-miR-30d-3p;hsa-miR-21-5p;hsa-miR-30e-5p;hsa-miR-30a-5p;hsa-miR-30d-5p;	Over represented	1.47594	6
Organs miRWalk	Focal_Adhesions	0.619339	0.00794024	0.00218077	hsa-miR-30b-5p;hsa-miR-15b-3p;hsa-miR-126-5p;hsa-miR-223-5p;hsa-miR-223-3p;hsa-miR-30d-3p;hsa-miR-126-3p;hsa-miR-21-5p;hsa-miR-30e-5p;hsa-miR-30a-5p;hsa-miR-30d-5p;	Over represented	4.33556	11
Organs miRWalk	Liver	0.696212	0.00881281	0.00245145	hsa-miR-30b-5p;hsa-miR-15b-3p;hsa-miR-335-3p;hsa-miR-22-5p;hsa-miR-126-5p;hsa-miR-223-5p;hsa-miR-101-3p;hsa-miR-223-3p;hsa-miR-106b-5p;hsa-miR-181a-3p;hsa-miR-30d-3p;hsa-miR-15a-5p;hsa-miR-99a-5p;hsa-miR-126-3p;hsa-let-7f-5p;hsa-let-7a-5p;hsa-miR-144-5p;hsa-miR-21-5p;hsa-miR-130b-3p;hsa-miR-30e-5p;hsa-let-7e-5p;hsa-miR-342-3p;hsa-miR-142-5p;hsa-miR-7-5p;hsa-miR-30a-5p;hsa-miR-96-5p;hsa-miR-144-3p…	Over represented	29.4265	41
Organs miRWalk	Retina	0.758825	0.00948532	0.00267192	hsa-miR-126-5p;hsa-miR-181a-3p;hsa-miR-126-3p;hsa-let-7f-5p;hsa-let-7a-5p;hsa-miR-21-5p;hsa-let-7e-5p;hsa-miR-142-5p;hsa-miR-7-5p;hsa-miR-96-5p;hsa-let-7f-2-3p;hsa-miR-125b-5p;hsa-let-7a-3p;hsa-miR-181c-5p;	Over represented	6.45722	14
Organs miRWalk	Erythroid_Precursor_Cells	0.799818	0.00987429	0.00281626	hsa-miR-15a-5p;hsa-miR-144-5p;hsa-miR-144-3p;	Over represented	0.368984	3
Organs miRWalk	Megakaryocytes	0.814421	0.00993196	0.00286768	hsa-miR-126-5p;hsa-miR-223-5p;hsa-miR-101-3p;hsa-miR-223-3p;hsa-miR-99a-5p;hsa-miR-126-3p;hsa-miR-28-5p;hsa-miR-130a-3p;hsa-miR-20a-5p;	Over represented	3.22861	9
Organs miRWalk	Mammary_Glands_Human	0.866152	0.0102243	0.00304983	hsa-miR-15b-3p;hsa-miR-22-5p;hsa-miR-223-5p;hsa-miR-101-3p;hsa-miR-223-3p;hsa-let-7f-5p;hsa-let-7a-5p;hsa-miR-21-5p;hsa-let-7e-5p;hsa-let-7f-2-3p;hsa-let-7a-3p;hsa-miR-16-5p;	Over represented	5.16578	12
Organs miRWalk	Mucous_Membrane	0.869892	0.0102243	0.003063	hsa-miR-15b-3p;hsa-miR-22-5p;hsa-miR-223-5p;hsa-miR-101-3p;hsa-miR-16-2-3p;hsa-miR-223-3p;hsa-let-7f-5p;hsa-let-7a-5p;hsa-miR-21-5p;hsa-let-7e-5p;hsa-miR-342-3p;hsa-miR-142-5p;hsa-miR-30a-5p;hsa-miR-96-5p;hsa-miR-191-5p;hsa-let-7f-2-3p;hsa-miR-222-3p;hsa-miR-125b-5p;hsa-let-7a-3p;hsa-miR-16-5p;hsa-miR-19b-3p;hsa-miR-20a-5p;	Over represented	12.6377	22
Organs miRWalk	Mesoderm	0.87677	0.0102243	0.00308722	hsa-let-7f-5p;hsa-let-7a-5p;hsa-miR-21-5p;hsa-let-7e-5p;hsa-miR-32-5p;hsa-miR-7-5p;hsa-let-7f-2-3p;hsa-miR-125b-5p;hsa-let-7a-3p;hsa-miR-25-5p;	Over represented	3.87433	10
Organs miRWalk	Sympathetic_Nervous_System	0.87929	0.0102243	0.00309609	hsa-let-7f-5p;hsa-let-7a-5p;hsa-miR-21-5p;hsa-let-7e-5p;hsa-let-7f-2-3p;hsa-miR-18a-5p;hsa-let-7a-3p;hsa-miR-152-3p;	Over represented	2.67513	8
Organs miRWalk	Cartilage	1	0.0115843	0.00354872	hsa-miR-335-3p;hsa-miR-22-5p;hsa-miR-126-5p;hsa-miR-30d-3p;hsa-miR-126-3p;hsa-miR-423-3p;hsa-miR-21-5p;hsa-miR-30a-5p;hsa-miR-96-5p;hsa-miR-222-3p;hsa-miR-125b-5p;hsa-miR-130a-3p;hsa-miR-30d-5p;hsa-miR-25-5p;	Over represented	6.64171	14
Organs miRWalk	Ectoderm	1	0.0119304	0.00378077	hsa-let-7f-5p;hsa-let-7a-5p;hsa-let-7e-5p;hsa-let-7f-2-3p;hsa-miR-125b-5p;hsa-let-7a-3p;	Over represented	1.66043	6
Organs miRWalk	Hemocytes	1	0.0119304	0.00378077	hsa-let-7f-5p;hsa-let-7a-5p;hsa-let-7e-5p;hsa-miR-7-5p;hsa-let-7f-2-3p;hsa-let-7a-3p;	Over represented	1.66043	6
Organs miRWalk	Lymphocytes_Null	1	0.0119304	0.00378077	hsa-let-7f-5p;hsa-let-7a-5p;hsa-let-7e-5p;hsa-let-7f-2-3p;hsa-miR-451a;hsa-let-7a-3p;	Over represented	1.66043	6
Organs miRWalk	Stem_Cells	1	0.0125672	0.00402683	hsa-miR-30b-5p;hsa-miR-15b-3p;hsa-miR-335-3p;hsa-miR-22-5p;hsa-miR-126-5p;hsa-miR-223-5p;hsa-miR-548h-5p;hsa-miR-16-2-3p;hsa-miR-223-3p;hsa-miR-106b-5p;hsa-miR-181a-3p;hsa-miR-30d-3p;hsa-miR-15a-5p;hsa-miR-99a-5p;hsa-miR-1285-3p;hsa-miR-126-3p;hsa-let-7f-5p;hsa-let-7a-5p;hsa-miR-548e-3p;hsa-miR-423-3p;hsa-miR-424-3p;hsa-miR-144-5p;hsa-miR-21-5p;hsa-miR-664a-3p;hsa-miR-130b-3p;hsa-miR-30e-5p;hsa-l…	Over represented	39.2968	50
Organs miRWalk	Foot	1	0.0128117	0.00415027	hsa-miR-30b-5p;hsa-miR-30d-3p;hsa-miR-30e-5p;hsa-miR-30a-5p;hsa-miR-30d-5p;	Over represented	1.1992	5
Organs miRWalk	Spinal_Cord	1	0.0133902	0.00439183	hsa-miR-126-5p;hsa-miR-223-5p;hsa-miR-223-3p;hsa-miR-126-3p;hsa-let-7f-5p;hsa-let-7a-5p;hsa-miR-21-5p;hsa-let-7e-5p;hsa-let-7f-2-3p;hsa-miR-125b-5p;hsa-let-7a-3p;	Over represented	4.70455	11
Organs miRWalk	Fibroblasts	1	0.0133902	0.00443196	hsa-miR-15b-3p;hsa-miR-335-3p;hsa-miR-223-5p;hsa-miR-101-3p;hsa-miR-16-2-3p;hsa-miR-223-3p;hsa-miR-15a-5p;hsa-let-7f-5p;hsa-let-7a-5p;hsa-miR-424-3p;hsa-miR-21-5p;hsa-miR-28-5p;hsa-let-7e-5p;hsa-miR-342-3p;hsa-miR-96-5p;hsa-let-7f-2-3p;hsa-miR-222-3p;hsa-miR-451a;hsa-miR-125b-5p;hsa-miR-130a-3p;hsa-miR-18a-5p;hsa-let-7a-3p;hsa-miR-16-5p;hsa-miR-19b-3p;hsa-miR-503-5p;hsa-miR-25-5p;hsa-miR-20a-5p;h…	Over represented	18.0802	28
Organs miRWalk	Extremities	1	0.0146085	0.00488666	hsa-miR-126-5p;hsa-miR-223-5p;hsa-miR-223-3p;hsa-miR-126-3p;hsa-miR-21-5p;hsa-miR-32-5p;hsa-miR-125b-5p;hsa-miR-25-5p;	Over represented	2.85963	8
Organs miRWalk	Peripheral_Nervous_System	1	0.0151666	0.00512675	hsa-let-7f-5p;hsa-let-7a-5p;hsa-let-7e-5p;hsa-miR-7-5p;hsa-let-7f-2-3p;hsa-let-7a-3p;	Over represented	1.75267	6
Organs miRWalk	Ovary	1	0.0153413	0.00523981	hsa-miR-15b-3p;hsa-miR-126-5p;hsa-miR-101-3p;hsa-miR-126-3p;hsa-let-7f-5p;hsa-let-7a-5p;hsa-miR-424-3p;hsa-miR-21-5p;hsa-miR-30e-5p;hsa-let-7e-5p;hsa-miR-7-5p;hsa-miR-96-5p;hsa-let-7f-2-3p;hsa-miR-125b-5p;hsa-let-7a-3p;hsa-miR-503-5p;	Over represented	8.39439	16
Organs miRWalk	Pancreas	1	0.016464	0.00568123	hsa-miR-15b-3p;hsa-miR-126-5p;hsa-miR-101-3p;hsa-miR-15a-5p;hsa-miR-126-3p;hsa-let-7f-5p;hsa-let-7a-5p;hsa-miR-21-5p;hsa-let-7e-5p;hsa-miR-7-5p;hsa-let-7f-2-3p;hsa-miR-222-3p;hsa-let-7a-3p;hsa-miR-16-5p;hsa-miR-19b-3p;hsa-miR-7-1-3p;hsa-miR-503-5p;	Over represented	9.2246	17
Organs miRWalk	NIH_3T3_Cells	1	0.0168369	0.00586921	hsa-miR-15b-3p;hsa-miR-335-3p;hsa-miR-125b-5p;hsa-miR-16-5p;	Over represented	0.830214	4
Organs miRWalk	Astrocytes	1	0.0186745	0.00658272	hsa-miR-30b-5p;hsa-miR-335-3p;hsa-miR-22-5p;hsa-miR-30d-3p;hsa-let-7f-5p;hsa-let-7a-5p;hsa-miR-21-5p;hsa-miR-30e-5p;hsa-let-7e-5p;hsa-miR-30a-5p;hsa-miR-191-5p;hsa-let-7f-2-3p;hsa-miR-222-3p;hsa-miR-125b-5p;hsa-let-7a-3p;hsa-miR-30d-5p;	Over represented	8.57888	16
Organs miRWalk	Neocortex	1	0.0186745	0.00664127	hsa-let-7f-5p;hsa-let-7a-5p;hsa-miR-130b-3p;hsa-let-7e-5p;hsa-let-7f-2-3p;hsa-miR-125b-5p;hsa-let-7a-3p;	Over represented	2.3984	7
Organs miRWalk	Blood-Brain_Barrier	1	0.0187374	0.00679559	hsa-miR-126-5p;hsa-miR-15a-5p;hsa-miR-126-3p;hsa-miR-21-5p;hsa-miR-222-3p;hsa-miR-125b-5p;	Over represented	1.84492	6
Organs miRWalk	Esophagus	1	0.0187374	0.00679559	hsa-miR-223-5p;hsa-miR-101-3p;hsa-miR-223-3p;hsa-let-7a-5p;hsa-miR-21-5p;hsa-miR-16-5p;	Over represented	1.84492	6
Organs miRWalk	Aorta	1	0.0191588	0.0070159	hsa-miR-30b-5p;hsa-miR-15b-3p;hsa-miR-30d-3p;hsa-miR-15a-5p;hsa-miR-21-5p;hsa-miR-30e-5p;hsa-miR-30a-5p;hsa-miR-125b-5p;hsa-miR-130a-3p;hsa-miR-30d-5p;hsa-miR-19b-3p;	Over represented	4.98128	11
Organs miRWalk	Urinary_Bladder	1	0.021879	0.00817222	hsa-miR-30b-5p;hsa-miR-126-5p;hsa-miR-101-3p;hsa-miR-106b-5p;hsa-miR-99a-5p;hsa-miR-126-3p;hsa-let-7a-5p;hsa-miR-21-5p;hsa-miR-30e-5p;hsa-miR-30a-5p;hsa-miR-96-5p;hsa-miR-222-3p;hsa-miR-125b-5p;hsa-miR-18a-5p;hsa-let-7a-3p;hsa-miR-16-5p;hsa-miR-19b-3p;hsa-miR-152-3p;	Over represented	10.3316	18
Organs miRWalk	Jejunum	1	0.021879	0.00831298	hsa-miR-15a-5p;hsa-miR-21-5p;hsa-let-7e-5p;hsa-miR-142-5p;hsa-miR-7-5p;hsa-miR-130a-3p;hsa-miR-16-5p;	Over represented	2.49064	7
Organs miRWalk	Endocardial_cushion	1	0.021879	0.00839723	hsa-miR-126-5p;hsa-miR-126-3p;	Over represented	0.184492	2
Organs miRWalk	Endocardium	1	0.021879	0.00839723	hsa-miR-126-5p;hsa-miR-126-3p;	Over represented	0.184492	2
Organs miRWalk	Heart_Valves	1	0.021879	0.00839723	hsa-miR-126-5p;hsa-miR-126-3p;	Over represented	0.184492	2
Organs miRWalk	Abdominal_muscle	1	0.0223856	0.00882814	hsa-let-7f-5p;hsa-let-7a-5p;hsa-let-7e-5p;hsa-let-7f-2-3p;hsa-miR-125b-5p;hsa-let-7a-3p;	Over represented	1.93717	6
Organs miRWalk	Eukaryotic_Cells	1	0.0223856	0.00882814	hsa-let-7f-5p;hsa-let-7a-5p;hsa-miR-21-5p;hsa-let-7e-5p;hsa-let-7f-2-3p;hsa-let-7a-3p;	Over represented	1.93717	6
Organs miRWalk	Microvessels	1	0.0223856	0.00882814	hsa-miR-126-5p;hsa-miR-223-5p;hsa-miR-223-3p;hsa-miR-15a-5p;hsa-miR-126-3p;hsa-miR-21-5p;	Over represented	1.93717	6
Organs miRWalk	Kidney	1	0.0232952	0.00930483	hsa-miR-30b-5p;hsa-miR-15b-3p;hsa-miR-335-3p;hsa-miR-126-5p;hsa-miR-223-5p;hsa-miR-223-3p;hsa-miR-30d-3p;hsa-miR-15a-5p;hsa-miR-126-3p;hsa-let-7f-5p;hsa-miR-21-5p;hsa-miR-30e-5p;hsa-miR-32-5p;hsa-miR-30a-5p;hsa-miR-125b-5p;hsa-miR-18a-5p;hsa-miR-30d-5p;hsa-miR-16-5p;hsa-miR-19b-3p;hsa-miR-330-5p;hsa-miR-25-5p;hsa-miR-20a-5p;	Over represented	13.7447	22
Organs miRWalk	Hepatocytes	1	0.0232952	0.00935089	hsa-miR-30b-5p;hsa-miR-15b-3p;hsa-miR-126-5p;hsa-miR-181a-3p;hsa-miR-30d-3p;hsa-miR-126-3p;hsa-let-7f-5p;hsa-let-7a-5p;hsa-miR-21-5p;hsa-miR-30e-5p;hsa-let-7e-5p;hsa-miR-142-5p;hsa-miR-30a-5p;hsa-let-7f-2-3p;hsa-miR-451a;hsa-miR-18a-5p;hsa-let-7a-3p;hsa-miR-30d-5p;hsa-miR-181c-5p;hsa-miR-16-5p;	Over represented	12.0842	20
Organs miRWalk	Coronary_Vessels	1	0.0240215	0.00972702	hsa-miR-126-5p;hsa-miR-223-5p;hsa-miR-223-3p;hsa-miR-181a-3p;hsa-miR-126-3p;hsa-miR-144-5p;hsa-miR-21-5p;hsa-miR-144-3p;hsa-miR-222-3p;hsa-miR-451a;hsa-miR-130a-3p;hsa-miR-181c-5p;	Over represented	5.90374	12
Organs miRWalk	Osteoblasts	1	0.0250297	0.0102234	hsa-miR-30b-5p;hsa-miR-15b-3p;hsa-miR-22-5p;hsa-miR-101-3p;hsa-miR-30d-3p;hsa-miR-423-3p;hsa-miR-424-3p;hsa-miR-21-5p;hsa-miR-130b-3p;hsa-miR-32-5p;hsa-miR-18b-3p;hsa-miR-96-5p;hsa-miR-191-5p;hsa-miR-222-3p;hsa-miR-125b-5p;hsa-miR-130a-3p;hsa-miR-30d-5p;hsa-miR-25-5p;hsa-miR-20a-5p;hsa-miR-152-3p;	Over represented	12.1765	20
Organs miRWalk	Epidermis	1	0.0256616	0.01061	hsa-miR-181a-3p;hsa-let-7f-5p;hsa-let-7a-5p;hsa-miR-21-5p;hsa-let-7e-5p;hsa-let-7f-2-3p;hsa-miR-125b-5p;hsa-let-7a-3p;hsa-miR-181c-5p;	Over represented	3.87433	9
Organs miRWalk	Veins	1	0.0256616	0.010754	hsa-miR-335-3p;hsa-miR-126-5p;hsa-miR-223-5p;hsa-miR-223-3p;hsa-miR-126-3p;hsa-miR-21-5p;hsa-miR-222-3p;hsa-miR-16-5p;	Over represented	3.22861	8
Organs miRWalk	Exosomes	1	0.0256616	0.0110777	hsa-miR-22-5p;hsa-miR-223-5p;hsa-miR-223-3p;hsa-miR-15a-5p;hsa-let-7f-5p;hsa-let-7a-5p;hsa-miR-423-3p;hsa-miR-21-5p;hsa-let-7e-5p;hsa-let-7f-2-3p;hsa-miR-125b-5p;hsa-let-7a-3p;hsa-miR-152-3p;	Over represented	6.73396	13
Organs miRWalk	CHO_cells	1	0.0256616	0.0112647	hsa-miR-126-5p;hsa-miR-101-3p;hsa-miR-126-3p;hsa-miR-21-5p;hsa-miR-30e-5p;hsa-miR-7-5p;	Over represented	2.02941	6
Organs miRWalk	Neuromuscular_Junction	1	0.0256616	0.0112647	hsa-let-7f-5p;hsa-let-7a-5p;hsa-let-7e-5p;hsa-let-7f-2-3p;hsa-miR-125b-5p;hsa-let-7a-3p;	Over represented	2.02941	6
Organs miRWalk	Blastomeres	1	0.0256616	0.0112947	hsa-let-7f-5p;hsa-let-7a-5p;hsa-let-7e-5p;hsa-let-7f-2-3p;hsa-let-7a-3p;	Over represented	1.47594	5
Organs miRWalk	Subcutaneous_Tissue	1	0.0256616	0.0112947	hsa-let-7f-5p;hsa-let-7a-5p;hsa-let-7e-5p;hsa-let-7f-2-3p;hsa-let-7a-3p;	Over represented	1.47594	5
Organs miRWalk	T-Lymphocyte_Subsets	1	0.0256616	0.0112947	hsa-miR-15b-3p;hsa-let-7f-5p;hsa-miR-21-5p;hsa-miR-142-5p;hsa-miR-16-5p;	Over represented	1.47594	5
Organs miRWalk	Vulva	1	0.0256616	0.0112947	hsa-let-7f-5p;hsa-let-7a-5p;hsa-let-7e-5p;hsa-let-7f-2-3p;hsa-let-7a-3p;	Over represented	1.47594	5
Organs miRWalk	B-Lymphocyte_Subsets	1	0.0297912	0.0133221	hsa-miR-223-5p;hsa-miR-223-3p;hsa-miR-15a-5p;hsa-miR-125b-5p;	Over represented	1.01471	4
Organs miRWalk	Myofibroblasts	1	0.0297912	0.0133221	hsa-miR-126-5p;hsa-miR-126-3p;hsa-miR-21-5p;hsa-miR-125b-5p;	Over represented	1.01471	4
Organs miRWalk	Hand	1	0.0310687	0.0140028	hsa-miR-126-5p;hsa-miR-101-3p;hsa-miR-181a-3p;hsa-miR-15a-5p;hsa-miR-126-3p;hsa-let-7f-5p;hsa-let-7a-5p;hsa-miR-190a-5p;hsa-miR-424-3p;hsa-miR-21-5p;hsa-miR-30e-5p;hsa-let-7e-5p;hsa-miR-7-5p;hsa-let-7f-2-3p;hsa-miR-451a;hsa-miR-125b-5p;hsa-miR-18a-5p;hsa-let-7a-3p;hsa-miR-181c-5p;hsa-miR-16-5p;hsa-miR-503-5p;hsa-miR-20a-5p;	Over represented	14.2059	22
Organs miRWalk	Polyribosomes	1	0.0331954	0.0151532	hsa-let-7f-5p;hsa-let-7a-5p;hsa-miR-21-5p;hsa-let-7e-5p;hsa-let-7f-2-3p;hsa-let-7a-3p;hsa-miR-16-5p;hsa-miR-25-5p;	Over represented	3.4131	8
Organs miRWalk	Gonads	1	0.0331954	0.0151951	hsa-let-7f-5p;hsa-let-7a-5p;hsa-let-7e-5p;hsa-miR-96-5p;hsa-let-7f-2-3p;hsa-let-7a-3p;hsa-miR-503-5p;	Over represented	2.76738	7
Organs miRWalk	Branchial_Region	1	0.0379474	0.0175039	hsa-let-7f-5p;hsa-let-7a-5p;hsa-miR-21-5p;hsa-let-7e-5p;hsa-let-7f-2-3p;hsa-let-7a-3p;	Over represented	2.2139	6
Organs miRWalk	Endothelium	1	0.0382665	0.0177901	hsa-miR-126-5p;hsa-miR-126-3p;hsa-miR-424-3p;hsa-miR-21-5p;hsa-miR-18a-5p;hsa-miR-16-5p;hsa-miR-503-5p;hsa-miR-20a-5p;	Over represented	3.50535	8
Organs miRWalk	Umbilical_Cord	1	0.0382665	0.0179206	hsa-miR-15b-3p;hsa-miR-22-5p;hsa-miR-126-5p;hsa-miR-181a-3p;hsa-miR-126-3p;hsa-miR-21-5p;hsa-miR-28-5p;hsa-miR-32-5p;hsa-miR-30a-5p;hsa-miR-181c-5p;hsa-miR-16-5p;	Over represented	5.62701	11
Organs miRWalk	Capillaries	1	0.040251	0.0191334	hsa-miR-126-5p;hsa-miR-126-3p;hsa-miR-21-5p;hsa-miR-222-3p;hsa-miR-16-5p;	Over represented	1.66043	5
Organs miRWalk	Spermatids	1	0.040251	0.0191334	hsa-let-7f-5p;hsa-let-7a-5p;hsa-let-7e-5p;hsa-let-7f-2-3p;hsa-let-7a-3p;	Over represented	1.66043	5
Organs miRWalk	Endothelium_Vascular	1	0.0413276	0.0200817	hsa-miR-126-5p;hsa-miR-126-3p;hsa-miR-21-5p;	Over represented	0.645722	3
Organs miRWalk	Neurofibrillary_Tangles	1	0.0413276	0.0200817	hsa-let-7a-5p;hsa-miR-125b-5p;hsa-miR-16-5p;	Over represented	0.645722	3
Organs miRWalk	Sarcoplasmic_Reticulum	1	0.0413276	0.0200817	hsa-miR-30d-3p;hsa-miR-30d-5p;hsa-miR-181c-5p;	Over represented	0.645722	3
Organs miRWalk	Embryonal_Carcinoma_Stem_cells	1	0.0435217	0.0213785	hsa-let-7f-5p;hsa-let-7a-5p;hsa-let-7e-5p;hsa-let-7f-2-3p;hsa-miR-125b-5p;hsa-let-7a-3p;	Over represented	2.30615	6
Organs miRWalk	Limb_Buds	1	0.0435217	0.0216076	hsa-let-7f-5p;hsa-let-7a-5p;hsa-let-7e-5p;hsa-miR-32-5p;hsa-let-7f-2-3p;hsa-let-7a-3p;hsa-miR-25-5p;	Over represented	2.95187	7
Organs miRWalk	Precursor_Cells_B-Lymphoid	1	0.0435217	0.0216076	hsa-miR-22-5p;hsa-miR-126-5p;hsa-miR-126-3p;hsa-miR-21-5p;hsa-miR-222-3p;hsa-miR-451a;hsa-miR-125b-5p;	Over represented	2.95187	7
Organs miRWalk	Neural_Stem_Cells	1	0.0442742	0.0221371	hsa-miR-126-5p;hsa-miR-106b-5p;hsa-miR-126-3p;hsa-let-7f-5p;hsa-let-7a-5p;hsa-let-7e-5p;hsa-miR-7-5p;hsa-let-7f-2-3p;hsa-let-7a-3p;	Over represented	4.33556	9
Organs miRWalk	Duodenum	1	0.0463146	0.0236833	hsa-miR-126-5p;hsa-miR-126-3p;	Over represented	0.276738	2
Organs miRWalk	Nerve_Tissue	1	0.0463146	0.0236833	hsa-miR-21-5p;hsa-miR-7-5p;	Over represented	0.276738	2
Organs miRWalk	Islets_of_Langerhans	1	0.0463146	0.0240359	hsa-miR-30b-5p;hsa-miR-30d-3p;hsa-miR-21-5p;hsa-miR-30e-5p;hsa-miR-7-5p;hsa-miR-30a-5p;hsa-miR-30d-5p;hsa-miR-7-1-3p;	Over represented	3.68984	8
Organs miRWalk	Cell_Free_System	1	0.0463146	0.0241358	hsa-let-7f-5p;hsa-let-7a-5p;hsa-let-7e-5p;hsa-let-7f-2-3p;hsa-let-7a-3p;	Over represented	1.75267	5
Organs miRWalk	Endoplasmic_Reticulum	1	0.0463146	0.0241358	hsa-let-7f-5p;hsa-let-7a-5p;hsa-let-7e-5p;hsa-let-7f-2-3p;hsa-let-7a-3p;	Over represented	1.75267	5
Organs miRWalk	Face	1	0.0463146	0.0241358	hsa-let-7f-5p;hsa-let-7a-5p;hsa-let-7e-5p;hsa-let-7f-2-3p;hsa-let-7a-3p;	Over represented	1.75267	5
Organs miRWalk	Urine	1	0.0478075	0.0252446	hsa-miR-15b-3p;hsa-miR-126-5p;hsa-miR-15a-5p;hsa-miR-126-3p;hsa-miR-21-5p;hsa-miR-32-5p;hsa-miR-96-5p;hsa-miR-222-3p;hsa-miR-152-3p;	Over represented	4.42781	9
Organs miRWalk	Granulosa_Cells	1	0.0478075	0.0254365	hsa-miR-30d-3p;hsa-miR-15a-5p;hsa-let-7a-5p;hsa-miR-21-5p;hsa-miR-125b-5p;hsa-miR-30d-5p;hsa-miR-503-5p;	Over represented	3.04412	7
Organs miRWalk	Ovum	1	0.0478075	0.0254365	hsa-let-7f-5p;hsa-let-7a-5p;hsa-let-7e-5p;hsa-miR-7-5p;hsa-let-7f-2-3p;hsa-miR-125b-5p;hsa-let-7a-3p;	Over represented	3.04412	7
Organs miRWalk	Stromal_Cells	1	0.0478075	0.0255871	hsa-miR-15b-3p;hsa-miR-15a-5p;hsa-let-7f-5p;hsa-miR-424-3p;hsa-miR-21-5p;hsa-miR-130b-3p;hsa-miR-96-5p;hsa-miR-222-3p;hsa-miR-125b-5p;hsa-miR-181c-5p;	Over represented	5.16578	10
Organs miRWalk	Myocytes_Cardiac	1	0.0520004	0.0280143	hsa-miR-15b-3p;hsa-miR-22-5p;hsa-miR-126-5p;hsa-miR-223-5p;hsa-miR-223-3p;hsa-miR-30d-3p;hsa-miR-126-3p;hsa-miR-21-5p;hsa-miR-18b-3p;hsa-miR-30a-5p;hsa-miR-125b-5p;hsa-miR-130a-3p;hsa-miR-30d-5p;hsa-miR-181c-5p;hsa-miR-16-5p;hsa-miR-19b-3p;	Over represented	9.96257	16
Organs miRWalk	Stomach	1	0.0530097	0.0287447	hsa-miR-22-5p;hsa-miR-223-5p;hsa-miR-223-3p;hsa-miR-21-5p;hsa-miR-7-5p;hsa-miR-222-3p;hsa-miR-451a;hsa-miR-181c-5p;hsa-miR-19b-3p;hsa-miR-20a-5p;	Over represented	5.25802	10
Organs miRWalk	Synapses	1	0.0533008	0.0297104	hsa-let-7f-5p;hsa-let-7a-5p;hsa-let-7e-5p;hsa-miR-7-5p;hsa-let-7f-2-3p;hsa-let-7a-3p;hsa-miR-16-5p;	Over represented	3.13636	7
Organs miRWalk	Fallopian_tubes	1	0.0533008	0.0299159	hsa-let-7f-5p;hsa-let-7a-5p;hsa-let-7e-5p;hsa-let-7f-2-3p;hsa-let-7a-3p;	Over represented	1.84492	5
Organs miRWalk	Iris	1	0.0533008	0.0299159	hsa-let-7f-5p;hsa-let-7a-5p;hsa-let-7e-5p;hsa-let-7f-2-3p;hsa-let-7a-3p;	Over represented	1.84492	5
Organs miRWalk	Oocysts	1	0.0533008	0.0299159	hsa-miR-15a-5p;hsa-miR-21-5p;hsa-let-7e-5p;hsa-miR-142-5p;hsa-miR-130a-3p;	Over represented	1.84492	5
Organs miRWalk	Fascia	1	0.0533008	0.0300286	hsa-miR-30b-5p;hsa-miR-101-3p;hsa-miR-130b-3p;	Over represented	0.737968	3
Organs miRWalk	Th17_Cells	1	0.0533008	0.0300286	hsa-let-7f-5p;hsa-miR-21-5p;hsa-miR-142-5p;	Over represented	0.737968	3
Organs miRWalk	Bile	1	0.0565382	0.0323789	hsa-miR-30b-5p;hsa-miR-22-5p;hsa-miR-101-3p;hsa-miR-30d-3p;hsa-miR-15a-5p;hsa-miR-21-5p;hsa-miR-30e-5p;hsa-miR-30a-5p;hsa-miR-30d-5p;	Over represented	4.6123	9
Organs miRWalk	CartilageArticular	1	0.0565382	0.0326488	hsa-miR-335-3p;hsa-miR-126-5p;hsa-miR-126-3p;hsa-miR-222-3p;	Over represented	1.29144	4
Organs miRWalk	Morula	1	0.0565382	0.0326488	hsa-miR-21-5p;hsa-let-7e-5p;hsa-miR-125b-5p;hsa-miR-20a-5p;	Over represented	1.29144	4
Organs miRWalk	Osteoclasts	1	0.0565382	0.0326488	hsa-miR-30b-5p;hsa-miR-223-5p;hsa-miR-223-3p;hsa-miR-21-5p;	Over represented	1.29144	4
Organs miRWalk	Mesenchymal_Stem_Cells	1	0.0595842	0.0348601	hsa-miR-335-3p;hsa-miR-22-5p;hsa-miR-126-5p;hsa-miR-126-3p;hsa-let-7f-5p;hsa-let-7a-5p;hsa-miR-423-3p;hsa-miR-21-5p;hsa-let-7e-5p;hsa-miR-96-5p;hsa-let-7f-2-3p;hsa-miR-222-3p;hsa-miR-125b-5p;hsa-miR-130a-3p;hsa-let-7a-3p;hsa-miR-19b-3p;hsa-miR-20a-5p;hsa-miR-152-3p;	Over represented	11.8997	18
Organs miRWalk	Myocardium	1	0.0595842	0.036102	hsa-miR-126-5p;hsa-miR-223-5p;hsa-miR-223-3p;hsa-miR-181a-3p;hsa-miR-126-3p;hsa-miR-21-5p;hsa-miR-125b-5p;hsa-miR-181c-5p;	Over represented	3.96658	8
Organs miRWalk	Killer_Cells_Natural	1	0.0595842	0.0363918	hsa-miR-223-5p;hsa-miR-223-3p;hsa-miR-181a-3p;hsa-miR-30e-5p;hsa-miR-181c-5p;hsa-miR-20a-5p;	Over represented	2.58289	6
Organs miRWalk	Lymphoid_Tissue	1	0.0595842	0.0363918	hsa-miR-223-5p;hsa-miR-223-3p;hsa-miR-15a-5p;hsa-miR-21-5p;hsa-miR-7-5p;hsa-miR-16-5p;	Over represented	2.58289	6
Organs miRWalk	Myometrium	1	0.0595842	0.0363918	hsa-let-7f-5p;hsa-let-7a-5p;hsa-miR-21-5p;hsa-let-7e-5p;hsa-let-7f-2-3p;hsa-let-7a-3p;	Over represented	2.58289	6
Organs miRWalk	Tooth	1	0.0595842	0.0363918	hsa-let-7f-5p;hsa-let-7a-5p;hsa-let-7e-5p;hsa-miR-32-5p;hsa-let-7f-2-3p;hsa-let-7a-3p;	Over represented	2.58289	6
Organs miRWalk	Chondrocytes	1	0.0595842	0.0364321	hsa-miR-335-3p;hsa-miR-22-5p;hsa-miR-126-5p;hsa-miR-126-3p;hsa-miR-21-5p;hsa-miR-30a-5p;hsa-miR-96-5p;hsa-miR-222-3p;hsa-miR-125b-5p;	Over represented	4.70455	9
Organs miRWalk	Ear	1	0.0595842	0.0365058	hsa-miR-30b-5p;hsa-miR-15a-5p;hsa-miR-99a-5p;hsa-miR-96-5p;hsa-miR-18a-5p;	Over represented	1.93717	5
Organs miRWalk	Ear_inner	1	0.0595842	0.0365058	hsa-miR-30b-5p;hsa-miR-15a-5p;hsa-miR-99a-5p;hsa-miR-96-5p;hsa-miR-18a-5p;	Over represented	1.93717	5
Organs miRWalk	Ribosomes	1	0.0595842	0.0365058	hsa-let-7f-5p;hsa-let-7a-5p;hsa-let-7e-5p;hsa-let-7f-2-3p;hsa-let-7a-3p;	Over represented	1.93717	5
Organs miRWalk	Arteries	1	0.0647385	0.0398917	hsa-miR-126-5p;hsa-miR-223-5p;hsa-miR-223-3p;hsa-miR-126-3p;hsa-miR-144-5p;hsa-miR-21-5p;hsa-miR-144-3p;hsa-miR-222-3p;hsa-miR-451a;hsa-miR-130a-3p;	Over represented	5.53476	10
Organs miRWalk	Corpus_Luteum	1	0.0679475	0.0421083	hsa-let-7a-5p;hsa-miR-21-5p;hsa-miR-125b-5p;	Over represented	0.830214	3
Organs miRWalk	Back	1	0.0683655	0.0426081	hsa-miR-15b-3p;hsa-miR-15a-5p;hsa-let-7f-5p;hsa-miR-21-5p;hsa-miR-142-5p;hsa-miR-16-5p;	Over represented	2.67513	6
Organs miRWalk	Epithelioid_Cells	1	0.0702906	0.0445504	hsa-let-7a-5p;hsa-miR-96-5p;	Over represented	0.368984	2
Organs miRWalk	Femoral_Artery	1	0.0702906	0.0445504	hsa-miR-126-5p;hsa-miR-126-3p;	Over represented	0.368984	2
Organs miRWalk	Langerhans_Cells	1	0.0702906	0.0445504	hsa-miR-223-5p;hsa-miR-223-3p;	Over represented	0.368984	2
Organs miRWalk	Embryonic_stem_cells	1	0.0771772	0.0491869	hsa-miR-30b-5p;hsa-miR-22-5p;hsa-miR-126-5p;hsa-miR-223-5p;hsa-miR-548h-5p;hsa-miR-16-2-3p;hsa-miR-223-3p;hsa-miR-106b-5p;hsa-miR-30d-3p;hsa-miR-1285-3p;hsa-miR-126-3p;hsa-let-7f-5p;hsa-let-7a-5p;hsa-miR-548e-3p;hsa-miR-423-3p;hsa-miR-21-5p;hsa-miR-664a-3p;hsa-miR-30e-5p;hsa-let-7e-5p;hsa-miR-941;hsa-miR-142-5p;hsa-miR-7-5p;hsa-miR-30a-5p;hsa-miR-548o-5p;hsa-let-7f-2-3p;hsa-miR-222-3p;hsa-miR-125…	Over represented	28.0428	35
Organs miRWalk	Mouth	1	0.0771814	0.0494613	hsa-let-7f-5p;hsa-let-7a-5p;hsa-let-7e-5p;hsa-let-7f-2-3p;hsa-miR-125b-5p;hsa-let-7a-3p;	Over represented	2.76738	6
Organs miRWalk	Cochleaorgan	1	0.0797084	0.0515446	hsa-miR-30b-5p;hsa-miR-99a-5p;hsa-miR-96-5p;hsa-miR-18a-5p;	Over represented	1.47594	4
Organs miRWalk	Dendrites	1	0.0797084	0.0522034	hsa-let-7f-5p;hsa-let-7a-5p;hsa-let-7e-5p;hsa-let-7f-2-3p;hsa-let-7a-3p;	Over represented	2.12166	5
Organs miRWalk	Urothelium	1	0.0797084	0.0522034	hsa-miR-99a-5p;hsa-miR-21-5p;hsa-miR-125b-5p;hsa-miR-18a-5p;hsa-miR-19b-3p;	Over represented	2.12166	5
Organs miRWalk	X-Chromosome	1	0.0797084	0.0522034	hsa-miR-30b-5p;hsa-miR-21-5p;hsa-miR-30a-5p;hsa-miR-222-3p;hsa-miR-19b-3p;	Over represented	2.12166	5
Organs miRWalk	Mesangial_Cells	1	0.0921645	0.0613348	hsa-miR-126-5p;hsa-miR-126-3p;hsa-miR-21-5p;hsa-miR-30a-5p;hsa-miR-25-5p;	Over represented	2.2139	5
Organs miRWalk	Respiratory_System	1	0.0921645	0.0613348	hsa-let-7f-5p;hsa-let-7a-5p;hsa-let-7e-5p;hsa-let-7f-2-3p;hsa-let-7a-3p;	Over represented	2.2139	5
Organs miRWalk	Spinal_Nerve_Roots	1	0.0921645	0.0613348	hsa-miR-144-5p;hsa-miR-21-5p;hsa-miR-96-5p;hsa-miR-144-3p;hsa-miR-324-3p;	Over represented	2.2139	5
Organs miRWalk	Prosencephalon	1	0.0939134	0.0628294	hsa-miR-15b-3p;hsa-miR-15a-5p;hsa-miR-7-5p;hsa-miR-222-3p;	Over represented	1.56818	4
Organs miRWalk	Germ_Cells	1	0.0981082	0.0666721	hsa-let-7f-5p;hsa-let-7a-5p;hsa-miR-21-5p;hsa-let-7e-5p;hsa-miR-142-5p;hsa-miR-7-5p;hsa-miR-96-5p;hsa-let-7f-2-3p;hsa-miR-222-3p;hsa-miR-18a-5p;hsa-let-7a-3p;hsa-miR-503-5p;	Over represented	7.65642	12
Organs miRWalk	Immune_System	1	0.0981082	0.0666721	hsa-miR-223-5p;hsa-miR-223-3p;hsa-let-7f-5p;hsa-let-7a-5p;hsa-miR-21-5p;hsa-let-7e-5p;hsa-miR-142-5p;hsa-let-7f-2-3p;hsa-miR-222-3p;hsa-miR-125b-5p;hsa-let-7a-3p;hsa-miR-20a-5p;	Over represented	7.65642	12
Organs miRWalk	Spleen	1	0.0981082	0.0666721	hsa-miR-15a-5p;hsa-miR-99a-5p;hsa-miR-21-5p;hsa-miR-342-3p;hsa-miR-142-5p;hsa-miR-7-5p;hsa-miR-222-3p;hsa-miR-451a;hsa-miR-125b-5p;hsa-miR-181c-5p;hsa-miR-16-5p;hsa-miR-152-3p;	Over represented	7.65642	12
Organs miRWalk	Parathyroid_Glands	1	0.10228	0.0698676	hsa-miR-30b-5p;hsa-miR-126-5p;	Over represented	0.46123	2
Organs miRWalk	Blastocyst	1	0.103073	0.0707722	hsa-miR-16-2-3p;hsa-let-7a-5p;hsa-miR-424-3p;hsa-miR-21-5p;hsa-let-7e-5p;hsa-miR-96-5p;hsa-miR-222-3p;hsa-miR-125b-5p;hsa-miR-130a-3p;hsa-miR-18a-5p;hsa-let-7a-3p;hsa-miR-16-5p;hsa-miR-19b-3p;hsa-miR-20a-5p;	Over represented	9.40909	14
Organs miRWalk	Larynx	1	0.104835	0.0723512	hsa-miR-15a-5p;hsa-miR-28-5p;hsa-miR-16-5p;	Over represented	1.01471	3
Organs miRWalk	Ganglia_Spinal	1	0.11785	0.0821629	hsa-miR-144-5p;hsa-miR-21-5p;hsa-miR-96-5p;hsa-miR-144-3p;hsa-miR-324-3p;	Over represented	2.3984	5
Organs miRWalk	Insulin-Secreting_Cells	1	0.11785	0.0821629	hsa-miR-30b-5p;hsa-miR-30d-3p;hsa-miR-30e-5p;hsa-miR-30a-5p;hsa-miR-30d-5p;	Over represented	2.3984	5
Organs miRWalk	Myoblasts	1	0.123637	0.0866328	hsa-miR-106b-5p;hsa-miR-181a-3p;hsa-miR-21-5p;hsa-miR-7-5p;hsa-miR-222-3p;hsa-miR-125b-5p;hsa-miR-181c-5p;hsa-miR-20a-5p;	Over represented	4.70455	8
Organs miRWalk	Mast_Cells	1	0.125697	0.0889615	hsa-miR-126-5p;hsa-miR-126-3p;hsa-miR-222-3p;hsa-miR-16-5p;	Over represented	1.75267	4
Organs miRWalk	Neurites	1	0.125697	0.0889615	hsa-miR-144-5p;hsa-miR-7-5p;hsa-miR-144-3p;hsa-miR-18a-5p;	Over represented	1.75267	4
Organs miRWalk	Feces	1	0.13193	0.0938373	hsa-miR-15a-5p;hsa-miR-21-5p;hsa-let-7e-5p;hsa-miR-142-5p;hsa-miR-130a-3p;	Over represented	2.49064	5
Organs miRWalk	Adipose_Tissue_White	1	0.134709	0.0986604	hsa-miR-335-3p;hsa-miR-21-5p;	Over represented	0.553476	2
Organs miRWalk	Dendritic_Spines	1	0.134709	0.0986604	hsa-miR-190a-5p;hsa-miR-125b-5p;	Over represented	0.553476	2
Organs miRWalk	Dermis	1	0.134709	0.0986604	hsa-miR-424-3p;hsa-miR-21-5p;	Over represented	0.553476	2
Organs miRWalk	Growth_Plate	1	0.134709	0.0986604	hsa-miR-30a-5p;hsa-miR-125b-5p;	Over represented	0.553476	2
Organs miRWalk	Natural_Killer_T-Cells	1	0.134709	0.0986604	hsa-miR-223-5p;hsa-miR-223-3p;	Over represented	0.553476	2
Organs miRWalk	Superior_Cervical_Ganglion	1	0.134709	0.0986604	hsa-miR-15b-3p;hsa-miR-16-5p;	Over represented	0.553476	2
Organs miRWalk	Fetus	1	0.136111	0.100166	hsa-miR-126-5p;hsa-miR-126-3p;hsa-miR-144-5p;hsa-miR-144-3p;hsa-miR-451a;hsa-miR-125b-5p;hsa-miR-330-5p;	Over represented	4.05882	7
Organs miRWalk	Adipocytes	1	0.139329	0.103025	hsa-miR-335-3p;hsa-let-7f-5p;hsa-let-7a-5p;hsa-miR-21-5p;hsa-let-7e-5p;hsa-miR-96-5p;hsa-let-7f-2-3p;hsa-miR-222-3p;hsa-miR-125b-5p;hsa-let-7a-3p;hsa-miR-16-5p;hsa-miR-20a-5p;	Over represented	8.20989	12
Organs miRWalk	Sciatic_Nerve	1	0.139608	0.103723	hsa-miR-144-5p;hsa-miR-21-5p;hsa-miR-144-3p;hsa-miR-324-3p;	Over represented	1.84492	4
Organs miRWalk	Heart_Ventricles	1	0.142435	0.106325	hsa-miR-22-5p;hsa-miR-223-5p;hsa-miR-223-3p;hsa-miR-21-5p;hsa-miR-125b-5p;	Over represented	2.58289	5
Organs miRWalk	Muscle_Smooth	1	0.146141	0.11008	hsa-miR-126-5p;hsa-miR-223-5p;hsa-miR-223-3p;hsa-miR-126-3p;hsa-miR-21-5p;hsa-miR-30a-5p;hsa-miR-222-3p;hsa-miR-125b-5p;hsa-miR-130a-3p;hsa-miR-16-5p;hsa-miR-25-5p;hsa-miR-20a-5p;	Over represented	8.30214	12
Organs miRWalk	Hair	1	0.146141	0.11012	hsa-miR-30b-5p;hsa-miR-15a-5p;hsa-miR-99a-5p;hsa-miR-21-5p;hsa-miR-96-5p;hsa-miR-125b-5p;hsa-miR-18a-5p;	Over represented	4.15107	7
Organs miRWalk	Somites	1	0.152878	0.115735	hsa-miR-126-5p;hsa-miR-126-3p;hsa-let-7a-5p;hsa-miR-32-5p;hsa-miR-125b-5p;hsa-miR-25-5p;	Over represented	3.4131	6
Organs miRWalk	Organelles	1	0.157172	0.119539	hsa-miR-101-3p;hsa-miR-30a-5p;hsa-miR-222-3p;hsa-miR-18a-5p;	Over represented	1.93717	4
Organs miRWalk	Endometrium	1	0.159446	0.12183	hsa-miR-30b-5p;hsa-miR-15b-3p;hsa-miR-30d-3p;hsa-miR-21-5p;hsa-miR-96-5p;hsa-miR-451a;hsa-miR-125b-5p;hsa-miR-30d-5p;hsa-miR-20a-5p;hsa-miR-152-3p;	Over represented	6.73396	10
Organs miRWalk	Dentate_Gyrus	1	0.168197	0.130092	hsa-miR-21-5p;hsa-miR-18a-5p;	Over represented	0.645722	2
Organs miRWalk	Pericytes	1	0.168197	0.130092	hsa-miR-126-5p;hsa-miR-126-3p;	Over represented	0.645722	2
Organs miRWalk	Myocytes_Smooth_Muscle	1	0.168197	0.13054	hsa-miR-126-5p;hsa-miR-223-5p;hsa-miR-223-3p;hsa-miR-126-3p;hsa-miR-21-5p;hsa-miR-222-3p;hsa-miR-125b-5p;hsa-miR-130a-3p;hsa-miR-25-5p;hsa-miR-20a-5p;	Over represented	6.8262	10
Organs miRWalk	Temporal_Lobe	1	0.168197	0.130886	hsa-let-7e-5p;hsa-miR-222-3p;hsa-miR-125b-5p;	Over represented	1.29144	3
Organs miRWalk	Cytoplasm	1	0.169062	0.132217	hsa-miR-101-3p;hsa-let-7f-5p;hsa-let-7a-5p;hsa-miR-21-5p;hsa-let-7e-5p;hsa-let-7f-2-3p;hsa-miR-451a;hsa-let-7a-3p;hsa-miR-16-5p;	Over represented	5.99599	9
Organs miRWalk	Tongue	1	0.169062	0.132749	hsa-miR-99a-5p;hsa-miR-424-3p;hsa-miR-21-5p;hsa-miR-7-5p;hsa-miR-222-3p;hsa-miR-125b-5p;hsa-miR-181c-5p;hsa-miR-7-1-3p;	Over represented	5.16578	8
Organs miRWalk	Adherencce_Junction	1	0.172861	0.136341	hsa-miR-126-5p;hsa-miR-126-3p;hsa-miR-21-5p;hsa-miR-125b-5p;	Over represented	2.02941	4
Organs miRWalk	Middle_Cerebral_Artery	1	0.18885	0.149617	hsa-miR-223-5p;hsa-miR-223-3p;hsa-miR-99a-5p;hsa-let-7f-5p;hsa-let-7a-5p;hsa-miR-21-5p;hsa-miR-664a-3p;hsa-miR-30e-5p;hsa-let-7e-5p;hsa-miR-30a-5p;hsa-miR-130a-3p;hsa-miR-25-5p;	Over represented	8.76337	12
Organs miRWalk	Jurkat_Cells	1	0.191892	0.153552	hsa-let-7f-5p;hsa-let-7a-5p;hsa-let-7e-5p;hsa-let-7f-2-3p;hsa-let-7a-3p;hsa-miR-181c-5p;	Over represented	3.68984	6
Organs miRWalk	Neural_Crest	1	0.191892	0.154054	hsa-miR-21-5p;hsa-miR-96-5p;hsa-miR-130a-3p;hsa-miR-18a-5p;	Over represented	2.12166	4
Organs miRWalk	Skeleton	1	0.191892	0.154054	hsa-miR-144-5p;hsa-miR-21-5p;hsa-miR-144-3p;hsa-miR-222-3p;	Over represented	2.12166	4
Organs miRWalk	Enterocytes	1	0.200947	0.163446	hsa-miR-7-5p;hsa-miR-16-5p;	Over represented	0.737968	2
Organs miRWalk	Phagocytes	1	0.200947	0.163446	hsa-miR-126-5p;hsa-miR-126-3p;	Over represented	0.737968	2
Organs miRWalk	Th2_Cells	1	0.200947	0.163446	hsa-miR-126-5p;hsa-miR-126-3p;	Over represented	0.737968	2
Organs miRWalk	Body_Fluids	1	0.202688	0.165576	hsa-let-7f-5p;hsa-let-7a-5p;hsa-miR-21-5p;hsa-let-7e-5p;hsa-let-7f-2-3p;hsa-miR-451a;hsa-let-7a-3p;hsa-miR-16-5p;	Over represented	5.44251	8
Organs miRWalk	Cerebrospinal_fluid	1	0.215382	0.176704	hsa-miR-15b-3p;hsa-miR-21-5p;hsa-miR-19b-3p;	Over represented	1.47594	3
Organs miRWalk	Mitochondria	1	0.23289	0.191888	hsa-miR-15b-3p;hsa-miR-21-5p;hsa-miR-125b-5p;hsa-miR-16-5p;	Over represented	2.30615	4
Organs miRWalk	Spermatogonia	1	0.236405	0.196453	hsa-let-7f-5p;hsa-let-7a-5p;hsa-let-7e-5p;hsa-let-7f-2-3p;hsa-let-7a-3p;	Over represented	3.13636	5
Organs miRWalk	Cornea	1	0.236405	0.198114	hsa-miR-126-5p;hsa-miR-126-3p;	Over represented	0.830214	2
Organs miRWalk	Epididymis	1	0.236405	0.198114	hsa-miR-335-3p;hsa-miR-96-5p;	Over represented	0.830214	2
Organs miRWalk	U937_Cells	1	0.236405	0.198114	hsa-miR-22-5p;hsa-miR-142-5p;	Over represented	0.830214	2
Organs miRWalk	Intestine_Small	1	0.238636	0.201106	hsa-miR-15b-3p;hsa-miR-15a-5p;hsa-miR-16-5p;	Over represented	1.56818	3
Organs miRWalk	Placenta	1	0.238636	0.201664	hsa-miR-424-3p;hsa-miR-21-5p;hsa-miR-125b-5p;hsa-miR-16-5p;	Under represented	6.45722	4
Organs miRWalk	Endoderm	1	0.265533	0.226264	hsa-miR-21-5p;hsa-miR-7-5p;hsa-miR-125b-5p;	Over represented	1.66043	3
Organs miRWalk	Synovial_Membrane	1	0.265533	0.226264	hsa-miR-15a-5p;hsa-let-7a-5p;hsa-miR-30a-5p;	Over represented	1.66043	3
Organs miRWalk	Testis	1	0.266238	0.227802	hsa-let-7f-5p;hsa-let-7a-5p;hsa-let-7e-5p;hsa-miR-7-5p;hsa-miR-96-5p;hsa-let-7f-2-3p;hsa-let-7a-3p;hsa-miR-503-5p;	Over represented	5.90374	8
Organs miRWalk	Spermatozoa	1	0.267487	0.23236	hsa-miR-15b-3p;hsa-miR-22-5p;hsa-let-7a-5p;hsa-let-7e-5p;	Over represented	2.49064	4
Organs miRWalk	Exudates_and_Transudates	1	0.267487	0.23358	hsa-miR-21-5p;hsa-miR-142-5p;	Over represented	0.92246	2
Organs miRWalk	Granulocyte_Precursor_Cells	1	0.267487	0.23358	hsa-miR-223-5p;hsa-miR-223-3p;	Over represented	0.92246	2
Organs miRWalk	Mesencephalon	1	0.267487	0.23358	hsa-miR-7-5p;hsa-miR-16-5p;	Over represented	0.92246	2
Organs miRWalk	Peritoneum	1	0.267487	0.23358	hsa-miR-21-5p;hsa-miR-142-5p;	Over represented	0.92246	2
Organs miRWalk	Germ_Layers	1	0.284314	0.249275	hsa-let-7f-5p;hsa-let-7a-5p;hsa-let-7e-5p;hsa-let-7f-2-3p;hsa-let-7a-3p;	Over represented	3.4131	5
Organs miRWalk	Foreskin	1	0.287824	0.253366	hsa-miR-142-5p;hsa-miR-222-3p;hsa-miR-19b-3p;hsa-miR-20a-5p;	Over represented	2.58289	4
Organs miRWalk	Cerebral_Cortex	1	0.301228	0.267687	hsa-miR-30b-5p;hsa-miR-424-3p;hsa-miR-21-5p;hsa-miR-125b-5p;hsa-miR-330-5p;	Over represented	3.50535	5
Organs miRWalk	Axons	1	0.301228	0.269408	hsa-miR-15b-3p;hsa-miR-16-5p;	Over represented	1.01471	2
Organs miRWalk	Ciliary_Body	1	0.301228	0.269408	hsa-miR-181a-3p;hsa-miR-181c-5p;	Over represented	1.01471	2
Organs miRWalk	Intercellular_Junctions	1	0.301228	0.269408	hsa-miR-126-5p;hsa-miR-126-3p;	Over represented	1.01471	2
Organs miRWalk	Adipose_Tissue	1	0.301449	0.270667	hsa-miR-335-3p;hsa-miR-22-5p;hsa-miR-99a-5p;hsa-let-7f-5p;hsa-let-7a-5p;hsa-miR-21-5p;hsa-let-7e-5p;hsa-let-7f-2-3p;hsa-miR-222-3p;hsa-miR-125b-5p;hsa-let-7a-3p;hsa-miR-20a-5p;	Over represented	9.87032	12
Organs miRWalk	Bile_Ducts	1	0.303635	0.274768	hsa-miR-22-5p;hsa-miR-15a-5p;hsa-miR-21-5p;hsa-miR-30a-5p;	Over represented	2.67513	4
Organs miRWalk	Connective_Tissue	1	0.303635	0.274768	hsa-miR-21-5p;hsa-miR-125b-5p;hsa-miR-18a-5p;hsa-miR-19b-3p;	Over represented	2.67513	4
Organs miRWalk	Embryoid_bodies	1	0.304862	0.276952	hsa-miR-223-5p;hsa-miR-548h-5p;hsa-miR-16-2-3p;hsa-miR-223-3p;hsa-miR-1285-3p;hsa-let-7f-5p;hsa-let-7a-5p;hsa-miR-548e-3p;hsa-miR-21-5p;hsa-miR-664a-3p;hsa-let-7e-5p;hsa-let-7f-2-3p;hsa-miR-222-3p;hsa-miR-125b-5p;hsa-miR-130a-3p;hsa-let-7a-3p;hsa-miR-16-5p;hsa-miR-19b-3p;	Over represented	15.5896	18
Organs miRWalk	Knee	1	0.333413	0.304615	hsa-miR-15a-5p;hsa-miR-21-5p;hsa-miR-30a-5p;	Over represented	1.93717	3
Organs miRWalk	Uterus	1	0.333413	0.305237	hsa-miR-21-5p;hsa-miR-181c-5p;	Over represented	1.10695	2
Organs miRWalk	Joints	1	0.367974	0.340765	hsa-miR-21-5p;hsa-miR-19b-3p;	Over represented	1.1992	2
Organs miRWalk	Macrophages_Alveolar	1	0.367974	0.340765	hsa-miR-589-5p;hsa-miR-191-5p;	Over represented	1.1992	2
Organs miRWalk	Photoreceptor_Cells	1	0.367974	0.340765	hsa-miR-7-5p;hsa-miR-96-5p;	Over represented	1.1992	2
Organs miRWalk	Umbilical_Veins	1	0.369957	0.343904	hsa-miR-335-3p;hsa-miR-126-5p;hsa-miR-126-3p;hsa-miR-21-5p;hsa-miR-222-3p;	Over represented	3.87433	5
Organs miRWalk	Keratinocytes	1	0.387221	0.362008	hsa-miR-424-3p;hsa-miR-21-5p;hsa-miR-142-5p;hsa-miR-222-3p;hsa-miR-125b-5p;hsa-miR-19b-3p;	Over represented	4.88904	6
Organs miRWalk	Myeloid_Cells	1	0.387221	0.362679	hsa-miR-223-5p;hsa-miR-223-3p;hsa-miR-21-5p;hsa-miR-125b-5p;	Over represented	3.04412	4
Organs miRWalk	Thymus_Gland	1	0.407186	0.382812	hsa-miR-22-5p;hsa-miR-223-5p;hsa-miR-101-3p;hsa-miR-223-3p;hsa-miR-7-5p;	Over represented	4.05882	5
Organs miRWalk	Hepatic_Stellate_Cells	1	0.407818	0.384842	hsa-miR-15b-3p;hsa-miR-335-3p;hsa-miR-125b-5p;hsa-miR-16-5p;	Over represented	3.13636	4
Organs miRWalk	Carotid_Arteries	1	0.428538	0.409976	hsa-miR-21-5p;hsa-miR-222-3p;	Over represented	1.38369	2
Organs miRWalk	Chromosome_Structures	1	0.428538	0.409976	hsa-miR-15a-5p;hsa-miR-16-5p;	Over represented	1.38369	2
Organs miRWalk	Quadriceps_Muscle	1	0.428538	0.410431	hsa-miR-181a-3p;hsa-miR-451a;hsa-miR-181c-5p;	Over represented	2.30615	3
Organs miRWalk	Trabecular_Meshwork	1	0.428538	0.410431	hsa-miR-15b-3p;hsa-miR-106b-5p;hsa-miR-15a-5p;	Over represented	2.30615	3
Organs miRWalk	Trophoblasts	1	0.438714	0.421722	hsa-miR-335-3p;hsa-miR-424-3p;hsa-miR-21-5p;hsa-miR-451a;hsa-miR-125b-5p;	Over represented	4.24332	5
Organs miRWalk	Cerebellum	1	0.457161	0.441064	hsa-miR-106b-5p;hsa-miR-144-5p;hsa-miR-21-5p;hsa-miR-144-3p;hsa-miR-222-3p;	Over represented	4.33556	5
Organs miRWalk	Oligodendroglia	1	0.491159	0.475594	hsa-miR-19b-3p;hsa-miR-20a-5p;	Over represented	1.56818	2
Organs miRWalk	Semen	1	0.565248	0.549326	hsa-miR-451a;hsa-miR-16-5p;hsa-miR-19b-3p;	Under represented	3.4131	3
Organs miRWalk	Cicatrix	1	0.57583	0.563665	hsa-miR-21-5p;hsa-miR-18a-5p;	Under represented	2.3984	2
Organs miRWalk	Myelin_Sheath	1	0.57583	0.563665	hsa-miR-19b-3p;hsa-miR-20a-5p;	Under represented	2.3984	2
Organs miRWalk	Endocrine_cells	1	0.600135	0.589569	hsa-miR-7-5p;hsa-miR-7-1-3p;	Under represented	2.30615	2
Organs miRWalk	Spine	1	0.601387	0.592917	hsa-miR-190a-5p;hsa-miR-125b-5p;	Over represented	1.93717	2
Organs miRWalk	Hair_Follicle	1	0.620161	0.615794	hsa-miR-21-5p;hsa-miR-125b-5p;	Under represented	2.2139	2
Organs miRWalk	Sputum	1	0.620161	0.615794	hsa-let-7a-5p;hsa-miR-21-5p;	Under represented	2.2139	2
Organs miRWalk	Intra-Abdominal_Fat	1	0.642245	0.642245	hsa-miR-99a-5p;hsa-miR-222-3p;	Under represented	2.12166	2
Organs miRWalk	Trachea	1	0.642245	0.642245	hsa-miR-30a-5p;hsa-miR-125b-5p;	Under represented	2.12166	2
Pathways miRWalk	LDL_PATHWAY_Biocarta	3.59264e-06	2.68266e-06	1.01201e-08	hsa-miR-30b-5p;hsa-miR-15b-3p;hsa-miR-335-3p;hsa-miR-223-5p;hsa-miR-101-3p;hsa-miR-223-3p;hsa-miR-106b-5p;hsa-miR-181a-3p;hsa-miR-30d-3p;hsa-miR-15a-5p;hsa-miR-99a-5p;hsa-let-7f-5p;hsa-let-7a-5p;hsa-miR-424-3p;hsa-miR-144-5p;hsa-miR-21-5p;hsa-miR-30e-5p;hsa-let-7e-5p;hsa-miR-32-5p;hsa-miR-30a-5p;hsa-let-7f-2-3p;hsa-miR-222-3p;hsa-miR-451a;hsa-miR-125b-5p;hsa-miR-130a-3p;hsa-miR-18a-5p;hsa-let-7a-…	Over represented	14.5111	34
Pathways miRWalk	ETS_PATHWAY_Biocarta	5.36533e-06	2.68266e-06	1.51136e-08	hsa-miR-30b-5p;hsa-miR-15b-3p;hsa-miR-335-3p;hsa-miR-22-5p;hsa-miR-126-5p;hsa-miR-223-5p;hsa-miR-101-3p;hsa-miR-16-2-3p;hsa-miR-223-3p;hsa-miR-106b-5p;hsa-miR-181a-3p;hsa-miR-30d-3p;hsa-miR-15a-5p;hsa-miR-99a-5p;hsa-miR-126-3p;hsa-let-7f-5p;hsa-let-7a-5p;hsa-miR-190a-5p;hsa-miR-423-3p;hsa-miR-424-3p;hsa-miR-144-5p;hsa-miR-21-5p;hsa-miR-219a-1-3p;hsa-miR-130b-3p;hsa-miR-30e-5p;hsa-let-7e-5p;hsa-mi…	Over represented	26.5523	47
Pathways miRWalk	STEM_PATHWAY_Biocarta	1.45332e-05	4.84441e-06	4.09387e-08	hsa-miR-30b-5p;hsa-miR-15b-3p;hsa-miR-335-3p;hsa-miR-22-5p;hsa-miR-126-5p;hsa-miR-223-5p;hsa-miR-101-3p;hsa-miR-223-3p;hsa-miR-106b-5p;hsa-miR-181a-3p;hsa-miR-15a-5p;hsa-miR-99a-5p;hsa-miR-126-3p;hsa-let-7f-5p;hsa-let-7a-5p;hsa-miR-424-3p;hsa-miR-144-5p;hsa-miR-21-5p;hsa-miR-28-5p;hsa-let-7e-5p;hsa-miR-32-5p;hsa-miR-342-3p;hsa-miR-142-5p;hsa-miR-96-5p;hsa-miR-191-5p;hsa-let-7f-2-3p;hsa-miR-222-3p…	Over represented	18.5249	38
Pathways miRWalk	BBCELL_PATHWAY_Biocarta	2.76821e-05	5.53642e-06	7.79777e-08	hsa-miR-30b-5p;hsa-miR-15b-3p;hsa-miR-22-5p;hsa-miR-126-5p;hsa-miR-223-5p;hsa-miR-223-3p;hsa-miR-106b-5p;hsa-miR-181a-3p;hsa-miR-15a-5p;hsa-miR-126-3p;hsa-let-7f-5p;hsa-let-7a-5p;hsa-miR-424-3p;hsa-miR-21-5p;hsa-miR-28-5p;hsa-let-7e-5p;hsa-miR-342-3p;hsa-miR-142-5p;hsa-miR-191-5p;hsa-let-7f-2-3p;hsa-miR-222-3p;hsa-miR-125b-5p;hsa-miR-130a-3p;hsa-miR-18a-5p;hsa-let-7a-3p;hsa-miR-181c-5p;hsa-miR-16…	Over represented	11.012	28
Pathways miRWalk	TCAPOPTOSIS_PATHWAY_Biocarta	2.76821e-05	5.53642e-06	7.79777e-08	hsa-miR-30b-5p;hsa-miR-15b-3p;hsa-miR-22-5p;hsa-miR-126-5p;hsa-miR-223-5p;hsa-miR-223-3p;hsa-miR-106b-5p;hsa-miR-181a-3p;hsa-miR-15a-5p;hsa-miR-126-3p;hsa-let-7f-5p;hsa-let-7a-5p;hsa-miR-424-3p;hsa-miR-21-5p;hsa-miR-28-5p;hsa-let-7e-5p;hsa-miR-342-3p;hsa-miR-142-5p;hsa-miR-191-5p;hsa-let-7f-2-3p;hsa-miR-222-3p;hsa-miR-125b-5p;hsa-miR-130a-3p;hsa-miR-18a-5p;hsa-let-7a-3p;hsa-miR-181c-5p;hsa-miR-16…	Over represented	11.012	28
Pathways miRWalk	ERYTH_PATHWAY_Biocarta	4.55355e-05	6.68749e-06	1.28269e-07	hsa-miR-30b-5p;hsa-miR-15b-3p;hsa-miR-126-5p;hsa-miR-223-5p;hsa-miR-101-3p;hsa-miR-223-3p;hsa-miR-106b-5p;hsa-miR-181a-3p;hsa-miR-30d-3p;hsa-miR-15a-5p;hsa-miR-99a-5p;hsa-miR-126-3p;hsa-let-7f-5p;hsa-let-7a-5p;hsa-miR-424-3p;hsa-miR-144-5p;hsa-miR-21-5p;hsa-miR-130b-3p;hsa-miR-30e-5p;hsa-let-7e-5p;hsa-miR-32-5p;hsa-miR-7-5p;hsa-miR-30a-5p;hsa-miR-96-5p;hsa-miR-144-3p;hsa-miR-191-5p;hsa-let-7f-2-3…	Over represented	21.9211	41
Pathways miRWalk	THELPER_PATHWAY_Biocarta	5.51169e-05	6.68749e-06	1.55259e-07	hsa-miR-30b-5p;hsa-miR-15b-3p;hsa-miR-22-5p;hsa-miR-126-5p;hsa-miR-223-5p;hsa-miR-223-3p;hsa-miR-106b-5p;hsa-miR-181a-3p;hsa-miR-15a-5p;hsa-miR-126-3p;hsa-let-7f-5p;hsa-let-7a-5p;hsa-miR-424-3p;hsa-miR-21-5p;hsa-miR-28-5p;hsa-let-7e-5p;hsa-miR-342-3p;hsa-miR-142-5p;hsa-miR-191-5p;hsa-let-7f-2-3p;hsa-miR-222-3p;hsa-miR-125b-5p;hsa-miR-130a-3p;hsa-miR-18a-5p;hsa-let-7a-3p;hsa-miR-181c-5p;hsa-miR-16…	Over represented	12.0412	29
Pathways miRWalk	CELL_ADHESION_MOLECULES_KEGG	6.01874e-05	6.68749e-06	1.69542e-07	hsa-miR-30b-5p;hsa-miR-15b-3p;hsa-miR-22-5p;hsa-miR-126-5p;hsa-miR-223-5p;hsa-miR-101-3p;hsa-miR-223-3p;hsa-miR-106b-5p;hsa-miR-181a-3p;hsa-miR-30d-3p;hsa-miR-15a-5p;hsa-miR-99a-5p;hsa-miR-126-3p;hsa-let-7f-5p;hsa-let-7a-5p;hsa-miR-424-3p;hsa-miR-21-5p;hsa-miR-28-5p;hsa-miR-130b-3p;hsa-miR-30e-5p;hsa-let-7e-5p;hsa-miR-32-5p;hsa-miR-342-3p;hsa-miR-142-5p;hsa-miR-7-5p;hsa-miR-30a-5p;hsa-miR-191-5p;…	Over represented	23.0532	42
Pathways miRWalk	EPO_PATHWAY_Biocarta	6.01874e-05	6.68749e-06	1.69542e-07	hsa-miR-30b-5p;hsa-miR-15b-3p;hsa-miR-335-3p;hsa-miR-126-5p;hsa-miR-223-5p;hsa-miR-101-3p;hsa-miR-223-3p;hsa-miR-106b-5p;hsa-miR-181a-3p;hsa-miR-30d-3p;hsa-miR-15a-5p;hsa-miR-99a-5p;hsa-miR-126-3p;hsa-let-7f-5p;hsa-let-7a-5p;hsa-miR-190a-5p;hsa-miR-423-3p;hsa-miR-424-3p;hsa-miR-144-5p;hsa-miR-21-5p;hsa-miR-28-5p;hsa-miR-130b-3p;hsa-miR-30e-5p;hsa-let-7e-5p;hsa-miR-342-3p;hsa-miR-7-5p;hsa-miR-30a-…	Over represented	23.0532	42
Pathways miRWalk	IL17_PATHWAY_Biocarta	6.96638e-05	6.96638e-06	1.96236e-07	hsa-miR-30b-5p;hsa-miR-15b-3p;hsa-miR-22-5p;hsa-miR-126-5p;hsa-miR-223-5p;hsa-miR-223-3p;hsa-miR-106b-5p;hsa-miR-181a-3p;hsa-miR-15a-5p;hsa-miR-99a-5p;hsa-miR-126-3p;hsa-let-7f-5p;hsa-let-7a-5p;hsa-miR-424-3p;hsa-miR-144-5p;hsa-miR-21-5p;hsa-miR-28-5p;hsa-let-7e-5p;hsa-miR-32-5p;hsa-miR-342-3p;hsa-miR-142-5p;hsa-miR-96-5p;hsa-miR-191-5p;hsa-let-7f-2-3p;hsa-miR-222-3p;hsa-miR-451a;hsa-miR-125b-5p;…	Over represented	17.7015	36
Pathways miRWalk	TPO_PATHWAY_Biocarta	9.28542e-05	7.97442e-06	2.61561e-07	hsa-miR-30b-5p;hsa-miR-15b-3p;hsa-miR-335-3p;hsa-miR-22-5p;hsa-miR-126-5p;hsa-miR-223-5p;hsa-miR-101-3p;hsa-miR-223-3p;hsa-miR-106b-5p;hsa-miR-181a-3p;hsa-miR-30d-3p;hsa-miR-15a-5p;hsa-miR-99a-5p;hsa-miR-126-3p;hsa-let-7f-5p;hsa-let-7a-5p;hsa-miR-190a-5p;hsa-miR-423-3p;hsa-miR-424-3p;hsa-miR-144-5p;hsa-miR-21-5p;hsa-miR-28-5p;hsa-miR-130b-3p;hsa-miR-30e-5p;hsa-let-7e-5p;hsa-miR-342-3p;hsa-miR-142…	Over represented	26.3465	45
Pathways miRWalk	PHENYLALANINE_TYROSINE_AND_TRYPTOPHAN_BIOSYNTHESIS_KEGG	9.56931e-05	7.97442e-06	2.69558e-07	hsa-miR-30b-5p;hsa-miR-22-5p;hsa-miR-126-5p;hsa-miR-30d-3p;hsa-miR-126-3p;hsa-let-7f-5p;hsa-let-7a-5p;hsa-miR-21-5p;hsa-miR-30e-5p;hsa-miR-30a-5p;hsa-miR-451a;hsa-miR-30d-5p;	Over represented	2.36707	12
Pathways miRWalk	NO2IL12_PATHWAY_Biocarta	0.00012435	9.56537e-06	3.50281e-07	hsa-miR-30b-5p;hsa-miR-15b-3p;hsa-miR-22-5p;hsa-miR-126-5p;hsa-miR-223-5p;hsa-miR-223-3p;hsa-miR-106b-5p;hsa-miR-181a-3p;hsa-miR-30d-3p;hsa-miR-15a-5p;hsa-miR-126-3p;hsa-let-7f-5p;hsa-let-7a-5p;hsa-miR-190a-5p;hsa-miR-424-3p;hsa-miR-21-5p;hsa-miR-28-5p;hsa-let-7e-5p;hsa-miR-342-3p;hsa-miR-142-5p;hsa-miR-191-5p;hsa-let-7f-2-3p;hsa-miR-222-3p;hsa-miR-451a;hsa-miR-125b-5p;hsa-miR-130a-3p;hsa-miR-18a…	Over represented	15.5403	33
Pathways miRWalk	IL6_PATHWAY_Biocarta	0.000193273	1.2932e-05	5.4443e-07	hsa-miR-30b-5p;hsa-miR-15b-3p;hsa-miR-335-3p;hsa-miR-126-5p;hsa-miR-223-5p;hsa-miR-101-3p;hsa-miR-223-3p;hsa-miR-106b-5p;hsa-miR-181a-3p;hsa-miR-30d-3p;hsa-miR-15a-5p;hsa-miR-99a-5p;hsa-miR-126-3p;hsa-let-7f-5p;hsa-let-7a-5p;hsa-miR-190a-5p;hsa-miR-423-3p;hsa-miR-424-3p;hsa-miR-144-5p;hsa-miR-21-5p;hsa-miR-28-5p;hsa-miR-130b-3p;hsa-miR-30e-5p;hsa-let-7e-5p;hsa-miR-32-5p;hsa-miR-342-3p;hsa-miR-7-5…	Over represented	25.8319	44
Pathways miRWalk	GPCR_PATHWAY_Biocarta	0.00019398	1.2932e-05	5.46422e-07	hsa-miR-30b-5p;hsa-miR-15b-3p;hsa-miR-335-3p;hsa-miR-126-5p;hsa-miR-223-5p;hsa-miR-101-3p;hsa-miR-223-3p;hsa-miR-106b-5p;hsa-miR-30d-3p;hsa-miR-15a-5p;hsa-miR-99a-5p;hsa-miR-126-3p;hsa-let-7f-5p;hsa-let-7a-5p;hsa-miR-423-3p;hsa-miR-424-3p;hsa-miR-144-5p;hsa-miR-21-5p;hsa-miR-28-5p;hsa-miR-219a-1-3p;hsa-miR-130b-3p;hsa-miR-30e-5p;hsa-let-7e-5p;hsa-miR-7-5p;hsa-miR-30a-5p;hsa-miR-96-5p;hsa-let-7f-2…	Over represented	21.9211	40
Pathways miRWalk	EGF_PATHWAY_Biocarta	0.000213594	1.314e-05	6.01673e-07	hsa-miR-30b-5p;hsa-miR-15b-3p;hsa-miR-335-3p;hsa-miR-22-5p;hsa-miR-126-5p;hsa-miR-223-5p;hsa-miR-101-3p;hsa-miR-223-3p;hsa-miR-106b-5p;hsa-miR-181a-3p;hsa-miR-30d-3p;hsa-miR-15a-5p;hsa-miR-99a-5p;hsa-miR-126-3p;hsa-let-7f-5p;hsa-let-7a-5p;hsa-miR-423-3p;hsa-miR-424-3p;hsa-miR-144-5p;hsa-miR-21-5p;hsa-miR-28-5p;hsa-miR-130b-3p;hsa-miR-30e-5p;hsa-let-7e-5p;hsa-miR-32-5p;hsa-miR-342-3p;hsa-miR-142-5…	Over represented	27.9931	46
Pathways miRWalk	LONG_TERM_DEPRESSION_KEGG	0.00022338	1.314e-05	6.2924e-07	hsa-miR-30b-5p;hsa-miR-15b-3p;hsa-miR-335-3p;hsa-miR-126-5p;hsa-miR-223-5p;hsa-miR-101-3p;hsa-miR-223-3p;hsa-miR-181a-3p;hsa-miR-30d-3p;hsa-miR-15a-5p;hsa-miR-99a-5p;hsa-miR-126-3p;hsa-let-7f-5p;hsa-let-7a-5p;hsa-miR-423-3p;hsa-miR-424-3p;hsa-miR-144-5p;hsa-miR-21-5p;hsa-miR-130b-3p;hsa-miR-30e-5p;hsa-let-7e-5p;hsa-miR-32-5p;hsa-miR-342-3p;hsa-miR-142-5p;hsa-miR-18b-3p;hsa-miR-7-5p;hsa-miR-30a-5p…	Over represented	25.9348	44
Pathways miRWalk	IL2_PATHWAY_Biocarta	0.000413841	2.1947e-05	1.16575e-06	hsa-miR-30b-5p;hsa-miR-15b-3p;hsa-miR-335-3p;hsa-miR-126-5p;hsa-miR-223-5p;hsa-miR-101-3p;hsa-miR-223-3p;hsa-miR-106b-5p;hsa-miR-30d-3p;hsa-miR-15a-5p;hsa-miR-99a-5p;hsa-miR-126-3p;hsa-let-7f-5p;hsa-let-7a-5p;hsa-miR-423-3p;hsa-miR-424-3p;hsa-miR-144-5p;hsa-miR-21-5p;hsa-miR-28-5p;hsa-miR-130b-3p;hsa-miR-30e-5p;hsa-let-7e-5p;hsa-miR-342-3p;hsa-miR-7-5p;hsa-miR-30a-5p;hsa-miR-96-5p;hsa-miR-191-5p;…	Over represented	22.4357	40
Pathways miRWalk	INOSITOL_PHOSPHATE_METABOLISM_KEGG	0.000416994	2.1947e-05	1.17463e-06	hsa-miR-30b-5p;hsa-miR-15b-3p;hsa-miR-335-3p;hsa-miR-22-5p;hsa-miR-126-5p;hsa-miR-223-5p;hsa-miR-101-3p;hsa-miR-223-3p;hsa-miR-106b-5p;hsa-miR-181a-3p;hsa-miR-30d-3p;hsa-miR-15a-5p;hsa-miR-126-3p;hsa-let-7f-5p;hsa-let-7a-5p;hsa-miR-424-3p;hsa-miR-144-5p;hsa-miR-21-5p;hsa-miR-30e-5p;hsa-let-7e-5p;hsa-miR-18b-3p;hsa-miR-7-5p;hsa-miR-30a-5p;hsa-miR-96-5p;hsa-miR-144-3p;hsa-let-7f-2-3p;hsa-miR-222-3p…	Over represented	20.5832	38
Pathways miRWalk	TCRA_PATHWAY_Biocarta	0.000455309	2.27654e-05	1.28256e-06	hsa-miR-30b-5p;hsa-miR-15b-3p;hsa-miR-22-5p;hsa-miR-126-5p;hsa-miR-223-5p;hsa-miR-223-3p;hsa-miR-106b-5p;hsa-miR-181a-3p;hsa-miR-15a-5p;hsa-miR-126-3p;hsa-let-7f-5p;hsa-let-7a-5p;hsa-miR-424-3p;hsa-miR-21-5p;hsa-miR-28-5p;hsa-let-7e-5p;hsa-miR-342-3p;hsa-miR-142-5p;hsa-miR-191-5p;hsa-let-7f-2-3p;hsa-miR-222-3p;hsa-miR-125b-5p;hsa-miR-130a-3p;hsa-miR-18a-5p;hsa-let-7a-3p;hsa-miR-181c-5p;hsa-miR-16…	Over represented	12.3499	28
Pathways miRWalk	ANTIGEN_PROCESSING_AND_PRESENTATION_KEGG	0.000588626	2.80298e-05	1.6581e-06	hsa-miR-30b-5p;hsa-miR-15b-3p;hsa-miR-22-5p;hsa-miR-126-5p;hsa-miR-223-5p;hsa-miR-101-3p;hsa-miR-223-3p;hsa-miR-106b-5p;hsa-miR-181a-3p;hsa-miR-30d-3p;hsa-miR-15a-5p;hsa-miR-99a-5p;hsa-miR-126-3p;hsa-let-7f-5p;hsa-let-7a-5p;hsa-miR-424-3p;hsa-miR-21-5p;hsa-miR-28-5p;hsa-miR-219a-1-3p;hsa-miR-30e-5p;hsa-let-7e-5p;hsa-miR-32-5p;hsa-miR-342-3p;hsa-miR-142-5p;hsa-miR-7-5p;hsa-miR-30a-5p;hsa-miR-96-5p…	Over represented	27.6844	45
Pathways miRWalk	ECM_RECEPTOR_INTERACTION_KEGG	0.000658596	2.99362e-05	1.8552e-06	hsa-miR-30b-5p;hsa-miR-15b-3p;hsa-miR-335-3p;hsa-miR-22-5p;hsa-miR-126-5p;hsa-miR-223-5p;hsa-miR-101-3p;hsa-miR-223-3p;hsa-miR-106b-5p;hsa-miR-181a-3p;hsa-miR-30d-3p;hsa-miR-15a-5p;hsa-miR-99a-5p;hsa-miR-126-3p;hsa-let-7f-5p;hsa-let-7a-5p;hsa-miR-424-3p;hsa-miR-21-5p;hsa-miR-28-5p;hsa-miR-130b-3p;hsa-miR-30e-5p;hsa-let-7e-5p;hsa-miR-32-5p;hsa-miR-7-5p;hsa-miR-30a-5p;hsa-let-7f-2-3p;hsa-miR-222-3p…	Over represented	21.8182	39
Pathways miRWalk	STAT3_PATHWAY_Biocarta	0.000719784	3.11481e-05	2.02756e-06	hsa-miR-30b-5p;hsa-miR-15b-3p;hsa-miR-335-3p;hsa-miR-22-5p;hsa-miR-126-5p;hsa-miR-223-5p;hsa-miR-101-3p;hsa-miR-223-3p;hsa-miR-106b-5p;hsa-miR-15a-5p;hsa-miR-99a-5p;hsa-miR-126-3p;hsa-let-7f-5p;hsa-let-7a-5p;hsa-miR-190a-5p;hsa-miR-21-5p;hsa-miR-28-5p;hsa-miR-130b-3p;hsa-let-7e-5p;hsa-miR-342-3p;hsa-miR-7-5p;hsa-miR-96-5p;hsa-let-7f-2-3p;hsa-miR-222-3p;hsa-miR-451a;hsa-miR-125b-5p;hsa-miR-130a-3p…	Over represented	15.7461	32
Pathways miRWalk	EEA1_PATHWAY_Biocarta	0.000747555	3.11481e-05	2.10579e-06	hsa-miR-30b-5p;hsa-miR-15b-3p;hsa-miR-22-5p;hsa-miR-126-5p;hsa-miR-181a-3p;hsa-miR-30d-3p;hsa-miR-15a-5p;hsa-miR-126-3p;hsa-let-7f-5p;hsa-let-7a-5p;hsa-miR-424-3p;hsa-miR-21-5p;hsa-miR-28-5p;hsa-miR-30e-5p;hsa-let-7e-5p;hsa-miR-32-5p;hsa-miR-342-3p;hsa-miR-18b-3p;hsa-miR-7-5p;hsa-miR-30a-5p;hsa-let-7f-2-3p;hsa-miR-222-3p;hsa-let-7a-3p;hsa-miR-30d-5p;hsa-miR-181c-5p;hsa-miR-16-5p;hsa-miR-7-1-3p;hs…	Over represented	13.3791	29
Pathways miRWalk	IL10_PATHWAY_Biocarta	0.000857588	3.29471e-05	2.41574e-06	hsa-miR-30b-5p;hsa-miR-15b-3p;hsa-miR-22-5p;hsa-miR-126-5p;hsa-miR-223-5p;hsa-miR-101-3p;hsa-miR-223-3p;hsa-miR-106b-5p;hsa-miR-181a-3p;hsa-miR-30d-3p;hsa-miR-15a-5p;hsa-miR-99a-5p;hsa-miR-126-3p;hsa-let-7f-5p;hsa-let-7a-5p;hsa-miR-424-3p;hsa-miR-144-5p;hsa-miR-21-5p;hsa-miR-28-5p;hsa-miR-30e-5p;hsa-let-7e-5p;hsa-miR-32-5p;hsa-miR-142-5p;hsa-miR-30a-5p;hsa-miR-96-5p;hsa-miR-144-3p;hsa-let-7f-2-3p…	Over represented	22.9503	40
Pathways miRWalk	NATURAL_KILLER_CELL_MEDIATED_CYTOTOXICITY_KEGG	0.000877777	3.29471e-05	2.47261e-06	hsa-miR-30b-5p;hsa-miR-15b-3p;hsa-miR-335-3p;hsa-miR-22-5p;hsa-miR-126-5p;hsa-miR-223-5p;hsa-miR-101-3p;hsa-miR-223-3p;hsa-miR-106b-5p;hsa-miR-181a-3p;hsa-miR-30d-3p;hsa-miR-15a-5p;hsa-miR-99a-5p;hsa-miR-126-3p;hsa-let-7f-5p;hsa-let-7a-5p;hsa-miR-424-3p;hsa-miR-144-5p;hsa-miR-21-5p;hsa-miR-28-5p;hsa-miR-130b-3p;hsa-miR-30e-5p;hsa-let-7e-5p;hsa-miR-32-5p;hsa-miR-342-3p;hsa-miR-142-5p;hsa-miR-18b-3…	Over represented	32.4185	49
Pathways miRWalk	ASB_CELL_PATHWAY_Biocarta	0.000897806	3.29471e-05	2.52903e-06	hsa-miR-30b-5p;hsa-miR-15b-3p;hsa-miR-22-5p;hsa-miR-126-5p;hsa-miR-223-5p;hsa-miR-101-3p;hsa-miR-223-3p;hsa-miR-106b-5p;hsa-miR-181a-3p;hsa-miR-15a-5p;hsa-miR-126-3p;hsa-let-7f-5p;hsa-let-7a-5p;hsa-miR-424-3p;hsa-miR-21-5p;hsa-miR-28-5p;hsa-let-7e-5p;hsa-miR-342-3p;hsa-miR-142-5p;hsa-miR-191-5p;hsa-let-7f-2-3p;hsa-miR-222-3p;hsa-miR-125b-5p;hsa-miR-130a-3p;hsa-miR-18a-5p;hsa-let-7a-3p;hsa-miR-181…	Over represented	13.482	29
Pathways miRWalk	REGULATION_OF_ACTIN_CYTOSKELETON_KEGG	0.000941531	3.29471e-05	2.6522e-06	hsa-miR-30b-5p;hsa-miR-15b-3p;hsa-miR-335-3p;hsa-miR-22-5p;hsa-miR-126-5p;hsa-miR-223-5p;hsa-miR-101-3p;hsa-miR-16-2-3p;hsa-miR-223-3p;hsa-miR-106b-5p;hsa-miR-181a-3p;hsa-miR-30d-3p;hsa-miR-15a-5p;hsa-miR-99a-5p;hsa-miR-126-3p;hsa-let-7f-5p;hsa-let-7a-5p;hsa-miR-423-3p;hsa-miR-424-3p;hsa-miR-144-5p;hsa-miR-21-5p;hsa-miR-28-5p;hsa-miR-130b-3p;hsa-miR-30e-5p;hsa-let-7e-5p;hsa-miR-32-5p;hsa-miR-342-…	Over represented	33.6535	50
Pathways miRWalk	ALZHEIMERS_DISEASE_KEGG	0.000955465	3.29471e-05	2.69145e-06	hsa-miR-30b-5p;hsa-miR-15b-3p;hsa-miR-22-5p;hsa-miR-126-5p;hsa-miR-223-5p;hsa-miR-101-3p;hsa-miR-223-3p;hsa-miR-106b-5p;hsa-miR-30d-3p;hsa-miR-15a-5p;hsa-miR-126-3p;hsa-let-7f-5p;hsa-let-7a-5p;hsa-miR-144-5p;hsa-miR-21-5p;hsa-miR-130b-3p;hsa-miR-30e-5p;hsa-let-7e-5p;hsa-miR-342-3p;hsa-miR-142-5p;hsa-miR-7-5p;hsa-miR-30a-5p;hsa-miR-144-3p;hsa-let-7f-2-3p;hsa-miR-222-3p;hsa-miR-451a;hsa-miR-125b-5p…	Over represented	17.5986	34
Pathways miRWalk	PHOSPHATIDYLINOSITOL_SIGNALING_SYSTEM_KEGG	0.00102598	3.41994e-05	2.89009e-06	hsa-miR-30b-5p;hsa-miR-15b-3p;hsa-miR-335-3p;hsa-miR-22-5p;hsa-miR-126-5p;hsa-miR-223-5p;hsa-miR-101-3p;hsa-miR-223-3p;hsa-miR-106b-5p;hsa-miR-181a-3p;hsa-miR-30d-3p;hsa-miR-15a-5p;hsa-miR-126-3p;hsa-let-7f-5p;hsa-let-7a-5p;hsa-miR-424-3p;hsa-miR-144-5p;hsa-miR-21-5p;hsa-miR-30e-5p;hsa-let-7e-5p;hsa-miR-18b-3p;hsa-miR-7-5p;hsa-miR-30a-5p;hsa-miR-96-5p;hsa-miR-144-3p;hsa-let-7f-2-3p;hsa-miR-222-3p…	Over represented	21.2007	38
Pathways miRWalk	IL5_PATHWAY_Biocarta	0.00112266	3.62149e-05	3.16243e-06	hsa-miR-30b-5p;hsa-miR-15b-3p;hsa-miR-22-5p;hsa-miR-126-5p;hsa-miR-223-5p;hsa-miR-223-3p;hsa-miR-106b-5p;hsa-miR-181a-3p;hsa-miR-15a-5p;hsa-miR-99a-5p;hsa-miR-126-3p;hsa-let-7f-5p;hsa-let-7a-5p;hsa-miR-424-3p;hsa-miR-144-5p;hsa-miR-21-5p;hsa-miR-28-5p;hsa-miR-130b-3p;hsa-let-7e-5p;hsa-miR-32-5p;hsa-miR-342-3p;hsa-miR-142-5p;hsa-miR-191-5p;hsa-let-7f-2-3p;hsa-miR-222-3p;hsa-miR-451a;hsa-miR-125b-5…	Over represented	19.4511	36
Pathways miRWalk	CYTOKINE_PATHWAY_Biocarta	0.00117641	3.65508e-05	3.31384e-06	hsa-miR-30b-5p;hsa-miR-15b-3p;hsa-miR-126-5p;hsa-miR-223-5p;hsa-miR-101-3p;hsa-miR-223-3p;hsa-miR-106b-5p;hsa-miR-181a-3p;hsa-miR-30d-3p;hsa-miR-15a-5p;hsa-miR-99a-5p;hsa-miR-126-3p;hsa-let-7f-5p;hsa-let-7a-5p;hsa-miR-424-3p;hsa-miR-144-5p;hsa-miR-21-5p;hsa-miR-28-5p;hsa-miR-30e-5p;hsa-let-7e-5p;hsa-miR-32-5p;hsa-miR-142-5p;hsa-miR-30a-5p;hsa-miR-96-5p;hsa-miR-144-3p;hsa-let-7f-2-3p;hsa-miR-222-3…	Over represented	22.2298	39
Pathways miRWalk	LAIR_PATHWAY_Biocarta	0.0012253	3.65508e-05	3.45154e-06	hsa-miR-15b-3p;hsa-miR-126-5p;hsa-miR-223-5p;hsa-miR-223-3p;hsa-miR-106b-5p;hsa-miR-181a-3p;hsa-miR-15a-5p;hsa-miR-99a-5p;hsa-miR-126-3p;hsa-let-7f-5p;hsa-let-7a-5p;hsa-miR-424-3p;hsa-miR-144-5p;hsa-miR-21-5p;hsa-miR-130b-3p;hsa-let-7e-5p;hsa-miR-32-5p;hsa-miR-142-5p;hsa-miR-7-5p;hsa-miR-96-5p;hsa-miR-144-3p;hsa-let-7f-2-3p;hsa-miR-222-3p;hsa-miR-451a;hsa-miR-125b-5p;hsa-miR-130a-3p;hsa-miR-18a-5…	Over represented	18.6278	35
Pathways miRWalk	INFLAM_PATHWAY_Biocarta	0.00124273	3.65508e-05	3.50064e-06	hsa-miR-30b-5p;hsa-miR-15b-3p;hsa-miR-335-3p;hsa-miR-22-5p;hsa-miR-126-5p;hsa-miR-223-5p;hsa-miR-101-3p;hsa-miR-223-3p;hsa-miR-106b-5p;hsa-miR-181a-3p;hsa-miR-30d-3p;hsa-miR-15a-5p;hsa-miR-99a-5p;hsa-miR-126-3p;hsa-let-7f-5p;hsa-let-7a-5p;hsa-miR-423-3p;hsa-miR-424-3p;hsa-miR-144-5p;hsa-miR-21-5p;hsa-miR-28-5p;hsa-miR-130b-3p;hsa-miR-30e-5p;hsa-let-7e-5p;hsa-miR-32-5p;hsa-miR-342-3p;hsa-miR-142-5…	Over represented	29.331	46
Pathways miRWalk	PLC_PATHWAY_Biocarta	0.00130486	3.72816e-05	3.67565e-06	hsa-miR-30b-5p;hsa-miR-15b-3p;hsa-miR-335-3p;hsa-miR-22-5p;hsa-miR-126-5p;hsa-miR-223-5p;hsa-miR-101-3p;hsa-miR-223-3p;hsa-miR-106b-5p;hsa-miR-30d-3p;hsa-miR-15a-5p;hsa-miR-99a-5p;hsa-miR-126-3p;hsa-let-7f-5p;hsa-let-7a-5p;hsa-miR-424-3p;hsa-miR-21-5p;hsa-miR-30e-5p;hsa-let-7e-5p;hsa-miR-7-5p;hsa-miR-30a-5p;hsa-miR-96-5p;hsa-let-7f-2-3p;hsa-miR-222-3p;hsa-miR-451a;hsa-miR-125b-5p;hsa-miR-130a-3p;…	Over represented	19.554	36
Pathways miRWalk	DREAM_PATHWAY_Biocarta	0.00151455	4.15007e-05	4.26635e-06	hsa-miR-30b-5p;hsa-miR-15b-3p;hsa-miR-126-5p;hsa-miR-223-5p;hsa-miR-101-3p;hsa-miR-223-3p;hsa-miR-106b-5p;hsa-miR-30d-3p;hsa-miR-15a-5p;hsa-miR-99a-5p;hsa-miR-126-3p;hsa-let-7f-5p;hsa-let-7a-5p;hsa-miR-423-3p;hsa-miR-424-3p;hsa-miR-144-5p;hsa-miR-21-5p;hsa-miR-28-5p;hsa-miR-219a-1-3p;hsa-miR-130b-3p;hsa-miR-30e-5p;hsa-let-7e-5p;hsa-miR-30a-5p;hsa-miR-96-5p;hsa-let-7f-2-3p;hsa-miR-222-3p;hsa-miR-1…	Over represented	19.6569	36
Pathways miRWalk	PTEN_PATHWAY_Biocarta	0.00153552	4.15007e-05	4.32542e-06	hsa-miR-30b-5p;hsa-miR-15b-3p;hsa-miR-335-3p;hsa-miR-22-5p;hsa-miR-126-5p;hsa-miR-223-5p;hsa-miR-101-3p;hsa-miR-223-3p;hsa-miR-106b-5p;hsa-miR-181a-3p;hsa-miR-30d-3p;hsa-miR-15a-5p;hsa-miR-99a-5p;hsa-miR-126-3p;hsa-let-7f-5p;hsa-let-7a-5p;hsa-miR-424-3p;hsa-miR-144-5p;hsa-miR-21-5p;hsa-miR-130b-3p;hsa-miR-30e-5p;hsa-let-7e-5p;hsa-miR-342-3p;hsa-miR-18b-3p;hsa-miR-7-5p;hsa-miR-30a-5p;hsa-miR-96-5p…	Over represented	27.3756	44
Pathways miRWalk	DC_PATHWAY_Biocarta	0.00160445	4.22224e-05	4.51958e-06	hsa-miR-30b-5p;hsa-miR-15b-3p;hsa-miR-22-5p;hsa-miR-126-5p;hsa-miR-223-5p;hsa-miR-101-3p;hsa-miR-223-3p;hsa-miR-30d-3p;hsa-miR-15a-5p;hsa-miR-99a-5p;hsa-miR-126-3p;hsa-let-7f-5p;hsa-let-7a-5p;hsa-miR-144-5p;hsa-miR-21-5p;hsa-miR-28-5p;hsa-miR-30e-5p;hsa-let-7e-5p;hsa-miR-142-5p;hsa-miR-7-5p;hsa-miR-30a-5p;hsa-miR-144-3p;hsa-let-7f-2-3p;hsa-miR-451a;hsa-miR-125b-5p;hsa-let-7a-3p;hsa-miR-30d-5p;hsa…	Over represented	17.084	33
Pathways miRWalk	NEUROACTIVE_LIGAND_RECEPTOR_INTERACTION_KEGG	0.0016502	4.23127e-05	4.64844e-06	hsa-miR-30b-5p;hsa-miR-15b-3p;hsa-miR-22-5p;hsa-miR-223-5p;hsa-miR-223-3p;hsa-miR-181a-3p;hsa-miR-30d-3p;hsa-miR-15a-5p;hsa-let-7f-5p;hsa-let-7a-5p;hsa-miR-423-3p;hsa-miR-144-5p;hsa-miR-21-5p;hsa-miR-28-5p;hsa-miR-219a-1-3p;hsa-miR-30e-5p;hsa-let-7e-5p;hsa-miR-30a-5p;hsa-miR-96-5p;hsa-miR-144-3p;hsa-let-7f-2-3p;hsa-miR-222-3p;hsa-miR-451a;hsa-miR-125b-5p;hsa-let-7a-3p;hsa-miR-30d-5p;hsa-miR-181c-…	Over represented	15.4374	31
Pathways miRWalk	BIOPEPTIDES_PATHWAY_Biocarta	0.00179567	4.48917e-05	5.05822e-06	hsa-miR-30b-5p;hsa-miR-15b-3p;hsa-miR-335-3p;hsa-miR-126-5p;hsa-miR-223-5p;hsa-miR-101-3p;hsa-miR-223-3p;hsa-miR-106b-5p;hsa-miR-181a-3p;hsa-miR-30d-3p;hsa-miR-15a-5p;hsa-miR-126-3p;hsa-let-7f-5p;hsa-let-7a-5p;hsa-miR-190a-5p;hsa-miR-424-3p;hsa-miR-21-5p;hsa-miR-28-5p;hsa-miR-219a-1-3p;hsa-miR-30e-5p;hsa-let-7e-5p;hsa-miR-342-3p;hsa-miR-142-5p;hsa-miR-7-5p;hsa-miR-30a-5p;hsa-miR-96-5p;hsa-let-7f-…	Over represented	22.5386	39
Pathways miRWalk	ADHERENS_JUNCTION_KEGG	0.00192482	4.69468e-05	5.42203e-06	hsa-miR-30b-5p;hsa-miR-15b-3p;hsa-miR-335-3p;hsa-miR-126-5p;hsa-miR-223-5p;hsa-miR-101-3p;hsa-miR-16-2-3p;hsa-miR-223-3p;hsa-miR-106b-5p;hsa-miR-181a-3p;hsa-miR-30d-3p;hsa-miR-15a-5p;hsa-miR-99a-5p;hsa-miR-126-3p;hsa-let-7f-5p;hsa-let-7a-5p;hsa-miR-190a-5p;hsa-miR-423-3p;hsa-miR-424-3p;hsa-miR-144-5p;hsa-miR-21-5p;hsa-miR-130b-3p;hsa-miR-30e-5p;hsa-let-7e-5p;hsa-miR-32-5p;hsa-miR-342-3p;hsa-miR-1…	Over represented	31.9039	48
Pathways miRWalk	CALCIUM_SIGNALING_PATHWAY_KEGG	0.00223094	5.31177e-05	6.28435e-06	hsa-miR-30b-5p;hsa-miR-15b-3p;hsa-miR-335-3p;hsa-miR-22-5p;hsa-miR-126-5p;hsa-miR-223-5p;hsa-miR-101-3p;hsa-miR-223-3p;hsa-miR-106b-5p;hsa-miR-181a-3p;hsa-miR-30d-3p;hsa-miR-15a-5p;hsa-miR-126-3p;hsa-let-7f-5p;hsa-let-7a-5p;hsa-miR-190a-5p;hsa-miR-424-3p;hsa-miR-21-5p;hsa-miR-664a-3p;hsa-miR-219a-1-3p;hsa-miR-30e-5p;hsa-let-7e-5p;hsa-miR-32-5p;hsa-miR-342-3p;hsa-miR-142-5p;hsa-miR-18b-3p;hsa-miR-…	Over represented	25.6261	42
Pathways miRWalk	ERBB3_PATHWAY_Biocarta	0.00233797	5.36986e-05	6.58582e-06	hsa-miR-30b-5p;hsa-miR-22-5p;hsa-miR-126-5p;hsa-miR-30d-3p;hsa-miR-15a-5p;hsa-miR-126-3p;hsa-let-7f-5p;hsa-let-7a-5p;hsa-miR-424-3p;hsa-miR-21-5p;hsa-miR-30e-5p;hsa-let-7e-5p;hsa-miR-32-5p;hsa-miR-342-3p;hsa-miR-18b-3p;hsa-miR-7-5p;hsa-miR-30a-5p;hsa-let-7f-2-3p;hsa-miR-222-3p;hsa-miR-125b-5p;hsa-let-7a-3p;hsa-miR-30d-5p;hsa-miR-16-5p;hsa-miR-7-1-3p;hsa-miR-25-5p;hsa-miR-20a-5p;	Over represented	11.7324	26
Pathways miRWalk	AMI_PATHWAY_Biocarta	0.00241644	5.36986e-05	6.80686e-06	hsa-miR-30b-5p;hsa-miR-15b-3p;hsa-miR-22-5p;hsa-miR-126-5p;hsa-miR-223-5p;hsa-miR-223-3p;hsa-miR-106b-5p;hsa-miR-181a-3p;hsa-miR-15a-5p;hsa-miR-126-3p;hsa-let-7f-5p;hsa-let-7a-5p;hsa-miR-424-3p;hsa-miR-21-5p;hsa-miR-28-5p;hsa-let-7e-5p;hsa-miR-342-3p;hsa-miR-142-5p;hsa-miR-191-5p;hsa-let-7f-2-3p;hsa-miR-222-3p;hsa-miR-125b-5p;hsa-miR-130a-3p;hsa-miR-18a-5p;hsa-let-7a-3p;hsa-miR-181c-5p;hsa-miR-16…	Over represented	13.2762	28
Pathways miRWalk	CSK_PATHWAY_Biocarta	0.00241644	5.36986e-05	6.80686e-06	hsa-miR-30b-5p;hsa-miR-15b-3p;hsa-miR-22-5p;hsa-miR-126-5p;hsa-miR-223-5p;hsa-miR-223-3p;hsa-miR-106b-5p;hsa-miR-181a-3p;hsa-miR-15a-5p;hsa-miR-126-3p;hsa-let-7f-5p;hsa-let-7a-5p;hsa-miR-424-3p;hsa-miR-21-5p;hsa-miR-28-5p;hsa-let-7e-5p;hsa-miR-342-3p;hsa-miR-142-5p;hsa-miR-191-5p;hsa-let-7f-2-3p;hsa-miR-222-3p;hsa-miR-125b-5p;hsa-miR-130a-3p;hsa-miR-18a-5p;hsa-let-7a-3p;hsa-miR-181c-5p;hsa-miR-16…	Over represented	13.2762	28
Pathways miRWalk	MTOR_PATHWAY_Biocarta	0.00254401	5.53046e-05	7.16623e-06	hsa-miR-30b-5p;hsa-miR-15b-3p;hsa-miR-335-3p;hsa-miR-22-5p;hsa-miR-126-5p;hsa-miR-223-5p;hsa-miR-101-3p;hsa-miR-223-3p;hsa-miR-106b-5p;hsa-miR-181a-3p;hsa-miR-30d-3p;hsa-miR-15a-5p;hsa-miR-99a-5p;hsa-miR-126-3p;hsa-let-7f-5p;hsa-let-7a-5p;hsa-miR-424-3p;hsa-miR-144-5p;hsa-miR-21-5p;hsa-miR-130b-3p;hsa-miR-30e-5p;hsa-let-7e-5p;hsa-miR-18b-3p;hsa-miR-7-5p;hsa-miR-30a-5p;hsa-miR-96-5p;hsa-miR-144-3p…	Over represented	25.729	42
Pathways miRWalk	FCER1_PATHWAY_Biocarta	0.00296929	6.31763e-05	8.36419e-06	hsa-miR-30b-5p;hsa-miR-15b-3p;hsa-miR-335-3p;hsa-miR-22-5p;hsa-miR-126-5p;hsa-miR-223-5p;hsa-miR-101-3p;hsa-miR-223-3p;hsa-miR-106b-5p;hsa-miR-181a-3p;hsa-miR-30d-3p;hsa-miR-15a-5p;hsa-miR-99a-5p;hsa-miR-126-3p;hsa-let-7f-5p;hsa-let-7a-5p;hsa-miR-423-3p;hsa-miR-424-3p;hsa-miR-144-5p;hsa-miR-21-5p;hsa-miR-130b-3p;hsa-miR-30e-5p;hsa-let-7e-5p;hsa-miR-7-5p;hsa-miR-30a-5p;hsa-miR-96-5p;hsa-let-7f-2-3…	Over represented	23.8765	40
Pathways miRWalk	PTDINS_PATHWAY_Biocarta	0.00312764	6.51591e-05	8.81024e-06	hsa-miR-30b-5p;hsa-miR-15b-3p;hsa-miR-335-3p;hsa-miR-22-5p;hsa-miR-126-5p;hsa-miR-223-5p;hsa-miR-101-3p;hsa-miR-223-3p;hsa-miR-106b-5p;hsa-miR-181a-3p;hsa-miR-30d-3p;hsa-miR-15a-5p;hsa-miR-99a-5p;hsa-miR-126-3p;hsa-let-7f-5p;hsa-let-7a-5p;hsa-miR-424-3p;hsa-miR-21-5p;hsa-miR-30e-5p;hsa-let-7e-5p;hsa-miR-7-5p;hsa-miR-30a-5p;hsa-miR-96-5p;hsa-let-7f-2-3p;hsa-miR-222-3p;hsa-miR-451a;hsa-miR-125b-5p;…	Over represented	20.1715	36
Pathways miRWalk	HCMV_PATHWAY_Biocarta	0.00335166	6.78119e-05	9.4413e-06	hsa-miR-30b-5p;hsa-miR-15b-3p;hsa-miR-335-3p;hsa-miR-22-5p;hsa-miR-126-5p;hsa-miR-223-5p;hsa-miR-101-3p;hsa-miR-223-3p;hsa-miR-106b-5p;hsa-miR-30d-3p;hsa-miR-15a-5p;hsa-miR-99a-5p;hsa-miR-126-3p;hsa-let-7f-5p;hsa-let-7a-5p;hsa-miR-423-3p;hsa-miR-424-3p;hsa-miR-144-5p;hsa-miR-21-5p;hsa-miR-28-5p;hsa-miR-219a-1-3p;hsa-miR-30e-5p;hsa-let-7e-5p;hsa-miR-342-3p;hsa-miR-7-5p;hsa-miR-30a-5p;hsa-miR-96-5p…	Over represented	26.964	43
Pathways miRWalk	LONG_TERM_POTENTIATION_KEGG	0.00339059	6.78119e-05	9.55097e-06	hsa-miR-30b-5p;hsa-miR-15b-3p;hsa-miR-335-3p;hsa-miR-126-5p;hsa-miR-223-5p;hsa-miR-101-3p;hsa-miR-223-3p;hsa-miR-30d-3p;hsa-miR-15a-5p;hsa-miR-126-3p;hsa-let-7f-5p;hsa-let-7a-5p;hsa-miR-424-3p;hsa-miR-144-5p;hsa-miR-21-5p;hsa-miR-664a-3p;hsa-miR-219a-1-3p;hsa-miR-130b-3p;hsa-miR-30e-5p;hsa-let-7e-5p;hsa-miR-32-5p;hsa-miR-342-3p;hsa-miR-18b-3p;hsa-miR-7-5p;hsa-miR-30a-5p;hsa-miR-96-5p;hsa-miR-144-…	Over represented	23.9794	40
Pathways miRWalk	IL12_PATHWAY_Biocarta	0.00360169	6.99992e-05	1.01456e-05	hsa-miR-30b-5p;hsa-miR-15b-3p;hsa-miR-126-5p;hsa-miR-223-5p;hsa-miR-101-3p;hsa-miR-223-3p;hsa-miR-106b-5p;hsa-miR-30d-3p;hsa-miR-15a-5p;hsa-miR-99a-5p;hsa-miR-126-3p;hsa-let-7f-5p;hsa-let-7a-5p;hsa-miR-190a-5p;hsa-miR-423-3p;hsa-miR-424-3p;hsa-miR-144-5p;hsa-miR-21-5p;hsa-miR-28-5p;hsa-miR-30e-5p;hsa-let-7e-5p;hsa-miR-342-3p;hsa-miR-142-5p;hsa-miR-30a-5p;hsa-miR-96-5p;hsa-let-7f-2-3p;hsa-miR-222-…	Over represented	20.2744	36
Pathways miRWalk	EPITHELIAL_CELL_SIGNALING_IN_HELICOBACTER_PYLORI_INFECTION_KEGG	0.00363996	6.99992e-05	1.02534e-05	hsa-miR-30b-5p;hsa-miR-15b-3p;hsa-miR-335-3p;hsa-miR-22-5p;hsa-miR-126-5p;hsa-miR-223-5p;hsa-miR-101-3p;hsa-miR-16-2-3p;hsa-miR-223-3p;hsa-miR-106b-5p;hsa-miR-181a-3p;hsa-miR-30d-3p;hsa-miR-15a-5p;hsa-miR-99a-5p;hsa-miR-126-3p;hsa-let-7f-5p;hsa-let-7a-5p;hsa-miR-190a-5p;hsa-miR-423-3p;hsa-miR-424-3p;hsa-miR-144-5p;hsa-miR-21-5p;hsa-miR-130b-3p;hsa-miR-30e-5p;hsa-let-7e-5p;hsa-miR-32-5p;hsa-miR-34…	Over represented	29.1252	45
Pathways miRWalk	EPONFKB_PATHWAY_Biocarta	0.00380517	7.17957e-05	1.07188e-05	hsa-miR-30b-5p;hsa-miR-15b-3p;hsa-miR-22-5p;hsa-miR-126-5p;hsa-miR-223-5p;hsa-miR-223-3p;hsa-miR-106b-5p;hsa-miR-181a-3p;hsa-miR-15a-5p;hsa-miR-99a-5p;hsa-miR-1285-3p;hsa-miR-126-3p;hsa-let-7f-5p;hsa-let-7a-5p;hsa-miR-190a-5p;hsa-miR-423-3p;hsa-miR-424-3p;hsa-miR-144-5p;hsa-miR-21-5p;hsa-miR-28-5p;hsa-miR-219a-1-3p;hsa-miR-130b-3p;hsa-let-7e-5p;hsa-miR-32-5p;hsa-miR-342-3p;hsa-miR-7-5p;hsa-miR-30…	Over represented	27.0669	43
Pathways miRWalk	B_CELL_RECEPTOR_SIGNALING_PATHWAY_Biocarta	0.00401178	7.42923e-05	1.13008e-05	hsa-miR-30b-5p;hsa-miR-15b-3p;hsa-miR-335-3p;hsa-miR-22-5p;hsa-miR-126-5p;hsa-miR-223-5p;hsa-miR-101-3p;hsa-miR-223-3p;hsa-miR-106b-5p;hsa-miR-181a-3p;hsa-miR-30d-3p;hsa-miR-15a-5p;hsa-miR-99a-5p;hsa-miR-126-3p;hsa-let-7f-5p;hsa-let-7a-5p;hsa-miR-423-3p;hsa-miR-424-3p;hsa-miR-144-5p;hsa-miR-21-5p;hsa-miR-28-5p;hsa-miR-130b-3p;hsa-miR-30e-5p;hsa-let-7e-5p;hsa-miR-32-5p;hsa-miR-342-3p;hsa-miR-18b-3…	Over represented	31.3894	47
Pathways miRWalk	PURINE_METABOLISM_KEGG	0.00446363	8.11569e-05	1.25736e-05	hsa-miR-30b-5p;hsa-miR-126-5p;hsa-miR-223-5p;hsa-miR-223-3p;hsa-miR-30d-3p;hsa-miR-15a-5p;hsa-miR-126-3p;hsa-let-7f-5p;hsa-let-7a-5p;hsa-miR-423-3p;hsa-miR-144-5p;hsa-miR-21-5p;hsa-miR-130b-3p;hsa-miR-30e-5p;hsa-let-7e-5p;hsa-miR-142-5p;hsa-miR-7-5p;hsa-miR-30a-5p;hsa-miR-96-5p;hsa-miR-144-3p;hsa-let-7f-2-3p;hsa-miR-222-3p;hsa-miR-125b-5p;hsa-let-7a-3p;hsa-miR-30d-5p;hsa-miR-16-5p;hsa-miR-25-5p;	Over represented	12.8645	27
Pathways miRWalk	IGF1R_PATHWAY_Biocarta	0.0046325	8.21626e-05	1.30493e-05	hsa-miR-30b-5p;hsa-miR-15b-3p;hsa-miR-335-3p;hsa-miR-22-5p;hsa-miR-126-5p;hsa-miR-223-5p;hsa-miR-101-3p;hsa-miR-223-3p;hsa-miR-106b-5p;hsa-miR-30d-3p;hsa-miR-15a-5p;hsa-miR-99a-5p;hsa-miR-126-3p;hsa-let-7f-5p;hsa-let-7a-5p;hsa-miR-423-3p;hsa-miR-424-3p;hsa-miR-21-5p;hsa-miR-130b-3p;hsa-miR-30e-5p;hsa-let-7e-5p;hsa-miR-7-5p;hsa-miR-30a-5p;hsa-miR-96-5p;hsa-let-7f-2-3p;hsa-miR-222-3p;hsa-miR-451a;h…	Over represented	23.259	39
Pathways miRWalk	P53_PATHWAY_Biocarta	0.00468327	8.21626e-05	1.31923e-05	hsa-miR-30b-5p;hsa-miR-15b-3p;hsa-miR-335-3p;hsa-miR-22-5p;hsa-miR-126-5p;hsa-miR-223-5p;hsa-miR-101-3p;hsa-miR-16-2-3p;hsa-miR-223-3p;hsa-miR-106b-5p;hsa-miR-181a-3p;hsa-miR-30d-3p;hsa-miR-15a-5p;hsa-miR-99a-5p;hsa-miR-1285-3p;hsa-miR-126-3p;hsa-let-7f-5p;hsa-let-7a-5p;hsa-miR-423-3p;hsa-miR-424-3p;hsa-miR-144-5p;hsa-miR-21-5p;hsa-miR-28-5p;hsa-miR-130b-3p;hsa-miR-30e-5p;hsa-let-7e-5p;hsa-miR-32…	Over represented	37.4614	52
Pathways miRWalk	IL4_PATHWAY_Biocarta	0.00502066	8.59997e-05	1.41427e-05	hsa-miR-30b-5p;hsa-miR-335-3p;hsa-miR-22-5p;hsa-miR-126-5p;hsa-miR-223-5p;hsa-miR-101-3p;hsa-miR-223-3p;hsa-miR-106b-5p;hsa-miR-30d-3p;hsa-miR-15a-5p;hsa-miR-99a-5p;hsa-miR-126-3p;hsa-let-7f-5p;hsa-let-7a-5p;hsa-miR-424-3p;hsa-miR-21-5p;hsa-miR-30e-5p;hsa-let-7e-5p;hsa-miR-7-5p;hsa-miR-30a-5p;hsa-miR-96-5p;hsa-let-7f-2-3p;hsa-miR-222-3p;hsa-miR-451a;hsa-miR-125b-5p;hsa-miR-130a-3p;hsa-miR-18a-5p;…	Over represented	18.7307	34
Pathways miRWalk	GLYCEROPHOSPHOLIPID_METABOLISM_KEGG	0.00507398	8.59997e-05	1.42929e-05	hsa-miR-30b-5p;hsa-miR-15b-3p;hsa-miR-126-5p;hsa-miR-223-5p;hsa-miR-223-3p;hsa-miR-30d-3p;hsa-miR-15a-5p;hsa-miR-126-3p;hsa-let-7a-5p;hsa-miR-21-5p;hsa-miR-30e-5p;hsa-let-7e-5p;hsa-miR-30a-5p;hsa-miR-125b-5p;hsa-miR-30d-5p;hsa-miR-16-5p;hsa-miR-20a-5p;	Over represented	5.96913	17
Pathways miRWalk	TERT_PATHWAY_Biocarta	0.00526529	8.65473e-05	1.48318e-05	hsa-miR-30b-5p;hsa-miR-15b-3p;hsa-miR-335-3p;hsa-miR-22-5p;hsa-miR-126-5p;hsa-miR-223-5p;hsa-miR-223-3p;hsa-miR-106b-5p;hsa-miR-181a-3p;hsa-miR-30d-3p;hsa-miR-15a-5p;hsa-miR-99a-5p;hsa-miR-1285-3p;hsa-miR-126-3p;hsa-let-7f-5p;hsa-let-7a-5p;hsa-miR-423-3p;hsa-miR-424-3p;hsa-miR-144-5p;hsa-miR-21-5p;hsa-miR-28-5p;hsa-miR-30e-5p;hsa-let-7e-5p;hsa-miR-32-5p;hsa-miR-18b-3p;hsa-miR-7-5p;hsa-miR-30a-5p;…	Over represented	29.434	45
Pathways miRWalk	TEL_PATHWAY_Biocarta	0.00527938	8.65473e-05	1.48715e-05	hsa-miR-30b-5p;hsa-miR-15b-3p;hsa-miR-335-3p;hsa-miR-22-5p;hsa-miR-126-5p;hsa-miR-223-5p;hsa-miR-101-3p;hsa-miR-223-3p;hsa-miR-106b-5p;hsa-miR-181a-3p;hsa-miR-30d-3p;hsa-miR-15a-5p;hsa-miR-99a-5p;hsa-miR-1285-3p;hsa-miR-126-3p;hsa-let-7f-5p;hsa-let-7a-5p;hsa-miR-423-3p;hsa-miR-424-3p;hsa-miR-144-5p;hsa-miR-21-5p;hsa-miR-28-5p;hsa-miR-130b-3p;hsa-miR-30e-5p;hsa-let-7e-5p;hsa-miR-32-5p;hsa-miR-342-…	Over represented	35.0943	50
Pathways miRWalk	PML_PATHWAY_Biocarta	0.00546498	8.81448e-05	1.53943e-05	hsa-miR-30b-5p;hsa-miR-15b-3p;hsa-miR-335-3p;hsa-miR-22-5p;hsa-miR-126-5p;hsa-miR-223-5p;hsa-miR-223-3p;hsa-miR-106b-5p;hsa-miR-181a-3p;hsa-miR-30d-3p;hsa-miR-15a-5p;hsa-miR-99a-5p;hsa-miR-1285-3p;hsa-miR-126-3p;hsa-let-7f-5p;hsa-let-7a-5p;hsa-miR-423-3p;hsa-miR-424-3p;hsa-miR-144-5p;hsa-miR-21-5p;hsa-miR-28-5p;hsa-miR-30e-5p;hsa-let-7e-5p;hsa-miR-32-5p;hsa-miR-142-5p;hsa-miR-30a-5p;hsa-miR-96-5p…	Over represented	28.4048	44
Pathways miRWalk	NO1_PATHWAY_Biocarta	0.00608261	9.54084e-05	1.71341e-05	hsa-miR-30b-5p;hsa-miR-335-3p;hsa-miR-22-5p;hsa-miR-126-5p;hsa-miR-223-5p;hsa-miR-101-3p;hsa-miR-16-2-3p;hsa-miR-223-3p;hsa-miR-106b-5p;hsa-miR-30d-3p;hsa-miR-15a-5p;hsa-miR-99a-5p;hsa-miR-126-3p;hsa-let-7f-5p;hsa-let-7a-5p;hsa-miR-424-3p;hsa-miR-21-5p;hsa-miR-30e-5p;hsa-let-7e-5p;hsa-miR-7-5p;hsa-miR-30a-5p;hsa-miR-96-5p;hsa-let-7f-2-3p;hsa-miR-222-3p;hsa-miR-451a;hsa-miR-125b-5p;hsa-miR-130a-3p…	Over represented	19.7599	35
Pathways miRWalk	IGF1MTOR_PATHWAY_Biocarta	0.00617569	9.54084e-05	1.73963e-05	hsa-miR-30b-5p;hsa-miR-15b-3p;hsa-miR-335-3p;hsa-miR-22-5p;hsa-miR-126-5p;hsa-miR-223-5p;hsa-miR-101-3p;hsa-miR-223-3p;hsa-miR-106b-5p;hsa-miR-181a-3p;hsa-miR-30d-3p;hsa-miR-15a-5p;hsa-miR-99a-5p;hsa-miR-126-3p;hsa-let-7f-5p;hsa-let-7a-5p;hsa-miR-423-3p;hsa-miR-424-3p;hsa-miR-144-5p;hsa-miR-21-5p;hsa-miR-130b-3p;hsa-miR-30e-5p;hsa-let-7e-5p;hsa-miR-18b-3p;hsa-miR-7-5p;hsa-miR-30a-5p;hsa-miR-96-5p…	Over represented	28.5077	44
Pathways miRWalk	PDGF_PATHWAY_Biocarta	0.00626582	9.54084e-05	1.76502e-05	hsa-miR-30b-5p;hsa-miR-15b-3p;hsa-miR-335-3p;hsa-miR-22-5p;hsa-miR-126-5p;hsa-miR-223-5p;hsa-miR-101-3p;hsa-miR-223-3p;hsa-miR-106b-5p;hsa-miR-181a-3p;hsa-miR-30d-3p;hsa-miR-15a-5p;hsa-miR-99a-5p;hsa-miR-126-3p;hsa-let-7f-5p;hsa-let-7a-5p;hsa-miR-423-3p;hsa-miR-424-3p;hsa-miR-144-5p;hsa-miR-21-5p;hsa-miR-28-5p;hsa-miR-130b-3p;hsa-miR-30e-5p;hsa-let-7e-5p;hsa-miR-142-5p;hsa-miR-7-5p;hsa-miR-30a-5p…	Over represented	27.4786	43
Pathways miRWalk	TID_PATHWAY_Biocarta	0.00629695	9.54084e-05	1.77379e-05	hsa-miR-30b-5p;hsa-miR-15b-3p;hsa-miR-335-3p;hsa-miR-22-5p;hsa-miR-126-5p;hsa-miR-223-5p;hsa-miR-223-3p;hsa-miR-106b-5p;hsa-miR-181a-3p;hsa-miR-30d-3p;hsa-miR-15a-5p;hsa-miR-99a-5p;hsa-miR-1285-3p;hsa-miR-126-3p;hsa-let-7f-5p;hsa-let-7a-5p;hsa-miR-190a-5p;hsa-miR-423-3p;hsa-miR-424-3p;hsa-miR-144-5p;hsa-miR-21-5p;hsa-miR-28-5p;hsa-miR-30e-5p;hsa-let-7e-5p;hsa-miR-32-5p;hsa-miR-342-3p;hsa-miR-142-…	Over represented	30.669	46
Pathways miRWalk	PYRIMIDINE_METABOLISM_KEGG	0.00776087	0.000113712	2.18616e-05	hsa-miR-30b-5p;hsa-miR-126-5p;hsa-miR-223-5p;hsa-miR-223-3p;hsa-miR-30d-3p;hsa-miR-15a-5p;hsa-miR-126-3p;hsa-let-7f-5p;hsa-let-7a-5p;hsa-miR-423-3p;hsa-miR-144-5p;hsa-miR-21-5p;hsa-miR-30e-5p;hsa-let-7e-5p;hsa-miR-142-5p;hsa-miR-30a-5p;hsa-miR-144-3p;hsa-let-7f-2-3p;hsa-let-7a-3p;hsa-miR-30d-5p;hsa-miR-16-5p;hsa-miR-25-5p;	Over represented	9.46827	22
Pathways miRWalk	LONGEVITY_PATHWAY_Biocarta	0.0077756	0.000113712	2.19031e-05	hsa-miR-30b-5p;hsa-miR-15b-3p;hsa-miR-335-3p;hsa-miR-22-5p;hsa-miR-126-5p;hsa-miR-223-5p;hsa-miR-101-3p;hsa-miR-223-3p;hsa-miR-106b-5p;hsa-miR-30d-3p;hsa-miR-15a-5p;hsa-miR-99a-5p;hsa-miR-126-3p;hsa-let-7f-5p;hsa-let-7a-5p;hsa-miR-423-3p;hsa-miR-424-3p;hsa-miR-21-5p;hsa-miR-130b-3p;hsa-miR-30e-5p;hsa-let-7e-5p;hsa-miR-7-5p;hsa-miR-30a-5p;hsa-miR-96-5p;hsa-let-7f-2-3p;hsa-miR-222-3p;hsa-miR-451a;h…	Over represented	23.6707	39
Pathways miRWalk	DNA_POLYMERASE_KEGG	0.00784614	0.000113712	2.21018e-05	hsa-miR-30b-5p;hsa-miR-30d-3p;hsa-miR-15a-5p;hsa-let-7f-5p;hsa-let-7a-5p;hsa-miR-144-5p;hsa-miR-21-5p;hsa-miR-30e-5p;hsa-let-7e-5p;hsa-miR-30a-5p;hsa-miR-144-3p;hsa-let-7f-2-3p;hsa-let-7a-3p;hsa-miR-30d-5p;hsa-miR-16-5p;	Over represented	4.93997	15
Pathways miRWalk	RNA_POLYMERASE_KEGG	0.00849054	0.000121293	2.3917e-05	hsa-miR-30b-5p;hsa-miR-126-5p;hsa-miR-30d-3p;hsa-miR-15a-5p;hsa-miR-126-3p;hsa-let-7f-5p;hsa-let-7a-5p;hsa-miR-423-3p;hsa-miR-21-5p;hsa-miR-30e-5p;hsa-let-7e-5p;hsa-miR-30a-5p;hsa-let-7f-2-3p;hsa-let-7a-3p;hsa-miR-30d-5p;hsa-miR-16-5p;hsa-miR-25-5p;	Over represented	6.17496	17
Pathways miRWalk	NON_SMALL_CELL_LUNG_CANCER_KEGG	0.00883073	0.000124376	2.48753e-05	hsa-miR-30b-5p;hsa-miR-15b-3p;hsa-miR-335-3p;hsa-miR-22-5p;hsa-miR-126-5p;hsa-miR-223-5p;hsa-miR-101-3p;hsa-miR-16-2-3p;hsa-miR-223-3p;hsa-miR-106b-5p;hsa-miR-181a-3p;hsa-miR-30d-3p;hsa-miR-15a-5p;hsa-miR-99a-5p;hsa-miR-1285-3p;hsa-miR-126-3p;hsa-let-7f-5p;hsa-let-7a-5p;hsa-miR-190a-5p;hsa-miR-423-3p;hsa-miR-424-3p;hsa-miR-144-5p;hsa-miR-21-5p;hsa-miR-28-5p;hsa-miR-130b-3p;hsa-miR-30e-5p;hsa-let-…	Over represented	40.6518	54
Pathways miRWalk	EGFR_SMRTE_PATHWAY_Biocarta	0.00911438	0.000125035	2.56743e-05	hsa-miR-30b-5p;hsa-miR-15b-3p;hsa-miR-335-3p;hsa-miR-126-5p;hsa-miR-106b-5p;hsa-miR-181a-3p;hsa-miR-30d-3p;hsa-miR-15a-5p;hsa-miR-126-3p;hsa-let-7f-5p;hsa-let-7a-5p;hsa-miR-424-3p;hsa-miR-21-5p;hsa-miR-30e-5p;hsa-let-7e-5p;hsa-miR-32-5p;hsa-miR-342-3p;hsa-miR-18b-3p;hsa-miR-7-5p;hsa-miR-30a-5p;hsa-let-7f-2-3p;hsa-miR-222-3p;hsa-miR-451a;hsa-miR-125b-5p;hsa-let-7a-3p;hsa-miR-30d-5p;hsa-miR-16-5p;h…	Over represented	16.5695	31
Pathways miRWalk	LYSINE_DEGRADATION_KEGG	0.00926436	0.000125035	2.60968e-05	hsa-miR-30b-5p;hsa-miR-30d-3p;hsa-let-7f-5p;hsa-let-7a-5p;hsa-miR-21-5p;hsa-miR-30e-5p;hsa-let-7e-5p;hsa-miR-30a-5p;hsa-let-7f-2-3p;hsa-miR-125b-5p;hsa-let-7a-3p;hsa-miR-30d-5p;hsa-miR-181c-5p;hsa-miR-16-5p;	Over represented	4.42539	14
Pathways miRWalk	TRKA_PATHWAY_Biocarta	0.00933994	0.000125035	2.63097e-05	hsa-miR-30b-5p;hsa-miR-15b-3p;hsa-miR-335-3p;hsa-miR-22-5p;hsa-miR-126-5p;hsa-miR-223-5p;hsa-miR-101-3p;hsa-miR-223-3p;hsa-miR-106b-5p;hsa-miR-30d-3p;hsa-miR-15a-5p;hsa-miR-99a-5p;hsa-miR-126-3p;hsa-let-7f-5p;hsa-let-7a-5p;hsa-miR-424-3p;hsa-miR-21-5p;hsa-miR-30e-5p;hsa-let-7e-5p;hsa-miR-7-5p;hsa-miR-30a-5p;hsa-miR-96-5p;hsa-let-7f-2-3p;hsa-miR-222-3p;hsa-miR-451a;hsa-miR-125b-5p;hsa-miR-130a-3p;…	Over represented	20.9949	36
Pathways miRWalk	IFNA_PATHWAY_Biocarta	0.00942884	0.000125035	2.65601e-05	hsa-miR-30b-5p;hsa-miR-181a-3p;hsa-miR-30d-3p;hsa-miR-15a-5p;hsa-miR-99a-5p;hsa-let-7f-5p;hsa-let-7a-5p;hsa-miR-21-5p;hsa-miR-28-5p;hsa-miR-30e-5p;hsa-let-7e-5p;hsa-miR-142-5p;hsa-miR-30a-5p;hsa-let-7f-2-3p;hsa-miR-222-3p;hsa-miR-451a;hsa-miR-125b-5p;hsa-let-7a-3p;hsa-miR-30d-5p;hsa-miR-181c-5p;hsa-miR-16-5p;hsa-miR-152-3p;	Over represented	9.57118	22
Pathways miRWalk	TSP1_PATHWAY_Biocarta	0.00950268	0.000125035	2.67681e-05	hsa-miR-30b-5p;hsa-miR-15b-3p;hsa-miR-335-3p;hsa-miR-22-5p;hsa-miR-126-5p;hsa-miR-223-5p;hsa-miR-101-3p;hsa-miR-223-3p;hsa-miR-106b-5p;hsa-miR-181a-3p;hsa-miR-30d-3p;hsa-miR-15a-5p;hsa-miR-99a-5p;hsa-miR-126-3p;hsa-miR-423-3p;hsa-miR-424-3p;hsa-miR-144-5p;hsa-miR-21-5p;hsa-miR-28-5p;hsa-miR-130b-3p;hsa-miR-30e-5p;hsa-let-7e-5p;hsa-miR-32-5p;hsa-miR-30a-5p;hsa-miR-125b-5p;hsa-miR-130a-3p;hsa-miR-3…	Over represented	18.319	33
Pathways miRWalk	FC_EPSILON_RI_SIGNALING_PATHWAY_KEGG	0.010104	0.000131221	2.84621e-05	hsa-miR-30b-5p;hsa-miR-15b-3p;hsa-miR-335-3p;hsa-miR-22-5p;hsa-miR-126-5p;hsa-miR-223-5p;hsa-miR-101-3p;hsa-miR-223-3p;hsa-miR-106b-5p;hsa-miR-181a-3p;hsa-miR-30d-3p;hsa-miR-15a-5p;hsa-miR-99a-5p;hsa-miR-126-3p;hsa-let-7f-5p;hsa-let-7a-5p;hsa-miR-424-3p;hsa-miR-144-5p;hsa-miR-21-5p;hsa-miR-30e-5p;hsa-let-7e-5p;hsa-miR-32-5p;hsa-miR-342-3p;hsa-miR-142-5p;hsa-miR-18b-3p;hsa-miR-7-5p;hsa-miR-30a-5p;…	Over represented	31.0806	46
Pathways miRWalk	IL3_PATHWAY_Biocarta	0.01067	0.000136795	3.00563e-05	hsa-miR-30b-5p;hsa-miR-15b-3p;hsa-miR-335-3p;hsa-miR-126-5p;hsa-miR-223-5p;hsa-miR-101-3p;hsa-miR-223-3p;hsa-miR-15a-5p;hsa-miR-126-3p;hsa-let-7f-5p;hsa-let-7a-5p;hsa-miR-190a-5p;hsa-miR-424-3p;hsa-miR-21-5p;hsa-miR-28-5p;hsa-miR-130b-3p;hsa-let-7e-5p;hsa-miR-342-3p;hsa-miR-7-5p;hsa-let-7f-2-3p;hsa-miR-222-3p;hsa-miR-451a;hsa-miR-125b-5p;hsa-miR-130a-3p;hsa-let-7a-3p;hsa-miR-16-5p;hsa-miR-20a-5p;…	Over represented	14.2024	28
Pathways miRWalk	PLK3_PATHWAY_Biocarta	0.0113421	0.000143571	3.19495e-05	hsa-miR-30b-5p;hsa-miR-15b-3p;hsa-miR-335-3p;hsa-miR-22-5p;hsa-miR-126-5p;hsa-miR-101-3p;hsa-miR-106b-5p;hsa-miR-181a-3p;hsa-miR-30d-3p;hsa-miR-15a-5p;hsa-miR-99a-5p;hsa-miR-1285-3p;hsa-miR-126-3p;hsa-let-7f-5p;hsa-let-7a-5p;hsa-miR-423-3p;hsa-miR-424-3p;hsa-miR-21-5p;hsa-miR-28-5p;hsa-miR-30e-5p;hsa-let-7e-5p;hsa-miR-32-5p;hsa-miR-30a-5p;hsa-miR-96-5p;hsa-miR-191-5p;hsa-let-7f-2-3p;hsa-miR-222-3…	Over represented	23.9794	39
Pathways miRWalk	IL22BP_PATHWAY_Biocarta	0.0120268	0.000146141	3.38782e-05	hsa-miR-30b-5p;hsa-miR-126-5p;hsa-miR-223-5p;hsa-miR-223-3p;hsa-miR-106b-5p;hsa-miR-181a-3p;hsa-miR-15a-5p;hsa-miR-126-3p;hsa-let-7f-5p;hsa-let-7a-5p;hsa-miR-190a-5p;hsa-miR-21-5p;hsa-miR-28-5p;hsa-let-7e-5p;hsa-miR-342-3p;hsa-miR-142-5p;hsa-miR-96-5p;hsa-let-7f-2-3p;hsa-miR-222-3p;hsa-miR-451a;hsa-miR-125b-5p;hsa-miR-18a-5p;hsa-let-7a-3p;hsa-miR-181c-5p;hsa-miR-16-5p;hsa-miR-19b-3p;hsa-miR-20a-5…	Over represented	13.482	27
Pathways miRWalk	ACH_PATHWAY_Biocarta	0.0121297	0.000146141	3.41681e-05	hsa-miR-30b-5p;hsa-miR-15b-3p;hsa-miR-335-3p;hsa-miR-22-5p;hsa-miR-126-5p;hsa-miR-223-5p;hsa-miR-101-3p;hsa-miR-223-3p;hsa-miR-106b-5p;hsa-miR-30d-3p;hsa-miR-15a-5p;hsa-miR-99a-5p;hsa-miR-126-3p;hsa-let-7f-5p;hsa-let-7a-5p;hsa-miR-424-3p;hsa-miR-21-5p;hsa-miR-30e-5p;hsa-let-7e-5p;hsa-miR-7-5p;hsa-miR-30a-5p;hsa-miR-96-5p;hsa-let-7f-2-3p;hsa-miR-222-3p;hsa-miR-451a;hsa-miR-125b-5p;hsa-miR-130a-3p;…	Over represented	21.2007	36
Pathways miRWalk	GH_PATHWAY_Biocarta	0.0121297	0.000146141	3.41681e-05	hsa-miR-30b-5p;hsa-miR-15b-3p;hsa-miR-335-3p;hsa-miR-22-5p;hsa-miR-126-5p;hsa-miR-223-5p;hsa-miR-101-3p;hsa-miR-223-3p;hsa-miR-106b-5p;hsa-miR-181a-3p;hsa-miR-15a-5p;hsa-miR-126-3p;hsa-let-7f-5p;hsa-let-7a-5p;hsa-miR-190a-5p;hsa-miR-423-3p;hsa-miR-424-3p;hsa-miR-21-5p;hsa-miR-28-5p;hsa-let-7e-5p;hsa-miR-32-5p;hsa-miR-342-3p;hsa-miR-7-5p;hsa-miR-96-5p;hsa-let-7f-2-3p;hsa-miR-222-3p;hsa-miR-451a;hs…	Over represented	21.2007	36
Pathways miRWalk	NKT_PATHWAY_Biocarta	0.0121297	0.000146141	3.41681e-05	hsa-miR-30b-5p;hsa-miR-15b-3p;hsa-miR-22-5p;hsa-miR-126-5p;hsa-miR-223-5p;hsa-miR-101-3p;hsa-miR-223-3p;hsa-miR-106b-5p;hsa-miR-181a-3p;hsa-miR-30d-3p;hsa-miR-15a-5p;hsa-miR-126-3p;hsa-let-7f-5p;hsa-let-7a-5p;hsa-miR-424-3p;hsa-miR-21-5p;hsa-miR-28-5p;hsa-miR-130b-3p;hsa-miR-30e-5p;hsa-let-7e-5p;hsa-miR-342-3p;hsa-miR-142-5p;hsa-miR-30a-5p;hsa-miR-96-5p;hsa-miR-191-5p;hsa-let-7f-2-3p;hsa-miR-222-…	Over represented	21.2007	36
Pathways miRWalk	HDAC_PATHWAY_Biocarta	0.0128369	0.000152821	3.61604e-05	hsa-miR-30b-5p;hsa-miR-15b-3p;hsa-miR-335-3p;hsa-miR-22-5p;hsa-miR-126-5p;hsa-miR-223-5p;hsa-miR-101-3p;hsa-miR-223-3p;hsa-miR-106b-5p;hsa-miR-30d-3p;hsa-miR-15a-5p;hsa-miR-99a-5p;hsa-miR-126-3p;hsa-let-7f-5p;hsa-let-7a-5p;hsa-miR-423-3p;hsa-miR-424-3p;hsa-miR-21-5p;hsa-miR-130b-3p;hsa-miR-30e-5p;hsa-let-7e-5p;hsa-miR-7-5p;hsa-miR-30a-5p;hsa-miR-96-5p;hsa-let-7f-2-3p;hsa-miR-222-3p;hsa-miR-451a;h…	Over represented	24.0823	39
Pathways miRWalk	IFNG_PATHWAY_Biocarta	0.0130554	0.000153593	3.67758e-05	hsa-miR-30b-5p;hsa-miR-126-5p;hsa-miR-223-5p;hsa-miR-223-3p;hsa-miR-181a-3p;hsa-miR-30d-3p;hsa-miR-15a-5p;hsa-miR-126-3p;hsa-let-7f-5p;hsa-let-7a-5p;hsa-miR-190a-5p;hsa-miR-21-5p;hsa-miR-28-5p;hsa-let-7e-5p;hsa-miR-342-3p;hsa-miR-142-5p;hsa-let-7f-2-3p;hsa-miR-222-3p;hsa-miR-451a;hsa-let-7a-3p;hsa-miR-30d-5p;hsa-miR-181c-5p;hsa-miR-16-5p;hsa-miR-20a-5p;	Over represented	11.2178	24
Pathways miRWalk	GNRH_SIGNALING_PATHWAY_KEGG	0.0136051	0.000158199	3.83242e-05	hsa-miR-30b-5p;hsa-miR-15b-3p;hsa-miR-335-3p;hsa-miR-126-5p;hsa-miR-223-5p;hsa-miR-101-3p;hsa-miR-223-3p;hsa-miR-106b-5p;hsa-miR-30d-3p;hsa-miR-15a-5p;hsa-miR-99a-5p;hsa-miR-126-3p;hsa-let-7f-5p;hsa-let-7a-5p;hsa-miR-190a-5p;hsa-miR-423-3p;hsa-miR-424-3p;hsa-miR-144-5p;hsa-miR-21-5p;hsa-miR-664a-3p;hsa-miR-219a-1-3p;hsa-miR-30e-5p;hsa-let-7e-5p;hsa-miR-32-5p;hsa-miR-342-3p;hsa-miR-18b-3p;hsa-miR-…	Over represented	30.2573	45
Pathways miRWalk	D4GDI_PATHWAY_Biocarta	0.0140803	0.000161606	3.96627e-05	hsa-miR-30b-5p;hsa-miR-15b-3p;hsa-miR-126-5p;hsa-miR-223-5p;hsa-miR-223-3p;hsa-miR-106b-5p;hsa-miR-30d-3p;hsa-miR-15a-5p;hsa-miR-99a-5p;hsa-miR-126-3p;hsa-let-7f-5p;hsa-let-7a-5p;hsa-miR-423-3p;hsa-miR-424-3p;hsa-miR-144-5p;hsa-miR-21-5p;hsa-miR-30e-5p;hsa-let-7e-5p;hsa-miR-30a-5p;hsa-let-7f-2-3p;hsa-miR-125b-5p;hsa-let-7a-3p;hsa-miR-30d-5p;hsa-miR-16-5p;hsa-miR-7-1-3p;hsa-miR-25-5p;hsa-miR-20a-5…	Over represented	13.5849	27
Pathways miRWalk	RB_PATHWAY_Biocarta	0.0142213	0.000161606	4.006e-05	hsa-miR-30b-5p;hsa-miR-15b-3p;hsa-miR-335-3p;hsa-miR-22-5p;hsa-miR-126-5p;hsa-miR-101-3p;hsa-miR-106b-5p;hsa-miR-181a-3p;hsa-miR-30d-3p;hsa-miR-15a-5p;hsa-miR-99a-5p;hsa-miR-1285-3p;hsa-miR-126-3p;hsa-let-7f-5p;hsa-let-7a-5p;hsa-miR-423-3p;hsa-miR-424-3p;hsa-miR-144-5p;hsa-miR-21-5p;hsa-miR-28-5p;hsa-miR-30e-5p;hsa-let-7e-5p;hsa-miR-32-5p;hsa-miR-30a-5p;hsa-miR-96-5p;hsa-miR-144-3p;hsa-miR-191-5p…	Over represented	26.1407	41
Pathways miRWalk	BCR_PATHWAY_Biocarta	0.0151589	0.000168432	4.2701e-05	hsa-miR-30b-5p;hsa-miR-15b-3p;hsa-miR-335-3p;hsa-miR-126-5p;hsa-miR-223-5p;hsa-miR-101-3p;hsa-miR-223-3p;hsa-miR-106b-5p;hsa-miR-181a-3p;hsa-miR-30d-3p;hsa-miR-15a-5p;hsa-miR-99a-5p;hsa-miR-126-3p;hsa-let-7f-5p;hsa-let-7a-5p;hsa-miR-423-3p;hsa-miR-424-3p;hsa-miR-144-5p;hsa-miR-21-5p;hsa-miR-130b-3p;hsa-miR-30e-5p;hsa-let-7e-5p;hsa-miR-7-5p;hsa-miR-30a-5p;hsa-miR-96-5p;hsa-let-7f-2-3p;hsa-miR-222-…	Over represented	23.259	38
Pathways miRWalk	NGF_PATHWAY_Biocarta	0.0151589	0.000168432	4.2701e-05	hsa-miR-30b-5p;hsa-miR-15b-3p;hsa-miR-335-3p;hsa-miR-22-5p;hsa-miR-126-5p;hsa-miR-223-5p;hsa-miR-101-3p;hsa-miR-223-3p;hsa-miR-106b-5p;hsa-miR-30d-3p;hsa-miR-15a-5p;hsa-miR-99a-5p;hsa-miR-126-3p;hsa-let-7f-5p;hsa-let-7a-5p;hsa-miR-423-3p;hsa-miR-424-3p;hsa-miR-144-5p;hsa-miR-21-5p;hsa-miR-130b-3p;hsa-miR-30e-5p;hsa-let-7e-5p;hsa-miR-7-5p;hsa-miR-30a-5p;hsa-miR-96-5p;hsa-let-7f-2-3p;hsa-miR-222-3p…	Over represented	23.259	38
Pathways miRWalk	PAR1_PATHWAY_Biocarta	0.0164503	0.000180773	4.6339e-05	hsa-miR-30b-5p;hsa-miR-15b-3p;hsa-miR-335-3p;hsa-miR-22-5p;hsa-miR-126-5p;hsa-miR-223-5p;hsa-miR-101-3p;hsa-miR-223-3p;hsa-miR-106b-5p;hsa-miR-30d-3p;hsa-miR-15a-5p;hsa-miR-126-3p;hsa-let-7f-5p;hsa-let-7a-5p;hsa-miR-21-5p;hsa-miR-30e-5p;hsa-let-7e-5p;hsa-miR-7-5p;hsa-miR-30a-5p;hsa-let-7f-2-3p;hsa-miR-451a;hsa-miR-125b-5p;hsa-miR-130a-3p;hsa-let-7a-3p;hsa-miR-30d-5p;hsa-miR-16-5p;hsa-miR-19b-3p;	Over represented	13.6878	27
Pathways miRWalk	VOBESITY_PATHWAY_Biocarta	0.016877	0.000180908	4.75408e-05	hsa-miR-30b-5p;hsa-miR-15b-3p;hsa-miR-335-3p;hsa-miR-126-5p;hsa-miR-223-5p;hsa-miR-223-3p;hsa-miR-30d-3p;hsa-miR-126-3p;hsa-let-7f-5p;hsa-let-7a-5p;hsa-miR-424-3p;hsa-miR-144-5p;hsa-miR-21-5p;hsa-miR-30e-5p;hsa-let-7e-5p;hsa-miR-142-5p;hsa-miR-30a-5p;hsa-miR-96-5p;hsa-miR-144-3p;hsa-let-7f-2-3p;hsa-miR-222-3p;hsa-miR-451a;hsa-miR-125b-5p;hsa-let-7a-3p;hsa-miR-30d-5p;hsa-miR-16-5p;hsa-miR-25-5p;hs…	Over represented	14.5111	28
Pathways miRWalk	INTEGRIN_PATHWAY_Biocarta	0.0171448	0.000180908	4.82953e-05	hsa-miR-30b-5p;hsa-miR-15b-3p;hsa-miR-335-3p;hsa-miR-126-5p;hsa-miR-223-5p;hsa-miR-101-3p;hsa-miR-223-3p;hsa-miR-106b-5p;hsa-miR-181a-3p;hsa-miR-30d-3p;hsa-miR-15a-5p;hsa-miR-99a-5p;hsa-miR-126-3p;hsa-let-7f-5p;hsa-let-7a-5p;hsa-miR-423-3p;hsa-miR-424-3p;hsa-miR-144-5p;hsa-miR-21-5p;hsa-miR-130b-3p;hsa-miR-30e-5p;hsa-let-7e-5p;hsa-miR-7-5p;hsa-miR-30a-5p;hsa-miR-96-5p;hsa-let-7f-2-3p;hsa-miR-222-…	Over represented	23.3619	38
Pathways miRWalk	PATHOGENIC_ESCHERICHIA_COLI_INFECTION_EHEC_KEGG	0.0171862	0.000180908	4.84119e-05	hsa-miR-30b-5p;hsa-miR-15b-3p;hsa-miR-335-3p;hsa-miR-22-5p;hsa-miR-126-5p;hsa-miR-223-5p;hsa-miR-101-3p;hsa-miR-223-3p;hsa-miR-30d-3p;hsa-miR-15a-5p;hsa-miR-126-3p;hsa-let-7f-5p;hsa-let-7a-5p;hsa-miR-424-3p;hsa-miR-144-5p;hsa-miR-21-5p;hsa-miR-28-5p;hsa-miR-130b-3p;hsa-miR-30e-5p;hsa-let-7e-5p;hsa-miR-142-5p;hsa-miR-7-5p;hsa-miR-30a-5p;hsa-miR-144-3p;hsa-miR-222-3p;hsa-miR-451a;hsa-miR-125b-5p;hs…	Over represented	19.6569	34
Pathways miRWalk	PATHOGENIC_ESCHERICHIA_COLI_INFECTION_EPEC_KEGG	0.0171862	0.000180908	4.84119e-05	hsa-miR-30b-5p;hsa-miR-15b-3p;hsa-miR-335-3p;hsa-miR-22-5p;hsa-miR-126-5p;hsa-miR-223-5p;hsa-miR-101-3p;hsa-miR-223-3p;hsa-miR-30d-3p;hsa-miR-15a-5p;hsa-miR-126-3p;hsa-let-7f-5p;hsa-let-7a-5p;hsa-miR-424-3p;hsa-miR-144-5p;hsa-miR-21-5p;hsa-miR-28-5p;hsa-miR-130b-3p;hsa-miR-30e-5p;hsa-let-7e-5p;hsa-miR-142-5p;hsa-miR-7-5p;hsa-miR-30a-5p;hsa-miR-144-3p;hsa-miR-222-3p;hsa-miR-451a;hsa-miR-125b-5p;hs…	Over represented	19.6569	34
Pathways miRWalk	AXON_GUIDANCE_KEGG	0.0179413	0.000185156	5.0539e-05	hsa-miR-30b-5p;hsa-miR-15b-3p;hsa-miR-335-3p;hsa-miR-22-5p;hsa-miR-126-5p;hsa-miR-101-3p;hsa-miR-16-2-3p;hsa-miR-106b-5p;hsa-miR-30d-3p;hsa-miR-15a-5p;hsa-miR-126-3p;hsa-let-7f-5p;hsa-let-7a-5p;hsa-miR-190a-5p;hsa-miR-423-3p;hsa-miR-424-3p;hsa-miR-144-5p;hsa-miR-21-5p;hsa-miR-28-5p;hsa-miR-130b-3p;hsa-miR-30e-5p;hsa-let-7e-5p;hsa-miR-32-5p;hsa-miR-342-3p;hsa-miR-18b-3p;hsa-miR-7-5p;hsa-miR-30a-5p…	Over represented	31.5952	46
Pathways miRWalk	BIOSYNTHESIS_OF_STEROIDS_KEGG	0.0179601	0.000185156	5.05919e-05	hsa-miR-30b-5p;hsa-miR-22-5p;hsa-miR-30d-3p;hsa-let-7f-5p;hsa-let-7a-5p;hsa-miR-21-5p;hsa-miR-28-5p;hsa-miR-30e-5p;hsa-let-7e-5p;hsa-miR-30a-5p;hsa-let-7f-2-3p;hsa-miR-125b-5p;hsa-let-7a-3p;hsa-miR-30d-5p;hsa-miR-16-5p;	Over represented	5.24871	15
Pathways miRWalk	ENDOMETRIAL_CANCER_KEGG	0.0196768	0.000200784	5.54277e-05	hsa-miR-30b-5p;hsa-miR-15b-3p;hsa-miR-335-3p;hsa-miR-22-5p;hsa-miR-126-5p;hsa-miR-223-5p;hsa-miR-101-3p;hsa-miR-16-2-3p;hsa-miR-223-3p;hsa-miR-106b-5p;hsa-miR-181a-3p;hsa-miR-30d-3p;hsa-miR-15a-5p;hsa-miR-99a-5p;hsa-miR-1285-3p;hsa-miR-126-3p;hsa-let-7f-5p;hsa-let-7a-5p;hsa-miR-190a-5p;hsa-miR-423-3p;hsa-miR-424-3p;hsa-miR-144-5p;hsa-miR-21-5p;hsa-miR-28-5p;hsa-miR-130b-3p;hsa-miR-30e-5p;hsa-let-…	Over represented	41.3722	54
Pathways miRWalk	FBW7_PATHWAY_Biocarta	0.0212832	0.000214982	5.99528e-05	hsa-miR-15b-3p;hsa-miR-335-3p;hsa-miR-223-5p;hsa-miR-223-3p;hsa-miR-106b-5p;hsa-miR-15a-5p;hsa-miR-99a-5p;hsa-let-7f-5p;hsa-let-7a-5p;hsa-miR-423-3p;hsa-miR-424-3p;hsa-miR-144-5p;hsa-miR-21-5p;hsa-let-7e-5p;hsa-miR-32-5p;hsa-miR-18b-3p;hsa-miR-7-5p;hsa-miR-96-5p;hsa-miR-144-3p;hsa-let-7f-2-3p;hsa-miR-222-3p;hsa-miR-451a;hsa-miR-125b-5p;hsa-miR-18a-5p;hsa-let-7a-3p;hsa-miR-16-5p;hsa-miR-19b-3p;hsa…	Over represented	17.187	31
Pathways miRWalk	ALANINE_AND_ASPARTATE_METABOLISM_KEGG	0.022008	0.000219842	6.19944e-05	hsa-miR-30b-5p;hsa-miR-30d-3p;hsa-let-7f-5p;hsa-let-7a-5p;hsa-miR-21-5p;hsa-miR-30e-5p;hsa-let-7e-5p;hsa-miR-30a-5p;hsa-let-7f-2-3p;hsa-let-7a-3p;hsa-miR-30d-5p;hsa-miR-16-5p;	Over represented	3.60206	12
Pathways miRWalk	FEEDER_PATHWAY_Biocarta	0.0222041	0.000219842	6.25467e-05	hsa-miR-30b-5p;hsa-miR-181a-3p;hsa-miR-30d-3p;hsa-let-7f-5p;hsa-let-7a-5p;hsa-miR-21-5p;hsa-miR-30e-5p;hsa-let-7e-5p;hsa-miR-30a-5p;hsa-let-7f-2-3p;hsa-miR-125b-5p;hsa-let-7a-3p;hsa-miR-30d-5p;hsa-miR-16-5p;	Over represented	4.73413	14
Pathways miRWalk	ATRBRCA_PATHWAY_Biocarta	0.0227724	0.000220127	6.41476e-05	hsa-miR-30b-5p;hsa-miR-15b-3p;hsa-miR-335-3p;hsa-miR-22-5p;hsa-miR-126-5p;hsa-miR-223-5p;hsa-miR-101-3p;hsa-miR-223-3p;hsa-miR-106b-5p;hsa-miR-181a-3p;hsa-miR-30d-3p;hsa-miR-15a-5p;hsa-miR-99a-5p;hsa-miR-1285-3p;hsa-miR-126-3p;hsa-let-7f-5p;hsa-let-7a-5p;hsa-miR-423-3p;hsa-miR-424-3p;hsa-miR-21-5p;hsa-miR-28-5p;hsa-miR-30e-5p;hsa-let-7e-5p;hsa-miR-32-5p;hsa-miR-30a-5p;hsa-miR-96-5p;hsa-miR-191-5p…	Over represented	26.5523	41
Pathways miRWalk	ARF_PATHWAY_Biocarta	0.022858	0.000220127	6.43888e-05	hsa-miR-30b-5p;hsa-miR-15b-3p;hsa-miR-335-3p;hsa-miR-22-5p;hsa-miR-126-5p;hsa-miR-223-5p;hsa-miR-101-3p;hsa-miR-223-3p;hsa-miR-106b-5p;hsa-miR-181a-3p;hsa-miR-30d-3p;hsa-miR-15a-5p;hsa-miR-99a-5p;hsa-miR-1285-3p;hsa-miR-126-3p;hsa-let-7f-5p;hsa-let-7a-5p;hsa-miR-423-3p;hsa-miR-424-3p;hsa-miR-144-5p;hsa-miR-21-5p;hsa-miR-28-5p;hsa-miR-30e-5p;hsa-let-7e-5p;hsa-miR-32-5p;hsa-miR-18b-3p;hsa-miR-7-5p;…	Over represented	34.0652	48
Pathways miRWalk	CHEMICAL_PATHWAY_Biocarta	0.0229419	0.000220127	6.46251e-05	hsa-miR-30b-5p;hsa-miR-15b-3p;hsa-miR-335-3p;hsa-miR-22-5p;hsa-miR-126-5p;hsa-miR-223-5p;hsa-miR-101-3p;hsa-miR-223-3p;hsa-miR-106b-5p;hsa-miR-181a-3p;hsa-miR-30d-3p;hsa-miR-15a-5p;hsa-miR-99a-5p;hsa-miR-1285-3p;hsa-miR-126-3p;hsa-let-7f-5p;hsa-let-7a-5p;hsa-miR-423-3p;hsa-miR-424-3p;hsa-miR-21-5p;hsa-miR-28-5p;hsa-miR-30e-5p;hsa-let-7e-5p;hsa-miR-32-5p;hsa-miR-342-3p;hsa-miR-142-5p;hsa-miR-7-5p;…	Over represented	32.9331	47
Pathways miRWalk	EIF4_PATHWAY_Biocarta	0.0231133	0.000220127	6.51079e-05	hsa-miR-30b-5p;hsa-miR-15b-3p;hsa-miR-335-3p;hsa-miR-22-5p;hsa-miR-126-5p;hsa-miR-223-5p;hsa-miR-101-3p;hsa-miR-223-3p;hsa-miR-106b-5p;hsa-miR-181a-3p;hsa-miR-30d-3p;hsa-miR-15a-5p;hsa-miR-99a-5p;hsa-miR-126-3p;hsa-let-7f-5p;hsa-let-7a-5p;hsa-miR-424-3p;hsa-miR-144-5p;hsa-miR-21-5p;hsa-miR-130b-3p;hsa-miR-30e-5p;hsa-let-7e-5p;hsa-miR-18b-3p;hsa-miR-7-5p;hsa-miR-30a-5p;hsa-miR-96-5p;hsa-miR-144-3p…	Over represented	27.5815	42
Pathways miRWalk	PORPHYRIN_AND_CHLOROPHYLL_METABOLISM_KEGG	0.0250918	0.000236715	7.0681e-05	hsa-miR-30b-5p;hsa-miR-15b-3p;hsa-miR-22-5p;hsa-miR-126-5p;hsa-miR-181a-3p;hsa-miR-30d-3p;hsa-miR-126-3p;hsa-let-7a-5p;hsa-miR-144-5p;hsa-miR-30e-5p;hsa-let-7e-5p;hsa-miR-30a-5p;hsa-miR-144-3p;hsa-miR-451a;hsa-miR-125b-5p;hsa-miR-30d-5p;hsa-miR-181c-5p;hsa-miR-16-5p;	Over represented	7.30703	18
Pathways miRWalk	ERK5_PATHWAY_Biocarta	0.0277675	0.00025951	7.82184e-05	hsa-miR-30b-5p;hsa-miR-15b-3p;hsa-miR-335-3p;hsa-miR-22-5p;hsa-miR-126-5p;hsa-miR-223-5p;hsa-miR-101-3p;hsa-miR-223-3p;hsa-miR-106b-5p;hsa-miR-30d-3p;hsa-miR-15a-5p;hsa-miR-99a-5p;hsa-miR-126-3p;hsa-let-7f-5p;hsa-let-7a-5p;hsa-miR-424-3p;hsa-miR-21-5p;hsa-miR-28-5p;hsa-miR-219a-1-3p;hsa-miR-30e-5p;hsa-let-7e-5p;hsa-miR-7-5p;hsa-miR-30a-5p;hsa-miR-96-5p;hsa-let-7f-2-3p;hsa-miR-222-3p;hsa-miR-451a;…	Over represented	23.7736	38
Pathways miRWalk	TH1TH2_PATHWAY_Biocarta	0.0282978	0.000259968	7.97122e-05	hsa-miR-15b-3p;hsa-miR-126-5p;hsa-miR-223-5p;hsa-miR-223-3p;hsa-miR-106b-5p;hsa-miR-30d-3p;hsa-miR-15a-5p;hsa-miR-126-3p;hsa-let-7f-5p;hsa-let-7a-5p;hsa-miR-21-5p;hsa-let-7e-5p;hsa-miR-342-3p;hsa-miR-142-5p;hsa-miR-191-5p;hsa-let-7f-2-3p;hsa-let-7a-3p;hsa-miR-30d-5p;hsa-miR-181c-5p;hsa-miR-16-5p;hsa-miR-25-5p;hsa-miR-20a-5p;	Over represented	10.1887	22
Pathways miRWalk	KERATINOCYTE_PATHWAY_Biocarta	0.0284735	0.000259968	8.0207e-05	hsa-miR-30b-5p;hsa-miR-15b-3p;hsa-miR-335-3p;hsa-miR-22-5p;hsa-miR-126-5p;hsa-miR-223-5p;hsa-miR-101-3p;hsa-miR-223-3p;hsa-miR-106b-5p;hsa-miR-181a-3p;hsa-miR-30d-3p;hsa-miR-15a-5p;hsa-miR-99a-5p;hsa-miR-126-3p;hsa-let-7f-5p;hsa-let-7a-5p;hsa-miR-423-3p;hsa-miR-424-3p;hsa-miR-144-5p;hsa-miR-21-5p;hsa-miR-28-5p;hsa-miR-130b-3p;hsa-miR-30e-5p;hsa-let-7e-5p;hsa-miR-32-5p;hsa-miR-342-3p;hsa-miR-142-5…	Over represented	34.271	48
Pathways miRWalk	ADIPOCYTOKINE_SIGNALING_PATHWAY_KEGG	0.0285965	0.000259968	8.05536e-05	hsa-miR-30b-5p;hsa-miR-15b-3p;hsa-miR-335-3p;hsa-miR-22-5p;hsa-miR-126-5p;hsa-miR-223-5p;hsa-miR-101-3p;hsa-miR-223-3p;hsa-miR-106b-5p;hsa-miR-181a-3p;hsa-miR-30d-3p;hsa-miR-15a-5p;hsa-miR-99a-5p;hsa-miR-126-3p;hsa-let-7f-5p;hsa-let-7a-5p;hsa-miR-190a-5p;hsa-miR-424-3p;hsa-miR-144-5p;hsa-miR-21-5p;hsa-miR-28-5p;hsa-miR-130b-3p;hsa-miR-30e-5p;hsa-let-7e-5p;hsa-miR-32-5p;hsa-miR-342-3p;hsa-miR-142-…	Over represented	33.1389	47
Pathways miRWalk	ERK_PATHWAY_Biocarta	0.0290202	0.000261443	8.17471e-05	hsa-miR-30b-5p;hsa-miR-15b-3p;hsa-miR-335-3p;hsa-miR-22-5p;hsa-miR-126-5p;hsa-miR-223-5p;hsa-miR-223-3p;hsa-miR-106b-5p;hsa-miR-30d-3p;hsa-miR-15a-5p;hsa-miR-99a-5p;hsa-miR-126-3p;hsa-let-7f-5p;hsa-let-7a-5p;hsa-miR-423-3p;hsa-miR-424-3p;hsa-miR-144-5p;hsa-miR-21-5p;hsa-miR-130b-3p;hsa-miR-30e-5p;hsa-let-7e-5p;hsa-miR-32-5p;hsa-miR-342-3p;hsa-miR-18b-3p;hsa-miR-7-5p;hsa-miR-30a-5p;hsa-miR-96-5p;h…	Over represented	27.7873	42
Pathways miRWalk	P27_PATHWAY_Biocarta	0.029944	0.000265267	8.43492e-05	hsa-miR-15b-3p;hsa-miR-335-3p;hsa-miR-223-5p;hsa-miR-223-3p;hsa-miR-106b-5p;hsa-miR-181a-3p;hsa-miR-15a-5p;hsa-let-7f-5p;hsa-let-7a-5p;hsa-miR-423-3p;hsa-miR-424-3p;hsa-miR-144-5p;hsa-miR-21-5p;hsa-let-7e-5p;hsa-miR-32-5p;hsa-miR-342-3p;hsa-miR-18b-3p;hsa-miR-7-5p;hsa-miR-96-5p;hsa-miR-144-3p;hsa-let-7f-2-3p;hsa-miR-222-3p;hsa-miR-125b-5p;hsa-miR-18a-5p;hsa-let-7a-3p;hsa-miR-181c-5p;hsa-miR-16-5p…	Over represented	18.319	32
Pathways miRWalk	VEGF_SIGNALING_PATHWAY_KEGG	0.0299752	0.000265267	8.44372e-05	hsa-miR-30b-5p;hsa-miR-15b-3p;hsa-miR-335-3p;hsa-miR-22-5p;hsa-miR-126-5p;hsa-miR-223-5p;hsa-miR-101-3p;hsa-miR-16-2-3p;hsa-miR-223-3p;hsa-miR-106b-5p;hsa-miR-30d-3p;hsa-miR-15a-5p;hsa-miR-99a-5p;hsa-miR-126-3p;hsa-let-7f-5p;hsa-let-7a-5p;hsa-miR-424-3p;hsa-miR-144-5p;hsa-miR-21-5p;hsa-miR-30e-5p;hsa-let-7e-5p;hsa-miR-32-5p;hsa-miR-342-3p;hsa-miR-18b-3p;hsa-miR-7-5p;hsa-miR-30a-5p;hsa-miR-96-5p;h…	Over represented	30.9777	45
Pathways miRWalk	AKT_PATHWAY_Biocarta	0.0323453	0.000283731	9.11135e-05	hsa-miR-30b-5p;hsa-miR-15b-3p;hsa-miR-335-3p;hsa-miR-22-5p;hsa-miR-126-5p;hsa-miR-223-5p;hsa-miR-101-3p;hsa-miR-223-3p;hsa-miR-106b-5p;hsa-miR-30d-3p;hsa-miR-15a-5p;hsa-miR-99a-5p;hsa-miR-126-3p;hsa-let-7f-5p;hsa-let-7a-5p;hsa-miR-424-3p;hsa-miR-21-5p;hsa-miR-30e-5p;hsa-let-7e-5p;hsa-miR-342-3p;hsa-miR-7-5p;hsa-miR-30a-5p;hsa-miR-96-5p;hsa-let-7f-2-3p;hsa-miR-222-3p;hsa-miR-451a;hsa-miR-125b-5p;h…	Over represented	22.9503	37
Pathways miRWalk	CCR5_PATHWAY_Biocarta	0.0330211	0.00028714	9.30173e-05	hsa-miR-30b-5p;hsa-miR-15b-3p;hsa-miR-126-5p;hsa-miR-223-5p;hsa-miR-101-3p;hsa-miR-223-3p;hsa-miR-106b-5p;hsa-miR-30d-3p;hsa-miR-15a-5p;hsa-miR-99a-5p;hsa-miR-126-3p;hsa-let-7f-5p;hsa-let-7a-5p;hsa-miR-423-3p;hsa-miR-424-3p;hsa-miR-144-5p;hsa-miR-21-5p;hsa-miR-28-5p;hsa-miR-130b-3p;hsa-miR-30e-5p;hsa-let-7e-5p;hsa-miR-7-5p;hsa-miR-30a-5p;hsa-miR-96-5p;hsa-let-7f-2-3p;hsa-miR-222-3p;hsa-miR-125b-5…	Over represented	21.0978	35
Pathways miRWalk	DENTATORUBROPALLIDOLUYSIAN_ATROPHY_KEGG	0.0343985	0.000296539	9.68971e-05	hsa-miR-30b-5p;hsa-miR-22-5p;hsa-miR-126-5p;hsa-miR-223-5p;hsa-miR-101-3p;hsa-miR-223-3p;hsa-miR-106b-5p;hsa-miR-30d-3p;hsa-miR-126-3p;hsa-let-7f-5p;hsa-let-7a-5p;hsa-miR-423-3p;hsa-miR-21-5p;hsa-miR-30e-5p;hsa-let-7e-5p;hsa-miR-30a-5p;hsa-let-7f-2-3p;hsa-miR-125b-5p;hsa-let-7a-3p;hsa-miR-30d-5p;hsa-miR-16-5p;	Over represented	9.57118	21
Pathways miRWalk	UREA_CYCLE_AND_METABOLISM_OF_AMINO_GROUPS_KEGG	0.0354057	0.00030123	9.97345e-05	hsa-miR-30b-5p;hsa-miR-30d-3p;hsa-let-7f-5p;hsa-let-7a-5p;hsa-miR-21-5p;hsa-miR-30e-5p;hsa-let-7e-5p;hsa-miR-30a-5p;hsa-let-7f-2-3p;hsa-let-7a-3p;hsa-miR-30d-5p;hsa-miR-181c-5p;hsa-miR-16-5p;	Over represented	4.32247	13
Pathways miRWalk	INSULIN_SIGNALING_PATHWAY_KEGG	0.0355451	0.00030123	0.000100127	hsa-miR-30b-5p;hsa-miR-15b-3p;hsa-miR-335-3p;hsa-miR-22-5p;hsa-miR-126-5p;hsa-miR-223-5p;hsa-miR-101-3p;hsa-miR-223-3p;hsa-miR-106b-5p;hsa-miR-181a-3p;hsa-miR-30d-3p;hsa-miR-15a-5p;hsa-miR-99a-5p;hsa-miR-126-3p;hsa-let-7f-5p;hsa-let-7a-5p;hsa-miR-423-3p;hsa-miR-424-3p;hsa-miR-144-5p;hsa-miR-21-5p;hsa-miR-130b-3p;hsa-miR-30e-5p;hsa-let-7e-5p;hsa-miR-32-5p;hsa-miR-342-3p;hsa-miR-18b-3p;hsa-miR-7-5p…	Over represented	33.3448	47
Pathways miRWalk	HEMATOPOIETIC_CELL_LINEAGE_KEGG	0.0373098	0.000313528	0.000105098	hsa-miR-30b-5p;hsa-miR-15b-3p;hsa-miR-335-3p;hsa-miR-22-5p;hsa-miR-126-5p;hsa-miR-223-5p;hsa-miR-101-3p;hsa-miR-223-3p;hsa-miR-106b-5p;hsa-miR-181a-3p;hsa-miR-30d-3p;hsa-miR-15a-5p;hsa-miR-99a-5p;hsa-miR-126-3p;hsa-let-7f-5p;hsa-let-7a-5p;hsa-miR-424-3p;hsa-miR-144-5p;hsa-miR-21-5p;hsa-miR-28-5p;hsa-miR-130b-3p;hsa-miR-30e-5p;hsa-let-7e-5p;hsa-miR-32-5p;hsa-miR-342-3p;hsa-miR-142-5p;hsa-miR-30a-5…	Over represented	31.1835	45
Pathways miRWalk	T_CELL_RECEPTOR_SIGNALING_PATHWAY_KEGG	0.0401175	0.000334312	0.000113007	hsa-miR-30b-5p;hsa-miR-15b-3p;hsa-miR-335-3p;hsa-miR-22-5p;hsa-miR-126-5p;hsa-miR-223-5p;hsa-miR-101-3p;hsa-miR-223-3p;hsa-miR-106b-5p;hsa-miR-181a-3p;hsa-miR-30d-3p;hsa-miR-15a-5p;hsa-miR-99a-5p;hsa-miR-126-3p;hsa-let-7f-5p;hsa-let-7a-5p;hsa-miR-423-3p;hsa-miR-424-3p;hsa-miR-144-5p;hsa-miR-21-5p;hsa-miR-28-5p;hsa-miR-130b-3p;hsa-miR-30e-5p;hsa-let-7e-5p;hsa-miR-32-5p;hsa-miR-342-3p;hsa-miR-142-5…	Over represented	36.9468	50
Pathways miRWalk	JAK_STAT_SIGNALING_PATHWAY_KEGG	0.0408569	0.000337661	0.00011509	hsa-miR-30b-5p;hsa-miR-15b-3p;hsa-miR-335-3p;hsa-miR-22-5p;hsa-miR-126-5p;hsa-miR-223-5p;hsa-miR-101-3p;hsa-miR-16-2-3p;hsa-miR-223-3p;hsa-miR-106b-5p;hsa-miR-181a-3p;hsa-miR-30d-3p;hsa-miR-15a-5p;hsa-miR-99a-5p;hsa-miR-126-3p;hsa-let-7f-5p;hsa-let-7a-5p;hsa-miR-190a-5p;hsa-miR-424-3p;hsa-miR-144-5p;hsa-miR-21-5p;hsa-miR-28-5p;hsa-miR-130b-3p;hsa-miR-30e-5p;hsa-let-7e-5p;hsa-miR-32-5p;hsa-miR-342…	Over represented	38.1818	51
Pathways miRWalk	MELANOGENESIS_KEGG	0.0432759	0.000354721	0.000121904	hsa-miR-30b-5p;hsa-miR-15b-3p;hsa-miR-335-3p;hsa-miR-22-5p;hsa-miR-126-5p;hsa-miR-223-5p;hsa-miR-101-3p;hsa-miR-223-3p;hsa-miR-106b-5p;hsa-miR-30d-3p;hsa-miR-15a-5p;hsa-miR-99a-5p;hsa-miR-126-3p;hsa-let-7f-5p;hsa-let-7a-5p;hsa-miR-424-3p;hsa-miR-144-5p;hsa-miR-21-5p;hsa-miR-28-5p;hsa-miR-219a-1-3p;hsa-miR-130b-3p;hsa-miR-30e-5p;hsa-let-7e-5p;hsa-miR-32-5p;hsa-miR-342-3p;hsa-miR-18b-3p;hsa-miR-7-5…	Over represented	32.4185	46
Pathways miRWalk	REGULATION_OF_AUTOPHAGY_KEGG	0.0438741	0.0003567	0.000123589	hsa-miR-30b-5p;hsa-miR-223-5p;hsa-miR-223-3p;hsa-miR-106b-5p;hsa-miR-181a-3p;hsa-miR-30d-3p;hsa-miR-15a-5p;hsa-miR-99a-5p;hsa-let-7f-5p;hsa-let-7a-5p;hsa-miR-423-3p;hsa-miR-21-5p;hsa-miR-28-5p;hsa-miR-30e-5p;hsa-let-7e-5p;hsa-miR-142-5p;hsa-miR-30a-5p;hsa-let-7f-2-3p;hsa-miR-451a;hsa-miR-125b-5p;hsa-let-7a-3p;hsa-miR-30d-5p;hsa-miR-16-5p;hsa-miR-20a-5p;hsa-miR-152-3p;	Over represented	12.7616	25
Pathways miRWalk	GCR_PATHWAY_Biocarta	0.0459849	0.000370001	0.000129535	hsa-miR-30b-5p;hsa-miR-15b-3p;hsa-miR-335-3p;hsa-miR-22-5p;hsa-miR-126-5p;hsa-miR-223-5p;hsa-miR-101-3p;hsa-miR-223-3p;hsa-miR-106b-5p;hsa-miR-30d-3p;hsa-miR-15a-5p;hsa-miR-99a-5p;hsa-miR-126-3p;hsa-let-7f-5p;hsa-let-7a-5p;hsa-miR-424-3p;hsa-miR-21-5p;hsa-miR-30e-5p;hsa-let-7e-5p;hsa-miR-342-3p;hsa-miR-7-5p;hsa-miR-30a-5p;hsa-miR-96-5p;hsa-let-7f-2-3p;hsa-miR-222-3p;hsa-miR-451a;hsa-miR-125b-5p;h…	Over represented	23.259	37
Pathways miRWalk	SPPA_PATHWAY_Biocarta	0.0462501	0.000370001	0.000130282	hsa-miR-30b-5p;hsa-miR-15b-3p;hsa-miR-335-3p;hsa-miR-126-5p;hsa-miR-101-3p;hsa-miR-30d-3p;hsa-miR-15a-5p;hsa-miR-126-3p;hsa-let-7f-5p;hsa-let-7a-5p;hsa-miR-424-3p;hsa-miR-144-5p;hsa-miR-21-5p;hsa-miR-130b-3p;hsa-miR-30e-5p;hsa-let-7e-5p;hsa-miR-7-5p;hsa-miR-30a-5p;hsa-miR-144-3p;hsa-let-7f-2-3p;hsa-miR-222-3p;hsa-miR-451a;hsa-miR-125b-5p;hsa-let-7a-3p;hsa-miR-30d-5p;hsa-miR-16-5p;hsa-miR-152-3p;	Over represented	14.4082	27
Pathways miRWalk	GALACTOSE_METABOLISM_KEGG	0.0489059	0.000388142	0.000137763	hsa-miR-30b-5p;hsa-miR-181a-3p;hsa-miR-30d-3p;hsa-miR-15a-5p;hsa-let-7f-5p;hsa-let-7a-5p;hsa-miR-21-5p;hsa-miR-30e-5p;hsa-let-7e-5p;hsa-miR-30a-5p;hsa-let-7f-2-3p;hsa-let-7a-3p;hsa-miR-30d-5p;hsa-miR-16-5p;	Over represented	5.04288	14
Pathways miRWalk	CREB_PATHWAY_Biocarta	0.049601	0.000390559	0.000139721	hsa-miR-30b-5p;hsa-miR-15b-3p;hsa-miR-335-3p;hsa-miR-22-5p;hsa-miR-126-5p;hsa-miR-223-5p;hsa-miR-101-3p;hsa-miR-223-3p;hsa-miR-106b-5p;hsa-miR-30d-3p;hsa-miR-15a-5p;hsa-miR-99a-5p;hsa-miR-126-3p;hsa-let-7f-5p;hsa-let-7a-5p;hsa-miR-424-3p;hsa-miR-21-5p;hsa-miR-28-5p;hsa-miR-219a-1-3p;hsa-miR-30e-5p;hsa-let-7e-5p;hsa-miR-7-5p;hsa-miR-30a-5p;hsa-miR-96-5p;hsa-let-7f-2-3p;hsa-miR-222-3p;hsa-miR-451a;…	Over represented	24.2882	38
Pathways miRWalk	CYTOKINE_CYTOKINE_RECEPTOR_INTERACTION_KEGG	0.0505499	0.000394921	0.000142394	hsa-miR-30b-5p;hsa-miR-15b-3p;hsa-miR-335-3p;hsa-miR-22-5p;hsa-miR-126-5p;hsa-miR-223-5p;hsa-miR-101-3p;hsa-miR-16-2-3p;hsa-miR-223-3p;hsa-miR-106b-5p;hsa-miR-181a-3p;hsa-miR-30d-3p;hsa-miR-15a-5p;hsa-miR-99a-5p;hsa-miR-126-3p;hsa-let-7f-5p;hsa-let-7a-5p;hsa-miR-423-3p;hsa-miR-424-3p;hsa-miR-144-5p;hsa-miR-21-5p;hsa-miR-28-5p;hsa-miR-130b-3p;hsa-miR-30e-5p;hsa-let-7e-5p;hsa-miR-32-5p;hsa-miR-342-…	Over represented	38.3877	51
Pathways miRWalk	GSK3_PATHWAY_Biocarta	0.0535446	0.000415075	0.00015083	hsa-miR-30b-5p;hsa-miR-15b-3p;hsa-miR-335-3p;hsa-miR-22-5p;hsa-miR-126-5p;hsa-miR-223-5p;hsa-miR-101-3p;hsa-miR-16-2-3p;hsa-miR-223-3p;hsa-miR-106b-5p;hsa-miR-30d-3p;hsa-miR-15a-5p;hsa-miR-99a-5p;hsa-miR-126-3p;hsa-let-7f-5p;hsa-let-7a-5p;hsa-miR-424-3p;hsa-miR-144-5p;hsa-miR-21-5p;hsa-miR-28-5p;hsa-miR-130b-3p;hsa-miR-30e-5p;hsa-let-7e-5p;hsa-miR-342-3p;hsa-miR-142-5p;hsa-miR-7-5p;hsa-miR-30a-5p…	Over represented	32.6244	46
Pathways miRWalk	RACCYCD_PATHWAY_Biocarta	0.0551379	0.000424138	0.000155318	hsa-miR-30b-5p;hsa-miR-15b-3p;hsa-miR-335-3p;hsa-miR-22-5p;hsa-miR-126-5p;hsa-miR-223-5p;hsa-miR-101-3p;hsa-miR-16-2-3p;hsa-miR-223-3p;hsa-miR-106b-5p;hsa-miR-181a-3p;hsa-miR-30d-3p;hsa-miR-15a-5p;hsa-miR-99a-5p;hsa-miR-1285-3p;hsa-miR-126-3p;hsa-let-7f-5p;hsa-let-7a-5p;hsa-miR-423-3p;hsa-miR-424-3p;hsa-miR-144-5p;hsa-miR-21-5p;hsa-miR-28-5p;hsa-miR-130b-3p;hsa-miR-30e-5p;hsa-let-7e-5p;hsa-miR-32…	Over represented	37.2556	50
Pathways miRWalk	HUNTINGTONS_DISEASE_KEGG	0.0562977	0.000429753	0.000158585	hsa-miR-30b-5p;hsa-miR-15b-3p;hsa-miR-335-3p;hsa-miR-22-5p;hsa-miR-126-5p;hsa-miR-223-5p;hsa-miR-101-3p;hsa-miR-223-3p;hsa-miR-106b-5p;hsa-miR-30d-3p;hsa-miR-15a-5p;hsa-miR-99a-5p;hsa-miR-1285-3p;hsa-miR-126-3p;hsa-let-7f-5p;hsa-let-7a-5p;hsa-miR-423-3p;hsa-miR-424-3p;hsa-miR-21-5p;hsa-miR-28-5p;hsa-miR-30e-5p;hsa-let-7e-5p;hsa-miR-32-5p;hsa-miR-7-5p;hsa-miR-30a-5p;hsa-miR-96-5p;hsa-miR-191-5p;hs…	Over represented	28.4048	42
Pathways miRWalk	STARCH_AND_SUCROSE_METABOLISM_KEGG	0.0584224	0.000442594	0.00016457	hsa-miR-30b-5p;hsa-miR-181a-3p;hsa-miR-30d-3p;hsa-miR-15a-5p;hsa-miR-99a-5p;hsa-let-7f-5p;hsa-let-7a-5p;hsa-miR-21-5p;hsa-miR-30e-5p;hsa-let-7e-5p;hsa-miR-142-5p;hsa-miR-30a-5p;hsa-let-7f-2-3p;hsa-miR-222-3p;hsa-miR-125b-5p;hsa-let-7a-3p;hsa-miR-30d-5p;hsa-miR-181c-5p;hsa-miR-16-5p;	Over represented	8.43911	19
Pathways miRWalk	DORSO_VENTRAL_AXIS_FORMATION_KEGG	0.060115	0.000451992	0.000169338	hsa-miR-30b-5p;hsa-miR-15b-3p;hsa-miR-335-3p;hsa-miR-22-5p;hsa-miR-126-5p;hsa-miR-106b-5p;hsa-miR-181a-3p;hsa-miR-30d-3p;hsa-miR-15a-5p;hsa-miR-126-3p;hsa-let-7f-5p;hsa-let-7a-5p;hsa-miR-190a-5p;hsa-miR-423-3p;hsa-miR-424-3p;hsa-miR-144-5p;hsa-miR-21-5p;hsa-miR-219a-1-3p;hsa-miR-130b-3p;hsa-miR-30e-5p;hsa-let-7e-5p;hsa-miR-32-5p;hsa-miR-342-3p;hsa-miR-18b-3p;hsa-miR-7-5p;hsa-miR-30a-5p;hsa-miR-96…	Over represented	30.566	44
Pathways miRWalk	TNFR1_PATHWAY_Biocarta	0.0647783	0.00048342	0.000182474	hsa-miR-30b-5p;hsa-miR-15b-3p;hsa-miR-335-3p;hsa-miR-126-5p;hsa-miR-223-5p;hsa-miR-101-3p;hsa-miR-223-3p;hsa-miR-106b-5p;hsa-miR-30d-3p;hsa-miR-15a-5p;hsa-miR-99a-5p;hsa-miR-126-3p;hsa-let-7f-5p;hsa-let-7a-5p;hsa-miR-423-3p;hsa-miR-424-3p;hsa-miR-144-5p;hsa-miR-21-5p;hsa-miR-30e-5p;hsa-let-7e-5p;hsa-miR-142-5p;hsa-miR-7-5p;hsa-miR-30a-5p;hsa-miR-96-5p;hsa-miR-144-3p;hsa-let-7f-2-3p;hsa-miR-222-3p…	Over represented	23.5678	37
Pathways miRWalk	GLYCINE_SERINE_AND_THREONINE_METABOLISM_KEGG	0.0682111	0.000505268	0.000192144	hsa-miR-30b-5p;hsa-miR-223-5p;hsa-miR-223-3p;hsa-miR-181a-3p;hsa-miR-30d-3p;hsa-miR-99a-5p;hsa-let-7f-5p;hsa-let-7a-5p;hsa-miR-21-5p;hsa-miR-130b-3p;hsa-miR-30e-5p;hsa-let-7e-5p;hsa-miR-30a-5p;hsa-miR-96-5p;hsa-let-7f-2-3p;hsa-miR-222-3p;hsa-miR-125b-5p;hsa-let-7a-3p;hsa-miR-30d-5p;hsa-miR-181c-5p;hsa-miR-16-5p;	Over represented	9.98285	21
Pathways miRWalk	SKP2E2F_PATHWAY_Biocarta	0.0691245	0.000505453	0.000194717	hsa-miR-15b-3p;hsa-miR-335-3p;hsa-miR-223-5p;hsa-miR-223-3p;hsa-miR-106b-5p;hsa-miR-15a-5p;hsa-let-7f-5p;hsa-let-7a-5p;hsa-miR-423-3p;hsa-miR-424-3p;hsa-miR-144-5p;hsa-miR-21-5p;hsa-let-7e-5p;hsa-miR-32-5p;hsa-miR-18b-3p;hsa-miR-7-5p;hsa-miR-144-3p;hsa-let-7f-2-3p;hsa-miR-222-3p;hsa-miR-125b-5p;hsa-miR-18a-5p;hsa-let-7a-3p;hsa-miR-16-5p;hsa-miR-19b-3p;hsa-miR-503-5p;hsa-miR-330-5p;hsa-miR-25-5p;h…	Over represented	15.5403	28
Pathways miRWalk	INSULIN_PATHWAY_Biocarta	0.0694359	0.000505453	0.000195594	hsa-miR-30b-5p;hsa-miR-15b-3p;hsa-miR-335-3p;hsa-miR-22-5p;hsa-miR-126-5p;hsa-miR-223-5p;hsa-miR-101-3p;hsa-miR-223-3p;hsa-miR-106b-5p;hsa-miR-30d-3p;hsa-miR-15a-5p;hsa-miR-99a-5p;hsa-miR-126-3p;hsa-let-7f-5p;hsa-let-7a-5p;hsa-miR-423-3p;hsa-miR-424-3p;hsa-miR-144-5p;hsa-miR-21-5p;hsa-miR-130b-3p;hsa-miR-30e-5p;hsa-let-7e-5p;hsa-miR-7-5p;hsa-miR-30a-5p;hsa-miR-96-5p;hsa-let-7f-2-3p;hsa-miR-222-3p…	Over represented	24.5969	38
Pathways miRWalk	MTOR_SIGNALING_PATHWAY_KEGG	0.0697525	0.000505453	0.000196486	hsa-miR-30b-5p;hsa-miR-15b-3p;hsa-miR-335-3p;hsa-miR-22-5p;hsa-miR-126-5p;hsa-miR-223-5p;hsa-miR-101-3p;hsa-miR-16-2-3p;hsa-miR-223-3p;hsa-miR-106b-5p;hsa-miR-30d-3p;hsa-miR-15a-5p;hsa-miR-99a-5p;hsa-miR-126-3p;hsa-let-7f-5p;hsa-let-7a-5p;hsa-miR-423-3p;hsa-miR-424-3p;hsa-miR-21-5p;hsa-miR-130b-3p;hsa-miR-30e-5p;hsa-let-7e-5p;hsa-miR-7-5p;hsa-miR-30a-5p;hsa-miR-96-5p;hsa-miR-191-5p;hsa-let-7f-2-3…	Over represented	28.6106	42
Pathways miRWalk	ERBB_SIGNALING_PATHWAY_KEGG	0.0721555	0.000519104	0.000203255	hsa-miR-30b-5p;hsa-miR-15b-3p;hsa-miR-335-3p;hsa-miR-22-5p;hsa-miR-126-5p;hsa-miR-223-5p;hsa-miR-101-3p;hsa-miR-223-3p;hsa-miR-106b-5p;hsa-miR-181a-3p;hsa-miR-30d-3p;hsa-miR-15a-5p;hsa-miR-99a-5p;hsa-miR-1285-3p;hsa-miR-126-3p;hsa-let-7f-5p;hsa-let-7a-5p;hsa-miR-190a-5p;hsa-miR-423-3p;hsa-miR-424-3p;hsa-miR-144-5p;hsa-miR-21-5p;hsa-miR-28-5p;hsa-miR-219a-1-3p;hsa-miR-130b-3p;hsa-miR-30e-5p;hsa-le…	Over represented	41.2693	53
Pathways miRWalk	RNA_PATHWAY_Biocarta	0.075828	0.000534	0.0002136	hsa-miR-30b-5p;hsa-miR-15b-3p;hsa-miR-335-3p;hsa-miR-22-5p;hsa-miR-126-5p;hsa-miR-223-5p;hsa-miR-223-3p;hsa-miR-106b-5p;hsa-miR-30d-3p;hsa-miR-15a-5p;hsa-miR-99a-5p;hsa-miR-1285-3p;hsa-miR-126-3p;hsa-let-7f-5p;hsa-let-7a-5p;hsa-miR-423-3p;hsa-miR-424-3p;hsa-miR-21-5p;hsa-miR-28-5p;hsa-miR-30e-5p;hsa-let-7e-5p;hsa-miR-32-5p;hsa-miR-342-3p;hsa-miR-30a-5p;hsa-miR-96-5p;hsa-miR-191-5p;hsa-let-7f-2-3p…	Over represented	26.6552	40
Pathways miRWalk	TOLL_PATHWAY_Biocarta	0.075828	0.000534	0.0002136	hsa-miR-30b-5p;hsa-miR-15b-3p;hsa-miR-22-5p;hsa-miR-126-5p;hsa-miR-223-5p;hsa-miR-101-3p;hsa-miR-223-3p;hsa-miR-106b-5p;hsa-miR-30d-3p;hsa-miR-15a-5p;hsa-miR-99a-5p;hsa-miR-126-3p;hsa-let-7f-5p;hsa-let-7a-5p;hsa-miR-423-3p;hsa-miR-424-3p;hsa-miR-144-5p;hsa-miR-21-5p;hsa-miR-28-5p;hsa-miR-130b-3p;hsa-miR-30e-5p;hsa-let-7e-5p;hsa-miR-342-3p;hsa-miR-142-5p;hsa-miR-7-5p;hsa-miR-30a-5p;hsa-miR-96-5p;h…	Over represented	26.6552	40
Pathways miRWalk	TYPE_II_DIABETES_MELLITUS_KEGG	0.075828	0.000534	0.0002136	hsa-miR-30b-5p;hsa-miR-15b-3p;hsa-miR-335-3p;hsa-miR-22-5p;hsa-miR-126-5p;hsa-miR-223-5p;hsa-miR-101-3p;hsa-miR-223-3p;hsa-miR-106b-5p;hsa-miR-181a-3p;hsa-miR-15a-5p;hsa-miR-99a-5p;hsa-miR-126-3p;hsa-let-7f-5p;hsa-let-7a-5p;hsa-miR-423-3p;hsa-miR-424-3p;hsa-miR-144-5p;hsa-miR-21-5p;hsa-miR-664a-3p;hsa-miR-130b-3p;hsa-let-7e-5p;hsa-miR-32-5p;hsa-miR-142-5p;hsa-miR-7-5p;hsa-miR-96-5p;hsa-miR-144-3p…	Over represented	26.6552	40
Pathways miRWalk	EDG1_PATHWAY_Biocarta	0.0815549	0.000570314	0.000229732	hsa-miR-30b-5p;hsa-miR-15b-3p;hsa-miR-335-3p;hsa-miR-22-5p;hsa-miR-126-5p;hsa-miR-223-5p;hsa-miR-101-3p;hsa-miR-223-3p;hsa-miR-106b-5p;hsa-miR-30d-3p;hsa-miR-15a-5p;hsa-miR-99a-5p;hsa-miR-126-3p;hsa-let-7f-5p;hsa-let-7a-5p;hsa-miR-423-3p;hsa-miR-424-3p;hsa-miR-144-5p;hsa-miR-21-5p;hsa-miR-30e-5p;hsa-let-7e-5p;hsa-miR-7-5p;hsa-miR-30a-5p;hsa-miR-96-5p;hsa-let-7f-2-3p;hsa-miR-222-3p;hsa-miR-451a;hs…	Over represented	25.729	39
Pathways miRWalk	APOPTOSIS_KEGG	0.0835255	0.000580038	0.000235283	hsa-miR-30b-5p;hsa-miR-15b-3p;hsa-miR-335-3p;hsa-miR-22-5p;hsa-miR-126-5p;hsa-miR-223-5p;hsa-miR-101-3p;hsa-miR-223-3p;hsa-miR-106b-5p;hsa-miR-181a-3p;hsa-miR-30d-3p;hsa-miR-15a-5p;hsa-miR-99a-5p;hsa-miR-1285-3p;hsa-miR-126-3p;hsa-let-7f-5p;hsa-let-7a-5p;hsa-miR-423-3p;hsa-miR-424-3p;hsa-miR-144-5p;hsa-miR-21-5p;hsa-miR-28-5p;hsa-miR-130b-3p;hsa-miR-30e-5p;hsa-let-7e-5p;hsa-miR-32-5p;hsa-miR-342-…	Over represented	37.6672	50
Pathways miRWalk	TCR_PATHWAY_Biocarta	0.0859583	0.000586251	0.000242136	hsa-miR-30b-5p;hsa-miR-15b-3p;hsa-miR-335-3p;hsa-miR-22-5p;hsa-miR-126-5p;hsa-miR-223-5p;hsa-miR-101-3p;hsa-miR-223-3p;hsa-miR-106b-5p;hsa-miR-181a-3p;hsa-miR-30d-3p;hsa-miR-15a-5p;hsa-miR-99a-5p;hsa-miR-126-3p;hsa-let-7f-5p;hsa-let-7a-5p;hsa-miR-423-3p;hsa-miR-424-3p;hsa-miR-144-5p;hsa-miR-21-5p;hsa-miR-130b-3p;hsa-miR-30e-5p;hsa-let-7e-5p;hsa-miR-342-3p;hsa-miR-7-5p;hsa-miR-30a-5p;hsa-miR-96-5p…	Over represented	27.7873	41
Pathways miRWalk	GLYCAN_STRUCTURES_DEGRADATION_KEGG	0.0862767	0.000586251	0.000243033	hsa-miR-30b-5p;hsa-miR-126-5p;hsa-miR-181a-3p;hsa-miR-30d-3p;hsa-miR-126-3p;hsa-miR-21-5p;hsa-miR-30e-5p;hsa-miR-30a-5p;hsa-miR-18a-5p;hsa-miR-30d-5p;hsa-miR-16-5p;	Over represented	3.49914	11
Pathways miRWalk	STREPTOMYCIN_BIOSYNTHESIS_KEGG	0.0862767	0.000586251	0.000243033	hsa-miR-30b-5p;hsa-miR-30d-3p;hsa-let-7f-5p;hsa-let-7a-5p;hsa-miR-30e-5p;hsa-let-7e-5p;hsa-miR-30a-5p;hsa-let-7f-2-3p;hsa-let-7a-3p;hsa-miR-30d-5p;hsa-miR-16-5p;	Over represented	3.49914	11
Pathways miRWalk	SPRY_PATHWAY_Biocarta	0.0867652	0.000586251	0.000244409	hsa-miR-30b-5p;hsa-miR-15b-3p;hsa-miR-335-3p;hsa-miR-126-5p;hsa-miR-30d-3p;hsa-miR-15a-5p;hsa-miR-126-3p;hsa-let-7f-5p;hsa-let-7a-5p;hsa-miR-424-3p;hsa-miR-21-5p;hsa-miR-30e-5p;hsa-let-7e-5p;hsa-miR-32-5p;hsa-miR-342-3p;hsa-miR-18b-3p;hsa-miR-7-5p;hsa-miR-30a-5p;hsa-let-7f-2-3p;hsa-miR-222-3p;hsa-miR-451a;hsa-miR-125b-5p;hsa-let-7a-3p;hsa-miR-30d-5p;hsa-miR-16-5p;hsa-miR-7-1-3p;hsa-miR-25-5p;hsa-…	Over represented	16.5695	29
Pathways miRWalk	MET_PATHWAY_Biocarta	0.0912993	0.000608301	0.000257181	hsa-miR-30b-5p;hsa-miR-15b-3p;hsa-miR-335-3p;hsa-miR-22-5p;hsa-miR-126-5p;hsa-miR-223-5p;hsa-miR-101-3p;hsa-miR-16-2-3p;hsa-miR-223-3p;hsa-miR-106b-5p;hsa-miR-181a-3p;hsa-miR-30d-3p;hsa-miR-15a-5p;hsa-miR-99a-5p;hsa-miR-126-3p;hsa-let-7f-5p;hsa-let-7a-5p;hsa-miR-423-3p;hsa-miR-424-3p;hsa-miR-144-5p;hsa-miR-21-5p;hsa-miR-130b-3p;hsa-miR-30e-5p;hsa-let-7e-5p;hsa-miR-18b-3p;hsa-miR-7-5p;hsa-miR-30a-…	Over represented	30.9777	44
Pathways miRWalk	HBX_PATHWAY_Biocarta	0.0915502	0.000608301	0.000257888	hsa-miR-30b-5p;hsa-miR-126-5p;hsa-miR-223-5p;hsa-miR-223-3p;hsa-miR-106b-5p;hsa-miR-30d-3p;hsa-miR-99a-5p;hsa-miR-126-3p;hsa-let-7f-5p;hsa-let-7a-5p;hsa-miR-424-3p;hsa-miR-21-5p;hsa-miR-28-5p;hsa-miR-219a-1-3p;hsa-miR-30e-5p;hsa-let-7e-5p;hsa-miR-30a-5p;hsa-miR-96-5p;hsa-let-7f-2-3p;hsa-miR-222-3p;hsa-miR-125b-5p;hsa-miR-18a-5p;hsa-let-7a-3p;hsa-miR-30d-5p;hsa-miR-16-5p;hsa-miR-19b-3p;hsa-miR-20a…	Over represented	14.9228	27
Pathways miRWalk	MSP_PATHWAY_Biocarta	0.0918534	0.000608301	0.000258742	hsa-miR-15b-3p;hsa-miR-335-3p;hsa-miR-22-5p;hsa-miR-126-5p;hsa-miR-223-5p;hsa-miR-101-3p;hsa-miR-223-3p;hsa-miR-126-3p;hsa-let-7f-5p;hsa-let-7a-5p;hsa-miR-144-5p;hsa-miR-21-5p;hsa-miR-130b-3p;hsa-let-7e-5p;hsa-miR-342-3p;hsa-miR-142-5p;hsa-miR-144-3p;hsa-let-7f-2-3p;hsa-miR-222-3p;hsa-miR-451a;hsa-miR-125b-5p;hsa-miR-130a-3p;hsa-let-7a-3p;hsa-miR-16-5p;hsa-miR-25-5p;hsa-miR-20a-5p;	Over represented	14.0995	26
Pathways miRWalk	ACUTE_MYELOID_LEUKEMIA_KEGG	0.0925205	0.000608687	0.000260621	hsa-miR-30b-5p;hsa-miR-15b-3p;hsa-miR-335-3p;hsa-miR-22-5p;hsa-miR-126-5p;hsa-miR-223-5p;hsa-miR-101-3p;hsa-miR-16-2-3p;hsa-miR-223-3p;hsa-miR-106b-5p;hsa-miR-181a-3p;hsa-miR-30d-3p;hsa-miR-15a-5p;hsa-miR-99a-5p;hsa-miR-126-3p;hsa-let-7f-5p;hsa-let-7a-5p;hsa-miR-424-3p;hsa-miR-144-5p;hsa-miR-21-5p;hsa-miR-28-5p;hsa-miR-130b-3p;hsa-miR-30e-5p;hsa-let-7e-5p;hsa-miR-32-5p;hsa-miR-342-3p;hsa-miR-142-…	Over represented	37.7702	50
Pathways miRWalk	G1_PATHWAY_Biocarta	0.0943626	0.000616749	0.00026581	hsa-miR-30b-5p;hsa-miR-15b-3p;hsa-miR-335-3p;hsa-miR-22-5p;hsa-miR-126-5p;hsa-miR-223-5p;hsa-miR-101-3p;hsa-miR-16-2-3p;hsa-miR-223-3p;hsa-miR-106b-5p;hsa-miR-181a-3p;hsa-miR-30d-3p;hsa-miR-15a-5p;hsa-miR-99a-5p;hsa-miR-1285-3p;hsa-miR-126-3p;hsa-let-7f-5p;hsa-let-7a-5p;hsa-miR-423-3p;hsa-miR-424-3p;hsa-miR-144-5p;hsa-miR-21-5p;hsa-miR-28-5p;hsa-miR-130b-3p;hsa-miR-30e-5p;hsa-let-7e-5p;hsa-miR-32…	Over represented	39.0051	51
Pathways miRWalk	STRESS_PATHWAY_Biocarta	0.100879	0.000652673	0.000284165	hsa-miR-30b-5p;hsa-miR-15b-3p;hsa-miR-22-5p;hsa-miR-126-5p;hsa-miR-223-5p;hsa-miR-101-3p;hsa-miR-223-3p;hsa-miR-106b-5p;hsa-miR-30d-3p;hsa-miR-15a-5p;hsa-miR-99a-5p;hsa-miR-126-3p;hsa-let-7f-5p;hsa-let-7a-5p;hsa-miR-423-3p;hsa-miR-424-3p;hsa-miR-144-5p;hsa-miR-21-5p;hsa-miR-30e-5p;hsa-let-7e-5p;hsa-miR-342-3p;hsa-miR-142-5p;hsa-miR-30a-5p;hsa-miR-96-5p;hsa-miR-144-3p;hsa-let-7f-2-3p;hsa-miR-222-3…	Over represented	23.9794	37
Pathways miRWalk	CDMAC_PATHWAY_Biocarta	0.101164	0.000652673	0.00028497	hsa-miR-30b-5p;hsa-miR-15b-3p;hsa-miR-335-3p;hsa-miR-22-5p;hsa-miR-126-5p;hsa-miR-223-5p;hsa-miR-101-3p;hsa-miR-223-3p;hsa-miR-106b-5p;hsa-miR-30d-3p;hsa-miR-15a-5p;hsa-miR-99a-5p;hsa-miR-126-3p;hsa-let-7f-5p;hsa-let-7a-5p;hsa-miR-423-3p;hsa-miR-424-3p;hsa-miR-144-5p;hsa-miR-21-5p;hsa-miR-130b-3p;hsa-miR-30e-5p;hsa-let-7e-5p;hsa-miR-342-3p;hsa-miR-142-5p;hsa-miR-18b-3p;hsa-miR-7-5p;hsa-miR-30a-5p…	Over represented	31.0806	44
Pathways miRWalk	AMYOTROPHIC_LATERAL_SCLEROSIS_KEGG	0.106048	0.000675958	0.000298728	hsa-miR-30b-5p;hsa-miR-15b-3p;hsa-miR-335-3p;hsa-miR-22-5p;hsa-miR-126-5p;hsa-miR-223-5p;hsa-miR-223-3p;hsa-miR-106b-5p;hsa-miR-181a-3p;hsa-miR-30d-3p;hsa-miR-15a-5p;hsa-miR-99a-5p;hsa-miR-1285-3p;hsa-miR-126-3p;hsa-let-7f-5p;hsa-let-7a-5p;hsa-miR-423-3p;hsa-miR-21-5p;hsa-miR-28-5p;hsa-miR-30e-5p;hsa-let-7e-5p;hsa-miR-32-5p;hsa-miR-342-3p;hsa-miR-7-5p;hsa-miR-30a-5p;hsa-miR-96-5p;hsa-miR-191-5p;h…	Over represented	29.0223	42
Pathways miRWalk	41BB_PATHWAY_Biocarta	0.106125	0.000675958	0.000298945	hsa-miR-30b-5p;hsa-miR-15b-3p;hsa-miR-22-5p;hsa-miR-126-5p;hsa-miR-223-5p;hsa-miR-101-3p;hsa-miR-223-3p;hsa-miR-106b-5p;hsa-miR-30d-3p;hsa-miR-15a-5p;hsa-miR-99a-5p;hsa-miR-126-3p;hsa-let-7f-5p;hsa-let-7a-5p;hsa-miR-423-3p;hsa-miR-424-3p;hsa-miR-144-5p;hsa-miR-21-5p;hsa-miR-30e-5p;hsa-let-7e-5p;hsa-miR-342-3p;hsa-miR-142-5p;hsa-miR-30a-5p;hsa-miR-96-5p;hsa-let-7f-2-3p;hsa-miR-125b-5p;hsa-miR-130a…	Over represented	22.1269	35
Pathways miRWalk	RENAL_CELL_CARCINOMA_KEGG	0.113311	0.000717158	0.000319186	hsa-miR-30b-5p;hsa-miR-15b-3p;hsa-miR-335-3p;hsa-miR-22-5p;hsa-miR-126-5p;hsa-miR-223-5p;hsa-miR-101-3p;hsa-miR-16-2-3p;hsa-miR-223-3p;hsa-miR-106b-5p;hsa-miR-181a-3p;hsa-miR-30d-3p;hsa-miR-15a-5p;hsa-miR-99a-5p;hsa-miR-126-3p;hsa-let-7f-5p;hsa-let-7a-5p;hsa-miR-423-3p;hsa-miR-424-3p;hsa-miR-144-5p;hsa-miR-21-5p;hsa-miR-28-5p;hsa-miR-130b-3p;hsa-miR-30e-5p;hsa-let-7e-5p;hsa-miR-32-5p;hsa-miR-342-…	Over represented	37.976	50
Pathways miRWalk	ACETAMINOPHEN_PATHWAY_Biocarta	0.117239	0.000737353	0.000330251	hsa-miR-30b-5p;hsa-miR-101-3p;hsa-miR-30d-3p;hsa-miR-424-3p;hsa-miR-144-5p;hsa-miR-21-5p;hsa-miR-30e-5p;hsa-miR-7-5p;hsa-miR-30a-5p;hsa-miR-144-3p;hsa-miR-222-3p;hsa-miR-451a;hsa-miR-30d-5p;hsa-miR-16-5p;hsa-miR-152-3p;	Over represented	6.07204	15
Pathways miRWalk	MAPK_PATHWAY_Biocarta	0.122956	0.000768477	0.000346356	hsa-miR-30b-5p;hsa-miR-15b-3p;hsa-miR-335-3p;hsa-miR-22-5p;hsa-miR-126-5p;hsa-miR-223-5p;hsa-miR-101-3p;hsa-miR-223-3p;hsa-miR-106b-5p;hsa-miR-181a-3p;hsa-miR-30d-3p;hsa-miR-15a-5p;hsa-miR-99a-5p;hsa-miR-126-3p;hsa-let-7f-5p;hsa-let-7a-5p;hsa-miR-423-3p;hsa-miR-424-3p;hsa-miR-144-5p;hsa-miR-21-5p;hsa-miR-28-5p;hsa-miR-219a-1-3p;hsa-miR-130b-3p;hsa-miR-30e-5p;hsa-let-7e-5p;hsa-miR-342-3p;hsa-miR-1…	Over represented	35.7118	48
Pathways miRWalk	IL1R_PATHWAY_Biocarta	0.137019	0.00085105	0.000385969	hsa-miR-30b-5p;hsa-miR-15b-3p;hsa-miR-22-5p;hsa-miR-126-5p;hsa-miR-223-5p;hsa-miR-101-3p;hsa-miR-223-3p;hsa-miR-106b-5p;hsa-miR-181a-3p;hsa-miR-30d-3p;hsa-miR-15a-5p;hsa-miR-99a-5p;hsa-miR-126-3p;hsa-let-7f-5p;hsa-let-7a-5p;hsa-miR-423-3p;hsa-miR-424-3p;hsa-miR-144-5p;hsa-miR-21-5p;hsa-miR-28-5p;hsa-miR-130b-3p;hsa-miR-30e-5p;hsa-let-7e-5p;hsa-miR-32-5p;hsa-miR-342-3p;hsa-miR-142-5p;hsa-miR-30a-5…	Over represented	31.3894	44
Pathways miRWalk	FREE_PATHWAY_Biocarta	0.148667	0.000913548	0.000418781	hsa-miR-30b-5p;hsa-miR-15b-3p;hsa-miR-22-5p;hsa-miR-126-5p;hsa-miR-223-5p;hsa-miR-223-3p;hsa-miR-15a-5p;hsa-miR-99a-5p;hsa-miR-126-3p;hsa-let-7f-5p;hsa-let-7a-5p;hsa-miR-424-3p;hsa-miR-144-5p;hsa-miR-21-5p;hsa-let-7e-5p;hsa-miR-342-3p;hsa-miR-142-5p;hsa-miR-96-5p;hsa-miR-144-3p;hsa-let-7f-2-3p;hsa-miR-222-3p;hsa-miR-451a;hsa-miR-125b-5p;hsa-miR-130a-3p;hsa-let-7a-3p;hsa-miR-16-5p;hsa-miR-25-5p;hs…	Over represented	16.1578	28
Pathways miRWalk	OXIDATIVE_PHOSPHORYLATION_KEGG	0.148908	0.000913548	0.00041946	hsa-miR-30b-5p;hsa-miR-15b-3p;hsa-miR-22-5p;hsa-miR-126-5p;hsa-miR-223-5p;hsa-miR-101-3p;hsa-miR-223-3p;hsa-miR-30d-3p;hsa-miR-15a-5p;hsa-miR-99a-5p;hsa-miR-126-3p;hsa-let-7f-5p;hsa-let-7a-5p;hsa-miR-423-3p;hsa-miR-424-3p;hsa-miR-21-5p;hsa-miR-30e-5p;hsa-let-7e-5p;hsa-miR-30a-5p;hsa-miR-96-5p;hsa-miR-191-5p;hsa-let-7f-2-3p;hsa-miR-222-3p;hsa-miR-451a;hsa-miR-125b-5p;hsa-miR-130a-3p;hsa-miR-18a-5p…	Over represented	21.5094	34
Pathways miRWalk	CARDIACEGF_PATHWAY_Biocarta	0.159198	0.000964838	0.000448446	hsa-miR-30b-5p;hsa-miR-15b-3p;hsa-miR-22-5p;hsa-miR-126-5p;hsa-miR-223-5p;hsa-miR-101-3p;hsa-miR-223-3p;hsa-miR-106b-5p;hsa-miR-30d-3p;hsa-miR-15a-5p;hsa-miR-99a-5p;hsa-miR-126-3p;hsa-let-7f-5p;hsa-let-7a-5p;hsa-miR-423-3p;hsa-miR-424-3p;hsa-miR-144-5p;hsa-miR-21-5p;hsa-miR-130b-3p;hsa-miR-30e-5p;hsa-let-7e-5p;hsa-miR-32-5p;hsa-miR-342-3p;hsa-miR-18b-3p;hsa-miR-7-5p;hsa-miR-30a-5p;hsa-miR-96-5p;h…	Over represented	29.434	42
Pathways miRWalk	P38MAPK_PATHWAY_Biocarta	0.159198	0.000964838	0.000448446	hsa-miR-30b-5p;hsa-miR-15b-3p;hsa-miR-22-5p;hsa-miR-126-5p;hsa-miR-223-5p;hsa-miR-101-3p;hsa-miR-223-3p;hsa-miR-106b-5p;hsa-miR-181a-3p;hsa-miR-30d-3p;hsa-miR-15a-5p;hsa-miR-99a-5p;hsa-miR-126-3p;hsa-let-7f-5p;hsa-let-7a-5p;hsa-miR-424-3p;hsa-miR-144-5p;hsa-miR-21-5p;hsa-miR-28-5p;hsa-miR-219a-1-3p;hsa-miR-130b-3p;hsa-miR-30e-5p;hsa-let-7e-5p;hsa-miR-142-5p;hsa-miR-18b-3p;hsa-miR-7-5p;hsa-miR-30a…	Over represented	29.434	42
Pathways miRWalk	FMLP_PATHWAY_Biocarta	0.163163	0.000973171	0.000459613	hsa-miR-30b-5p;hsa-miR-15b-3p;hsa-miR-335-3p;hsa-miR-22-5p;hsa-miR-126-5p;hsa-miR-223-5p;hsa-miR-223-3p;hsa-miR-106b-5p;hsa-miR-30d-3p;hsa-miR-15a-5p;hsa-miR-99a-5p;hsa-miR-126-3p;hsa-let-7f-5p;hsa-let-7a-5p;hsa-miR-424-3p;hsa-miR-21-5p;hsa-miR-30e-5p;hsa-let-7e-5p;hsa-miR-342-3p;hsa-miR-7-5p;hsa-miR-30a-5p;hsa-let-7f-2-3p;hsa-miR-222-3p;hsa-miR-451a;hsa-miR-125b-5p;hsa-miR-130a-3p;hsa-let-7a-3p;…	Over represented	19.7599	32
Pathways miRWalk	IL7_PATHWAY_Biocarta	0.164263	0.000973171	0.000462713	hsa-miR-30b-5p;hsa-miR-15b-3p;hsa-miR-22-5p;hsa-miR-126-5p;hsa-miR-223-5p;hsa-miR-101-3p;hsa-miR-223-3p;hsa-miR-106b-5p;hsa-miR-181a-3p;hsa-miR-30d-3p;hsa-miR-15a-5p;hsa-miR-126-3p;hsa-let-7f-5p;hsa-let-7a-5p;hsa-miR-21-5p;hsa-miR-28-5p;hsa-miR-30e-5p;hsa-let-7e-5p;hsa-miR-342-3p;hsa-miR-7-5p;hsa-miR-30a-5p;hsa-miR-191-5p;hsa-let-7f-2-3p;hsa-miR-222-3p;hsa-miR-451a;hsa-miR-125b-5p;hsa-miR-130a-3p…	Over represented	22.5386	35
Pathways miRWalk	GLEEVEC_PATHWAY_Biocarta	0.16543	0.000973171	0.000465999	hsa-miR-30b-5p;hsa-miR-15b-3p;hsa-miR-335-3p;hsa-miR-22-5p;hsa-miR-126-5p;hsa-miR-223-5p;hsa-miR-101-3p;hsa-miR-223-3p;hsa-miR-106b-5p;hsa-miR-181a-3p;hsa-miR-30d-3p;hsa-miR-15a-5p;hsa-miR-99a-5p;hsa-miR-126-3p;hsa-let-7f-5p;hsa-let-7a-5p;hsa-miR-190a-5p;hsa-miR-423-3p;hsa-miR-424-3p;hsa-miR-144-5p;hsa-miR-21-5p;hsa-miR-28-5p;hsa-miR-130b-3p;hsa-miR-30e-5p;hsa-let-7e-5p;hsa-miR-342-3p;hsa-miR-142…	Over represented	36.0206	48
Pathways miRWalk	ARENRF2_PATHWAY_Biocarta	0.165736	0.000973171	0.000466862	hsa-miR-30b-5p;hsa-miR-15b-3p;hsa-miR-335-3p;hsa-miR-126-5p;hsa-miR-223-5p;hsa-miR-101-3p;hsa-miR-223-3p;hsa-miR-106b-5p;hsa-miR-30d-3p;hsa-miR-15a-5p;hsa-miR-99a-5p;hsa-miR-126-3p;hsa-miR-423-3p;hsa-miR-424-3p;hsa-miR-144-5p;hsa-miR-21-5p;hsa-miR-28-5p;hsa-miR-219a-1-3p;hsa-miR-130b-3p;hsa-miR-30e-5p;hsa-let-7e-5p;hsa-miR-30a-5p;hsa-miR-96-5p;hsa-miR-125b-5p;hsa-miR-130a-3p;hsa-miR-18a-5p;hsa-mi…	Over represented	20.6861	33
Pathways miRWalk	ARGININE_AND_PROLINE_METABOLISM_KEGG	0.166412	0.000973171	0.000468767	hsa-miR-30b-5p;hsa-miR-126-5p;hsa-miR-223-5p;hsa-miR-223-3p;hsa-miR-30d-3p;hsa-miR-126-3p;hsa-let-7a-5p;hsa-miR-424-3p;hsa-miR-21-5p;hsa-miR-30e-5p;hsa-miR-142-5p;hsa-miR-30a-5p;hsa-miR-222-3p;hsa-miR-125b-5p;hsa-miR-130a-3p;hsa-miR-30d-5p;hsa-miR-16-5p;hsa-miR-20a-5p;	Over represented	8.33619	18
Pathways miRWalk	CASPASE_PATHWAY_Biocarta	0.166412	0.000973171	0.000468767	hsa-miR-30b-5p;hsa-miR-126-5p;hsa-miR-223-5p;hsa-miR-223-3p;hsa-miR-30d-3p;hsa-miR-126-3p;hsa-let-7f-5p;hsa-let-7a-5p;hsa-miR-21-5p;hsa-miR-30e-5p;hsa-let-7e-5p;hsa-miR-30a-5p;hsa-miR-96-5p;hsa-let-7f-2-3p;hsa-miR-125b-5p;hsa-let-7a-3p;hsa-miR-30d-5p;hsa-miR-16-5p;	Over represented	8.33619	18
Pathways miRWalk	MATURITY_ONSET_DIABETES_OF_THE_YOUNG_KEGG	0.177043	0.00102932	0.000498712	hsa-miR-30b-5p;hsa-miR-15b-3p;hsa-miR-22-5p;hsa-miR-126-5p;hsa-miR-30d-3p;hsa-miR-15a-5p;hsa-let-7f-5p;hsa-let-7a-5p;hsa-miR-190a-5p;hsa-miR-423-3p;hsa-miR-21-5p;hsa-miR-30e-5p;hsa-let-7e-5p;hsa-miR-7-5p;hsa-miR-30a-5p;hsa-miR-96-5p;hsa-let-7f-2-3p;hsa-miR-222-3p;hsa-miR-125b-5p;hsa-miR-130a-3p;hsa-let-7a-3p;hsa-miR-30d-5p;hsa-miR-16-5p;hsa-miR-19b-3p;hsa-miR-503-5p;hsa-miR-152-3p;	Over represented	14.6141	26
Pathways miRWalk	IGF1_PATHWAY_Biocarta	0.181082	0.00104672	0.000510091	hsa-miR-30b-5p;hsa-miR-15b-3p;hsa-miR-335-3p;hsa-miR-22-5p;hsa-miR-126-5p;hsa-miR-223-5p;hsa-miR-101-3p;hsa-miR-223-3p;hsa-miR-106b-5p;hsa-miR-30d-3p;hsa-miR-15a-5p;hsa-miR-99a-5p;hsa-miR-126-3p;hsa-let-7f-5p;hsa-let-7a-5p;hsa-miR-423-3p;hsa-miR-424-3p;hsa-miR-144-5p;hsa-miR-21-5p;hsa-miR-130b-3p;hsa-miR-30e-5p;hsa-let-7e-5p;hsa-miR-7-5p;hsa-miR-30a-5p;hsa-miR-96-5p;hsa-let-7f-2-3p;hsa-miR-222-3p…	Over represented	25.5232	38
Pathways miRWalk	MTA3_PATHWAY_Biocarta	0.18517	0.00106419	0.000521605	hsa-miR-30b-5p;hsa-miR-335-3p;hsa-miR-22-5p;hsa-miR-30d-3p;hsa-let-7f-5p;hsa-let-7a-5p;hsa-miR-423-3p;hsa-miR-424-3p;hsa-miR-21-5p;hsa-miR-30e-5p;hsa-let-7e-5p;hsa-miR-18b-3p;hsa-let-7f-2-3p;hsa-miR-222-3p;hsa-miR-125b-5p;hsa-miR-130a-3p;hsa-miR-18a-5p;hsa-let-7a-3p;hsa-miR-30d-5p;hsa-miR-19b-3p;	Over represented	9.87993	20
Pathways miRWalk	SMALL_CELL_LUNG_CANCER_KEGG	0.18894	0.00107966	0.000532226	hsa-miR-30b-5p;hsa-miR-15b-3p;hsa-miR-335-3p;hsa-miR-22-5p;hsa-miR-126-5p;hsa-miR-223-5p;hsa-miR-101-3p;hsa-miR-16-2-3p;hsa-miR-223-3p;hsa-miR-106b-5p;hsa-miR-181a-3p;hsa-miR-30d-3p;hsa-miR-15a-5p;hsa-miR-99a-5p;hsa-miR-1285-3p;hsa-miR-126-3p;hsa-let-7f-5p;hsa-let-7a-5p;hsa-miR-423-3p;hsa-miR-424-3p;hsa-miR-144-5p;hsa-miR-21-5p;hsa-miR-28-5p;hsa-miR-130b-3p;hsa-miR-30e-5p;hsa-let-7e-5p;hsa-miR-32…	Over represented	40.9605	52
Pathways miRWalk	PROSTATE_CANCER_KEGG	0.200141	0.00113458	0.000563777	hsa-miR-30b-5p;hsa-miR-15b-3p;hsa-miR-335-3p;hsa-miR-22-5p;hsa-miR-126-5p;hsa-miR-223-5p;hsa-miR-101-3p;hsa-miR-16-2-3p;hsa-miR-223-3p;hsa-miR-106b-5p;hsa-miR-181a-3p;hsa-miR-30d-3p;hsa-miR-15a-5p;hsa-miR-99a-5p;hsa-miR-1285-3p;hsa-miR-126-3p;hsa-let-7f-5p;hsa-let-7a-5p;hsa-miR-190a-5p;hsa-miR-423-3p;hsa-miR-424-3p;hsa-miR-144-5p;hsa-miR-21-5p;hsa-miR-28-5p;hsa-miR-219a-1-3p;hsa-miR-130b-3p;hsa-m…	Over represented	44.9743	55
Pathways miRWalk	RAC1_PATHWAY_Biocarta	0.200821	0.00113458	0.000565694	hsa-miR-30b-5p;hsa-miR-15b-3p;hsa-miR-22-5p;hsa-miR-126-5p;hsa-miR-223-5p;hsa-miR-101-3p;hsa-miR-223-3p;hsa-miR-106b-5p;hsa-miR-30d-3p;hsa-miR-126-3p;hsa-let-7f-5p;hsa-let-7a-5p;hsa-miR-21-5p;hsa-miR-30e-5p;hsa-let-7e-5p;hsa-miR-7-5p;hsa-miR-30a-5p;hsa-let-7f-2-3p;hsa-miR-222-3p;hsa-miR-451a;hsa-miR-130a-3p;hsa-let-7a-3p;hsa-miR-30d-5p;hsa-miR-16-5p;hsa-miR-19b-3p;hsa-miR-7-1-3p;	Over represented	14.717	26
Pathways miRWalk	BLADDER_CANCER_KEGG	0.205032	0.00115187	0.000577555	hsa-miR-30b-5p;hsa-miR-15b-3p;hsa-miR-335-3p;hsa-miR-22-5p;hsa-miR-126-5p;hsa-miR-223-5p;hsa-miR-101-3p;hsa-miR-16-2-3p;hsa-miR-223-3p;hsa-miR-106b-5p;hsa-miR-181a-3p;hsa-miR-30d-3p;hsa-miR-15a-5p;hsa-miR-99a-5p;hsa-miR-1285-3p;hsa-miR-126-3p;hsa-let-7f-5p;hsa-let-7a-5p;hsa-miR-190a-5p;hsa-miR-423-3p;hsa-miR-424-3p;hsa-miR-144-5p;hsa-miR-21-5p;hsa-miR-28-5p;hsa-miR-130b-3p;hsa-miR-30e-5p;hsa-let-…	Over represented	43.6364	54
Pathways miRWalk	PPAR_SIGNALING_PATHWAY_KEGG	0.206196	0.00115193	0.000580833	hsa-miR-30b-5p;hsa-miR-15b-3p;hsa-miR-335-3p;hsa-miR-22-5p;hsa-miR-223-5p;hsa-miR-16-2-3p;hsa-miR-223-3p;hsa-miR-106b-5p;hsa-miR-181a-3p;hsa-miR-30d-3p;hsa-miR-15a-5p;hsa-let-7f-5p;hsa-let-7a-5p;hsa-miR-424-3p;hsa-miR-21-5p;hsa-miR-28-5p;hsa-miR-30e-5p;hsa-let-7e-5p;hsa-miR-941;hsa-miR-32-5p;hsa-miR-142-5p;hsa-miR-30a-5p;hsa-miR-96-5p;hsa-let-7f-2-3p;hsa-miR-222-3p;hsa-miR-125b-5p;hsa-miR-130a-3p…	Over represented	20.8919	33
Pathways miRWalk	IL2RB_PATHWAY_Biocarta	0.219759	0.00122088	0.000619039	hsa-miR-30b-5p;hsa-miR-15b-3p;hsa-miR-335-3p;hsa-miR-22-5p;hsa-miR-126-5p;hsa-miR-223-5p;hsa-miR-101-3p;hsa-miR-223-3p;hsa-miR-106b-5p;hsa-miR-181a-3p;hsa-miR-30d-3p;hsa-miR-15a-5p;hsa-miR-99a-5p;hsa-miR-126-3p;hsa-let-7f-5p;hsa-let-7a-5p;hsa-miR-424-3p;hsa-miR-144-5p;hsa-miR-21-5p;hsa-miR-28-5p;hsa-miR-130b-3p;hsa-miR-30e-5p;hsa-let-7e-5p;hsa-miR-32-5p;hsa-miR-342-3p;hsa-miR-18b-3p;hsa-miR-7-5p;…	Over represented	34.0652	46
Pathways miRWalk	CALCINEURIN_PATHWAY_Biocarta	0.229608	0.00126855	0.000646783	hsa-miR-30b-5p;hsa-miR-15b-3p;hsa-miR-126-5p;hsa-miR-101-3p;hsa-miR-106b-5p;hsa-miR-30d-3p;hsa-miR-15a-5p;hsa-miR-1285-3p;hsa-miR-126-3p;hsa-let-7f-5p;hsa-let-7a-5p;hsa-miR-423-3p;hsa-miR-424-3p;hsa-miR-21-5p;hsa-miR-28-5p;hsa-miR-130b-3p;hsa-miR-30e-5p;hsa-let-7e-5p;hsa-miR-32-5p;hsa-miR-7-5p;hsa-miR-30a-5p;hsa-miR-96-5p;hsa-let-7f-2-3p;hsa-miR-222-3p;hsa-miR-125b-5p;hsa-let-7a-3p;hsa-miR-30d-5p…	Over represented	20.9949	33
Pathways miRWalk	WNT_SIGNALING_PATHWAY_KEGG	0.231131	0.00126995	0.000651074	hsa-miR-30b-5p;hsa-miR-15b-3p;hsa-miR-335-3p;hsa-miR-22-5p;hsa-miR-126-5p;hsa-miR-223-5p;hsa-miR-101-3p;hsa-miR-16-2-3p;hsa-miR-223-3p;hsa-miR-106b-5p;hsa-miR-181a-3p;hsa-miR-30d-3p;hsa-miR-15a-5p;hsa-miR-99a-5p;hsa-miR-1285-3p;hsa-miR-126-3p;hsa-let-7f-5p;hsa-let-7a-5p;hsa-miR-423-3p;hsa-miR-424-3p;hsa-miR-144-5p;hsa-miR-21-5p;hsa-miR-28-5p;hsa-miR-219a-1-3p;hsa-miR-130b-3p;hsa-miR-30e-5p;hsa-le…	Over represented	39.9314	51
Pathways miRWalk	AT1R_PATHWAY_Biocarta	0.233623	0.00127663	0.000658092	hsa-miR-30b-5p;hsa-miR-15b-3p;hsa-miR-335-3p;hsa-miR-126-5p;hsa-miR-223-5p;hsa-miR-101-3p;hsa-miR-223-3p;hsa-miR-106b-5p;hsa-miR-30d-3p;hsa-miR-15a-5p;hsa-miR-99a-5p;hsa-miR-126-3p;hsa-let-7f-5p;hsa-let-7a-5p;hsa-miR-423-3p;hsa-miR-424-3p;hsa-miR-144-5p;hsa-miR-21-5p;hsa-miR-30e-5p;hsa-let-7e-5p;hsa-miR-32-5p;hsa-miR-342-3p;hsa-miR-18b-3p;hsa-miR-7-5p;hsa-miR-30a-5p;hsa-miR-96-5p;hsa-let-7f-2-3p;…	Over represented	24.8027	37
Pathways miRWalk	N_GLYCAN_BIOSYNTHESIS_KEGG	0.23848	0.00129609	0.000671774	hsa-miR-30b-5p;hsa-miR-30d-3p;hsa-miR-99a-5p;hsa-miR-144-5p;hsa-miR-30e-5p;hsa-miR-30a-5p;hsa-miR-144-3p;hsa-miR-125b-5p;hsa-miR-30d-5p;hsa-miR-16-5p;	Over represented	3.29331	10
Pathways miRWalk	P53HYPOXIA_PATHWAY_Biocarta	0.24183	0.00130016	0.00068121	hsa-miR-30b-5p;hsa-miR-15b-3p;hsa-miR-335-3p;hsa-miR-22-5p;hsa-miR-126-5p;hsa-miR-223-5p;hsa-miR-101-3p;hsa-miR-223-3p;hsa-miR-106b-5p;hsa-miR-181a-3p;hsa-miR-30d-3p;hsa-miR-15a-5p;hsa-miR-99a-5p;hsa-miR-1285-3p;hsa-miR-126-3p;hsa-let-7f-5p;hsa-let-7a-5p;hsa-miR-423-3p;hsa-miR-424-3p;hsa-miR-21-5p;hsa-miR-28-5p;hsa-miR-130b-3p;hsa-miR-30e-5p;hsa-let-7e-5p;hsa-miR-32-5p;hsa-miR-7-5p;hsa-miR-30a-5p…	Over represented	34.1681	46
Pathways miRWalk	PPARA_PATHWAY_Biocarta	0.24183	0.00130016	0.00068121	hsa-miR-30b-5p;hsa-miR-15b-3p;hsa-miR-335-3p;hsa-miR-22-5p;hsa-miR-126-5p;hsa-miR-223-5p;hsa-miR-101-3p;hsa-miR-16-2-3p;hsa-miR-223-3p;hsa-miR-106b-5p;hsa-miR-181a-3p;hsa-miR-30d-3p;hsa-miR-15a-5p;hsa-miR-99a-5p;hsa-miR-126-3p;hsa-let-7f-5p;hsa-let-7a-5p;hsa-miR-423-3p;hsa-miR-424-3p;hsa-miR-144-5p;hsa-miR-21-5p;hsa-miR-28-5p;hsa-miR-30e-5p;hsa-let-7e-5p;hsa-miR-32-5p;hsa-miR-142-5p;hsa-miR-18b-3…	Over represented	34.1681	46
Pathways miRWalk	NTHI_PATHWAY_Biocarta	0.245215	0.00131131	0.000690746	hsa-miR-30b-5p;hsa-miR-15b-3p;hsa-miR-22-5p;hsa-miR-126-5p;hsa-miR-223-5p;hsa-miR-101-3p;hsa-miR-223-3p;hsa-miR-106b-5p;hsa-miR-181a-3p;hsa-miR-30d-3p;hsa-miR-15a-5p;hsa-miR-99a-5p;hsa-miR-126-3p;hsa-let-7f-5p;hsa-let-7a-5p;hsa-miR-424-3p;hsa-miR-144-5p;hsa-miR-21-5p;hsa-miR-130b-3p;hsa-miR-30e-5p;hsa-let-7e-5p;hsa-miR-342-3p;hsa-miR-142-5p;hsa-miR-30a-5p;hsa-miR-96-5p;hsa-miR-144-3p;hsa-let-7f-2…	Over represented	25.8319	38
Pathways miRWalk	SELENOAMINO_ACID_METABOLISM_KEGG	0.254038	0.00135127	0.0007156	hsa-miR-30b-5p;hsa-miR-30d-3p;hsa-let-7f-5p;hsa-let-7a-5p;hsa-miR-21-5p;hsa-miR-30e-5p;hsa-let-7e-5p;hsa-miR-30a-5p;hsa-miR-96-5p;hsa-let-7f-2-3p;hsa-let-7a-3p;hsa-miR-30d-5p;hsa-miR-16-5p;	Over represented	5.1458	13
Pathways miRWalk	CBL_PATHWAY_Biocarta	0.25573	0.00135307	0.000720365	hsa-miR-30b-5p;hsa-miR-126-5p;hsa-miR-101-3p;hsa-miR-16-2-3p;hsa-miR-30d-3p;hsa-miR-15a-5p;hsa-miR-126-3p;hsa-let-7f-5p;hsa-let-7a-5p;hsa-miR-424-3p;hsa-miR-21-5p;hsa-miR-130b-3p;hsa-miR-30e-5p;hsa-let-7e-5p;hsa-miR-32-5p;hsa-miR-342-3p;hsa-miR-18b-3p;hsa-miR-7-5p;hsa-miR-30a-5p;hsa-let-7f-2-3p;hsa-miR-222-3p;hsa-miR-130a-3p;hsa-let-7a-3p;hsa-miR-30d-5p;hsa-miR-16-5p;hsa-miR-7-1-3p;hsa-miR-25-5p;…	Over represented	17.4957	29
Pathways miRWalk	HIVNEF_PATHWAY_Biocarta	0.25995	0.00136816	0.000732254	hsa-miR-30b-5p;hsa-miR-15b-3p;hsa-miR-335-3p;hsa-miR-22-5p;hsa-miR-126-5p;hsa-miR-223-5p;hsa-miR-101-3p;hsa-miR-223-3p;hsa-miR-106b-5p;hsa-miR-181a-3p;hsa-miR-30d-3p;hsa-miR-15a-5p;hsa-miR-99a-5p;hsa-miR-126-3p;hsa-let-7f-5p;hsa-let-7a-5p;hsa-miR-423-3p;hsa-miR-424-3p;hsa-miR-144-5p;hsa-miR-21-5p;hsa-miR-30e-5p;hsa-let-7e-5p;hsa-miR-342-3p;hsa-miR-142-5p;hsa-miR-30a-5p;hsa-miR-96-5p;hsa-miR-144-3…	Over represented	29.9485	42
Pathways miRWalk	BLYMPHOCYTE_PATHWAY_Biocarta	0.263258	0.00137832	0.000741573	hsa-miR-126-5p;hsa-miR-223-5p;hsa-miR-223-3p;hsa-miR-15a-5p;hsa-miR-126-3p;hsa-miR-424-3p;hsa-miR-21-5p;hsa-miR-222-3p;hsa-miR-125b-5p;hsa-miR-130a-3p;hsa-miR-16-5p;hsa-miR-503-5p;	Over represented	4.5283	12
Pathways miRWalk	RAS_PATHWAY_Biocarta	0.270814	0.00141049	0.000762855	hsa-miR-30b-5p;hsa-miR-15b-3p;hsa-miR-335-3p;hsa-miR-22-5p;hsa-miR-126-5p;hsa-miR-223-5p;hsa-miR-101-3p;hsa-miR-223-3p;hsa-miR-106b-5p;hsa-miR-30d-3p;hsa-miR-15a-5p;hsa-miR-99a-5p;hsa-miR-126-3p;hsa-let-7f-5p;hsa-let-7a-5p;hsa-miR-424-3p;hsa-miR-21-5p;hsa-miR-30e-5p;hsa-let-7e-5p;hsa-miR-342-3p;hsa-miR-7-5p;hsa-miR-30a-5p;hsa-miR-96-5p;hsa-let-7f-2-3p;hsa-miR-222-3p;hsa-miR-451a;hsa-miR-125b-5p;h…	Over represented	25.9348	38
Pathways miRWalk	NFKB_PATHWAY_Biocarta	0.28209	0.00146161	0.000794621	hsa-miR-30b-5p;hsa-miR-15b-3p;hsa-miR-22-5p;hsa-miR-126-5p;hsa-miR-223-5p;hsa-miR-223-3p;hsa-miR-15a-5p;hsa-miR-99a-5p;hsa-miR-126-3p;hsa-let-7f-5p;hsa-let-7a-5p;hsa-miR-424-3p;hsa-miR-144-5p;hsa-miR-21-5p;hsa-miR-28-5p;hsa-miR-130b-3p;hsa-miR-30e-5p;hsa-let-7e-5p;hsa-miR-342-3p;hsa-miR-142-5p;hsa-miR-7-5p;hsa-miR-96-5p;hsa-miR-144-3p;hsa-let-7f-2-3p;hsa-miR-222-3p;hsa-miR-451a;hsa-miR-125b-5p;hs…	Over represented	22.1269	34
Pathways miRWalk	TIGHT_JUNCTION_KEGG	0.283762	0.00146269	0.00079933	hsa-miR-30b-5p;hsa-miR-15b-3p;hsa-miR-335-3p;hsa-miR-22-5p;hsa-miR-126-5p;hsa-miR-223-5p;hsa-miR-101-3p;hsa-miR-223-3p;hsa-miR-106b-5p;hsa-miR-181a-3p;hsa-miR-30d-3p;hsa-miR-15a-5p;hsa-miR-99a-5p;hsa-miR-126-3p;hsa-let-7f-5p;hsa-let-7a-5p;hsa-miR-424-3p;hsa-miR-144-5p;hsa-miR-21-5p;hsa-miR-28-5p;hsa-miR-30e-5p;hsa-let-7e-5p;hsa-miR-32-5p;hsa-miR-342-3p;hsa-miR-18b-3p;hsa-miR-7-5p;hsa-miR-30a-5p;h…	Over represented	33.2419	45
Pathways miRWalk	NFAT_PATHWAY_Biocarta	0.285786	0.00146557	0.000805031	hsa-miR-30b-5p;hsa-miR-15b-3p;hsa-miR-335-3p;hsa-miR-22-5p;hsa-miR-126-5p;hsa-miR-223-5p;hsa-miR-101-3p;hsa-miR-223-3p;hsa-miR-106b-5p;hsa-miR-30d-3p;hsa-miR-15a-5p;hsa-miR-99a-5p;hsa-miR-126-3p;hsa-let-7f-5p;hsa-let-7a-5p;hsa-miR-424-3p;hsa-miR-21-5p;hsa-miR-130b-3p;hsa-miR-30e-5p;hsa-let-7e-5p;hsa-miR-32-5p;hsa-miR-7-5p;hsa-miR-30a-5p;hsa-miR-96-5p;hsa-let-7f-2-3p;hsa-miR-222-3p;hsa-miR-451a;hs…	Over represented	27.9931	40
Pathways miRWalk	PYK2_PATHWAY_Biocarta	0.312641	0.00159511	0.000880678	hsa-miR-30b-5p;hsa-miR-15b-3p;hsa-miR-335-3p;hsa-miR-126-5p;hsa-miR-223-5p;hsa-miR-101-3p;hsa-miR-223-3p;hsa-miR-106b-5p;hsa-miR-30d-3p;hsa-miR-15a-5p;hsa-miR-99a-5p;hsa-miR-126-3p;hsa-let-7f-5p;hsa-let-7a-5p;hsa-miR-423-3p;hsa-miR-424-3p;hsa-miR-144-5p;hsa-miR-21-5p;hsa-miR-30e-5p;hsa-let-7e-5p;hsa-miR-7-5p;hsa-miR-30a-5p;hsa-miR-96-5p;hsa-let-7f-2-3p;hsa-miR-222-3p;hsa-miR-451a;hsa-miR-125b-5p;…	Over represented	22.2298	34
Pathways miRWalk	MCALPAIN_PATHWAY_Biocarta	0.320239	0.00162558	0.000902082	hsa-miR-30b-5p;hsa-miR-15b-3p;hsa-miR-335-3p;hsa-miR-126-5p;hsa-miR-30d-3p;hsa-miR-15a-5p;hsa-miR-126-3p;hsa-let-7f-5p;hsa-let-7a-5p;hsa-miR-424-3p;hsa-miR-21-5p;hsa-miR-130b-3p;hsa-miR-30e-5p;hsa-let-7e-5p;hsa-miR-32-5p;hsa-miR-342-3p;hsa-miR-18b-3p;hsa-miR-7-5p;hsa-miR-30a-5p;hsa-miR-96-5p;hsa-let-7f-2-3p;hsa-miR-222-3p;hsa-miR-125b-5p;hsa-let-7a-3p;hsa-miR-30d-5p;hsa-miR-16-5p;hsa-miR-7-1-3p;h…	Over represented	17.7015	29
Pathways miRWalk	GLIOMA_KEGG	0.327358	0.00165332	0.000922135	hsa-miR-30b-5p;hsa-miR-15b-3p;hsa-miR-335-3p;hsa-miR-22-5p;hsa-miR-126-5p;hsa-miR-223-5p;hsa-miR-101-3p;hsa-miR-16-2-3p;hsa-miR-223-3p;hsa-miR-106b-5p;hsa-miR-181a-3p;hsa-miR-30d-3p;hsa-miR-15a-5p;hsa-miR-99a-5p;hsa-miR-1285-3p;hsa-miR-126-3p;hsa-let-7f-5p;hsa-let-7a-5p;hsa-miR-423-3p;hsa-miR-424-3p;hsa-miR-144-5p;hsa-miR-21-5p;hsa-miR-28-5p;hsa-miR-219a-1-3p;hsa-miR-130b-3p;hsa-miR-30e-5p;hsa-le…	Over represented	42.813	53
Pathways miRWalk	MAPK_SIGNALING_PATHWAY_KEGG	0.331486	0.001663	0.000933764	hsa-miR-30b-5p;hsa-miR-15b-3p;hsa-miR-335-3p;hsa-miR-22-5p;hsa-miR-126-5p;hsa-miR-223-5p;hsa-miR-101-3p;hsa-miR-16-2-3p;hsa-miR-223-3p;hsa-miR-106b-5p;hsa-miR-181a-3p;hsa-miR-30d-3p;hsa-miR-15a-5p;hsa-miR-99a-5p;hsa-miR-1285-3p;hsa-miR-126-3p;hsa-let-7f-5p;hsa-let-7a-5p;hsa-miR-190a-5p;hsa-miR-423-3p;hsa-miR-424-3p;hsa-miR-144-5p;hsa-miR-21-5p;hsa-miR-28-5p;hsa-miR-664a-3p;hsa-miR-219a-1-3p;hsa-m…	Over represented	45.4889	55
Pathways miRWalk	AMINOSUGARS_METABOLISM_KEGG	0.3326	0.001663	0.000936901	hsa-miR-30b-5p;hsa-miR-30d-3p;hsa-let-7f-5p;hsa-let-7a-5p;hsa-miR-30e-5p;hsa-let-7e-5p;hsa-miR-30a-5p;hsa-let-7f-2-3p;hsa-let-7a-3p;hsa-miR-30d-5p;hsa-miR-16-5p;	Over represented	4.01372	11
Pathways miRWalk	VEGF_PATHWAY_Biocarta	0.339127	0.0016872	0.000955288	hsa-miR-15b-3p;hsa-miR-22-5p;hsa-miR-126-5p;hsa-miR-223-5p;hsa-miR-101-3p;hsa-miR-16-2-3p;hsa-miR-223-3p;hsa-miR-106b-5p;hsa-miR-15a-5p;hsa-miR-126-3p;hsa-let-7f-5p;hsa-let-7a-5p;hsa-miR-424-3p;hsa-miR-21-5p;hsa-miR-130b-3p;hsa-let-7e-5p;hsa-miR-7-5p;hsa-miR-96-5p;hsa-let-7f-2-3p;hsa-miR-222-3p;hsa-miR-451a;hsa-miR-125b-5p;hsa-miR-130a-3p;hsa-miR-18a-5p;hsa-let-7a-3p;hsa-miR-16-5p;hsa-miR-19b-3p;…	Over represented	16.8782	28
Pathways miRWalk	THYROID_CANCER_KEGG	0.354755	0.00175621	0.000999309	hsa-miR-30b-5p;hsa-miR-15b-3p;hsa-miR-335-3p;hsa-miR-22-5p;hsa-miR-126-5p;hsa-miR-223-5p;hsa-miR-16-2-3p;hsa-miR-223-3p;hsa-miR-106b-5p;hsa-miR-30d-3p;hsa-miR-15a-5p;hsa-miR-99a-5p;hsa-miR-1285-3p;hsa-miR-126-3p;hsa-let-7f-5p;hsa-let-7a-5p;hsa-miR-423-3p;hsa-miR-424-3p;hsa-miR-144-5p;hsa-miR-21-5p;hsa-miR-28-5p;hsa-miR-130b-3p;hsa-miR-30e-5p;hsa-let-7e-5p;hsa-miR-32-5p;hsa-miR-342-3p;hsa-miR-142-…	Over represented	36.8439	48
Pathways miRWalk	RARRXR_PATHWAY_Biocarta	0.371898	0.00183201	0.0010476	hsa-miR-126-5p;hsa-miR-15a-5p;hsa-miR-126-3p;hsa-let-7f-5p;hsa-let-7a-5p;hsa-miR-424-3p;hsa-miR-21-5p;hsa-miR-130b-3p;hsa-let-7e-5p;hsa-miR-96-5p;hsa-let-7f-2-3p;hsa-miR-222-3p;hsa-miR-125b-5p;hsa-miR-18a-5p;hsa-let-7a-3p;hsa-miR-19b-3p;hsa-miR-25-5p;hsa-miR-152-3p;	Over represented	8.85077	18
Pathways miRWalk	TOB1_PATHWAY_Biocarta	0.381341	0.00186018	0.0010742	hsa-miR-30b-5p;hsa-miR-15b-3p;hsa-miR-126-5p;hsa-miR-223-5p;hsa-miR-101-3p;hsa-miR-223-3p;hsa-miR-106b-5p;hsa-miR-181a-3p;hsa-miR-30d-3p;hsa-miR-15a-5p;hsa-miR-126-3p;hsa-let-7f-5p;hsa-let-7a-5p;hsa-miR-21-5p;hsa-miR-130b-3p;hsa-miR-30e-5p;hsa-let-7e-5p;hsa-miR-342-3p;hsa-miR-142-5p;hsa-miR-30a-5p;hsa-miR-96-5p;hsa-miR-191-5p;hsa-let-7f-2-3p;hsa-miR-130a-3p;hsa-miR-18a-5p;hsa-let-7a-3p;hsa-miR-30…	Over represented	19.6569	31
Pathways miRWalk	BAD_PATHWAY_Biocarta	0.382481	0.00186018	0.00107741	hsa-miR-30b-5p;hsa-miR-15b-3p;hsa-miR-335-3p;hsa-miR-22-5p;hsa-miR-126-5p;hsa-miR-223-5p;hsa-miR-101-3p;hsa-miR-223-3p;hsa-miR-106b-5p;hsa-miR-181a-3p;hsa-miR-30d-3p;hsa-miR-15a-5p;hsa-miR-99a-5p;hsa-miR-126-3p;hsa-let-7f-5p;hsa-let-7a-5p;hsa-miR-423-3p;hsa-miR-424-3p;hsa-miR-21-5p;hsa-miR-130b-3p;hsa-miR-30e-5p;hsa-let-7e-5p;hsa-miR-342-3p;hsa-miR-7-5p;hsa-miR-30a-5p;hsa-miR-96-5p;hsa-let-7f-2-3…	Over represented	29.331	41
Pathways miRWalk	PRION_DISEASE_KEGG	0.383198	0.00186018	0.00107943	hsa-miR-30b-5p;hsa-miR-15b-3p;hsa-miR-335-3p;hsa-miR-126-5p;hsa-miR-223-5p;hsa-miR-223-3p;hsa-miR-106b-5p;hsa-miR-181a-3p;hsa-miR-30d-3p;hsa-miR-15a-5p;hsa-miR-99a-5p;hsa-miR-126-3p;hsa-let-7f-5p;hsa-let-7a-5p;hsa-miR-424-3p;hsa-miR-144-5p;hsa-miR-21-5p;hsa-miR-30e-5p;hsa-let-7e-5p;hsa-miR-32-5p;hsa-miR-342-3p;hsa-miR-142-5p;hsa-miR-30a-5p;hsa-miR-144-3p;hsa-let-7f-2-3p;hsa-miR-222-3p;hsa-miR-451…	Over represented	25.3173	37
Pathways miRWalk	G2_PATHWAY_Biocarta	0.394107	0.0019039	0.00111016	hsa-miR-30b-5p;hsa-miR-15b-3p;hsa-miR-335-3p;hsa-miR-22-5p;hsa-miR-126-5p;hsa-miR-223-5p;hsa-miR-101-3p;hsa-miR-223-3p;hsa-miR-106b-5p;hsa-miR-181a-3p;hsa-miR-30d-3p;hsa-miR-15a-5p;hsa-miR-99a-5p;hsa-miR-1285-3p;hsa-miR-126-3p;hsa-let-7f-5p;hsa-let-7a-5p;hsa-miR-423-3p;hsa-miR-424-3p;hsa-miR-21-5p;hsa-miR-28-5p;hsa-miR-130b-3p;hsa-miR-30e-5p;hsa-let-7e-5p;hsa-miR-32-5p;hsa-miR-7-5p;hsa-miR-30a-5p…	Over represented	32.5214	44
Pathways miRWalk	PHENYLALANINE_METABOLISM_KEGG	0.400365	0.00192483	0.00112779	hsa-miR-30b-5p;hsa-miR-30d-3p;hsa-miR-30e-5p;hsa-miR-30a-5p;hsa-miR-451a;hsa-miR-30d-5p;hsa-miR-181c-5p;hsa-miR-16-5p;	Over represented	2.36707	8
Pathways miRWalk	PANCREATIC_CANCER_KEGG	0.408857	0.00195625	0.00115171	hsa-miR-30b-5p;hsa-miR-15b-3p;hsa-miR-335-3p;hsa-miR-22-5p;hsa-miR-126-5p;hsa-miR-223-5p;hsa-miR-101-3p;hsa-miR-16-2-3p;hsa-miR-223-3p;hsa-miR-106b-5p;hsa-miR-181a-3p;hsa-miR-30d-3p;hsa-miR-15a-5p;hsa-miR-99a-5p;hsa-miR-1285-3p;hsa-miR-126-3p;hsa-let-7f-5p;hsa-let-7a-5p;hsa-miR-190a-5p;hsa-miR-423-3p;hsa-miR-424-3p;hsa-miR-144-5p;hsa-miR-21-5p;hsa-miR-28-5p;hsa-miR-130b-3p;hsa-miR-30e-5p;hsa-let-…	Over represented	44.3568	54
Pathways miRWalk	TOLL_LIKE_RECEPTOR_SIGNALING_PATHWAY_KEGG	0.428616	0.00204103	0.00120737	hsa-miR-30b-5p;hsa-miR-15b-3p;hsa-miR-335-3p;hsa-miR-22-5p;hsa-miR-126-5p;hsa-miR-223-5p;hsa-miR-101-3p;hsa-miR-223-3p;hsa-miR-106b-5p;hsa-miR-181a-3p;hsa-miR-30d-3p;hsa-miR-15a-5p;hsa-miR-99a-5p;hsa-miR-126-3p;hsa-let-7f-5p;hsa-let-7a-5p;hsa-miR-423-3p;hsa-miR-424-3p;hsa-miR-144-5p;hsa-miR-21-5p;hsa-miR-28-5p;hsa-miR-130b-3p;hsa-miR-30e-5p;hsa-let-7e-5p;hsa-miR-32-5p;hsa-miR-342-3p;hsa-miR-142-5…	Over represented	35.9177	47
Pathways miRWalk	LEUKOCYTE_TRANSENDOTHELIAL_MIGRATION_KEGG	0.502542	0.00238171	0.00141561	hsa-miR-30b-5p;hsa-miR-15b-3p;hsa-miR-335-3p;hsa-miR-22-5p;hsa-miR-126-5p;hsa-miR-223-5p;hsa-miR-101-3p;hsa-miR-223-3p;hsa-miR-106b-5p;hsa-miR-181a-3p;hsa-miR-30d-3p;hsa-miR-15a-5p;hsa-miR-126-3p;hsa-let-7f-5p;hsa-let-7a-5p;hsa-miR-424-3p;hsa-miR-21-5p;hsa-miR-130b-3p;hsa-miR-30e-5p;hsa-let-7e-5p;hsa-miR-7-5p;hsa-miR-30a-5p;hsa-let-7f-2-3p;hsa-miR-222-3p;hsa-miR-451a;hsa-miR-125b-5p;hsa-miR-130a-…	Over represented	23.6707	35
Pathways miRWalk	BASAL_TRANSCRIPTION_FACTORS_KEGG	0.50737	0.00239325	0.00142921	hsa-miR-30b-5p;hsa-miR-15b-3p;hsa-miR-335-3p;hsa-miR-106b-5p;hsa-miR-30d-3p;hsa-miR-15a-5p;hsa-miR-424-3p;hsa-miR-30e-5p;hsa-miR-30a-5p;hsa-miR-222-3p;hsa-miR-451a;hsa-miR-30d-5p;hsa-miR-16-5p;hsa-miR-25-5p;	Over represented	6.17496	14
Pathways miRWalk	FAS_PATHWAY_Biocarta	0.523934	0.0024305	0.00147587	hsa-miR-30b-5p;hsa-miR-15b-3p;hsa-miR-335-3p;hsa-miR-126-5p;hsa-miR-223-5p;hsa-miR-101-3p;hsa-miR-223-3p;hsa-miR-106b-5p;hsa-miR-30d-3p;hsa-miR-15a-5p;hsa-miR-99a-5p;hsa-miR-126-3p;hsa-let-7f-5p;hsa-miR-423-3p;hsa-miR-424-3p;hsa-miR-144-5p;hsa-miR-21-5p;hsa-miR-30e-5p;hsa-let-7e-5p;hsa-miR-7-5p;hsa-miR-30a-5p;hsa-miR-96-5p;hsa-miR-144-3p;hsa-miR-222-3p;hsa-miR-125b-5p;hsa-miR-18a-5p;hsa-miR-30d-5…	Over represented	20.8919	32
Pathways miRWalk	TYPE_I_DIABETES_MELLITUS_KEGG	0.523934	0.0024305	0.00147587	hsa-miR-15b-3p;hsa-miR-335-3p;hsa-miR-22-5p;hsa-miR-126-5p;hsa-miR-223-5p;hsa-miR-223-3p;hsa-miR-30d-3p;hsa-miR-15a-5p;hsa-miR-126-3p;hsa-let-7f-5p;hsa-let-7a-5p;hsa-miR-423-3p;hsa-miR-144-5p;hsa-miR-21-5p;hsa-miR-130b-3p;hsa-let-7e-5p;hsa-miR-342-3p;hsa-miR-142-5p;hsa-miR-144-3p;hsa-let-7f-2-3p;hsa-miR-222-3p;hsa-miR-451a;hsa-miR-125b-5p;hsa-miR-616-5p;hsa-miR-130a-3p;hsa-let-7a-3p;hsa-miR-30d-5…	Over represented	20.8919	32
Pathways miRWalk	P53_SIGNALING_PATHWAY_KEGG	0.52512	0.0024305	0.00147921	hsa-miR-30b-5p;hsa-miR-15b-3p;hsa-miR-335-3p;hsa-miR-22-5p;hsa-miR-126-5p;hsa-miR-223-5p;hsa-miR-101-3p;hsa-miR-16-2-3p;hsa-miR-223-3p;hsa-miR-106b-5p;hsa-miR-181a-3p;hsa-miR-30d-3p;hsa-miR-15a-5p;hsa-miR-99a-5p;hsa-miR-1285-3p;hsa-miR-126-3p;hsa-let-7f-5p;hsa-let-7a-5p;hsa-miR-423-3p;hsa-miR-424-3p;hsa-miR-144-5p;hsa-miR-21-5p;hsa-miR-28-5p;hsa-miR-130b-3p;hsa-miR-30e-5p;hsa-let-7e-5p;hsa-miR-32…	Over represented	39.6226	50
Pathways miRWalk	ARACHIDONIC_ACID_METABOLISM_KEGG	0.526827	0.0024305	0.00148402	hsa-miR-30b-5p;hsa-miR-101-3p;hsa-miR-30d-3p;hsa-miR-424-3p;hsa-miR-144-5p;hsa-miR-21-5p;hsa-miR-30e-5p;hsa-miR-7-5p;hsa-miR-30a-5p;hsa-miR-144-3p;hsa-miR-222-3p;hsa-miR-451a;hsa-miR-30d-5p;hsa-miR-16-5p;hsa-miR-152-3p;	Over represented	6.89537	15
Pathways miRWalk	CERAMIDE_PATHWAY_Biocarta	0.52971	0.0024305	0.00149214	hsa-miR-30b-5p;hsa-miR-15b-3p;hsa-miR-335-3p;hsa-miR-22-5p;hsa-miR-126-5p;hsa-miR-223-5p;hsa-miR-101-3p;hsa-miR-223-3p;hsa-miR-106b-5p;hsa-miR-181a-3p;hsa-miR-30d-3p;hsa-miR-15a-5p;hsa-miR-99a-5p;hsa-miR-126-3p;hsa-let-7f-5p;hsa-let-7a-5p;hsa-miR-424-3p;hsa-miR-21-5p;hsa-miR-30e-5p;hsa-let-7e-5p;hsa-miR-342-3p;hsa-miR-7-5p;hsa-miR-30a-5p;hsa-miR-96-5p;hsa-let-7f-2-3p;hsa-miR-222-3p;hsa-miR-451a;h…	Over represented	26.6552	38
Pathways miRWalk	SHH_PATHWAY_Biocarta	0.529848	0.0024305	0.00149253	hsa-miR-30b-5p;hsa-miR-15b-3p;hsa-miR-660-5p;hsa-miR-126-5p;hsa-miR-181a-3p;hsa-miR-30d-3p;hsa-miR-15a-5p;hsa-miR-126-3p;hsa-let-7f-5p;hsa-let-7a-5p;hsa-miR-21-5p;hsa-miR-30e-5p;hsa-let-7e-5p;hsa-miR-32-5p;hsa-miR-30a-5p;hsa-let-7f-2-3p;hsa-miR-125b-5p;hsa-let-7a-3p;hsa-miR-30d-5p;hsa-miR-16-5p;hsa-miR-25-5p;	Over represented	11.4237	21
Pathways miRWalk	NEURODEGENERATIVE_DISEASES_KEGG	0.553094	0.00252554	0.00155801	hsa-miR-30b-5p;hsa-miR-15b-3p;hsa-miR-335-3p;hsa-miR-22-5p;hsa-miR-126-5p;hsa-miR-223-5p;hsa-miR-101-3p;hsa-miR-223-3p;hsa-miR-106b-5p;hsa-miR-181a-3p;hsa-miR-30d-3p;hsa-miR-15a-5p;hsa-miR-126-3p;hsa-let-7f-5p;hsa-let-7a-5p;hsa-miR-144-5p;hsa-miR-21-5p;hsa-miR-30e-5p;hsa-let-7e-5p;hsa-miR-342-3p;hsa-miR-7-5p;hsa-miR-30a-5p;hsa-miR-144-3p;hsa-let-7f-2-3p;hsa-miR-222-3p;hsa-miR-451a;hsa-miR-125b-5p…	Over represented	23.7736	35
Pathways miRWalk	SODD_PATHWAY_Biocarta	0.579605	0.00263457	0.00163269	hsa-miR-15b-3p;hsa-miR-126-5p;hsa-miR-223-5p;hsa-miR-223-3p;hsa-miR-126-3p;hsa-let-7f-5p;hsa-let-7a-5p;hsa-miR-144-5p;hsa-miR-21-5p;hsa-let-7e-5p;hsa-miR-142-5p;hsa-miR-144-3p;hsa-let-7f-2-3p;hsa-miR-222-3p;hsa-miR-451a;hsa-miR-125b-5p;hsa-let-7a-3p;hsa-miR-16-5p;hsa-miR-25-5p;hsa-miR-20a-5p;	Over represented	10.7033	20
Pathways miRWalk	CELL_CYCLE_KEGG	0.59302	0.00268335	0.00167048	hsa-miR-30b-5p;hsa-miR-15b-3p;hsa-miR-335-3p;hsa-miR-22-5p;hsa-miR-126-5p;hsa-miR-223-5p;hsa-miR-101-3p;hsa-miR-16-2-3p;hsa-miR-223-3p;hsa-miR-106b-5p;hsa-miR-181a-3p;hsa-miR-30d-3p;hsa-miR-15a-5p;hsa-miR-99a-5p;hsa-miR-1285-3p;hsa-miR-126-3p;hsa-let-7f-5p;hsa-let-7a-5p;hsa-miR-423-3p;hsa-miR-424-3p;hsa-miR-144-5p;hsa-miR-21-5p;hsa-miR-28-5p;hsa-miR-130b-3p;hsa-miR-30e-5p;hsa-let-7e-5p;hsa-miR-32…	Over represented	42.1955	52
Pathways miRWalk	BASAL_CELL_CARCINOMA_KEGG	0.660509	0.00297527	0.00186059	hsa-miR-30b-5p;hsa-miR-15b-3p;hsa-miR-335-3p;hsa-miR-22-5p;hsa-miR-660-5p;hsa-miR-126-5p;hsa-miR-101-3p;hsa-miR-106b-5p;hsa-miR-181a-3p;hsa-miR-30d-3p;hsa-miR-15a-5p;hsa-miR-99a-5p;hsa-miR-1285-3p;hsa-miR-126-3p;hsa-let-7f-5p;hsa-let-7a-5p;hsa-miR-423-3p;hsa-miR-21-5p;hsa-miR-28-5p;hsa-miR-130b-3p;hsa-miR-30e-5p;hsa-let-7e-5p;hsa-miR-32-5p;hsa-miR-30a-5p;hsa-miR-96-5p;hsa-miR-191-5p;hsa-let-7f-2-…	Over represented	28.9194	40
Pathways miRWalk	HSP27_PATHWAY_Biocarta	0.698477	0.00313218	0.00196754	hsa-miR-30b-5p;hsa-miR-15b-3p;hsa-miR-126-5p;hsa-miR-223-5p;hsa-miR-223-3p;hsa-miR-106b-5p;hsa-miR-181a-3p;hsa-miR-30d-3p;hsa-miR-15a-5p;hsa-miR-126-3p;hsa-let-7f-5p;hsa-let-7a-5p;hsa-miR-144-5p;hsa-miR-21-5p;hsa-miR-30e-5p;hsa-let-7e-5p;hsa-miR-342-3p;hsa-miR-142-5p;hsa-miR-30a-5p;hsa-miR-144-3p;hsa-let-7f-2-3p;hsa-miR-222-3p;hsa-miR-451a;hsa-miR-125b-5p;hsa-miR-130a-3p;hsa-miR-18a-5p;hsa-let-7a…	Over represented	22.1269	33
Pathways miRWalk	DEATH_PATHWAY_Biocarta	0.733242	0.0032734	0.00206547	hsa-miR-30b-5p;hsa-miR-15b-3p;hsa-miR-22-5p;hsa-miR-126-5p;hsa-miR-223-5p;hsa-miR-223-3p;hsa-miR-106b-5p;hsa-miR-181a-3p;hsa-miR-30d-3p;hsa-miR-15a-5p;hsa-miR-99a-5p;hsa-miR-126-3p;hsa-let-7f-5p;hsa-let-7a-5p;hsa-miR-424-3p;hsa-miR-144-5p;hsa-miR-21-5p;hsa-miR-30e-5p;hsa-let-7e-5p;hsa-miR-342-3p;hsa-miR-30a-5p;hsa-miR-144-3p;hsa-let-7f-2-3p;hsa-miR-222-3p;hsa-miR-451a;hsa-miR-125b-5p;hsa-miR-130a…	Over represented	24.0823	35
Pathways miRWalk	RECK_PATHWAY_Biocarta	0.818499	0.00363777	0.00230563	hsa-miR-15b-3p;hsa-miR-126-5p;hsa-miR-181a-3p;hsa-miR-30d-3p;hsa-miR-15a-5p;hsa-miR-126-3p;hsa-let-7f-5p;hsa-let-7a-5p;hsa-miR-21-5p;hsa-let-7e-5p;hsa-miR-7-5p;hsa-let-7f-2-3p;hsa-miR-222-3p;hsa-miR-451a;hsa-miR-125b-5p;hsa-let-7a-3p;hsa-miR-30d-5p;hsa-miR-181c-5p;hsa-miR-16-5p;	Over represented	10.1887	19
Pathways miRWalk	GAP_JUNCTION_KEGG	0.834044	0.00368212	0.00234942	hsa-miR-30b-5p;hsa-miR-15b-3p;hsa-miR-335-3p;hsa-miR-22-5p;hsa-miR-126-5p;hsa-miR-101-3p;hsa-miR-30d-3p;hsa-miR-15a-5p;hsa-miR-126-3p;hsa-let-7f-5p;hsa-let-7a-5p;hsa-miR-423-3p;hsa-miR-424-3p;hsa-miR-144-5p;hsa-miR-21-5p;hsa-miR-30e-5p;hsa-let-7e-5p;hsa-miR-32-5p;hsa-miR-342-3p;hsa-miR-18b-3p;hsa-miR-7-5p;hsa-miR-30a-5p;hsa-miR-96-5p;hsa-miR-144-3p;hsa-miR-191-5p;hsa-let-7f-2-3p;hsa-miR-222-3p;hs…	Over represented	27.1698	38
Pathways miRWalk	FOCAL_ADHESION_KEGG	0.83584	0.00368212	0.00235448	hsa-miR-30b-5p;hsa-miR-15b-3p;hsa-miR-335-3p;hsa-miR-22-5p;hsa-miR-126-5p;hsa-miR-223-5p;hsa-miR-101-3p;hsa-miR-16-2-3p;hsa-miR-223-3p;hsa-miR-106b-5p;hsa-miR-181a-3p;hsa-miR-30d-3p;hsa-miR-15a-5p;hsa-miR-99a-5p;hsa-miR-126-3p;hsa-let-7f-5p;hsa-let-7a-5p;hsa-miR-190a-5p;hsa-miR-423-3p;hsa-miR-424-3p;hsa-miR-144-5p;hsa-miR-21-5p;hsa-miR-28-5p;hsa-miR-130b-3p;hsa-miR-30e-5p;hsa-let-7e-5p;hsa-miR-32…	Over represented	43.8422	53
Pathways miRWalk	CDC25_PATHWAY_Biocarta	0.880343	0.00386115	0.00247984	hsa-miR-22-5p;hsa-miR-101-3p;hsa-miR-181a-3p;hsa-miR-15a-5p;hsa-let-7f-5p;hsa-let-7a-5p;hsa-miR-423-3p;hsa-miR-424-3p;hsa-miR-21-5p;hsa-let-7e-5p;hsa-let-7f-2-3p;hsa-miR-222-3p;hsa-miR-125b-5p;hsa-miR-18a-5p;hsa-let-7a-3p;hsa-miR-181c-5p;hsa-miR-16-5p;hsa-miR-503-5p;	Over represented	9.46827	18
Pathways miRWalk	COMPLEMENT_AND_COAGULATION_CASCADES_KEGG	0.932035	0.00405232	0.00262545	hsa-miR-30b-5p;hsa-miR-15b-3p;hsa-miR-30d-3p;hsa-miR-15a-5p;hsa-miR-99a-5p;hsa-let-7f-5p;hsa-let-7a-5p;hsa-miR-21-5p;hsa-miR-30e-5p;hsa-let-7e-5p;hsa-miR-142-5p;hsa-miR-7-5p;hsa-miR-30a-5p;hsa-let-7f-2-3p;hsa-miR-125b-5p;hsa-let-7a-3p;hsa-miR-30d-5p;hsa-miR-16-5p;hsa-miR-503-5p;	Over represented	10.2916	19
Pathways miRWalk	UCALPAIN_PATHWAY_Biocarta	0.932035	0.00405232	0.00262545	hsa-miR-30b-5p;hsa-miR-15b-3p;hsa-miR-126-5p;hsa-miR-30d-3p;hsa-miR-126-3p;hsa-let-7f-5p;hsa-let-7a-5p;hsa-miR-424-3p;hsa-miR-21-5p;hsa-miR-130b-3p;hsa-miR-30e-5p;hsa-let-7e-5p;hsa-miR-7-5p;hsa-miR-30a-5p;hsa-miR-96-5p;hsa-let-7f-2-3p;hsa-miR-222-3p;hsa-let-7a-3p;hsa-miR-30d-5p;	Over represented	10.2916	19
Pathways miRWalk	CELLCYCLE_PATHWAY_Biocarta	0.937757	0.00405956	0.00264157	hsa-miR-30b-5p;hsa-miR-15b-3p;hsa-miR-335-3p;hsa-miR-126-5p;hsa-miR-223-5p;hsa-miR-101-3p;hsa-miR-16-2-3p;hsa-miR-223-3p;hsa-miR-106b-5p;hsa-miR-181a-3p;hsa-miR-15a-5p;hsa-miR-99a-5p;hsa-miR-1285-3p;hsa-miR-126-3p;hsa-let-7f-5p;hsa-let-7a-5p;hsa-miR-423-3p;hsa-miR-424-3p;hsa-miR-144-5p;hsa-miR-21-5p;hsa-miR-28-5p;hsa-miR-130b-3p;hsa-miR-30e-5p;hsa-let-7e-5p;hsa-miR-32-5p;hsa-miR-342-3p;hsa-miR-14…	Over represented	35.7118	46
Pathways miRWalk	PTC1_PATHWAY_Biocarta	1	0.00433738	0.00283457	hsa-miR-30b-5p;hsa-miR-15b-3p;hsa-miR-22-5p;hsa-miR-30d-3p;hsa-miR-15a-5p;hsa-let-7f-5p;hsa-let-7a-5p;hsa-miR-424-3p;hsa-miR-21-5p;hsa-miR-30e-5p;hsa-let-7e-5p;hsa-miR-30a-5p;hsa-let-7f-2-3p;hsa-miR-222-3p;hsa-let-7a-3p;hsa-miR-30d-5p;hsa-miR-16-5p;hsa-miR-503-5p;	Over represented	9.57118	18
Pathways miRWalk	CARM_ER_PATHWAY_Biocarta	1	0.00465434	0.00305482	hsa-miR-30b-5p;hsa-miR-15b-3p;hsa-miR-335-3p;hsa-miR-22-5p;hsa-miR-126-5p;hsa-miR-223-5p;hsa-miR-16-2-3p;hsa-miR-223-3p;hsa-miR-106b-5p;hsa-miR-30d-3p;hsa-miR-15a-5p;hsa-miR-99a-5p;hsa-miR-126-3p;hsa-let-7f-5p;hsa-let-7a-5p;hsa-miR-423-3p;hsa-miR-424-3p;hsa-miR-21-5p;hsa-miR-130b-3p;hsa-miR-30e-5p;hsa-let-7e-5p;hsa-miR-142-5p;hsa-miR-18b-3p;hsa-miR-7-5p;hsa-miR-96-5p;hsa-miR-191-5p;hsa-let-7f-2-3…	Over represented	27.4786	38
Pathways miRWalk	TALL1_PATHWAY_Biocarta	1	0.00470178	0.0030992	hsa-miR-30b-5p;hsa-miR-15b-3p;hsa-miR-22-5p;hsa-miR-126-5p;hsa-miR-223-5p;hsa-miR-101-3p;hsa-miR-223-3p;hsa-miR-106b-5p;hsa-miR-15a-5p;hsa-miR-99a-5p;hsa-miR-126-3p;hsa-let-7f-5p;hsa-let-7a-5p;hsa-miR-424-3p;hsa-miR-21-5p;hsa-miR-30e-5p;hsa-let-7e-5p;hsa-miR-342-3p;hsa-miR-96-5p;hsa-let-7f-2-3p;hsa-miR-125b-5p;hsa-miR-130a-3p;hsa-let-7a-3p;hsa-miR-16-5p;hsa-miR-20a-5p;hsa-miR-152-3p;	Over represented	16.2607	26
Pathways miRWalk	MELANOMA_KEGG	1	0.00473118	0.00313191	hsa-miR-30b-5p;hsa-miR-15b-3p;hsa-miR-335-3p;hsa-miR-22-5p;hsa-miR-126-5p;hsa-miR-223-5p;hsa-miR-101-3p;hsa-miR-16-2-3p;hsa-miR-223-3p;hsa-miR-106b-5p;hsa-miR-181a-3p;hsa-miR-30d-3p;hsa-miR-15a-5p;hsa-miR-99a-5p;hsa-miR-1285-3p;hsa-miR-126-3p;hsa-let-7f-5p;hsa-let-7a-5p;hsa-miR-423-3p;hsa-miR-424-3p;hsa-miR-144-5p;hsa-miR-21-5p;hsa-miR-28-5p;hsa-miR-130b-3p;hsa-miR-30e-5p;hsa-let-7e-5p;hsa-miR-32…	Over represented	42.916	52
Pathways miRWalk	SARS_PATHWAY_Biocarta	1	0.00493262	0.00327915	hsa-miR-30b-5p;hsa-miR-15b-3p;hsa-miR-106b-5p;hsa-miR-30d-3p;hsa-miR-15a-5p;hsa-let-7f-5p;hsa-let-7a-5p;hsa-miR-30e-5p;hsa-let-7e-5p;hsa-miR-30a-5p;hsa-let-7f-2-3p;hsa-let-7a-3p;hsa-miR-30d-5p;hsa-miR-16-5p;hsa-miR-20a-5p;	Over represented	7.40995	15
Pathways miRWalk	RELA_PATHWAY_Biocarta	1	0.00503324	0.00336022	hsa-miR-30b-5p;hsa-miR-15b-3p;hsa-miR-22-5p;hsa-miR-126-5p;hsa-miR-223-5p;hsa-miR-223-3p;hsa-miR-15a-5p;hsa-miR-99a-5p;hsa-miR-126-3p;hsa-let-7f-5p;hsa-let-7a-5p;hsa-miR-424-3p;hsa-miR-144-5p;hsa-miR-21-5p;hsa-miR-30e-5p;hsa-let-7e-5p;hsa-miR-342-3p;hsa-miR-142-5p;hsa-miR-144-3p;hsa-let-7f-2-3p;hsa-miR-222-3p;hsa-miR-451a;hsa-miR-125b-5p;hsa-miR-130a-3p;hsa-let-7a-3p;hsa-miR-16-5p;hsa-miR-25-5p;h…	Over represented	18.1132	28
Pathways miRWalk	PENTOSE_PHOSPHATE_PATHWAY_KEGG	1	0.00504122	0.00337975	hsa-miR-30b-5p;hsa-miR-15b-3p;hsa-miR-101-3p;hsa-miR-181a-3p;hsa-miR-30d-3p;hsa-miR-15a-5p;hsa-let-7f-5p;hsa-let-7a-5p;hsa-miR-30e-5p;hsa-let-7e-5p;hsa-miR-30a-5p;hsa-let-7f-2-3p;hsa-miR-222-3p;hsa-miR-125b-5p;hsa-miR-130a-3p;hsa-let-7a-3p;hsa-miR-30d-5p;hsa-miR-181c-5p;hsa-miR-16-5p;	Over represented	10.4974	19
Pathways miRWalk	RIBOFLAVIN_METABOLISM_KEGG	1	0.00541592	0.00364621	hsa-miR-30b-5p;hsa-miR-30d-3p;hsa-miR-21-5p;hsa-miR-30e-5p;hsa-miR-142-5p;hsa-miR-30a-5p;hsa-miR-30d-5p;hsa-miR-16-5p;	Over represented	2.77873	8
Pathways miRWalk	SPHINGOLIPID_METABOLISM_KEGG	1	0.00558526	0.00377595	hsa-miR-30b-5p;hsa-miR-181a-3p;hsa-miR-30d-3p;hsa-miR-21-5p;hsa-miR-30e-5p;hsa-miR-30a-5p;hsa-miR-30d-5p;hsa-miR-16-5p;hsa-miR-25-5p;	Over represented	3.39623	9
Pathways miRWalk	UBIQUITIN_MEDIATED_PROTEOLYSIS_KEGG	1	0.00634924	0.00431033	hsa-miR-15b-3p;hsa-miR-223-5p;hsa-miR-223-3p;hsa-miR-106b-5p;hsa-miR-15a-5p;hsa-miR-99a-5p;hsa-let-7f-5p;hsa-let-7a-5p;hsa-miR-424-3p;hsa-miR-21-5p;hsa-let-7e-5p;hsa-miR-96-5p;hsa-let-7f-2-3p;hsa-miR-222-3p;hsa-miR-451a;hsa-let-7a-3p;hsa-miR-16-5p;hsa-miR-20a-5p;hsa-miR-152-3p;	Over represented	10.7033	19
Pathways miRWalk	CDK5_PATHWAY_Biocarta	1	0.00659697	0.00449709	hsa-miR-15b-3p;hsa-miR-335-3p;hsa-miR-126-5p;hsa-miR-15a-5p;hsa-miR-126-3p;hsa-let-7f-5p;hsa-let-7a-5p;hsa-miR-424-3p;hsa-miR-21-5p;hsa-let-7e-5p;hsa-miR-7-5p;hsa-let-7f-2-3p;hsa-miR-222-3p;hsa-miR-451a;hsa-miR-125b-5p;hsa-let-7a-3p;hsa-miR-152-3p;	Over represented	9.15952	17
Pathways miRWalk	IL18_PATHWAY_Biocarta	1	0.00660794	0.00452318	hsa-miR-223-5p;hsa-miR-223-3p;hsa-miR-30d-3p;hsa-let-7f-5p;hsa-let-7a-5p;hsa-miR-21-5p;hsa-let-7e-5p;hsa-miR-142-5p;hsa-let-7f-2-3p;hsa-let-7a-3p;hsa-miR-30d-5p;hsa-miR-181c-5p;hsa-miR-20a-5p;	Over represented	6.17496	13
Pathways miRWalk	HIF_PATHWAY_Biocarta	1	0.00667672	0.00458907	hsa-miR-30b-5p;hsa-miR-15b-3p;hsa-miR-126-5p;hsa-miR-223-5p;hsa-miR-223-3p;hsa-miR-106b-5p;hsa-miR-30d-3p;hsa-miR-15a-5p;hsa-miR-99a-5p;hsa-miR-126-3p;hsa-miR-423-3p;hsa-miR-424-3p;hsa-miR-144-5p;hsa-miR-21-5p;hsa-miR-28-5p;hsa-miR-219a-1-3p;hsa-miR-130b-3p;hsa-miR-30e-5p;hsa-miR-30a-5p;hsa-miR-96-5p;hsa-miR-222-3p;hsa-miR-125b-5p;hsa-miR-130a-3p;hsa-miR-18a-5p;hsa-miR-30d-5p;hsa-miR-16-5p;hsa-mi…	Over represented	20.2744	30
Pathways miRWalk	ATRAZINE_DEGRADATION_KEGG	1	0.00674775	0.0046569	hsa-miR-22-5p;hsa-let-7a-5p;hsa-miR-28-5p;hsa-miR-142-5p;hsa-miR-16-5p;hsa-miR-25-5p;	Over represented	1.74957	6
Pathways miRWalk	ATM_PATHWAY_Biocarta	1	0.00682102	0.00472668	hsa-miR-30b-5p;hsa-miR-15b-3p;hsa-miR-335-3p;hsa-miR-22-5p;hsa-miR-126-5p;hsa-miR-223-5p;hsa-miR-101-3p;hsa-miR-223-3p;hsa-miR-106b-5p;hsa-miR-181a-3p;hsa-miR-30d-3p;hsa-miR-15a-5p;hsa-miR-99a-5p;hsa-miR-1285-3p;hsa-miR-126-3p;hsa-let-7f-5p;hsa-let-7a-5p;hsa-miR-423-3p;hsa-miR-424-3p;hsa-miR-144-5p;hsa-miR-21-5p;hsa-miR-28-5p;hsa-miR-130b-3p;hsa-miR-30e-5p;hsa-let-7e-5p;hsa-miR-32-5p;hsa-miR-342-…	Over represented	36.4322	46
Pathways miRWalk	NK-CELLS_PATHWAY_Biocarta	1	0.0075561	0.00525734	hsa-miR-15b-3p;hsa-miR-335-3p;hsa-miR-22-5p;hsa-miR-126-5p;hsa-miR-223-5p;hsa-miR-101-3p;hsa-miR-223-3p;hsa-miR-106b-5p;hsa-miR-15a-5p;hsa-miR-126-3p;hsa-let-7f-5p;hsa-let-7a-5p;hsa-miR-424-3p;hsa-miR-21-5p;hsa-miR-130b-3p;hsa-let-7e-5p;hsa-miR-7-5p;hsa-let-7f-2-3p;hsa-miR-222-3p;hsa-miR-451a;hsa-miR-125b-5p;hsa-miR-130a-3p;hsa-let-7a-3p;hsa-miR-16-5p;hsa-miR-19b-3p;hsa-miR-7-1-3p;hsa-miR-152-3p;	Over represented	17.7015	27
Pathways miRWalk	CTLA4_PATHWAY_Biocarta	1	0.00771512	0.00538972	hsa-miR-15b-3p;hsa-miR-22-5p;hsa-miR-126-5p;hsa-miR-223-5p;hsa-miR-101-3p;hsa-miR-223-3p;hsa-miR-106b-5p;hsa-miR-15a-5p;hsa-miR-126-3p;hsa-let-7f-5p;hsa-let-7a-5p;hsa-miR-21-5p;hsa-let-7e-5p;hsa-miR-7-5p;hsa-let-7f-2-3p;hsa-miR-451a;hsa-miR-125b-5p;hsa-miR-130a-3p;hsa-let-7a-3p;hsa-miR-181c-5p;hsa-miR-16-5p;hsa-miR-19b-3p;	Over represented	13.3791	22
Pathways miRWalk	AMINOACYL_TRNA_BIOSYNTHESIS_KEGG	1	0.00779849	0.00546993	hsa-miR-30b-5p;hsa-miR-223-5p;hsa-miR-223-3p;hsa-miR-30d-3p;hsa-miR-21-5p;hsa-miR-30e-5p;hsa-miR-30a-5p;hsa-miR-125b-5p;hsa-miR-30d-5p;hsa-miR-16-5p;	Over represented	4.21955	10
Pathways miRWalk	AHSP_PATHWAY_Biocarta	1	0.00801249	0.0056426	hsa-miR-181a-3p;hsa-miR-144-5p;hsa-miR-30e-5p;hsa-miR-144-3p;hsa-miR-451a;hsa-miR-125b-5p;hsa-miR-181c-5p;	Over represented	2.36707	7
Pathways miRWalk	NDKDYNAMIN_PATHWAY_Biocarta	1	0.00822618	0.00583943	hsa-miR-30b-5p;hsa-miR-335-3p;hsa-miR-30d-3p;hsa-miR-424-3p;hsa-miR-30e-5p;hsa-miR-30a-5p;hsa-miR-451a;hsa-miR-30d-5p;hsa-miR-16-5p;	Over represented	3.60206	9
Pathways miRWalk	SNARE_INTERACTIONS_IN_VESICULAR_TRANSPORT_KEGG	1	0.00822618	0.00583943	hsa-miR-30b-5p;hsa-miR-101-3p;hsa-miR-30d-3p;hsa-miR-30e-5p;hsa-miR-30a-5p;hsa-miR-96-5p;hsa-miR-130a-3p;hsa-miR-30d-5p;hsa-miR-16-5p;	Over represented	3.60206	9
Pathways miRWalk	GLYCEROLIPID_METABOLISM_KEGG	1	0.00826226	0.00592455	hsa-miR-30b-5p;hsa-miR-223-5p;hsa-miR-223-3p;hsa-miR-181a-3p;hsa-miR-30d-3p;hsa-miR-21-5p;hsa-miR-30e-5p;hsa-miR-30a-5p;hsa-miR-30d-5p;hsa-miR-181c-5p;hsa-miR-16-5p;	Over represented	4.93997	11
Pathways miRWalk	P35-ALZHEIMERS_PATHWAY_Biocarta	1	0.00826226	0.00592455	hsa-miR-30b-5p;hsa-miR-101-3p;hsa-miR-106b-5p;hsa-miR-30d-3p;hsa-miR-21-5p;hsa-miR-30e-5p;hsa-miR-30a-5p;hsa-miR-96-5p;hsa-miR-30d-5p;hsa-miR-16-5p;hsa-miR-20a-5p;	Over represented	4.93997	11
Pathways miRWalk	CIRCADIAN_RHYTHM_KEGG	1	0.00826226	0.00595664	hsa-miR-30b-5p;hsa-miR-30d-3p;hsa-miR-219a-1-3p;hsa-miR-30e-5p;hsa-miR-30a-5p;hsa-miR-191-5p;hsa-miR-30d-5p;hsa-miR-16-5p;	Over represented	2.98456	8
Pathways miRWalk	TGFB_PATHWAY_Biocarta	1	0.00826226	0.00595814	hsa-miR-30b-5p;hsa-miR-15b-3p;hsa-miR-335-3p;hsa-miR-126-5p;hsa-miR-101-3p;hsa-miR-106b-5p;hsa-miR-181a-3p;hsa-miR-30d-3p;hsa-miR-15a-5p;hsa-miR-126-3p;hsa-let-7f-5p;hsa-let-7a-5p;hsa-miR-424-3p;hsa-miR-21-5p;hsa-miR-130b-3p;hsa-miR-30e-5p;hsa-let-7e-5p;hsa-miR-30a-5p;hsa-miR-96-5p;hsa-let-7f-2-3p;hsa-miR-222-3p;hsa-miR-451a;hsa-miR-125b-5p;hsa-miR-130a-3p;hsa-miR-18a-5p;hsa-let-7a-3p;hsa-miR-30d…	Over represented	21.5094	31
Pathways miRWalk	ALK_PATHWAY_Biocarta	1	0.00866139	0.00627036	hsa-miR-30b-5p;hsa-miR-22-5p;hsa-miR-126-5p;hsa-miR-223-5p;hsa-miR-101-3p;hsa-miR-223-3p;hsa-miR-106b-5p;hsa-miR-181a-3p;hsa-miR-30d-3p;hsa-miR-15a-5p;hsa-miR-99a-5p;hsa-miR-126-3p;hsa-let-7f-5p;hsa-let-7a-5p;hsa-miR-423-3p;hsa-miR-424-3p;hsa-miR-21-5p;hsa-miR-130b-3p;hsa-miR-30e-5p;hsa-let-7e-5p;hsa-miR-30a-5p;hsa-miR-96-5p;hsa-let-7f-2-3p;hsa-miR-125b-5p;hsa-miR-130a-3p;hsa-miR-18a-5p;hsa-let-7…	Over represented	23.4648	33
Pathways miRWalk	NOS1_PATHWAY_Biocarta	1	0.00966126	0.00702142	hsa-miR-30b-5p;hsa-miR-101-3p;hsa-miR-30d-3p;hsa-miR-15a-5p;hsa-miR-99a-5p;hsa-miR-219a-1-3p;hsa-miR-30e-5p;hsa-miR-30a-5p;hsa-miR-125b-5p;hsa-miR-30d-5p;hsa-miR-16-5p;	Over represented	5.04288	11
Pathways miRWalk	EOSINOPHILS_PATHWAY_Biocarta	1	0.00980803	0.00715572	hsa-miR-15b-3p;hsa-miR-126-5p;hsa-miR-15a-5p;hsa-miR-126-3p;hsa-miR-21-5p;hsa-miR-451a;hsa-miR-125b-5p;hsa-miR-16-5p;hsa-miR-25-5p;	Over represented	3.70497	9
Pathways miRWalk	COLORECTAL_CANCER_KEGG	1	0.00998489	0.00731288	hsa-miR-30b-5p;hsa-miR-15b-3p;hsa-miR-335-3p;hsa-miR-22-5p;hsa-miR-126-5p;hsa-miR-223-5p;hsa-miR-101-3p;hsa-miR-16-2-3p;hsa-miR-223-3p;hsa-miR-106b-5p;hsa-miR-181a-3p;hsa-miR-30d-3p;hsa-miR-15a-5p;hsa-miR-99a-5p;hsa-miR-1285-3p;hsa-miR-126-3p;hsa-let-7f-5p;hsa-let-7a-5p;hsa-miR-423-3p;hsa-miR-424-3p;hsa-miR-144-5p;hsa-miR-21-5p;hsa-miR-28-5p;hsa-miR-130b-3p;hsa-miR-30e-5p;hsa-let-7e-5p;hsa-miR-32…	Over represented	43.9451	52
Pathways miRWalk	WNT_PATHWAY_Biocarta	1	0.0102201	0.00752685	hsa-miR-30b-5p;hsa-miR-15b-3p;hsa-miR-22-5p;hsa-miR-126-5p;hsa-miR-223-5p;hsa-miR-16-2-3p;hsa-miR-223-3p;hsa-miR-106b-5p;hsa-miR-181a-3p;hsa-miR-30d-3p;hsa-miR-15a-5p;hsa-miR-99a-5p;hsa-miR-126-3p;hsa-let-7f-5p;hsa-let-7a-5p;hsa-miR-424-3p;hsa-miR-144-5p;hsa-miR-21-5p;hsa-miR-30e-5p;hsa-let-7e-5p;hsa-miR-142-5p;hsa-miR-18b-3p;hsa-miR-7-5p;hsa-miR-30a-5p;hsa-miR-96-5p;hsa-miR-144-3p;hsa-let-7f-2-3…	Over represented	28.6106	38
Pathways miRWalk	CCR3_PATHWAY_Biocarta	1	0.0102201	0.00754275	hsa-miR-15b-3p;hsa-miR-335-3p;hsa-miR-126-5p;hsa-miR-101-3p;hsa-miR-15a-5p;hsa-miR-126-3p;hsa-let-7f-5p;hsa-let-7a-5p;hsa-miR-424-3p;hsa-miR-21-5p;hsa-let-7e-5p;hsa-miR-7-5p;hsa-let-7f-2-3p;hsa-miR-222-3p;hsa-miR-451a;hsa-miR-125b-5p;hsa-let-7a-3p;hsa-miR-152-3p;	Over represented	10.3945	18
Pathways miRWalk	TGF_BETA_SIGNALING_PATHWAY_KEGG	1	0.010395	0.00770107	hsa-miR-30b-5p;hsa-miR-15b-3p;hsa-miR-335-3p;hsa-miR-22-5p;hsa-miR-126-5p;hsa-miR-223-5p;hsa-miR-101-3p;hsa-miR-223-3p;hsa-miR-106b-5p;hsa-miR-181a-3p;hsa-miR-30d-3p;hsa-miR-15a-5p;hsa-miR-99a-5p;hsa-miR-126-3p;hsa-let-7f-5p;hsa-let-7a-5p;hsa-miR-423-3p;hsa-miR-424-3p;hsa-miR-144-5p;hsa-miR-21-5p;hsa-miR-130b-3p;hsa-miR-30e-5p;hsa-let-7e-5p;hsa-miR-142-5p;hsa-miR-18b-3p;hsa-miR-7-5p;hsa-miR-30a-5…	Over represented	34.8885	44
Pathways miRWalk	PGC1A_PATHWAY_Biocarta	1	0.0106588	0.00792658	hsa-miR-30b-5p;hsa-miR-22-5p;hsa-miR-223-5p;hsa-miR-223-3p;hsa-miR-30d-3p;hsa-miR-99a-5p;hsa-miR-21-5p;hsa-miR-219a-1-3p;hsa-miR-30e-5p;hsa-miR-30a-5p;hsa-miR-125b-5p;hsa-miR-30d-5p;hsa-miR-16-5p;hsa-miR-20a-5p;	Over represented	7.30703	14
Pathways miRWalk	VIP_PATHWAY_Biocarta	1	0.0107333	0.00801218	hsa-miR-30b-5p;hsa-miR-15b-3p;hsa-miR-22-5p;hsa-miR-223-5p;hsa-miR-223-3p;hsa-miR-106b-5p;hsa-miR-30d-3p;hsa-miR-15a-5p;hsa-miR-99a-5p;hsa-let-7f-5p;hsa-let-7a-5p;hsa-miR-424-3p;hsa-miR-144-5p;hsa-miR-21-5p;hsa-miR-30e-5p;hsa-let-7e-5p;hsa-miR-342-3p;hsa-miR-18b-3p;hsa-miR-7-5p;hsa-miR-30a-5p;hsa-miR-96-5p;hsa-miR-144-3p;hsa-let-7f-2-3p;hsa-miR-222-3p;hsa-miR-125b-5p;hsa-miR-130a-3p;hsa-miR-18a-5…	Over represented	23.7736	33
Pathways miRWalk	MITOCHONDRIA_PATHWAY_Biocarta	1	0.0112205	0.00840748	hsa-miR-30b-5p;hsa-miR-15b-3p;hsa-miR-22-5p;hsa-miR-126-5p;hsa-miR-223-5p;hsa-miR-223-3p;hsa-miR-106b-5p;hsa-miR-181a-3p;hsa-miR-30d-3p;hsa-miR-15a-5p;hsa-miR-126-3p;hsa-let-7f-5p;hsa-let-7a-5p;hsa-miR-21-5p;hsa-miR-30e-5p;hsa-let-7e-5p;hsa-miR-342-3p;hsa-miR-7-5p;hsa-miR-30a-5p;hsa-let-7f-2-3p;hsa-miR-222-3p;hsa-miR-451a;hsa-miR-125b-5p;hsa-miR-18a-5p;hsa-let-7a-3p;hsa-miR-30d-5p;hsa-miR-181c-5p…	Over represented	20.9949	30
Pathways miRWalk	GLYCOLYSIS_AND_GLUCONEOGENESIS_KEGG	1	0.0113588	0.00854306	hsa-miR-30b-5p;hsa-miR-181a-3p;hsa-miR-30d-3p;hsa-let-7f-5p;hsa-let-7a-5p;hsa-miR-21-5p;hsa-miR-30e-5p;hsa-let-7e-5p;hsa-miR-30a-5p;hsa-let-7f-2-3p;hsa-miR-222-3p;hsa-let-7a-3p;hsa-miR-30d-5p;hsa-miR-181c-5p;hsa-miR-16-5p;	Over represented	8.13036	15
Pathways miRWalk	FOSB_PATHWAY_Biocarta	1	0.0125116	0.00944535	hsa-miR-30b-5p;hsa-miR-335-3p;hsa-miR-101-3p;hsa-miR-30d-3p;hsa-miR-424-3p;hsa-miR-21-5p;hsa-miR-30e-5p;hsa-let-7e-5p;hsa-miR-30a-5p;hsa-miR-96-5p;hsa-miR-451a;hsa-miR-125b-5p;hsa-miR-30d-5p;	Over represented	6.68954	13
Pathways miRWalk	ANDROGEN_AND_ESTROGEN_METABOLISM_KEGG	1	0.0135852	0.0102941	hsa-miR-30b-5p;hsa-miR-15b-3p;hsa-miR-30d-3p;hsa-let-7f-5p;hsa-miR-21-5p;hsa-miR-30e-5p;hsa-miR-30a-5p;hsa-miR-96-5p;hsa-miR-222-3p;hsa-miR-125b-5p;hsa-miR-18a-5p;hsa-miR-30d-5p;hsa-miR-16-5p;hsa-miR-503-5p;	Over represented	7.51286	14
Pathways miRWalk	CELL_COMMUNICATION_KEGG	1	0.0141116	0.0107729	hsa-miR-30b-5p;hsa-miR-15b-3p;hsa-miR-335-3p;hsa-miR-126-5p;hsa-miR-106b-5p;hsa-miR-30d-3p;hsa-miR-15a-5p;hsa-miR-126-3p;hsa-let-7f-5p;hsa-let-7a-5p;hsa-miR-423-3p;hsa-miR-424-3p;hsa-miR-21-5p;hsa-miR-130b-3p;hsa-miR-30e-5p;hsa-let-7e-5p;hsa-miR-30a-5p;hsa-let-7f-2-3p;hsa-miR-451a;hsa-miR-125b-5p;hsa-let-7a-3p;hsa-miR-30d-5p;hsa-miR-16-5p;hsa-miR-19b-3p;hsa-miR-503-5p;hsa-miR-324-3p;hsa-miR-25-5p…	Over represented	19.4511	28
Pathways miRWalk	RANKL_PATHWAY_Biocarta	1	0.0141116	0.0108057	hsa-miR-30b-5p;hsa-miR-15b-3p;hsa-miR-22-5p;hsa-miR-126-5p;hsa-miR-223-5p;hsa-miR-101-3p;hsa-miR-223-3p;hsa-miR-15a-5p;hsa-miR-99a-5p;hsa-miR-126-3p;hsa-let-7f-5p;hsa-let-7a-5p;hsa-miR-424-3p;hsa-miR-21-5p;hsa-miR-130b-3p;hsa-let-7e-5p;hsa-miR-342-3p;hsa-miR-96-5p;hsa-let-7f-2-3p;hsa-miR-125b-5p;hsa-miR-130a-3p;hsa-let-7a-3p;hsa-miR-16-5p;hsa-miR-152-3p;	Over represented	15.8491	24
Pathways miRWalk	RENIN_ANGIOTENSIN_SYSTEM_KEGG	1	0.0141116	0.0108123	hsa-miR-30b-5p;hsa-miR-22-5p;hsa-miR-223-5p;hsa-miR-223-3p;hsa-miR-30d-3p;hsa-miR-21-5p;hsa-miR-30e-5p;hsa-miR-30a-5p;hsa-miR-222-3p;hsa-miR-30d-5p;hsa-miR-181c-5p;hsa-miR-16-5p;hsa-miR-330-5p;	Over represented	6.79245	13
Pathways miRWalk	CITRATE_CYCLE_KEGG	1	0.0146383	0.0112983	hsa-miR-30b-5p;hsa-miR-223-5p;hsa-miR-223-3p;hsa-miR-30d-3p;hsa-miR-15a-5p;hsa-miR-30e-5p;hsa-miR-30a-5p;hsa-miR-125b-5p;hsa-miR-30d-5p;hsa-miR-16-5p;hsa-miR-20a-5p;	Over represented	5.35163	11
Pathways miRWalk	TYROSINE_METABOLISM_KEGG	1	0.0146383	0.0112983	hsa-miR-30b-5p;hsa-miR-30d-3p;hsa-miR-21-5p;hsa-miR-30e-5p;hsa-miR-30a-5p;hsa-miR-96-5p;hsa-miR-451a;hsa-miR-30d-5p;hsa-miR-181c-5p;hsa-miR-16-5p;hsa-miR-503-5p;	Over represented	5.35163	11
Pathways miRWalk	SLRP_PATHWAY_Biocarta	1	0.0146473	0.0113688	hsa-let-7f-5p;hsa-let-7a-5p;hsa-miR-21-5p;hsa-let-7e-5p;hsa-let-7f-2-3p;hsa-let-7a-3p;	Over represented	2.05832	6
Pathways miRWalk	ECM_PATHWAY_Biocarta	1	0.0146473	0.011429	hsa-miR-15b-3p;hsa-miR-335-3p;hsa-miR-22-5p;hsa-miR-126-5p;hsa-miR-223-5p;hsa-miR-101-3p;hsa-miR-223-3p;hsa-miR-106b-5p;hsa-miR-15a-5p;hsa-miR-126-3p;hsa-let-7f-5p;hsa-let-7a-5p;hsa-miR-424-3p;hsa-miR-21-5p;hsa-miR-130b-3p;hsa-let-7e-5p;hsa-miR-7-5p;hsa-let-7f-2-3p;hsa-miR-222-3p;hsa-miR-451a;hsa-miR-125b-5p;hsa-miR-130a-3p;hsa-let-7a-3p;hsa-miR-16-5p;hsa-miR-19b-3p;hsa-miR-152-3p;	Over represented	17.7015	26
Pathways miRWalk	HEDGEHOG_SIGNALING_PATHWAY_KEGG	1	0.0146473	0.011429	hsa-miR-30b-5p;hsa-miR-15b-3p;hsa-miR-22-5p;hsa-miR-660-5p;hsa-miR-126-5p;hsa-miR-101-3p;hsa-miR-106b-5p;hsa-miR-181a-3p;hsa-miR-30d-3p;hsa-miR-15a-5p;hsa-miR-126-3p;hsa-let-7f-5p;hsa-let-7a-5p;hsa-miR-21-5p;hsa-miR-130b-3p;hsa-miR-30e-5p;hsa-let-7e-5p;hsa-miR-32-5p;hsa-miR-30a-5p;hsa-let-7f-2-3p;hsa-miR-125b-5p;hsa-let-7a-3p;hsa-miR-30d-5p;hsa-miR-16-5p;hsa-miR-25-5p;hsa-miR-20a-5p;	Over represented	17.7015	26
Pathways miRWalk	CDC42RAC_PATHWAY_Biocarta	1	0.0180926	0.0141683	hsa-miR-15b-3p;hsa-miR-22-5p;hsa-miR-126-5p;hsa-miR-223-5p;hsa-miR-101-3p;hsa-miR-223-3p;hsa-miR-106b-5p;hsa-miR-126-3p;hsa-let-7f-5p;hsa-let-7a-5p;hsa-miR-21-5p;hsa-let-7e-5p;hsa-miR-7-5p;hsa-let-7f-2-3p;hsa-miR-222-3p;hsa-miR-451a;hsa-miR-130a-3p;hsa-let-7a-3p;hsa-miR-16-5p;hsa-miR-19b-3p;hsa-miR-7-1-3p;hsa-miR-330-5p;	Over represented	14.4082	22
Pathways miRWalk	CK1_PATHWAY_Biocarta	1	0.0186043	0.0146214	hsa-miR-30b-5p;hsa-miR-30d-3p;hsa-miR-21-5p;hsa-miR-30e-5p;hsa-miR-30a-5p;hsa-miR-30d-5p;hsa-miR-16-5p;	Over represented	2.77873	7
Pathways miRWalk	GLYCAN_STRUCTURES_BIOSYNTHESIS_1_KEGG	1	0.0186135	0.0146811	hsa-miR-30b-5p;hsa-miR-30d-3p;hsa-miR-144-5p;hsa-miR-21-5p;hsa-miR-30e-5p;hsa-miR-30a-5p;hsa-miR-144-3p;hsa-miR-191-5p;hsa-miR-125b-5p;hsa-miR-18a-5p;hsa-miR-30d-5p;hsa-miR-16-5p;	Over represented	6.27787	12
Pathways miRWalk	CARM1_PATHWAY_Biocarta	1	0.0186649	0.014779	hsa-miR-126-5p;hsa-miR-223-5p;hsa-miR-223-3p;hsa-miR-106b-5p;hsa-miR-99a-5p;hsa-miR-126-3p;hsa-let-7f-5p;hsa-let-7a-5p;hsa-miR-424-3p;hsa-miR-21-5p;hsa-miR-28-5p;hsa-miR-219a-1-3p;hsa-miR-30e-5p;hsa-let-7e-5p;hsa-miR-96-5p;hsa-let-7f-2-3p;hsa-miR-125b-5p;hsa-miR-18a-5p;hsa-let-7a-3p;hsa-miR-16-5p;hsa-miR-19b-3p;hsa-miR-20a-5p;hsa-miR-152-3p;	Over represented	15.3345	23
Pathways miRWalk	MYOSIN_PATHWAY_Biocarta	1	0.0186649	0.0148268	hsa-miR-30b-5p;hsa-miR-335-3p;hsa-miR-101-3p;hsa-miR-30d-3p;hsa-miR-15a-5p;hsa-miR-30e-5p;hsa-miR-30a-5p;hsa-miR-30d-5p;hsa-miR-16-5p;	Over represented	4.11664	9
Pathways miRWalk	METHIONINE_METABOLISM_KEGG	1	0.0197948	0.0157801	hsa-miR-30b-5p;hsa-miR-126-5p;hsa-miR-101-3p;hsa-miR-30d-3p;hsa-miR-126-3p;hsa-let-7f-5p;hsa-let-7a-5p;hsa-miR-21-5p;hsa-miR-30e-5p;hsa-let-7e-5p;hsa-miR-142-5p;hsa-miR-30a-5p;hsa-let-7f-2-3p;hsa-let-7a-3p;hsa-miR-30d-5p;hsa-miR-16-5p;hsa-miR-20a-5p;hsa-miR-152-3p;	Over represented	11.1149	18
Pathways miRWalk	DNA_FRAGMENT_PATHWAY_Biocarta	1	0.020603	0.0165404	hsa-miR-126-5p;hsa-miR-223-5p;hsa-miR-223-3p;hsa-miR-126-3p;hsa-miR-21-5p;hsa-let-7e-5p;hsa-miR-125b-5p;hsa-miR-16-5p;	Over represented	3.49914	8
Pathways miRWalk	VALINE_LEUCINE_AND_ISOLEUCINE_DEGRADATION_KEGG	1	0.020603	0.0165404	hsa-miR-30b-5p;hsa-miR-30d-3p;hsa-miR-21-5p;hsa-miR-30e-5p;hsa-miR-30a-5p;hsa-miR-30d-5p;hsa-miR-181c-5p;hsa-miR-16-5p;	Over represented	3.49914	8
Pathways miRWalk	CD40_PATHWAY_Biocarta	1	0.0211371	0.0170883	hsa-miR-30b-5p;hsa-miR-15b-3p;hsa-miR-22-5p;hsa-miR-223-5p;hsa-miR-101-3p;hsa-miR-223-3p;hsa-miR-15a-5p;hsa-miR-99a-5p;hsa-let-7f-5p;hsa-let-7a-5p;hsa-miR-424-3p;hsa-miR-21-5p;hsa-let-7e-5p;hsa-miR-342-3p;hsa-let-7f-2-3p;hsa-miR-125b-5p;hsa-miR-130a-3p;hsa-let-7a-3p;hsa-miR-16-5p;	Over represented	12.0412	19
Pathways miRWalk	TNFR2_PATHWAY_Biocarta	1	0.0211371	0.0170883	hsa-miR-30b-5p;hsa-miR-15b-3p;hsa-miR-22-5p;hsa-miR-223-5p;hsa-miR-101-3p;hsa-miR-223-3p;hsa-miR-15a-5p;hsa-miR-99a-5p;hsa-let-7f-5p;hsa-let-7a-5p;hsa-miR-424-3p;hsa-miR-21-5p;hsa-let-7e-5p;hsa-miR-342-3p;hsa-let-7f-2-3p;hsa-miR-125b-5p;hsa-miR-130a-3p;hsa-let-7a-3p;hsa-miR-16-5p;	Over represented	12.0412	19
Pathways miRWalk	GATA3_PATHWAY_Biocarta	1	0.021441	0.0173944	hsa-miR-30b-5p;hsa-miR-15b-3p;hsa-miR-126-5p;hsa-miR-106b-5p;hsa-miR-15a-5p;hsa-miR-126-3p;hsa-let-7f-5p;hsa-let-7a-5p;hsa-miR-144-5p;hsa-miR-21-5p;hsa-miR-30e-5p;hsa-let-7e-5p;hsa-miR-144-3p;hsa-let-7f-2-3p;hsa-miR-451a;hsa-let-7a-3p;hsa-miR-16-5p;hsa-miR-20a-5p;	Over represented	11.2178	18
Pathways miRWalk	PELP1_PATHWAY_Biocarta	1	0.0215144	0.0175145	hsa-miR-30b-5p;hsa-miR-15b-3p;hsa-miR-335-3p;hsa-miR-22-5p;hsa-miR-126-5p;hsa-miR-30d-3p;hsa-miR-15a-5p;hsa-miR-126-3p;hsa-let-7f-5p;hsa-let-7a-5p;hsa-miR-424-3p;hsa-miR-21-5p;hsa-miR-30e-5p;hsa-let-7e-5p;hsa-miR-18b-3p;hsa-let-7f-2-3p;hsa-miR-222-3p;hsa-miR-125b-5p;hsa-miR-130a-3p;hsa-miR-18a-5p;hsa-let-7a-3p;hsa-miR-30d-5p;hsa-miR-19b-3p;	Over represented	15.5403	23
Pathways miRWalk	LIMONENE_AND_PINENE_DEGRADATION_KEGG	1	0.0219501	0.0179311	hsa-miR-30b-5p;hsa-miR-30d-3p;hsa-miR-30e-5p;hsa-miR-30a-5p;hsa-miR-30d-5p;hsa-miR-181c-5p;hsa-miR-16-5p;	Over represented	2.88165	7
Pathways miRWalk	MONOCYTE_PATHWAY_Biocarta	1	0.0235792	0.0193947	hsa-miR-15b-3p;hsa-miR-335-3p;hsa-miR-126-5p;hsa-miR-223-5p;hsa-miR-223-3p;hsa-miR-126-3p;hsa-let-7f-5p;hsa-let-7a-5p;hsa-miR-424-3p;hsa-miR-21-5p;hsa-miR-130b-3p;hsa-miR-7-5p;hsa-miR-222-3p;hsa-miR-16-5p;hsa-miR-503-5p;hsa-miR-330-5p;	Over represented	9.6741	16
Pathways miRWalk	SRCRPTP_PATHWAY_Biocarta	1	0.0235792	0.0193947	hsa-miR-15b-3p;hsa-miR-22-5p;hsa-miR-126-5p;hsa-miR-101-3p;hsa-miR-15a-5p;hsa-miR-126-3p;hsa-let-7f-5p;hsa-let-7a-5p;hsa-miR-424-3p;hsa-miR-21-5p;hsa-let-7e-5p;hsa-let-7f-2-3p;hsa-miR-222-3p;hsa-let-7a-3p;hsa-miR-16-5p;hsa-miR-503-5p;	Over represented	9.6741	16
Pathways miRWalk	TERC_PATHWAY_Biocarta	1	0.0236521	0.0195213	hsa-miR-30b-5p;hsa-miR-335-3p;hsa-miR-22-5p;hsa-miR-126-5p;hsa-miR-101-3p;hsa-miR-106b-5p;hsa-miR-15a-5p;hsa-miR-126-3p;hsa-let-7a-5p;hsa-miR-423-3p;hsa-miR-424-3p;hsa-miR-144-5p;hsa-miR-21-5p;hsa-miR-219a-1-3p;hsa-miR-32-5p;hsa-miR-7-5p;hsa-miR-30a-5p;hsa-miR-144-3p;hsa-miR-125b-5p;hsa-miR-18a-5p;hsa-miR-16-5p;hsa-miR-7-1-3p;hsa-miR-330-5p;hsa-miR-20a-5p;	Over represented	16.5695	24
Pathways miRWalk	CHOLERA_INFECTION_KEGG	1	0.0239749	0.0198553	hsa-miR-30b-5p;hsa-miR-15b-3p;hsa-miR-101-3p;hsa-miR-30d-3p;hsa-miR-15a-5p;hsa-miR-30e-5p;hsa-let-7e-5p;hsa-miR-30a-5p;hsa-miR-222-3p;hsa-miR-30d-5p;hsa-miR-16-5p;	Over represented	5.76329	11
Pathways miRWalk	CHRONIC_MYELOID_LEUKEMIA_KEGG	1	0.0242349	0.0201389	hsa-miR-30b-5p;hsa-miR-15b-3p;hsa-miR-335-3p;hsa-miR-22-5p;hsa-miR-126-5p;hsa-miR-223-5p;hsa-miR-101-3p;hsa-miR-16-2-3p;hsa-miR-223-3p;hsa-miR-106b-5p;hsa-miR-181a-3p;hsa-miR-30d-3p;hsa-miR-15a-5p;hsa-miR-99a-5p;hsa-miR-1285-3p;hsa-miR-126-3p;hsa-let-7f-5p;hsa-let-7a-5p;hsa-miR-423-3p;hsa-miR-424-3p;hsa-miR-144-5p;hsa-miR-21-5p;hsa-miR-28-5p;hsa-miR-130b-3p;hsa-miR-30e-5p;hsa-let-7e-5p;hsa-miR-32…	Over represented	45.283	52
Pathways miRWalk	METABOLISM_OF_XENOBIOTICS_BY_CYTOCHROME_P450_KEGG	1	0.0244533	0.0203892	hsa-miR-30b-5p;hsa-miR-30d-3p;hsa-miR-21-5p;hsa-miR-30e-5p;hsa-miR-30a-5p;hsa-miR-125b-5p;hsa-miR-30d-5p;hsa-miR-181c-5p;hsa-miR-16-5p;hsa-miR-152-3p;	Over represented	5.04288	10
Pathways miRWalk	PKC_PATHWAY_Biocarta	1	0.0245468	0.0205363	hsa-miR-30b-5p;hsa-miR-15b-3p;hsa-miR-22-5p;hsa-miR-223-5p;hsa-miR-101-3p;hsa-miR-223-3p;hsa-miR-15a-5p;hsa-miR-99a-5p;hsa-let-7f-5p;hsa-let-7a-5p;hsa-miR-424-3p;hsa-miR-21-5p;hsa-let-7e-5p;hsa-miR-342-3p;hsa-let-7f-2-3p;hsa-miR-125b-5p;hsa-miR-130a-3p;hsa-let-7a-3p;hsa-miR-16-5p;	Over represented	12.247	19
Pathways miRWalk	CACAM_PATHWAY_Biocarta	1	0.0255474	0.0214454	hsa-miR-126-5p;hsa-miR-223-5p;hsa-miR-223-3p;hsa-miR-106b-5p;hsa-miR-99a-5p;hsa-miR-126-3p;hsa-miR-424-3p;hsa-miR-21-5p;hsa-miR-28-5p;hsa-miR-219a-1-3p;hsa-miR-96-5p;hsa-miR-125b-5p;hsa-miR-18a-5p;hsa-miR-16-5p;hsa-miR-19b-3p;hsa-miR-20a-5p;	Over represented	9.77702	16
Pathways miRWalk	O_GLYCAN_BIOSYNTHESIS_KEGG	1	0.0258131	0.0217412	hsa-miR-30b-5p;hsa-miR-30d-3p;hsa-miR-21-5p;hsa-miR-30e-5p;hsa-miR-30a-5p;hsa-miR-30d-5p;hsa-miR-16-5p;	Over represented	2.98456	7
Pathways miRWalk	GABA_PATHWAY_Biocarta	1	0.0280857	0.0237344	hsa-miR-126-5p;hsa-miR-126-3p;hsa-let-7f-5p;hsa-let-7a-5p;hsa-let-7e-5p;hsa-miR-96-5p;hsa-let-7f-2-3p;hsa-miR-222-3p;hsa-let-7a-3p;	Over represented	4.42539	9
Pathways miRWalk	CTL_PATHWAY_Biocarta	1	0.0306972	0.0260856	hsa-miR-126-5p;hsa-miR-15a-5p;hsa-miR-126-3p;hsa-miR-424-3p;hsa-miR-21-5p;hsa-miR-222-3p;hsa-miR-503-5p;	Over represented	3.08748	7
Pathways miRWalk	NEUTROPHIL_PATHWAY_Biocarta	1	0.0306972	0.0261142	hsa-miR-15b-3p;hsa-miR-335-3p;hsa-miR-126-5p;hsa-miR-223-5p;hsa-miR-223-3p;hsa-miR-126-3p;hsa-let-7f-5p;hsa-let-7a-5p;hsa-miR-424-3p;hsa-miR-21-5p;hsa-miR-130b-3p;hsa-miR-222-3p;hsa-miR-16-5p;hsa-miR-503-5p;hsa-miR-330-5p;	Over represented	9.15952	15
Pathways miRWalk	HISTIDINE_METABOLISM_KEGG	1	0.0321273	0.0274213	hsa-miR-30b-5p;hsa-miR-30d-3p;hsa-miR-21-5p;hsa-miR-30e-5p;hsa-miR-30a-5p;hsa-miR-96-5p;hsa-miR-30d-5p;hsa-miR-181c-5p;hsa-miR-16-5p;	Over represented	4.5283	9
Pathways miRWalk	INTRINSIC_PATHWAY_Biocarta	1	0.0328749	0.028152	hsa-miR-30b-5p;hsa-miR-30d-3p;hsa-let-7f-5p;hsa-let-7a-5p;hsa-miR-21-5p;hsa-miR-30e-5p;hsa-let-7e-5p;hsa-miR-142-5p;hsa-miR-30a-5p;hsa-let-7f-2-3p;hsa-let-7a-3p;hsa-miR-30d-5p;hsa-miR-16-5p;	Over represented	7.61578	13
Pathways miRWalk	GAMMA_HEXACHLOROCYCLOHEXANE_DEGRADATION_KEGG	1	0.0330021	0.0283539	hsa-miR-30b-5p;hsa-miR-30d-3p;hsa-miR-30e-5p;hsa-miR-30a-5p;hsa-miR-30d-5p;hsa-miR-16-5p;	Over represented	2.46998	6
Pathways miRWalk	CXCR4_PATHWAY_Biocarta	1	0.0330649	0.028501	hsa-miR-30b-5p;hsa-miR-15b-3p;hsa-miR-335-3p;hsa-miR-22-5p;hsa-miR-126-5p;hsa-miR-223-5p;hsa-miR-101-3p;hsa-miR-223-3p;hsa-miR-106b-5p;hsa-miR-15a-5p;hsa-miR-99a-5p;hsa-miR-126-3p;hsa-let-7f-5p;hsa-let-7a-5p;hsa-miR-424-3p;hsa-miR-21-5p;hsa-miR-130b-3p;hsa-let-7e-5p;hsa-miR-342-3p;hsa-miR-7-5p;hsa-let-7f-2-3p;hsa-miR-222-3p;hsa-miR-451a;hsa-miR-125b-5p;hsa-miR-130a-3p;hsa-let-7a-3p;hsa-miR-16-5p;…	Over represented	21.7153	29
Pathways miRWalk	ALKALOID_BIOSYNTHESIS_II_KEGG	1	0.0357254	0.0309956	hsa-miR-30b-5p;hsa-miR-30d-3p;hsa-miR-424-3p;hsa-miR-30e-5p;hsa-miR-30a-5p;hsa-miR-30d-5p;hsa-miR-16-5p;	Over represented	3.19039	7
Pathways miRWalk	CHONDROITIN_SULFATE_BIOSYNTHESIS_KEGG	1	0.0357254	0.0309956	hsa-miR-30b-5p;hsa-miR-30d-3p;hsa-miR-21-5p;hsa-miR-30e-5p;hsa-miR-30a-5p;hsa-miR-18a-5p;hsa-miR-30d-5p;	Over represented	3.19039	7
Pathways miRWalk	NICOTINATE_AND_NICOTINAMIDE_METABOLISM_KEGG	1	0.0365626	0.0318249	hsa-miR-30b-5p;hsa-miR-30d-3p;hsa-miR-21-5p;hsa-miR-30e-5p;hsa-miR-142-5p;hsa-miR-30a-5p;hsa-miR-30d-5p;hsa-miR-16-5p;	Over represented	3.91081	8
Pathways miRWalk	GLUTAMATE_METABOLISM_KEGG	1	0.047096	0.0411261	hsa-miR-30b-5p;hsa-miR-30d-3p;hsa-miR-30e-5p;hsa-miR-30a-5p;hsa-miR-30d-5p;hsa-miR-16-5p;	Over represented	2.67581	6
Pathways miRWalk	NITROGEN_METABOLISM_KEGG	1	0.048652	0.0426219	hsa-miR-30b-5p;hsa-miR-30d-3p;hsa-miR-21-5p;hsa-miR-30e-5p;hsa-miR-30a-5p;hsa-miR-30d-5p;hsa-miR-16-5p;	Over represented	3.39623	7
Pathways miRWalk	NOTCH_SIGNALING_PATHWAY_KEGG	1	0.0608142	0.053448	hsa-miR-30b-5p;hsa-miR-15b-3p;hsa-miR-126-5p;hsa-miR-101-3p;hsa-miR-30d-3p;hsa-miR-126-3p;hsa-let-7f-5p;hsa-let-7a-5p;hsa-miR-190a-5p;hsa-miR-21-5p;hsa-miR-30e-5p;hsa-let-7e-5p;hsa-miR-7-5p;hsa-miR-30a-5p;hsa-let-7f-2-3p;hsa-miR-222-3p;hsa-miR-125b-5p;hsa-miR-130a-3p;hsa-let-7a-3p;hsa-miR-30d-5p;hsa-miR-181c-5p;hsa-miR-16-5p;hsa-miR-152-3p;	Over represented	17.084	23
Pathways miRWalk	BUTANOATE_METABOLISM_KEGG	1	0.0620665	0.0548983	hsa-let-7f-5p;hsa-let-7a-5p;hsa-miR-424-3p;hsa-miR-21-5p;hsa-let-7e-5p;hsa-let-7f-2-3p;hsa-let-7a-3p;hsa-miR-181c-5p;	Over represented	4.32247	8
Pathways miRWalk	EXTRINSIC_PATHWAY_Biocarta	1	0.0620665	0.0548983	hsa-miR-30b-5p;hsa-miR-15b-3p;hsa-miR-30d-3p;hsa-miR-21-5p;hsa-miR-30e-5p;hsa-miR-30a-5p;hsa-miR-30d-5p;hsa-miR-16-5p;	Over represented	4.32247	8
Pathways miRWalk	ACE2_PATHWAY_Biocarta	1	0.0627057	0.0556403	hsa-miR-223-5p;hsa-miR-223-3p;hsa-let-7f-5p;hsa-let-7a-5p;hsa-miR-21-5p;hsa-let-7e-5p;hsa-let-7f-2-3p;hsa-miR-222-3p;hsa-let-7a-3p;hsa-miR-16-5p;hsa-miR-330-5p;	Over represented	6.68954	11
Pathways miRWalk	LYMPHOCYTE_PATHWAY_Biocarta	1	0.0671686	0.0597895	hsa-miR-15b-3p;hsa-miR-335-3p;hsa-miR-126-5p;hsa-miR-126-3p;hsa-let-7f-5p;hsa-let-7a-5p;hsa-miR-424-3p;hsa-miR-21-5p;hsa-miR-130b-3p;hsa-miR-7-5p;hsa-miR-222-3p;hsa-miR-16-5p;hsa-miR-503-5p;hsa-miR-330-5p;	Over represented	9.26244	14
Pathways miRWalk	FRUCTOSE_AND_MANNOSE_METABOLISM_KEGG	1	0.0742605	0.0663115	hsa-let-7f-5p;hsa-let-7a-5p;hsa-let-7e-5p;hsa-let-7f-2-3p;hsa-miR-125b-5p;hsa-let-7a-3p;	Over represented	2.98456	6
Pathways miRWalk	ACTINY_PATHWAY_Biocarta	1	0.0784895	0.0703089	hsa-miR-21-5p;hsa-let-7e-5p;	Under represented	5.45455	2
Pathways miRWalk	GLUTATHIONE_METABOLISM_KEGG	1	0.0984693	0.0884837	hsa-miR-30b-5p;hsa-miR-101-3p;hsa-miR-30d-3p;hsa-miR-30e-5p;hsa-miR-30a-5p;hsa-miR-130a-3p;hsa-miR-30d-5p;hsa-miR-16-5p;hsa-miR-152-3p;	Over represented	5.55746	9
Pathways miRWalk	GLYCOSPHINGOLIPID_BIOSYNTHESIS_GANGLIOSERIES_KEGG	1	0.1043	0.0940166	hsa-miR-181a-3p;hsa-miR-21-5p;hsa-miR-125b-5p;	Over represented	1.13208	3
Pathways miRWalk	BETA_ALANINE_METABOLISM_KEGG	1	0.109453	0.0989706	hsa-let-7f-5p;hsa-let-7a-5p;hsa-let-7e-5p;hsa-let-7f-2-3p;hsa-let-7a-3p;hsa-miR-181c-5p;	Over represented	3.29331	6
Pathways miRWalk	CELL2CELL_PATHWAY_Biocarta	1	0.112334	0.101892	hsa-miR-30b-5p;hsa-miR-126-5p;hsa-miR-30d-3p;hsa-miR-126-3p;hsa-let-7f-5p;hsa-let-7a-5p;hsa-miR-30e-5p;hsa-let-7e-5p;hsa-miR-30a-5p;hsa-let-7f-2-3p;hsa-miR-222-3p;hsa-let-7a-3p;hsa-miR-30d-5p;hsa-miR-16-5p;	Over represented	9.98285	14
Pathways miRWalk	S1P-PATHWAY_Biocarta	1	0.113571	0.103334	hsa-let-7a-5p;hsa-miR-130b-3p;hsa-miR-130a-3p;hsa-miR-16-5p;	Over represented	1.85249	4
Pathways miRWalk	RHO_PATHWAY_Biocarta	1	0.116715	0.106523	hsa-miR-335-3p;hsa-miR-126-5p;hsa-miR-126-3p;hsa-let-7f-5p;hsa-let-7a-5p;hsa-let-7e-5p;hsa-let-7f-2-3p;hsa-miR-222-3p;hsa-let-7a-3p;	Over represented	5.76329	9
Pathways miRWalk	MEF2D_PATHWAY_Biocarta	1	0.122499	0.112147	hsa-miR-30b-5p;hsa-miR-101-3p;hsa-miR-30d-3p;hsa-miR-15a-5p;hsa-miR-30e-5p;hsa-miR-30a-5p;hsa-miR-96-5p;hsa-miR-125b-5p;hsa-miR-30d-5p;hsa-miR-16-5p;hsa-miR-20a-5p;	Over represented	7.51286	11
Pathways miRWalk	FOLATE_BIOSYNTHESIS_KEGG	1	0.135904	0.124802	hsa-miR-30b-5p;hsa-miR-99a-5p;hsa-let-7f-5p;hsa-let-7a-5p;hsa-let-7e-5p;hsa-miR-125b-5p;	Over represented	3.49914	6
Pathways miRWalk	MPR_PATHWAY_Biocarta	1	0.174481	0.160719	hsa-miR-15b-3p;hsa-miR-335-3p;hsa-miR-22-5p;hsa-miR-126-5p;hsa-miR-15a-5p;hsa-miR-126-3p;hsa-let-7f-5p;hsa-let-7a-5p;hsa-miR-21-5p;hsa-let-7e-5p;hsa-let-7f-2-3p;hsa-miR-222-3p;hsa-miR-125b-5p;hsa-let-7a-3p;hsa-miR-16-5p;	Over represented	11.6295	15
Pathways miRWalk	ASCORBATE_AND_ALDARATE_METABOLISM_KEGG	1	0.180129	0.166429	hsa-miR-15a-5p;hsa-miR-181c-5p;hsa-miR-16-5p;	Over represented	1.44082	3
Pathways miRWalk	PENTOSE_AND_GLUCURONATE_INTERCONVERSIONS_KEGG	1	0.182521	0.169153	hsa-miR-15b-3p;hsa-miR-15a-5p;hsa-let-7a-5p;hsa-let-7e-5p;hsa-miR-125b-5p;hsa-miR-16-5p;	Over represented	3.80789	6
Pathways miRWalk	EPHA4_PATHWAY_Biocarta	1	0.217333	0.202028	hsa-miR-15b-3p;hsa-miR-181a-3p;hsa-miR-424-3p;hsa-miR-130b-3p;hsa-miR-7-5p;hsa-miR-181c-5p;	Over represented	4.01372	6
Pathways miRWalk	CAPROLACTAM_DEGRADATION_KEGG	1	0.218622	0.203842	hsa-miR-21-5p;hsa-miR-7-5p;hsa-miR-96-5p;	Under represented	5.24871	3
Pathways miRWalk	PPARG_PATHWAY_Biocarta	1	0.232943	0.217851	hsa-miR-30b-5p;hsa-miR-335-3p;hsa-miR-30d-3p;hsa-miR-424-3p;hsa-miR-30e-5p;hsa-miR-30a-5p;hsa-miR-222-3p;hsa-miR-125b-5p;hsa-miR-30d-5p;hsa-miR-16-5p;hsa-miR-20a-5p;	Over represented	8.54202	11
Pathways miRWalk	N_GLYCAN_DEGRADATION_KEGG	1	0.250199	0.234694	hsa-miR-181a-3p;hsa-miR-21-5p;	Over represented	0.926244	2
Pathways miRWalk	NOTCH_PATHWAY_Biocarta	1	0.286322	0.269385	hsa-miR-30b-5p;hsa-miR-101-3p;hsa-miR-30d-3p;hsa-miR-190a-5p;hsa-miR-30e-5p;hsa-miR-7-5p;hsa-miR-30a-5p;hsa-miR-222-3p;hsa-miR-130a-3p;hsa-miR-30d-5p;	Over represented	8.02744	10
Pathways miRWalk	CIRCADIAN_PATHWAY_Biocarta	1	0.291373	0.274958	hsa-miR-219a-1-3p;hsa-miR-191-5p;	Over represented	1.02916	2
Pathways miRWalk	PEPI_PATHWAY_Biocarta	1	0.30959	0.29302	hsa-miR-15b-3p;hsa-miR-660-5p;hsa-miR-181a-3p;hsa-miR-15a-5p;hsa-miR-96-5p;hsa-miR-16-5p;	Over represented	4.5283	6
Pathways miRWalk	PYRUVATE_METABOLISM_KEGG	1	0.32494	0.308464	hsa-miR-16-2-3p;hsa-let-7f-5p;hsa-let-7a-5p;hsa-miR-21-5p;hsa-let-7e-5p;hsa-let-7f-2-3p;hsa-miR-222-3p;hsa-miR-130a-3p;hsa-let-7a-3p;hsa-miR-181c-5p;hsa-miR-16-5p;hsa-miR-19b-3p;	Over represented	10.1887	12
Pathways miRWalk	AKAP_CENTROSOME_PATHWAY_Biocarta	1	0.33102	0.315168	hsa-miR-21-5p;hsa-miR-16-5p;	Over represented	1.13208	2
Pathways miRWalk	PS1_PATHWAY_Biocarta	1	0.365667	0.349186	hsa-miR-30b-5p;hsa-miR-101-3p;hsa-miR-30d-3p;hsa-let-7a-5p;hsa-miR-190a-5p;hsa-miR-21-5p;hsa-miR-30e-5p;hsa-let-7e-5p;hsa-miR-7-5p;hsa-miR-30a-5p;hsa-miR-222-3p;hsa-miR-130a-3p;hsa-miR-30d-5p;hsa-miR-16-5p;hsa-miR-152-3p;	Over represented	13.3791	15
Pathways miRWalk	ABC_TRANSPORTERS_GENERAL	1	0.41729	0.399658	hsa-miR-15a-5p;hsa-miR-21-5p;hsa-let-7e-5p;hsa-miR-7-5p;hsa-miR-222-3p;hsa-miR-451a;hsa-miR-16-5p;hsa-miR-20a-5p;	Over represented	6.99828	8
Pathways miRWalk	CARBON_FIXATION_KEGG	1	0.422925	0.406246	hsa-miR-15b-3p;hsa-miR-16-2-3p;hsa-miR-15a-5p;hsa-let-7a-5p;hsa-miR-21-5p;hsa-let-7e-5p;hsa-miR-222-3p;hsa-miR-125b-5p;hsa-miR-130a-3p;hsa-let-7a-3p;hsa-miR-16-5p;hsa-miR-19b-3p;	Over represented	10.9091	12
Pathways miRWalk	BILE_ACID_BIOSYNTHESIS_KEGG	1	0.442841	0.426624	hsa-miR-30b-5p;hsa-let-7a-5p;hsa-miR-28-5p;hsa-miR-142-5p;hsa-miR-222-3p;hsa-miR-18a-5p;hsa-let-7a-3p;hsa-miR-181c-5p;hsa-miR-20a-5p;	Over represented	8.13036	9
Pathways miRWalk	BOTULIN_PATHWAY_Biocarta	1	0.44688	0.431774	hsa-miR-101-3p;hsa-miR-130a-3p;	Over represented	1.44082	2
Pathways miRWalk	FATTY_ACID_METABOLISM_KEGG	1	0.44821	0.434322	hsa-miR-21-5p;hsa-miR-181c-5p;	Under represented	2.88165	2
Pathways miRWalk	VITCB_PATHWAY_Biocarta	1	0.451551	0.438831	hsa-let-7f-5p;hsa-let-7a-5p;hsa-let-7e-5p;hsa-let-7f-2-3p;hsa-let-7a-3p;	Over represented	4.32247	5
Pathways miRWalk	ERBB4_PATHWAY_Biocarta	1	0.467196	0.455352	hsa-miR-101-3p;hsa-miR-15a-5p;hsa-miR-21-5p;hsa-miR-222-3p;	Under represented	4.83705	4
Pathways miRWalk	TRYPTOPHAN_METABOLISM_KEGG	1	0.48258	0.471705	hsa-miR-21-5p;hsa-miR-96-5p;hsa-miR-125b-5p;hsa-miR-181c-5p;	Over represented	3.49914	4
Pathways miRWalk	PITX2_PATHWAY_Biocarta	1	0.503428	0.493501	hsa-miR-30b-5p;hsa-miR-30d-3p;hsa-let-7a-5p;hsa-miR-21-5p;hsa-miR-30e-5p;hsa-let-7e-5p;hsa-miR-30a-5p;hsa-miR-125b-5p;hsa-miR-30d-5p;hsa-miR-16-5p;hsa-miR-152-3p;	Under represented	11.6295	11
Pathways miRWalk	AGPCR_PATHWAY_Biocarta	1	0.512364	0.503704	hsa-miR-101-3p;hsa-miR-15a-5p;	Over represented	1.64666	2
Pathways miRWalk	MITR_PATHWAY_Biocarta	1	0.526665	0.519247	hsa-miR-22-5p;hsa-miR-223-5p;hsa-miR-223-3p;hsa-miR-99a-5p;hsa-miR-21-5p;hsa-miR-30a-5p;hsa-miR-125b-5p;hsa-miR-20a-5p;	Over represented	7.7187	8
Pathways miRWalk	PANTOTHENATE_AND_COA_BIOSYNTHESIS_KEGG	1	0.543601	0.537476	hsa-miR-21-5p;hsa-miR-142-5p;	Over represented	1.74957	2
Pathways miRWalk	CHREBP_PATHWAY_Biocarta	1	0.547521	0.542894	hsa-miR-21-5p;hsa-miR-451a;	Under represented	2.46998	2
Pathways miRWalk	SALMONELLA_PATHWAY_Biocarta	1	0.552297	0.549185	hsa-let-7f-5p;hsa-miR-21-5p;hsa-miR-7-5p;hsa-miR-222-3p;hsa-miR-330-5p;	Under represented	5.35163	5
Pathways miRWalk	OLFACTORY_TRANSDUCTION_KEGG	1	0.57129	0.569681	hsa-miR-219a-1-3p;hsa-miR-222-3p;	Over represented	1.85249	2
Pathways miRWalk	FXR_PATHWAY_Biocarta	1	0.630667	0.630667	hsa-miR-424-3p;hsa-miR-125b-5p;	Under represented	2.16123	2
Target genes	TNRC6B	0.00507548	0.0042825	3.25351e-06	hsa-miR-99a-5p;hsa-miR-21-5p;hsa-miR-32-5p;hsa-miR-7-5p;hsa-miR-744-5p;hsa-miR-222-3p;hsa-miR-125b-5p;hsa-miR-18a-5p;hsa-miR-16-5p;hsa-miR-19b-3p;	Over represented	2.01064	10
Target genes	RPL4	0.00856501	0.0042825	5.49039e-06	hsa-let-7a-5p;hsa-miR-423-3p;hsa-miR-454-3p;hsa-miR-744-5p;hsa-miR-1180-3p;hsa-miR-16-5p;hsa-miR-330-5p;hsa-miR-324-3p;	Over represented	1.34043	8
Target genes	BAZ1B	0.0203081	0.00676936	1.3018e-05	hsa-miR-30b-5p;hsa-let-7f-5p;hsa-let-7a-5p;hsa-miR-423-3p;hsa-miR-21-5p;hsa-let-7e-5p;hsa-miR-30a-5p;hsa-miR-16-5p;	Over represented	1.45213	8
Target genes	IRS4	0.0844383	0.0211096	5.41271e-05	hsa-let-7e-5p;hsa-miR-744-5p;hsa-miR-191-5p;hsa-miR-222-3p;hsa-miR-125b-5p;hsa-miR-18a-5p;hsa-miR-16-5p;hsa-miR-330-5p;	Over represented	1.67553	8
Target genes	APP	0.151159	0.0259021	9.68971e-05	hsa-miR-101-3p;hsa-miR-106b-5p;hsa-miR-15a-5p;hsa-let-7a-5p;hsa-miR-423-3p;hsa-miR-222-3p;hsa-miR-130a-3p;hsa-miR-16-5p;hsa-miR-20a-5p;	Over represented	2.23404	9
Target genes	SPATA2	0.155412	0.0259021	9.96233e-05	hsa-miR-101-3p;hsa-miR-130b-3p;hsa-miR-32-5p;hsa-miR-7-5p;hsa-miR-16-5p;hsa-miR-19b-3p;	Over represented	1.00532	6
Target genes	NCKAP5L	0.222766	0.0278458	0.000142799	hsa-let-7e-5p;hsa-miR-744-5p;hsa-miR-222-3p;hsa-miR-16-5p;	Over represented	0.446809	4
Target genes	TRIM33	0.222766	0.0278458	0.000142799	hsa-miR-21-5p;hsa-miR-744-5p;hsa-let-7a-3p;hsa-miR-19b-3p;	Over represented	0.446809	4
Target genes	AGO2	0.448115	0.0497905	0.000287253	hsa-miR-99a-5p;hsa-let-7a-5p;hsa-miR-21-5p;hsa-let-7e-5p;hsa-miR-30a-5p;hsa-miR-30d-5p;hsa-miR-16-5p;	Over represented	1.56383	7
Target genes	APPL1	0.711884	0.0667279	0.000456336	hsa-miR-423-3p;hsa-miR-21-5p;hsa-let-7e-5p;hsa-miR-32-5p;hsa-miR-96-5p;hsa-miR-324-3p;	Over represented	1.22872	6
Target genes	ATMIN	1	0.0667279	0.000653818	hsa-miR-21-5p;hsa-miR-130b-3p;hsa-miR-744-5p;hsa-miR-19b-3p;	Over represented	0.558511	4
Target genes	RAB5A	1	0.0667279	0.000653818	hsa-miR-101-3p;hsa-miR-130b-3p;hsa-miR-130a-3p;hsa-miR-18a-5p;	Over represented	0.558511	4
Target genes	UGP2	1	0.0667279	0.000653818	hsa-miR-106b-5p;hsa-miR-15a-5p;hsa-miR-32-5p;hsa-miR-16-5p;	Over represented	0.558511	4
Target genes	ZNF567	1	0.0667279	0.000653818	hsa-miR-30b-5p;hsa-miR-101-3p;hsa-miR-130b-3p;hsa-miR-19b-3p;	Over represented	0.558511	4
Target genes	ZNF770	1	0.0667279	0.000653818	hsa-miR-30b-5p;hsa-let-7e-5p;hsa-miR-222-3p;hsa-miR-18a-5p;	Over represented	0.558511	4
Target genes	SON	1	0.0667279	0.000796536	hsa-miR-130b-3p;hsa-miR-30a-5p;hsa-miR-222-3p;hsa-miR-18a-5p;hsa-miR-16-5p;hsa-miR-19b-3p;hsa-miR-324-3p;	Over represented	1.78723	7
Target genes	FBXO3	1	0.0667279	0.00132121	hsa-miR-30b-5p;hsa-miR-15a-5p;hsa-miR-21-5p;hsa-miR-16-5p;hsa-miR-20a-5p;	Over represented	1.00532	5
Target genes	PPP2R1A	1	0.0667279	0.00132121	hsa-let-7e-5p;hsa-miR-941;hsa-miR-222-3p;hsa-miR-16-5p;hsa-miR-20a-5p;	Over represented	1.00532	5
Target genes	RPS3A	1	0.0667279	0.00132121	hsa-let-7a-5p;hsa-miR-342-3p;hsa-miR-7-5p;hsa-miR-125b-5p;hsa-miR-16-5p;	Over represented	1.00532	5
Target genes	TMED7	1	0.0667279	0.00132121	hsa-let-7a-5p;hsa-miR-30a-5p;hsa-miR-222-3p;hsa-miR-451a;hsa-miR-16-5p;	Over represented	1.00532	5
Target genes	ADSS	1	0.0667279	0.00133518	hsa-miR-96-5p;hsa-miR-16-5p;hsa-miR-20a-5p;	Over represented	0.335106	3
Target genes	AP3S2	1	0.0667279	0.00133518	hsa-miR-18a-5p;hsa-miR-19b-3p;hsa-miR-20a-5p;	Over represented	0.335106	3
Target genes	CAPN2	1	0.0667279	0.00133518	hsa-miR-101-3p;hsa-miR-7-5p;hsa-miR-30a-5p;	Over represented	0.335106	3
Target genes	CCDC113	1	0.0667279	0.00133518	hsa-miR-22-5p;hsa-let-7e-5p;hsa-miR-32-5p;	Over represented	0.335106	3
Target genes	GTF2H2C	1	0.0667279	0.00133518	hsa-miR-99a-5p;hsa-miR-342-3p;hsa-miR-30a-5p;	Over represented	0.335106	3
Target genes	NAPG	1	0.0667279	0.00133518	hsa-miR-342-3p;hsa-miR-30a-5p;hsa-miR-16-5p;	Over represented	0.335106	3
Target genes	SIK1	1	0.0667279	0.00133518	hsa-let-7a-5p;hsa-miR-28-5p;hsa-miR-32-5p;	Over represented	0.335106	3
Target genes	SLC35D1	1	0.0667279	0.00133518	hsa-miR-130b-3p;hsa-miR-744-5p;hsa-miR-19b-3p;	Over represented	0.335106	3
Target genes	SLMAP	1	0.0667279	0.00133518	hsa-miR-21-5p;hsa-miR-130b-3p;hsa-miR-19b-3p;	Over represented	0.335106	3
Target genes	SUPT4H1	1	0.0667279	0.00133518	hsa-let-7e-5p;hsa-miR-7-5p;hsa-miR-96-5p;	Over represented	0.335106	3
Target genes	TOM1	1	0.0667279	0.00133518	hsa-miR-126-3p;hsa-miR-30a-5p;hsa-miR-222-3p;	Over represented	0.335106	3
Target genes	BTG2	1	0.0667279	0.00179652	hsa-miR-101-3p;hsa-miR-21-5p;hsa-miR-7-5p;hsa-miR-16-5p;	Over represented	0.670213	4
Target genes	CREBL2	1	0.0667279	0.00179652	hsa-miR-15a-5p;hsa-miR-18a-5p;hsa-miR-16-5p;hsa-miR-19b-3p;	Over represented	0.670213	4
Target genes	CSNK1G1	1	0.0667279	0.00179652	hsa-miR-130b-3p;hsa-miR-30a-5p;hsa-miR-222-3p;hsa-miR-19b-3p;	Over represented	0.670213	4
Target genes	FAM105B	1	0.0667279	0.00179652	hsa-let-7a-5p;hsa-miR-32-5p;hsa-miR-96-5p;hsa-miR-16-5p;	Over represented	0.670213	4
Target genes	HEXIM1	1	0.0667279	0.00179652	hsa-miR-222-3p;hsa-miR-503-5p;hsa-miR-324-3p;hsa-miR-20a-5p;	Over represented	0.670213	4
Target genes	IKZF4	1	0.0667279	0.00179652	hsa-miR-30b-5p;hsa-miR-130b-3p;hsa-miR-32-5p;hsa-miR-16-5p;	Over represented	0.670213	4
Target genes	LYPLA2	1	0.0667279	0.00179652	hsa-miR-423-3p;hsa-miR-7-5p;hsa-miR-125b-5p;hsa-miR-16-5p;	Over represented	0.670213	4
Target genes	MRPS2	1	0.0667279	0.00179652	hsa-let-7a-5p;hsa-let-7e-5p;hsa-miR-744-5p;hsa-miR-16-5p;	Over represented	0.670213	4
Target genes	PON2	1	0.0667279	0.00179652	hsa-miR-106b-5p;hsa-miR-96-5p;hsa-miR-18a-5p;hsa-miR-16-5p;	Over represented	0.670213	4
Target genes	PRKCSH	1	0.0667279	0.00179652	hsa-miR-454-3p;hsa-miR-342-3p;hsa-miR-330-5p;hsa-miR-324-3p;	Over represented	0.670213	4
Target genes	TAPBP	1	0.0667279	0.00179652	hsa-miR-7-5p;hsa-miR-30a-5p;hsa-miR-744-5p;hsa-miR-324-3p;	Over represented	0.670213	4
Target genes	AP2B1	1	0.0729647	0.00241513	hsa-miR-106b-5p;hsa-miR-99a-5p;hsa-miR-744-5p;hsa-miR-16-5p;hsa-miR-19b-3p;	Over represented	1.11702	5
Target genes	JUN	1	0.0729647	0.00241513	hsa-miR-101-3p;hsa-miR-15a-5p;hsa-miR-342-3p;hsa-miR-30a-5p;hsa-miR-16-5p;	Over represented	1.11702	5
Target genes	PTP4A1	1	0.0729647	0.00241513	hsa-let-7a-5p;hsa-miR-130b-3p;hsa-miR-30a-5p;hsa-miR-19b-3p;hsa-miR-324-3p;	Over represented	1.11702	5
Target genes	PURA	1	0.0729647	0.00241513	hsa-miR-106b-5p;hsa-miR-15a-5p;hsa-miR-21-5p;hsa-miR-16-5p;hsa-miR-20a-5p;	Over represented	1.11702	5
Target genes	RPL10	1	0.0729647	0.00241513	hsa-miR-22-5p;hsa-let-7e-5p;hsa-miR-744-5p;hsa-miR-16-5p;hsa-miR-324-3p;	Over represented	1.11702	5
Target genes	SF3B3	1	0.0729647	0.00266246	hsa-miR-423-3p;hsa-miR-342-3p;hsa-miR-30a-5p;hsa-miR-222-3p;hsa-miR-16-5p;hsa-miR-503-5p;hsa-miR-324-3p;	Over represented	2.12234	7
Target genes	CCND2	1	0.0729647	0.00269545	hsa-miR-106b-5p;hsa-miR-15a-5p;hsa-let-7a-5p;hsa-miR-342-3p;hsa-miR-16-5p;hsa-miR-19b-3p;hsa-miR-324-3p;hsa-miR-20a-5p;	Over represented	2.68085	8
Target genes	KATNAL1	1	0.0729647	0.00343173	hsa-miR-548h-5p;hsa-miR-106b-5p;hsa-miR-130b-3p;hsa-let-7e-5p;hsa-miR-16-5p;hsa-miR-19b-3p;	Over represented	1.67553	6
Target genes	KLHL15	1	0.0729647	0.00343173	hsa-miR-30b-5p;hsa-miR-423-3p;hsa-miR-21-5p;hsa-miR-96-5p;hsa-miR-744-5p;hsa-miR-20a-5p;	Over represented	1.67553	6
Target genes	AP2A1	1	0.0729647	0.00384029	hsa-miR-30b-5p;hsa-miR-30a-5p;hsa-miR-16-5p;hsa-miR-324-3p;	Over represented	0.781915	4
Target genes	CIRH1A	1	0.0729647	0.00384029	hsa-miR-99a-5p;hsa-let-7a-5p;hsa-miR-16-5p;hsa-miR-7-1-3p;	Over represented	0.781915	4
Target genes	CTSA	1	0.0729647	0.00384029	hsa-let-7e-5p;hsa-miR-130a-3p;hsa-miR-503-5p;hsa-miR-20a-5p;	Over represented	0.781915	4
Target genes	EIF4EBP2	1	0.0729647	0.00384029	hsa-miR-21-5p;hsa-let-7e-5p;hsa-miR-7-5p;hsa-miR-18a-5p;	Over represented	0.781915	4
Target genes	GDI2	1	0.0729647	0.00384029	hsa-miR-15a-5p;hsa-miR-744-5p;hsa-miR-222-3p;hsa-miR-20a-5p;	Over represented	0.781915	4
Target genes	GTF2H1	1	0.0729647	0.00384029	hsa-miR-15a-5p;hsa-miR-99a-5p;hsa-miR-30a-5p;hsa-miR-16-5p;	Over represented	0.781915	4
Target genes	LRIG3	1	0.0729647	0.00384029	hsa-miR-99a-5p;hsa-let-7f-5p;hsa-miR-18a-5p;hsa-miR-19b-3p;	Over represented	0.781915	4
Target genes	LTN1	1	0.0729647	0.00384029	hsa-miR-101-3p;hsa-miR-454-3p;hsa-miR-30a-5p;hsa-miR-19b-3p;	Over represented	0.781915	4
Target genes	MSH2	1	0.0729647	0.00384029	hsa-miR-101-3p;hsa-miR-15a-5p;hsa-miR-21-5p;hsa-miR-16-5p;	Over represented	0.781915	4
Target genes	MTOR	1	0.0729647	0.00384029	hsa-miR-99a-5p;hsa-miR-144-3p;hsa-miR-744-5p;hsa-miR-16-5p;	Over represented	0.781915	4
Target genes	OTUD4	1	0.0729647	0.00384029	hsa-miR-30b-5p;hsa-miR-101-3p;hsa-miR-130b-3p;hsa-miR-19b-3p;	Over represented	0.781915	4
Target genes	PDE4D	1	0.0729647	0.00384029	hsa-miR-7-5p;hsa-miR-18a-5p;hsa-miR-16-5p;hsa-miR-19b-3p;	Over represented	0.781915	4
Target genes	RPS17	1	0.0729647	0.00384029	hsa-miR-30a-5p;hsa-miR-222-3p;hsa-miR-30d-5p;hsa-miR-16-5p;	Over represented	0.781915	4
Target genes	SACM1L	1	0.0729647	0.00384029	hsa-miR-101-3p;hsa-miR-21-5p;hsa-miR-16-5p;hsa-miR-324-3p;	Over represented	0.781915	4
Target genes	SMAD1	1	0.0729647	0.00384029	hsa-miR-30b-5p;hsa-miR-30a-5p;hsa-miR-30d-5p;hsa-miR-16-5p;	Over represented	0.781915	4
Target genes	SMARCD1	1	0.0729647	0.00384029	hsa-miR-101-3p;hsa-miR-223-3p;hsa-miR-7-5p;hsa-miR-744-5p;	Over represented	0.781915	4
Target genes	ZFYVE20	1	0.0729647	0.00384029	hsa-miR-30b-5p;hsa-miR-423-3p;hsa-miR-7-5p;hsa-miR-222-3p;	Over represented	0.781915	4
Target genes	CLTC	1	0.0729647	0.00404745	hsa-miR-106b-5p;hsa-let-7e-5p;hsa-miR-4326;hsa-miR-16-5p;hsa-miR-503-5p;	Over represented	1.22872	5
Target genes	MKNK2	1	0.0729647	0.00404745	hsa-miR-101-3p;hsa-miR-21-5p;hsa-miR-125b-5p;hsa-miR-1180-3p;hsa-miR-324-3p;	Over represented	1.22872	5
Target genes	SYPL1	1	0.0729647	0.00404745	hsa-miR-30b-5p;hsa-miR-30a-5p;hsa-miR-744-5p;hsa-miR-18a-5p;hsa-miR-16-5p;	Over represented	1.22872	5
Target genes	TTLL12	1	0.0729647	0.00404745	hsa-miR-30b-5p;hsa-let-7e-5p;hsa-miR-7-5p;hsa-miR-16-5p;hsa-miR-324-3p;	Over represented	1.22872	5
Target genes	ALDH18A1	1	0.0729647	0.0049123	hsa-miR-744-5p;hsa-miR-16-5p;hsa-miR-20a-5p;	Over represented	0.446809	3
Target genes	C7orf60	1	0.0729647	0.0049123	hsa-miR-101-3p;hsa-let-7a-5p;hsa-miR-130b-3p;	Over represented	0.446809	3
Target genes	COPS7B	1	0.0729647	0.0049123	hsa-miR-30b-5p;hsa-miR-30a-5p;hsa-miR-16-5p;	Over represented	0.446809	3
Target genes	COX10	1	0.0729647	0.0049123	hsa-miR-130b-3p;hsa-let-7e-5p;hsa-miR-19b-3p;	Over represented	0.446809	3
Target genes	DDX46	1	0.0729647	0.0049123	hsa-miR-99a-5p;hsa-miR-423-3p;hsa-miR-21-5p;	Over represented	0.446809	3
Target genes	DERL1	1	0.0729647	0.0049123	hsa-miR-21-5p;hsa-miR-30a-5p;hsa-miR-19b-3p;	Over represented	0.446809	3
Target genes	DMTF1	1	0.0729647	0.0049123	hsa-miR-15a-5p;hsa-miR-21-5p;hsa-miR-16-5p;	Over represented	0.446809	3
Target genes	EIF5	1	0.0729647	0.0049123	hsa-miR-21-5p;hsa-miR-125b-5p;hsa-miR-16-5p;	Over represented	0.446809	3
Target genes	ELOVL4	1	0.0729647	0.0049123	hsa-miR-30b-5p;hsa-miR-21-5p;hsa-miR-19b-3p;	Over represented	0.446809	3
Target genes	EPC1	1	0.0729647	0.0049123	hsa-miR-130b-3p;hsa-miR-16-5p;hsa-miR-19b-3p;	Over represented	0.446809	3
Target genes	FAM171A2	1	0.0729647	0.0049123	hsa-miR-106b-5p;hsa-let-7a-5p;hsa-miR-744-5p;	Over represented	0.446809	3
Target genes	JAZF1	1	0.0729647	0.0049123	hsa-let-7a-5p;hsa-let-7e-5p;hsa-miR-96-5p;	Over represented	0.446809	3
Target genes	JPH1	1	0.0729647	0.0049123	hsa-miR-99a-5p;hsa-miR-21-5p;hsa-miR-7-5p;	Over represented	0.446809	3
Target genes	METTL21D	1	0.0729647	0.0049123	hsa-miR-30b-5p;hsa-miR-130b-3p;hsa-miR-32-5p;	Over represented	0.446809	3
Target genes	MRPL10	1	0.0729647	0.0049123	hsa-miR-7-5p;hsa-miR-16-5p;hsa-miR-503-5p;	Over represented	0.446809	3
Target genes	PDZD11	1	0.0729647	0.0049123	hsa-miR-130b-3p;hsa-miR-125b-5p;hsa-miR-19b-3p;	Over represented	0.446809	3
Target genes	PHF3	1	0.0729647	0.0049123	hsa-miR-101-3p;hsa-miR-130b-3p;hsa-let-7e-5p;	Over represented	0.446809	3
Target genes	PPP2R1B	1	0.0729647	0.0049123	hsa-miR-423-3p;hsa-miR-7-5p;hsa-miR-16-5p;	Over represented	0.446809	3
Target genes	RUNX1T1	1	0.0729647	0.0049123	hsa-miR-106b-5p;hsa-let-7e-5p;hsa-miR-16-5p;	Over represented	0.446809	3
Target genes	SGK3	1	0.0729647	0.0049123	hsa-miR-21-5p;hsa-miR-96-5p;hsa-miR-16-5p;	Over represented	0.446809	3
Target genes	SLC45A3	1	0.0729647	0.0049123	hsa-miR-126-5p;hsa-miR-126-3p;hsa-miR-32-5p;	Over represented	0.446809	3
Target genes	SYBU	1	0.0729647	0.0049123	hsa-miR-130b-3p;hsa-miR-32-5p;hsa-miR-19b-3p;	Over represented	0.446809	3
Target genes	TCF4	1	0.0729647	0.0049123	hsa-miR-130b-3p;hsa-let-7e-5p;hsa-miR-19b-3p;	Over represented	0.446809	3
Target genes	UBR7	1	0.0729647	0.0049123	hsa-miR-454-3p;hsa-miR-222-3p;hsa-miR-181c-5p;	Over represented	0.446809	3
Target genes	UHRF2	1	0.0729647	0.0049123	hsa-let-7a-5p;hsa-miR-30a-5p;hsa-miR-222-3p;	Over represented	0.446809	3
Target genes	ZMYM3	1	0.0729647	0.0049123	hsa-let-7a-5p;hsa-miR-744-5p;hsa-miR-18a-5p;	Over represented	0.446809	3
Target genes	MATR3	1	0.0729647	0.00501285	hsa-miR-30b-5p;hsa-let-7e-5p;hsa-miR-7-5p;hsa-miR-744-5p;hsa-miR-125b-5p;hsa-miR-18a-5p;	Over represented	1.78723	6
Target genes	RPLP1	1	0.0729647	0.00501285	hsa-miR-423-3p;hsa-miR-32-5p;hsa-miR-744-5p;hsa-miR-1180-3p;hsa-miR-16-5p;hsa-miR-324-3p;	Over represented	1.78723	6
Target genes	TP53	1	0.0729647	0.00511275	hsa-miR-15a-5p;hsa-miR-1285-3p;hsa-miR-454-3p;hsa-miR-222-3p;hsa-miR-125b-5p;hsa-miR-30d-5p;hsa-miR-16-5p;	Over represented	2.34574	7
Target genes	BTBD3	1	0.0729647	0.0063435	hsa-miR-21-5p;hsa-miR-130b-3p;hsa-miR-125b-5p;hsa-miR-181c-5p;hsa-miR-19b-3p;	Over represented	1.34043	5
Target genes	ZBTB4	1	0.0729647	0.0063435	hsa-miR-99a-5p;hsa-miR-454-3p;hsa-miR-130b-3p;hsa-miR-30d-5p;hsa-miR-19b-3p;	Over represented	1.34043	5
Target genes	BCL2	1	0.0729647	0.00682047	hsa-miR-15a-5p;hsa-let-7a-5p;hsa-miR-21-5p;hsa-miR-7-5p;hsa-miR-96-5p;hsa-miR-451a;hsa-miR-125b-5p;hsa-miR-181c-5p;hsa-miR-16-5p;hsa-miR-20a-5p;	Over represented	4.35638	10
Target genes	E2F1	1	0.0729647	0.00684087	hsa-miR-223-3p;hsa-miR-106b-5p;hsa-miR-126-3p;hsa-let-7a-5p;hsa-miR-21-5p;hsa-miR-130b-3p;hsa-miR-20a-5p;	Over represented	2.45745	7
Target genes	CCT6A	1	0.0729647	0.00703803	hsa-miR-30e-5p;hsa-miR-32-5p;hsa-miR-18a-5p;hsa-miR-324-3p;	Over represented	0.893617	4
Target genes	DOCK5	1	0.0729647	0.00703803	hsa-miR-21-5p;hsa-miR-7-5p;hsa-miR-222-3p;hsa-miR-16-5p;	Over represented	0.893617	4
Target genes	HARS	1	0.0729647	0.00703803	hsa-miR-130b-3p;hsa-miR-342-3p;hsa-miR-16-5p;hsa-miR-19b-3p;	Over represented	0.893617	4
Target genes	IER3IP1	1	0.0729647	0.00703803	hsa-miR-423-3p;hsa-miR-130b-3p;hsa-miR-16-5p;hsa-miR-19b-3p;	Over represented	0.893617	4
Target genes	IRGQ	1	0.0729647	0.00703803	hsa-miR-423-3p;hsa-let-7e-5p;hsa-miR-744-5p;hsa-miR-18a-5p;	Over represented	0.893617	4
Target genes	MEF2D	1	0.0729647	0.00703803	hsa-miR-99a-5p;hsa-let-7f-5p;hsa-miR-19b-3p;hsa-miR-20a-5p;	Over represented	0.893617	4
Target genes	MEPCE	1	0.0729647	0.00703803	hsa-let-7a-5p;hsa-miR-7-5p;hsa-miR-125b-5p;hsa-miR-16-5p;	Over represented	0.893617	4
Target genes	PRDM1	1	0.0729647	0.00703803	hsa-let-7f-5p;hsa-let-7a-5p;hsa-miR-30a-5p;hsa-miR-125b-5p;	Over represented	0.893617	4
Target genes	PRKAA1	1	0.0729647	0.00703803	hsa-miR-130b-3p;hsa-miR-30e-5p;hsa-miR-30a-5p;hsa-miR-19b-3p;	Over represented	0.893617	4
Target genes	RAB21	1	0.0729647	0.00703803	hsa-miR-15a-5p;hsa-miR-30a-5p;hsa-miR-16-5p;hsa-miR-19b-3p;	Over represented	0.893617	4
Target genes	TRIM59	1	0.0729647	0.00703803	hsa-miR-30b-5p;hsa-miR-21-5p;hsa-miR-130b-3p;hsa-miR-19b-3p;	Over represented	0.893617	4
Target genes	ATXN1	1	0.0729647	0.00707344	hsa-miR-101-3p;hsa-miR-32-5p;hsa-miR-96-5p;hsa-miR-125b-5p;hsa-miR-130a-3p;hsa-miR-19b-3p;	Over represented	1.89894	6
Target genes	ATXN2L	1	0.0729647	0.00707344	hsa-let-7f-5p;hsa-let-7a-5p;hsa-let-7e-5p;hsa-miR-744-5p;hsa-miR-16-5p;hsa-miR-324-3p;	Over represented	1.89894	6
Target genes	DCAF7	1	0.0729647	0.0094257	hsa-miR-7-5p;hsa-miR-222-3p;hsa-miR-18a-5p;hsa-miR-16-5p;hsa-miR-19b-3p;	Over represented	1.45213	5
Target genes	HOXA9	1	0.0729647	0.0094257	hsa-miR-101-3p;hsa-miR-126-3p;hsa-miR-21-5p;hsa-miR-96-5p;hsa-miR-18a-5p;	Over represented	1.45213	5
Target genes	NCOA3	1	0.0729647	0.0094257	hsa-miR-21-5p;hsa-miR-744-5p;hsa-miR-18a-5p;hsa-miR-19b-3p;hsa-miR-20a-5p;	Over represented	1.45213	5
Target genes	RPLP0	1	0.0729647	0.0094257	hsa-miR-30e-5p;hsa-miR-125b-5p;hsa-miR-30d-5p;hsa-miR-16-5p;hsa-miR-324-3p;	Over represented	1.45213	5
Target genes	BMPR2	1	0.0729647	0.00968843	hsa-miR-21-5p;hsa-miR-7-5p;hsa-miR-130a-3p;hsa-miR-181c-5p;hsa-miR-19b-3p;hsa-miR-20a-5p;	Over represented	2.01064	6
Target genes	ARRDC3	1	0.0729647	0.0113	hsa-let-7a-5p;hsa-miR-130b-3p;hsa-miR-19b-3p;	Over represented	0.558511	3
Target genes	ATF2	1	0.0729647	0.0113	hsa-miR-15a-5p;hsa-miR-21-5p;hsa-miR-19b-3p;	Over represented	0.558511	3
Target genes	BAHD1	1	0.0729647	0.0113	hsa-miR-130b-3p;hsa-miR-19b-3p;hsa-miR-324-3p;	Over represented	0.558511	3
Target genes	C17orf80	1	0.0729647	0.0113	hsa-miR-15a-5p;hsa-miR-125b-5p;hsa-miR-16-5p;	Over represented	0.558511	3
Target genes	CHUK	1	0.0729647	0.0113	hsa-miR-223-3p;hsa-miR-15a-5p;hsa-miR-16-5p;	Over represented	0.558511	3
Target genes	CTR9	1	0.0729647	0.0113	hsa-miR-101-3p;hsa-miR-19b-3p;hsa-miR-20a-5p;	Over represented	0.558511	3
Target genes	EN2	1	0.0729647	0.0113	hsa-let-7e-5p;hsa-miR-744-5p;hsa-miR-16-5p;	Over represented	0.558511	3
Target genes	GBF1	1	0.0729647	0.0113	hsa-let-7f-5p;hsa-let-7a-5p;hsa-miR-7-5p;	Over represented	0.558511	3
Target genes	HSPBP1	1	0.0729647	0.0113	hsa-miR-7-5p;hsa-miR-125b-5p;hsa-miR-16-5p;	Over represented	0.558511	3
Target genes	IRS1	1	0.0729647	0.0113	hsa-miR-126-3p;hsa-miR-7-5p;hsa-miR-152-3p;	Over represented	0.558511	3
Target genes	IVD	1	0.0729647	0.0113	hsa-let-7a-5p;hsa-let-7e-5p;hsa-miR-503-5p;	Over represented	0.558511	3
Target genes	KIDINS220	1	0.0729647	0.0113	hsa-miR-423-3p;hsa-miR-30a-5p;hsa-miR-16-5p;	Over represented	0.558511	3
Target genes	LARP4	1	0.0729647	0.0113	hsa-miR-423-3p;hsa-miR-30a-5p;hsa-miR-16-5p;	Over represented	0.558511	3
Target genes	LRP8	1	0.0729647	0.0113	hsa-miR-30b-5p;hsa-miR-130b-3p;hsa-miR-19b-3p;	Over represented	0.558511	3
Target genes	MAP7	1	0.0729647	0.0113	hsa-miR-130b-3p;hsa-miR-16-5p;hsa-miR-19b-3p;	Over represented	0.558511	3
Target genes	MORC3	1	0.0729647	0.0113	hsa-miR-101-3p;hsa-miR-21-5p;hsa-miR-32-5p;	Over represented	0.558511	3
Target genes	MPDU1	1	0.0729647	0.0113	hsa-miR-7-5p;hsa-miR-30a-5p;hsa-miR-16-5p;	Over represented	0.558511	3
Target genes	MRS2	1	0.0729647	0.0113	hsa-let-7a-5p;hsa-miR-744-5p;hsa-miR-20a-5p;	Over represented	0.558511	3
Target genes	NARS	1	0.0729647	0.0113	hsa-let-7f-5p;hsa-miR-222-3p;hsa-miR-16-5p;	Over represented	0.558511	3
Target genes	NDC1	1	0.0729647	0.0113	hsa-miR-7-5p;hsa-miR-222-3p;hsa-miR-125b-5p;	Over represented	0.558511	3
Target genes	NKIRAS2	1	0.0729647	0.0113	hsa-let-7a-5p;hsa-miR-96-5p;hsa-miR-125b-5p;	Over represented	0.558511	3
Target genes	PIGN	1	0.0729647	0.0113	hsa-let-7a-5p;hsa-miR-21-5p;hsa-let-7e-5p;	Over represented	0.558511	3
Target genes	PNMA2	1	0.0729647	0.0113	hsa-miR-576-5p;hsa-miR-30a-5p;hsa-miR-324-3p;	Over represented	0.558511	3
Target genes	PSMB5	1	0.0729647	0.0113	hsa-miR-423-3p;hsa-miR-30e-5p;hsa-miR-18a-5p;	Over represented	0.558511	3
Target genes	RAD51C	1	0.0729647	0.0113	hsa-miR-15a-5p;hsa-miR-99a-5p;hsa-miR-16-5p;	Over represented	0.558511	3
Target genes	SCAMP2	1	0.0729647	0.0113	hsa-miR-130b-3p;hsa-miR-7-5p;hsa-miR-744-5p;	Over represented	0.558511	3
Target genes	SCYL1	1	0.0729647	0.0113	hsa-let-7e-5p;hsa-miR-30a-5p;hsa-miR-324-3p;	Over represented	0.558511	3
Target genes	SEC24A	1	0.0729647	0.0113	hsa-miR-30a-5p;hsa-miR-125b-5p;hsa-miR-16-5p;	Over represented	0.558511	3
Target genes	SEL1L3	1	0.0729647	0.0113	hsa-let-7a-5p;hsa-miR-130b-3p;hsa-miR-19b-3p;	Over represented	0.558511	3
Target genes	SESTD1	1	0.0729647	0.0113	hsa-miR-21-5p;hsa-miR-130b-3p;hsa-miR-19b-3p;	Over represented	0.558511	3
Target genes	SLAIN1	1	0.0729647	0.0113	hsa-miR-130b-3p;hsa-miR-96-5p;hsa-miR-19b-3p;	Over represented	0.558511	3
Target genes	SSFA2	1	0.0729647	0.0113	hsa-miR-101-3p;hsa-miR-21-5p;hsa-miR-32-5p;	Over represented	0.558511	3
Target genes	TGFBI	1	0.0729647	0.0113	hsa-miR-21-5p;hsa-miR-30a-5p;hsa-miR-16-5p;	Over represented	0.558511	3
Target genes	TMX4	1	0.0729647	0.0113	hsa-miR-21-5p;hsa-miR-324-3p;hsa-miR-20a-5p;	Over represented	0.558511	3
Target genes	TNFAIP2	1	0.0729647	0.0113	hsa-miR-7-5p;hsa-miR-30a-5p;hsa-miR-16-5p;	Over represented	0.558511	3
Target genes	TRERF1	1	0.0729647	0.0113	hsa-miR-30b-5p;hsa-miR-101-3p;hsa-miR-342-3p;	Over represented	0.558511	3
Target genes	TRIO	1	0.0729647	0.0113	hsa-let-7a-5p;hsa-miR-32-5p;hsa-miR-30a-5p;	Over represented	0.558511	3
Target genes	UTP15	1	0.0729647	0.0113	hsa-let-7e-5p;hsa-miR-30a-5p;hsa-miR-16-5p;	Over represented	0.558511	3
Target genes	XPOT	1	0.0729647	0.0113	hsa-miR-342-3p;hsa-miR-30a-5p;hsa-miR-16-5p;	Over represented	0.558511	3
Target genes	YWHAG	1	0.0729647	0.0113	hsa-let-7e-5p;hsa-miR-96-5p;hsa-miR-222-3p;	Over represented	0.558511	3
Target genes	ZFYVE16	1	0.0729647	0.0113	hsa-miR-106b-5p;hsa-miR-21-5p;hsa-miR-222-3p;	Over represented	0.558511	3
Target genes	ZNF644	1	0.0729647	0.0113	hsa-let-7a-5p;hsa-miR-16-5p;hsa-miR-19b-3p;	Over represented	0.558511	3
Target genes	EEF2	1	0.0729647	0.0115558	hsa-let-7a-5p;hsa-miR-342-3p;hsa-miR-30a-5p;hsa-miR-222-3p;hsa-miR-18a-5p;hsa-miR-16-5p;hsa-miR-324-3p;	Over represented	2.68085	7
Target genes	ASCC3	1	0.0729647	0.0116115	hsa-let-7f-5p;hsa-let-7a-5p;hsa-miR-30a-5p;hsa-miR-16-5p;	Over represented	1.00532	4
Target genes	ATP6V1B2	1	0.0729647	0.0116115	hsa-let-7a-5p;hsa-miR-30a-5p;hsa-miR-16-5p;hsa-miR-503-5p;	Over represented	1.00532	4
Target genes	CAMKV	1	0.0729647	0.0116115	hsa-miR-30b-5p;hsa-miR-30d-3p;hsa-miR-30a-5p;hsa-miR-16-5p;	Over represented	1.00532	4
Target genes	CNN3	1	0.0729647	0.0116115	hsa-miR-15a-5p;hsa-miR-28-5p;hsa-miR-7-5p;hsa-miR-16-5p;	Over represented	1.00532	4
Target genes	FAM126B	1	0.0729647	0.0116115	hsa-miR-21-5p;hsa-miR-32-5p;hsa-miR-7-5p;hsa-miR-222-3p;	Over represented	1.00532	4
Target genes	GTF2I	1	0.0729647	0.0116115	hsa-miR-99a-5p;hsa-let-7a-5p;hsa-miR-21-5p;hsa-let-7e-5p;	Over represented	1.00532	4
Target genes	HDLBP	1	0.0729647	0.0116115	hsa-miR-423-3p;hsa-miR-7-5p;hsa-miR-222-3p;hsa-miR-548d-5p;	Over represented	1.00532	4
Target genes	KIF2C	1	0.0729647	0.0116115	hsa-miR-101-3p;hsa-miR-423-3p;hsa-miR-16-5p;hsa-miR-20a-5p;	Over represented	1.00532	4
Target genes	LIN7C	1	0.0729647	0.0116115	hsa-miR-101-3p;hsa-miR-21-5p;hsa-miR-32-5p;hsa-miR-16-5p;	Over represented	1.00532	4
Target genes	MBNL1	1	0.0729647	0.0116115	hsa-miR-21-5p;hsa-miR-130b-3p;hsa-miR-30a-5p;hsa-miR-19b-3p;	Over represented	1.00532	4
Target genes	MPL	1	0.0729647	0.0116115	hsa-let-7f-5p;hsa-let-7a-5p;hsa-miR-28-5p;hsa-let-7e-5p;	Over represented	1.00532	4
Target genes	NACC2	1	0.0729647	0.0116115	hsa-miR-30b-5p;hsa-miR-423-3p;hsa-miR-130b-3p;hsa-miR-19b-3p;	Over represented	1.00532	4
Target genes	NR3C1	1	0.0729647	0.0116115	hsa-miR-130b-3p;hsa-miR-32-5p;hsa-miR-18a-5p;hsa-miR-19b-3p;	Over represented	1.00532	4
Target genes	PCNT	1	0.0729647	0.0116115	hsa-miR-30b-5p;hsa-miR-30e-5p;hsa-miR-30a-5p;hsa-miR-222-3p;	Over represented	1.00532	4
Target genes	SLC38A2	1	0.0729647	0.0116115	hsa-miR-101-3p;hsa-let-7e-5p;hsa-miR-30a-5p;hsa-miR-16-5p;	Over represented	1.00532	4
Target genes	STAT3	1	0.0729647	0.0116115	hsa-miR-21-5p;hsa-let-7e-5p;hsa-miR-125b-5p;hsa-miR-20a-5p;	Over represented	1.00532	4
Target genes	TMEM245	1	0.0729647	0.0116115	hsa-miR-106b-5p;hsa-miR-21-5p;hsa-miR-222-3p;hsa-miR-16-5p;	Over represented	1.00532	4
Target genes	TRIM2	1	0.0729647	0.0116115	hsa-miR-21-5p;hsa-miR-130b-3p;hsa-miR-181c-5p;hsa-miR-19b-3p;	Over represented	1.00532	4
Target genes	ZCCHC14	1	0.0729647	0.0116115	hsa-miR-130b-3p;hsa-miR-744-5p;hsa-miR-1180-3p;hsa-miR-19b-3p;	Over represented	1.00532	4
Target genes	ZYX	1	0.0729647	0.0116115	hsa-miR-7-5p;hsa-miR-96-5p;hsa-miR-16-5p;hsa-miR-330-5p;	Over represented	1.00532	4
Target genes	ACBD5	1	0.0729647	0.0123011	hsa-miR-21-5p;hsa-miR-16-5p;	Over represented	0.223404	2
Target genes	ATF5	1	0.0729647	0.0123011	hsa-miR-7-5p;hsa-miR-222-3p;	Over represented	0.223404	2
Target genes	ATP5C1	1	0.0729647	0.0123011	hsa-miR-30b-5p;hsa-miR-16-5p;	Over represented	0.223404	2
Target genes	ATP8A2	1	0.0729647	0.0123011	hsa-miR-30a-5p;hsa-miR-16-5p;	Over represented	0.223404	2
Target genes	AUTS2	1	0.0729647	0.0123011	hsa-miR-21-5p;hsa-miR-222-3p;	Over represented	0.223404	2
Target genes	BMPR1B	1	0.0729647	0.0123011	hsa-let-7a-5p;hsa-miR-125b-5p;	Over represented	0.223404	2
Target genes	C2orf74	1	0.0729647	0.0123011	hsa-miR-15a-5p;hsa-miR-16-5p;	Over represented	0.223404	2
Target genes	CCDC106	1	0.0729647	0.0123011	hsa-let-7e-5p;hsa-miR-744-5p;	Over represented	0.223404	2
Target genes	CCT6B	1	0.0729647	0.0123011	hsa-miR-15a-5p;hsa-miR-16-5p;	Over represented	0.223404	2
Target genes	CDK16	1	0.0729647	0.0123011	hsa-miR-744-5p;hsa-miR-20a-5p;	Over represented	0.223404	2
Target genes	CEP63	1	0.0729647	0.0123011	hsa-miR-15a-5p;hsa-miR-16-5p;	Over represented	0.223404	2
Target genes	CNOT7	1	0.0729647	0.0123011	hsa-miR-106b-5p;hsa-miR-16-5p;	Over represented	0.223404	2
Target genes	COL5A2	1	0.0729647	0.0123011	hsa-miR-21-5p;hsa-miR-222-3p;	Over represented	0.223404	2
Target genes	COX14	1	0.0729647	0.0123011	hsa-let-7a-5p;hsa-let-7e-5p;	Over represented	0.223404	2
Target genes	CXorf40B	1	0.0729647	0.0123011	hsa-miR-18a-5p;hsa-miR-16-5p;	Over represented	0.223404	2
Target genes	DAAM2	1	0.0729647	0.0123011	hsa-miR-18a-5p;hsa-miR-19b-3p;	Over represented	0.223404	2
Target genes	DAXX	1	0.0729647	0.0123011	hsa-miR-21-5p;hsa-miR-222-3p;	Over represented	0.223404	2
Target genes	DHX36	1	0.0729647	0.0123011	hsa-miR-30a-5p;hsa-miR-16-5p;	Over represented	0.223404	2
Target genes	DLD	1	0.0729647	0.0123011	hsa-miR-99a-5p;hsa-miR-16-5p;	Over represented	0.223404	2
Target genes	DNAJA4	1	0.0729647	0.0123011	hsa-miR-30a-5p;hsa-miR-16-5p;	Over represented	0.223404	2
Target genes	DYNC1LI2	1	0.0729647	0.0123011	hsa-let-7f-5p;hsa-miR-21-5p;	Over represented	0.223404	2
Target genes	EPT1	1	0.0729647	0.0123011	hsa-miR-30a-5p;hsa-miR-16-5p;	Over represented	0.223404	2
Target genes	FAM122C	1	0.0729647	0.0123011	hsa-miR-15a-5p;hsa-miR-16-5p;	Over represented	0.223404	2
Target genes	FAM53C	1	0.0729647	0.0123011	hsa-miR-744-5p;hsa-miR-222-3p;	Over represented	0.223404	2
Target genes	FBXL2	1	0.0729647	0.0123011	hsa-miR-21-5p;hsa-miR-324-3p;	Over represented	0.223404	2
Target genes	FOSL2	1	0.0729647	0.0123011	hsa-miR-99a-5p;hsa-miR-342-3p;	Over represented	0.223404	2
Target genes	FRZB	1	0.0729647	0.0123011	hsa-miR-30b-5p;hsa-miR-744-5p;	Over represented	0.223404	2
Target genes	GLRX5	1	0.0729647	0.0123011	hsa-miR-222-3p;hsa-miR-18a-5p;	Over represented	0.223404	2
Target genes	HABP4	1	0.0729647	0.0123011	hsa-miR-130b-3p;hsa-miR-19b-3p;	Over represented	0.223404	2
Target genes	HDHD2	1	0.0729647	0.0123011	hsa-miR-15a-5p;hsa-miR-16-5p;	Over represented	0.223404	2
Target genes	HERC6	1	0.0729647	0.0123011	hsa-miR-15a-5p;hsa-miR-16-5p;	Over represented	0.223404	2
Target genes	HHEX	1	0.0729647	0.0123011	hsa-miR-130b-3p;hsa-miR-19b-3p;	Over represented	0.223404	2
Target genes	HS6ST2	1	0.0729647	0.0123011	hsa-let-7e-5p;hsa-miR-152-3p;	Over represented	0.223404	2
Target genes	ILKAP	1	0.0729647	0.0123011	hsa-let-7a-5p;hsa-miR-744-5p;	Over represented	0.223404	2
Target genes	IPP	1	0.0729647	0.0123011	hsa-miR-21-5p;hsa-miR-222-3p;	Over represented	0.223404	2
Target genes	ITCH	1	0.0729647	0.0123011	hsa-miR-106b-5p;hsa-miR-324-3p;	Over represented	0.223404	2
Target genes	LGALS3	1	0.0729647	0.0123011	hsa-miR-424-3p;hsa-miR-744-5p;	Over represented	0.223404	2
Target genes	MARCH5	1	0.0729647	0.0123011	hsa-let-7e-5p;hsa-miR-30a-5p;	Over represented	0.223404	2
Target genes	MMP7	1	0.0729647	0.0123011	hsa-miR-126-5p;hsa-miR-126-3p;	Over represented	0.223404	2
Target genes	MOXD1	1	0.0729647	0.0123011	hsa-miR-21-5p;hsa-miR-96-5p;	Over represented	0.223404	2
Target genes	MRPS10	1	0.0729647	0.0123011	hsa-miR-21-5p;hsa-miR-16-5p;	Over represented	0.223404	2
Target genes	MSL2	1	0.0729647	0.0123011	hsa-miR-30a-5p;hsa-miR-30d-5p;	Over represented	0.223404	2
Target genes	NCKAP5	1	0.0729647	0.0123011	hsa-miR-130b-3p;hsa-miR-19b-3p;	Over represented	0.223404	2
Target genes	NUDT2	1	0.0729647	0.0123011	hsa-miR-423-3p;hsa-miR-744-5p;	Over represented	0.223404	2
Target genes	NUDT4	1	0.0729647	0.0123011	hsa-let-7f-5p;hsa-let-7a-5p;	Over represented	0.223404	2
Target genes	OSGEPL1	1	0.0729647	0.0123011	hsa-miR-15a-5p;hsa-miR-16-5p;	Over represented	0.223404	2
Target genes	PAK1IP1	1	0.0729647	0.0123011	hsa-miR-30a-5p;hsa-miR-16-5p;	Over represented	0.223404	2
Target genes	PAQR5	1	0.0729647	0.0123011	hsa-let-7a-5p;hsa-miR-20a-5p;	Over represented	0.223404	2
Target genes	PMS1	1	0.0729647	0.0123011	hsa-miR-15a-5p;hsa-miR-16-5p;	Over represented	0.223404	2
Target genes	PNPO	1	0.0729647	0.0123011	hsa-miR-30a-5p;hsa-miR-18a-5p;	Over represented	0.223404	2
Target genes	PSMA6	1	0.0729647	0.0123011	hsa-miR-30e-5p;hsa-let-7e-5p;	Over represented	0.223404	2
Target genes	PTRH1	1	0.0729647	0.0123011	hsa-miR-30a-5p;hsa-miR-16-5p;	Over represented	0.223404	2
Target genes	RBMS3	1	0.0729647	0.0123011	hsa-miR-30a-5p;hsa-miR-16-5p;	Over represented	0.223404	2
Target genes	RFC1	1	0.0729647	0.0123011	hsa-miR-222-3p;hsa-miR-324-3p;	Over represented	0.223404	2
Target genes	SKIV2L	1	0.0729647	0.0123011	hsa-let-7e-5p;hsa-miR-222-3p;	Over represented	0.223404	2
Target genes	SLC25A46	1	0.0729647	0.0123011	hsa-miR-96-5p;hsa-miR-744-5p;	Over represented	0.223404	2
Target genes	SLC35A1	1	0.0729647	0.0123011	hsa-miR-15a-5p;hsa-miR-16-5p;	Over represented	0.223404	2
Target genes	SLC35B3	1	0.0729647	0.0123011	hsa-miR-15a-5p;hsa-miR-16-5p;	Over represented	0.223404	2
Target genes	SMC6	1	0.0729647	0.0123011	hsa-miR-222-3p;hsa-miR-125b-5p;	Over represented	0.223404	2
Target genes	SSU72	1	0.0729647	0.0123011	hsa-miR-7-5p;hsa-miR-16-5p;	Over represented	0.223404	2
Target genes	TDRD3	1	0.0729647	0.0123011	hsa-miR-16-5p;hsa-miR-20a-5p;	Over represented	0.223404	2
Target genes	THEM4	1	0.0729647	0.0123011	hsa-miR-30a-5p;hsa-miR-16-5p;	Over represented	0.223404	2
Target genes	TMEM251	1	0.0729647	0.0123011	hsa-miR-15a-5p;hsa-miR-16-5p;	Over represented	0.223404	2
Target genes	TMUB2	1	0.0729647	0.0123011	hsa-miR-7-5p;hsa-miR-18a-5p;	Over represented	0.223404	2
Target genes	ULK3	1	0.0729647	0.0123011	hsa-miR-744-5p;hsa-miR-125b-5p;	Over represented	0.223404	2
Target genes	USE1	1	0.0729647	0.0123011	hsa-let-7e-5p;hsa-miR-30a-5p;	Over represented	0.223404	2
Target genes	USP53	1	0.0729647	0.0123011	hsa-miR-30b-5p;hsa-miR-16-5p;	Over represented	0.223404	2
Target genes	WFS1	1	0.0729647	0.0123011	hsa-miR-21-5p;hsa-miR-7-5p;	Over represented	0.223404	2
Target genes	ZFC3H1	1	0.0729647	0.0123011	hsa-miR-32-5p;hsa-miR-342-3p;	Over represented	0.223404	2
Target genes	ZFPL1	1	0.0729647	0.0123011	hsa-miR-30a-5p;hsa-miR-16-5p;	Over represented	0.223404	2
Target genes	ZNF212	1	0.0729647	0.0123011	hsa-miR-744-5p;hsa-miR-125b-5p;	Over represented	0.223404	2
Target genes	ZNF256	1	0.0729647	0.0123011	hsa-let-7e-5p;hsa-miR-744-5p;	Over represented	0.223404	2
Target genes	ZNF367	1	0.0729647	0.0123011	hsa-miR-99a-5p;hsa-miR-21-5p;	Over represented	0.223404	2
Target genes	ZNF555	1	0.0729647	0.0123011	hsa-let-7a-5p;hsa-miR-7-5p;	Over represented	0.223404	2
Target genes	ZNF559	1	0.0729647	0.0123011	hsa-miR-15a-5p;hsa-miR-16-5p;	Over represented	0.223404	2
Target genes	ZNF587	1	0.0729647	0.0123011	hsa-miR-106b-5p;hsa-miR-21-5p;	Over represented	0.223404	2
Target genes	ZNF708	1	0.0729647	0.0123011	hsa-miR-222-3p;hsa-miR-18a-5p;	Over represented	0.223404	2
Target genes	E2F3	1	0.0758371	0.0129312	hsa-miR-101-3p;hsa-miR-106b-5p;hsa-miR-32-5p;hsa-miR-125b-5p;hsa-miR-16-5p;hsa-miR-20a-5p;	Over represented	2.12234	6
Target genes	HMGA1	1	0.0758371	0.0129312	hsa-let-7a-5p;hsa-miR-744-5p;hsa-miR-222-3p;hsa-miR-125b-5p;hsa-miR-16-5p;hsa-miR-324-3p;	Over represented	2.12234	6
Target genes	SMAD4	1	0.0758371	0.0129312	hsa-miR-454-3p;hsa-miR-130b-3p;hsa-miR-130a-3p;hsa-miR-18a-5p;hsa-miR-19b-3p;hsa-miR-20a-5p;	Over represented	2.12234	6
Target genes	LDLR	1	0.078053	0.0134091	hsa-miR-130b-3p;hsa-miR-30a-5p;hsa-miR-744-5p;hsa-miR-130a-3p;hsa-miR-19b-3p;	Over represented	1.56383	5
Target genes	TGFBR2	1	0.078053	0.0134091	hsa-miR-21-5p;hsa-miR-130b-3p;hsa-miR-18a-5p;hsa-miR-19b-3p;hsa-miR-20a-5p;	Over represented	1.56383	5
Target genes	WEE1	1	0.0978026	0.0168718	hsa-miR-106b-5p;hsa-miR-130b-3p;hsa-miR-16-5p;hsa-miR-19b-3p;hsa-miR-503-5p;hsa-miR-20a-5p;	Over represented	2.23404	6
Target genes	CD2AP	1	0.0978026	0.0177424	hsa-miR-30b-5p;hsa-let-7a-5p;hsa-miR-130b-3p;hsa-miR-19b-3p;	Over represented	1.11702	4
Target genes	CDK19	1	0.0978026	0.0177424	hsa-miR-21-5p;hsa-miR-130b-3p;hsa-miR-19b-3p;hsa-miR-20a-5p;	Over represented	1.11702	4
Target genes	CKAP5	1	0.0978026	0.0177424	hsa-miR-21-5p;hsa-miR-130b-3p;hsa-miR-18a-5p;hsa-miR-16-5p;	Over represented	1.11702	4
Target genes	DCAF8	1	0.0978026	0.0177424	hsa-miR-21-5p;hsa-miR-130b-3p;hsa-let-7e-5p;hsa-miR-19b-3p;	Over represented	1.11702	4
Target genes	E2F2	1	0.0978026	0.0177424	hsa-let-7a-5p;hsa-miR-21-5p;hsa-miR-7-5p;hsa-miR-125b-5p;	Over represented	1.11702	4
Target genes	MTSS1L	1	0.0978026	0.0177424	hsa-miR-101-3p;hsa-let-7f-5p;hsa-miR-744-5p;hsa-miR-191-5p;	Over represented	1.11702	4
Target genes	NFKB1	1	0.0978026	0.0177424	hsa-miR-15a-5p;hsa-let-7a-5p;hsa-miR-21-5p;hsa-miR-16-5p;	Over represented	1.11702	4
Target genes	POGZ	1	0.0978026	0.0177424	hsa-miR-130b-3p;hsa-miR-19b-3p;hsa-miR-324-3p;hsa-miR-20a-5p;	Over represented	1.11702	4
Target genes	PUM1	1	0.0978026	0.0177424	hsa-miR-99a-5p;hsa-miR-423-3p;hsa-miR-16-5p;hsa-miR-324-3p;	Over represented	1.11702	4
Target genes	RANBP2	1	0.0978026	0.0177424	hsa-let-7a-5p;hsa-miR-423-3p;hsa-let-7e-5p;hsa-miR-125b-5p;	Over represented	1.11702	4
Target genes	RAP2C	1	0.0978026	0.0177424	hsa-miR-423-3p;hsa-miR-454-3p;hsa-miR-130b-3p;hsa-miR-19b-3p;	Over represented	1.11702	4
Target genes	RECK	1	0.0978026	0.0177424	hsa-miR-15a-5p;hsa-miR-21-5p;hsa-miR-222-3p;hsa-miR-16-5p;	Over represented	1.11702	4
Target genes	SRSF1	1	0.0978026	0.0177424	hsa-miR-423-3p;hsa-miR-7-5p;hsa-miR-744-5p;hsa-miR-16-5p;	Over represented	1.11702	4
Target genes	ZNF598	1	0.0978026	0.0177424	hsa-miR-106b-5p;hsa-miR-744-5p;hsa-miR-16-5p;hsa-miR-20a-5p;	Over represented	1.11702	4
Target genes	EGFR	1	0.0988953	0.0183978	hsa-let-7a-5p;hsa-miR-21-5p;hsa-miR-7-5p;hsa-miR-30a-5p;hsa-miR-16-5p;	Over represented	1.67553	5
Target genes	ARHGEF2	1	0.0988953	0.0208035	hsa-miR-423-3p;hsa-miR-96-5p;hsa-miR-744-5p;	Over represented	0.670213	3
Target genes	BCAT1	1	0.0988953	0.0208035	hsa-let-7a-5p;hsa-miR-21-5p;hsa-miR-32-5p;	Over represented	0.670213	3
Target genes	BTBD2	1	0.0988953	0.0208035	hsa-miR-32-5p;hsa-miR-16-5p;hsa-miR-20a-5p;	Over represented	0.670213	3
Target genes	CDC25B	1	0.0988953	0.0208035	hsa-let-7a-5p;hsa-miR-7-5p;hsa-miR-744-5p;	Over represented	0.670213	3
Target genes	CDC5L	1	0.0988953	0.0208035	hsa-let-7e-5p;hsa-miR-16-5p;hsa-miR-7-1-3p;	Over represented	0.670213	3
Target genes	DDX18	1	0.0988953	0.0208035	hsa-miR-99a-5p;hsa-let-7a-5p;hsa-miR-324-3p;	Over represented	0.670213	3
Target genes	EDEM1	1	0.0988953	0.0208035	hsa-miR-32-5p;hsa-miR-96-5p;hsa-miR-125b-5p;	Over represented	0.670213	3
Target genes	FAT3	1	0.0988953	0.0208035	hsa-miR-130b-3p;hsa-miR-16-5p;hsa-miR-19b-3p;	Over represented	0.670213	3
Target genes	GEMIN4	1	0.0988953	0.0208035	hsa-miR-28-5p;hsa-miR-342-3p;hsa-miR-16-5p;	Over represented	0.670213	3
Target genes	GFPT2	1	0.0988953	0.0208035	hsa-miR-30b-5p;hsa-miR-101-3p;hsa-miR-32-5p;	Over represented	0.670213	3
Target genes	GRPEL2	1	0.0988953	0.0208035	hsa-miR-21-5p;hsa-miR-30a-5p;hsa-miR-16-5p;	Over represented	0.670213	3
Target genes	GTF3C5	1	0.0988953	0.0208035	hsa-let-7a-5p;hsa-miR-7-5p;hsa-miR-222-3p;	Over represented	0.670213	3
Target genes	LHFPL2	1	0.0988953	0.0208035	hsa-let-7a-5p;hsa-let-7e-5p;hsa-miR-32-5p;	Over represented	0.670213	3
Target genes	LIMCH1	1	0.0988953	0.0208035	hsa-miR-21-5p;hsa-miR-30e-5p;hsa-miR-30a-5p;	Over represented	0.670213	3
Target genes	NCEH1	1	0.0988953	0.0208035	hsa-miR-7-5p;hsa-miR-30a-5p;hsa-miR-744-5p;	Over represented	0.670213	3
Target genes	NDEL1	1	0.0988953	0.0208035	hsa-miR-130b-3p;hsa-miR-30a-5p;hsa-miR-19b-3p;	Over represented	0.670213	3
Target genes	POMGNT1	1	0.0988953	0.0208035	hsa-miR-744-5p;hsa-miR-222-3p;hsa-miR-330-5p;	Over represented	0.670213	3
Target genes	PPIF	1	0.0988953	0.0208035	hsa-miR-21-5p;hsa-miR-7-5p;hsa-miR-16-5p;	Over represented	0.670213	3
Target genes	PRKCE	1	0.0988953	0.0208035	hsa-miR-21-5p;hsa-miR-342-3p;hsa-miR-96-5p;	Over represented	0.670213	3
Target genes	PTK2	1	0.0988953	0.0208035	hsa-miR-21-5p;hsa-let-7e-5p;hsa-miR-7-5p;	Over represented	0.670213	3
Target genes	RASSF1	1	0.0988953	0.0208035	hsa-miR-130b-3p;hsa-miR-744-5p;hsa-miR-19b-3p;	Over represented	0.670213	3
Target genes	RFT1	1	0.0988953	0.0208035	hsa-miR-30a-5p;hsa-miR-16-5p;hsa-miR-330-5p;	Over represented	0.670213	3
Target genes	RHOB	1	0.0988953	0.0208035	hsa-miR-223-3p;hsa-miR-21-5p;hsa-miR-30a-5p;	Over represented	0.670213	3
Target genes	RMND5A	1	0.0988953	0.0208035	hsa-miR-21-5p;hsa-let-7e-5p;hsa-miR-125b-5p;	Over represented	0.670213	3
Target genes	RPA2	1	0.0988953	0.0208035	hsa-miR-130b-3p;hsa-miR-19b-3p;hsa-miR-20a-5p;	Over represented	0.670213	3
Target genes	RPL30	1	0.0988953	0.0208035	hsa-let-7a-5p;hsa-miR-16-5p;hsa-miR-20a-5p;	Over represented	0.670213	3
Target genes	RPRD1B	1	0.0988953	0.0208035	hsa-miR-130b-3p;hsa-miR-30a-5p;hsa-miR-16-5p;	Over represented	0.670213	3
Target genes	RPS6KA3	1	0.0988953	0.0208035	hsa-miR-21-5p;hsa-miR-16-5p;hsa-miR-503-5p;	Over represented	0.670213	3
Target genes	SERPINB5	1	0.0988953	0.0208035	hsa-miR-21-5p;hsa-miR-30a-5p;hsa-miR-16-5p;	Over represented	0.670213	3
Target genes	SLC25A39	1	0.0988953	0.0208035	hsa-miR-7-5p;hsa-miR-16-5p;hsa-miR-324-3p;	Over represented	0.670213	3
Target genes	SNX6	1	0.0988953	0.0208035	hsa-miR-15a-5p;hsa-let-7a-5p;hsa-miR-16-5p;	Over represented	0.670213	3
Target genes	SOCS4	1	0.0988953	0.0208035	hsa-miR-21-5p;hsa-miR-130b-3p;hsa-miR-19b-3p;	Over represented	0.670213	3
Target genes	SOD2	1	0.0988953	0.0208035	hsa-miR-342-3p;hsa-miR-30a-5p;hsa-miR-222-3p;	Over represented	0.670213	3
Target genes	SPTBN2	1	0.0988953	0.0208035	hsa-miR-222-3p;hsa-miR-16-5p;hsa-miR-330-5p;	Over represented	0.670213	3
Target genes	STK38	1	0.0988953	0.0208035	hsa-miR-454-3p;hsa-miR-16-5p;hsa-miR-19b-3p;	Over represented	0.670213	3
Target genes	TMEM168	1	0.0988953	0.0208035	hsa-miR-101-3p;hsa-miR-130b-3p;hsa-miR-16-5p;	Over represented	0.670213	3
Target genes	UBQLN4	1	0.0988953	0.0208035	hsa-miR-7-5p;hsa-miR-744-5p;hsa-miR-18a-5p;	Over represented	0.670213	3
Target genes	USP9X	1	0.0988953	0.0208035	hsa-miR-222-3p;hsa-miR-1180-3p;hsa-miR-16-5p;	Over represented	0.670213	3
Target genes	VPS45	1	0.0988953	0.0208035	hsa-miR-15a-5p;hsa-miR-99a-5p;hsa-miR-16-5p;	Over represented	0.670213	3
Target genes	VPS4A	1	0.0988953	0.0208035	hsa-miR-7-5p;hsa-miR-16-5p;hsa-miR-324-3p;	Over represented	0.670213	3
Target genes	WNT5A	1	0.0988953	0.0208035	hsa-miR-21-5p;hsa-miR-30a-5p;hsa-miR-16-5p;	Over represented	0.670213	3
Target genes	HNRNPUL1	1	0.0988953	0.0215754	hsa-let-7f-5p;hsa-let-7a-5p;hsa-miR-423-3p;hsa-miR-130b-3p;hsa-let-7e-5p;hsa-miR-191-5p;	Over represented	2.34574	6
Target genes	CCNE2	1	0.0988953	0.0244819	hsa-miR-30b-5p;hsa-miR-126-3p;hsa-miR-32-5p;hsa-miR-16-5p;hsa-miR-503-5p;	Over represented	1.78723	5
Target genes	CANX	1	0.0988953	0.0255681	hsa-miR-30e-5p;hsa-miR-342-3p;hsa-miR-222-3p;hsa-miR-18a-5p;	Over represented	1.22872	4
Target genes	CNOT6	1	0.0988953	0.0255681	hsa-miR-106b-5p;hsa-miR-130b-3p;hsa-miR-96-5p;hsa-miR-19b-3p;	Over represented	1.22872	4
Target genes	DHX57	1	0.0988953	0.0255681	hsa-let-7a-5p;hsa-let-7e-5p;hsa-miR-744-5p;hsa-miR-125b-5p;	Over represented	1.22872	4
Target genes	HSP90B1	1	0.0988953	0.0255681	hsa-miR-223-3p;hsa-miR-15a-5p;hsa-miR-130b-3p;hsa-miR-16-5p;	Over represented	1.22872	4
Target genes	MACF1	1	0.0988953	0.0255681	hsa-let-7e-5p;hsa-miR-222-3p;hsa-miR-30d-5p;hsa-miR-16-5p;	Over represented	1.22872	4
Target genes	PSAP	1	0.0988953	0.0255681	hsa-miR-130b-3p;hsa-miR-191-5p;hsa-miR-19b-3p;hsa-miR-324-3p;	Over represented	1.22872	4
Target genes	RPL27A	1	0.0988953	0.0255681	hsa-let-7e-5p;hsa-miR-342-3p;hsa-miR-1180-3p;hsa-miR-16-5p;	Over represented	1.22872	4
Target genes	SBF1	1	0.0988953	0.0255681	hsa-miR-744-5p;hsa-miR-16-5p;hsa-miR-503-5p;hsa-miR-324-3p;	Over represented	1.22872	4
Target genes	DICER1	1	0.0988953	0.0271009	hsa-let-7a-5p;hsa-miR-130b-3p;hsa-miR-222-3p;hsa-miR-130a-3p;hsa-miR-18a-5p;hsa-miR-16-5p;	Over represented	2.45745	6
Target genes	AGO1	1	0.0988953	0.0273083	hsa-miR-106b-5p;hsa-miR-99a-5p;hsa-let-7a-5p;hsa-miR-423-3p;hsa-miR-130b-3p;hsa-let-7e-5p;hsa-miR-744-5p;hsa-miR-30d-5p;hsa-miR-19b-3p;hsa-miR-503-5p;hsa-miR-20a-5p;	Over represented	6.03191	11
Target genes	HUWE1	1	0.0988953	0.027411	hsa-miR-660-5p;hsa-miR-106b-5p;hsa-let-7a-5p;hsa-miR-424-3p;hsa-miR-125b-5p;hsa-miR-7-1-3p;hsa-miR-324-3p;	Over represented	3.12766	7
Target genes	PTEN	1	0.0988953	0.027411	hsa-miR-106b-5p;hsa-miR-21-5p;hsa-miR-144-3p;hsa-miR-222-3p;hsa-miR-18a-5p;hsa-miR-19b-3p;hsa-miR-20a-5p;	Over represented	3.12766	7
Target genes	ABL1	1	0.0988953	0.033526	hsa-miR-342-3p;hsa-miR-30a-5p;hsa-miR-125b-5p;	Over represented	0.781915	3
Target genes	ACVR1	1	0.0988953	0.033526	hsa-miR-130b-3p;hsa-miR-130a-3p;hsa-miR-19b-3p;	Over represented	0.781915	3
Target genes	ADO	1	0.0988953	0.033526	hsa-miR-101-3p;hsa-miR-99a-5p;hsa-miR-7-5p;	Over represented	0.781915	3
Target genes	AGO4	1	0.0988953	0.033526	hsa-let-7a-5p;hsa-miR-21-5p;hsa-miR-20a-5p;	Over represented	0.781915	3
Target genes	BRWD1	1	0.0988953	0.033526	hsa-miR-106b-5p;hsa-miR-15a-5p;hsa-miR-130b-3p;	Over represented	0.781915	3
Target genes	CREBBP	1	0.0988953	0.033526	hsa-let-7e-5p;hsa-miR-125b-5p;hsa-miR-324-3p;	Over represented	0.781915	3
Target genes	CS	1	0.0988953	0.033526	hsa-let-7a-5p;hsa-miR-28-5p;hsa-let-7a-3p;	Over represented	0.781915	3
Target genes	CSF1	1	0.0988953	0.033526	hsa-miR-30b-5p;hsa-miR-130b-3p;hsa-miR-130a-3p;	Over represented	0.781915	3
Target genes	DHX8	1	0.0988953	0.033526	hsa-miR-30a-5p;hsa-miR-1180-3p;hsa-miR-16-5p;	Over represented	0.781915	3
Target genes	EIF3M	1	0.0988953	0.033526	hsa-miR-744-5p;hsa-miR-16-5p;hsa-miR-324-3p;	Over represented	0.781915	3
Target genes	ELOVL5	1	0.0988953	0.033526	hsa-miR-30a-5p;hsa-miR-16-5p;hsa-miR-19b-3p;	Over represented	0.781915	3
Target genes	FBXW2	1	0.0988953	0.033526	hsa-miR-106b-5p;hsa-let-7a-5p;hsa-miR-222-3p;	Over represented	0.781915	3
Target genes	FOXJ3	1	0.0988953	0.033526	hsa-let-7a-5p;hsa-miR-130b-3p;hsa-miR-20a-5p;	Over represented	0.781915	3
Target genes	GPAM	1	0.0988953	0.033526	hsa-miR-101-3p;hsa-miR-21-5p;hsa-miR-16-5p;	Over represented	0.781915	3
Target genes	INO80D	1	0.0988953	0.033526	hsa-miR-101-3p;hsa-miR-342-3p;hsa-miR-16-5p;	Over represented	0.781915	3
Target genes	LPGAT1	1	0.0988953	0.033526	hsa-miR-21-5p;hsa-miR-130b-3p;hsa-miR-19b-3p;	Over represented	0.781915	3
Target genes	MAP3K1	1	0.0988953	0.033526	hsa-let-7a-5p;hsa-miR-423-3p;hsa-miR-21-5p;	Over represented	0.781915	3
Target genes	MTHFD1	1	0.0988953	0.033526	hsa-miR-106b-5p;hsa-let-7a-5p;hsa-miR-744-5p;	Over represented	0.781915	3
Target genes	MTHFD2	1	0.0988953	0.033526	hsa-miR-30e-5p;hsa-miR-30d-5p;hsa-miR-16-5p;	Over represented	0.781915	3
Target genes	MYO9A	1	0.0988953	0.033526	hsa-miR-101-3p;hsa-let-7a-5p;hsa-miR-21-5p;	Over represented	0.781915	3
Target genes	NFIB	1	0.0988953	0.033526	hsa-miR-21-5p;hsa-miR-130b-3p;hsa-miR-19b-3p;	Over represented	0.781915	3
Target genes	PELP1	1	0.0988953	0.033526	hsa-miR-423-3p;hsa-miR-744-5p;hsa-miR-18a-5p;	Over represented	0.781915	3
Target genes	PPP1R10	1	0.0988953	0.033526	hsa-let-7e-5p;hsa-miR-30a-5p;hsa-miR-324-3p;	Over represented	0.781915	3
Target genes	PSMA2	1	0.0988953	0.033526	hsa-miR-99a-5p;hsa-let-7a-5p;hsa-miR-191-5p;	Over represented	0.781915	3
Target genes	PSME4	1	0.0988953	0.033526	hsa-let-7e-5p;hsa-miR-30a-5p;hsa-miR-16-5p;	Over represented	0.781915	3
Target genes	PTAR1	1	0.0988953	0.033526	hsa-miR-15a-5p;hsa-miR-21-5p;hsa-miR-7-5p;	Over represented	0.781915	3
Target genes	PYGB	1	0.0988953	0.033526	hsa-miR-744-5p;hsa-miR-16-5p;hsa-miR-20a-5p;	Over represented	0.781915	3
Target genes	RABL6	1	0.0988953	0.033526	hsa-let-7e-5p;hsa-miR-191-5p;hsa-miR-222-3p;	Over represented	0.781915	3
Target genes	RELA	1	0.0988953	0.033526	hsa-miR-30e-5p;hsa-miR-7-5p;hsa-miR-96-5p;	Over represented	0.781915	3
Target genes	RNF41	1	0.0988953	0.033526	hsa-miR-130b-3p;hsa-miR-7-5p;hsa-miR-19b-3p;	Over represented	0.781915	3
Target genes	RPL12	1	0.0988953	0.033526	hsa-let-7e-5p;hsa-miR-222-3p;hsa-miR-16-5p;	Over represented	0.781915	3
Target genes	RPL31	1	0.0988953	0.033526	hsa-miR-16-5p;hsa-miR-324-3p;hsa-miR-20a-5p;	Over represented	0.781915	3
Target genes	RPN2	1	0.0988953	0.033526	hsa-let-7e-5p;hsa-miR-30a-5p;hsa-miR-30d-5p;	Over represented	0.781915	3
Target genes	SALL1	1	0.0988953	0.033526	hsa-let-7e-5p;hsa-miR-744-5p;hsa-miR-16-5p;	Over represented	0.781915	3
Target genes	SAMD4B	1	0.0988953	0.033526	hsa-let-7a-5p;hsa-miR-744-5p;hsa-miR-30d-5p;	Over represented	0.781915	3
Target genes	SEC24B	1	0.0988953	0.033526	hsa-miR-30a-5p;hsa-miR-18a-5p;hsa-miR-16-5p;	Over represented	0.781915	3
Target genes	SF3A1	1	0.0988953	0.033526	hsa-let-7f-5p;hsa-let-7a-5p;hsa-miR-744-5p;	Over represented	0.781915	3
Target genes	SLC7A5	1	0.0988953	0.033526	hsa-miR-126-3p;hsa-miR-7-5p;hsa-miR-16-5p;	Over represented	0.781915	3
Target genes	SNAPIN	1	0.0988953	0.033526	hsa-miR-130b-3p;hsa-miR-7-5p;hsa-miR-19b-3p;	Over represented	0.781915	3
Target genes	SPCS3	1	0.0988953	0.033526	hsa-let-7e-5p;hsa-miR-30a-5p;hsa-miR-16-5p;	Over represented	0.781915	3
Target genes	STMN1	1	0.0988953	0.033526	hsa-miR-101-3p;hsa-miR-223-3p;hsa-miR-744-5p;	Over represented	0.781915	3
Target genes	TMEM9B	1	0.0988953	0.033526	hsa-miR-423-3p;hsa-miR-130b-3p;hsa-miR-19b-3p;	Over represented	0.781915	3
Target genes	UBE2H	1	0.0988953	0.033526	hsa-let-7e-5p;hsa-miR-30a-5p;hsa-miR-451a;	Over represented	0.781915	3
Target genes	ZFAND5	1	0.0988953	0.033526	hsa-let-7e-5p;hsa-miR-18a-5p;hsa-miR-19b-3p;	Over represented	0.781915	3
Target genes	ZNF805	1	0.0988953	0.033526	hsa-miR-454-3p;hsa-let-7e-5p;hsa-miR-7-5p;	Over represented	0.781915	3
Target genes	EEF1A1	1	0.0988953	0.0336314	hsa-miR-106b-5p;hsa-miR-423-3p;hsa-miR-30e-5p;hsa-miR-30a-5p;hsa-miR-96-5p;hsa-miR-125b-5p;hsa-miR-18a-5p;hsa-miR-16-5p;hsa-miR-324-3p;	Over represented	4.69149	9
Target genes	ACP2	1	0.0988953	0.034233	hsa-miR-30a-5p;hsa-miR-16-5p;	Over represented	0.335106	2
Target genes	ADAP2	1	0.0988953	0.034233	hsa-miR-744-5p;hsa-miR-30d-5p;	Over represented	0.335106	2
Target genes	ANAPC16	1	0.0988953	0.034233	hsa-miR-15a-5p;hsa-miR-16-5p;	Over represented	0.335106	2
Target genes	ARG1	1	0.0988953	0.034233	hsa-miR-7-5p;hsa-miR-30a-5p;	Over represented	0.335106	2
Target genes	ARRDC4	1	0.0988953	0.034233	hsa-miR-32-5p;hsa-miR-324-3p;	Over represented	0.335106	2
Target genes	ASAP1	1	0.0988953	0.034233	hsa-miR-106b-5p;hsa-miR-32-5p;	Over represented	0.335106	2
Target genes	ATOX1	1	0.0988953	0.034233	hsa-miR-30a-5p;hsa-miR-16-5p;	Over represented	0.335106	2
Target genes	ATP11B	1	0.0988953	0.034233	hsa-miR-21-5p;hsa-miR-222-3p;	Over represented	0.335106	2
Target genes	B4GALNT3	1	0.0988953	0.034233	hsa-let-7a-5p;hsa-miR-423-3p;	Over represented	0.335106	2
Target genes	BAHCC1	1	0.0988953	0.034233	hsa-miR-454-3p;hsa-let-7e-5p;	Over represented	0.335106	2
Target genes	BHLHE40	1	0.0988953	0.034233	hsa-miR-454-3p;hsa-miR-941;	Over represented	0.335106	2
Target genes	BRAF	1	0.0988953	0.034233	hsa-miR-744-5p;hsa-miR-191-5p;	Over represented	0.335106	2
Target genes	C16orf62	1	0.0988953	0.034233	hsa-miR-30a-5p;hsa-miR-1180-3p;	Over represented	0.335106	2
Target genes	C17orf70	1	0.0988953	0.034233	hsa-miR-423-3p;hsa-miR-744-5p;	Over represented	0.335106	2
Target genes	C6orf120	1	0.0988953	0.034233	hsa-miR-106b-5p;hsa-miR-454-3p;	Over represented	0.335106	2
Target genes	CAMK2D	1	0.0988953	0.034233	hsa-let-7a-5p;hsa-miR-7-5p;	Over represented	0.335106	2
Target genes	CARD8	1	0.0988953	0.034233	hsa-miR-15a-5p;hsa-miR-16-5p;	Over represented	0.335106	2
Target genes	CBFA2T2	1	0.0988953	0.034233	hsa-miR-101-3p;hsa-miR-106b-5p;	Over represented	0.335106	2
Target genes	CCPG1	1	0.0988953	0.034233	hsa-miR-30a-5p;hsa-miR-16-5p;	Over represented	0.335106	2
Target genes	CDC27	1	0.0988953	0.034233	hsa-miR-32-5p;hsa-miR-16-5p;	Over represented	0.335106	2
Target genes	CENPJ	1	0.0988953	0.034233	hsa-miR-15a-5p;hsa-miR-16-5p;	Over represented	0.335106	2
Target genes	CGN	1	0.0988953	0.034233	hsa-miR-125b-5p;hsa-miR-19b-3p;	Over represented	0.335106	2
Target genes	CLIP1	1	0.0988953	0.034233	hsa-miR-130b-3p;hsa-miR-19b-3p;	Over represented	0.335106	2
Target genes	CNOT8	1	0.0988953	0.034233	hsa-let-7f-5p;hsa-miR-7-5p;	Over represented	0.335106	2
Target genes	CNTRL	1	0.0988953	0.034233	hsa-let-7a-5p;hsa-miR-21-5p;	Over represented	0.335106	2
Target genes	CPNE8	1	0.0988953	0.034233	hsa-miR-30a-5p;hsa-miR-16-5p;	Over represented	0.335106	2
Target genes	CPPED1	1	0.0988953	0.034233	hsa-miR-130b-3p;hsa-miR-19b-3p;	Over represented	0.335106	2
Target genes	DAAM1	1	0.0988953	0.034233	hsa-miR-21-5p;hsa-let-7e-5p;	Over represented	0.335106	2
Target genes	DNAJA1	1	0.0988953	0.034233	hsa-miR-30a-5p;hsa-miR-16-5p;	Over represented	0.335106	2
Target genes	DOCK7	1	0.0988953	0.034233	hsa-miR-21-5p;hsa-miR-30a-5p;	Over represented	0.335106	2
Target genes	DOCK9	1	0.0988953	0.034233	hsa-miR-32-5p;hsa-miR-16-5p;	Over represented	0.335106	2
Target genes	DYNLL2	1	0.0988953	0.034233	hsa-miR-130b-3p;hsa-miR-19b-3p;	Over represented	0.335106	2
Target genes	ECHDC1	1	0.0988953	0.034233	hsa-miR-15a-5p;hsa-miR-16-5p;	Over represented	0.335106	2
Target genes	EIF5A2	1	0.0988953	0.034233	hsa-miR-106b-5p;hsa-miR-7-5p;	Over represented	0.335106	2
Target genes	ENPP5	1	0.0988953	0.034233	hsa-miR-130b-3p;hsa-miR-19b-3p;	Over represented	0.335106	2
Target genes	ETF1	1	0.0988953	0.034233	hsa-miR-423-3p;hsa-miR-125b-5p;	Over represented	0.335106	2
Target genes	EXOSC1	1	0.0988953	0.034233	hsa-miR-342-3p;hsa-miR-222-3p;	Over represented	0.335106	2
Target genes	FAM91A1	1	0.0988953	0.034233	hsa-miR-106b-5p;hsa-miR-125b-5p;	Over represented	0.335106	2
Target genes	FAT1	1	0.0988953	0.034233	hsa-miR-222-3p;hsa-miR-125b-5p;	Over represented	0.335106	2
Target genes	FERMT2	1	0.0988953	0.034233	hsa-miR-30b-5p;hsa-miR-21-5p;	Over represented	0.335106	2
Target genes	FIGN	1	0.0988953	0.034233	hsa-miR-21-5p;hsa-miR-342-3p;	Over represented	0.335106	2
Target genes	GNAL	1	0.0988953	0.034233	hsa-miR-99a-5p;hsa-miR-16-5p;	Over represented	0.335106	2
Target genes	GOLPH3L	1	0.0988953	0.034233	hsa-miR-15a-5p;hsa-miR-16-5p;	Over represented	0.335106	2
Target genes	GPAA1	1	0.0988953	0.034233	hsa-miR-7-5p;hsa-miR-16-5p;	Over represented	0.335106	2
Target genes	GRAMD1A	1	0.0988953	0.034233	hsa-miR-130b-3p;hsa-miR-7-5p;	Over represented	0.335106	2
Target genes	GTF2A1	1	0.0988953	0.034233	hsa-miR-21-5p;hsa-miR-96-5p;	Over represented	0.335106	2
Target genes	GTF2H2	1	0.0988953	0.034233	hsa-miR-30a-5p;hsa-miR-324-3p;	Over represented	0.335106	2
Target genes	GTPBP8	1	0.0988953	0.034233	hsa-let-7e-5p;hsa-miR-16-5p;	Over represented	0.335106	2
Target genes	HACE1	1	0.0988953	0.034233	hsa-miR-15a-5p;hsa-miR-16-5p;	Over represented	0.335106	2
Target genes	HIAT1	1	0.0988953	0.034233	hsa-miR-423-3p;hsa-miR-664a-3p;	Over represented	0.335106	2
Target genes	HLA-C	1	0.0988953	0.034233	hsa-miR-423-3p;hsa-let-7e-5p;	Over represented	0.335106	2
Target genes	HM13	1	0.0988953	0.034233	hsa-miR-744-5p;hsa-miR-16-5p;	Over represented	0.335106	2
Target genes	HRSP12	1	0.0988953	0.034233	hsa-miR-15a-5p;hsa-miR-16-5p;	Over represented	0.335106	2
Target genes	HSDL2	1	0.0988953	0.034233	hsa-miR-15a-5p;hsa-miR-16-5p;	Over represented	0.335106	2
Target genes	INTS3	1	0.0988953	0.034233	hsa-miR-744-5p;hsa-miR-20a-5p;	Over represented	0.335106	2
Target genes	KCNG3	1	0.0988953	0.034233	hsa-miR-101-3p;hsa-miR-16-5p;	Over represented	0.335106	2
Target genes	KLF14	1	0.0988953	0.034233	hsa-miR-30d-5p;hsa-miR-16-5p;	Over represented	0.335106	2
Target genes	KLHL21	1	0.0988953	0.034233	hsa-miR-130b-3p;hsa-miR-19b-3p;	Over represented	0.335106	2
Target genes	LAMTOR1	1	0.0988953	0.034233	hsa-miR-16-5p;hsa-miR-20a-5p;	Over represented	0.335106	2
Target genes	MAK16	1	0.0988953	0.034233	hsa-miR-30a-5p;hsa-miR-222-3p;	Over represented	0.335106	2
Target genes	MAN1C1	1	0.0988953	0.034233	hsa-miR-130b-3p;hsa-miR-20a-5p;	Over represented	0.335106	2
Target genes	MAPRE3	1	0.0988953	0.034233	hsa-miR-130b-3p;hsa-miR-19b-3p;	Over represented	0.335106	2
Target genes	MB21D2	1	0.0988953	0.034233	hsa-miR-130b-3p;hsa-miR-19b-3p;	Over represented	0.335106	2
Target genes	MERTK	1	0.0988953	0.034233	hsa-miR-126-3p;hsa-miR-16-5p;	Over represented	0.335106	2
Target genes	MGAT4A	1	0.0988953	0.034233	hsa-miR-21-5p;hsa-miR-16-5p;	Over represented	0.335106	2
Target genes	MLLT11	1	0.0988953	0.034233	hsa-miR-30a-5p;hsa-miR-16-5p;	Over represented	0.335106	2
Target genes	MMP9	1	0.0988953	0.034233	hsa-miR-21-5p;hsa-miR-451a;	Over represented	0.335106	2
Target genes	MOB4	1	0.0988953	0.034233	hsa-miR-101-3p;hsa-miR-18a-5p;	Over represented	0.335106	2
Target genes	MOSPD2	1	0.0988953	0.034233	hsa-miR-30a-5p;hsa-miR-19b-3p;	Over represented	0.335106	2
Target genes	MRGBP	1	0.0988953	0.034233	hsa-miR-101-3p;hsa-miR-503-5p;	Over represented	0.335106	2
Target genes	MTHFR	1	0.0988953	0.034233	hsa-miR-423-3p;hsa-miR-16-5p;	Over represented	0.335106	2
Target genes	ND3	1	0.0988953	0.034233	hsa-miR-99a-5p;hsa-let-7e-5p;	Over represented	0.335106	2
Target genes	NFU1	1	0.0988953	0.034233	hsa-miR-99a-5p;hsa-miR-30a-5p;	Over represented	0.335106	2
Target genes	NGRN	1	0.0988953	0.034233	hsa-miR-342-3p;hsa-miR-222-3p;	Over represented	0.335106	2
Target genes	NHP2	1	0.0988953	0.034233	hsa-miR-330-5p;hsa-miR-324-3p;	Over represented	0.335106	2
Target genes	NOL9	1	0.0988953	0.034233	hsa-miR-30a-5p;hsa-miR-744-5p;	Over represented	0.335106	2
Target genes	NT5DC1	1	0.0988953	0.034233	hsa-miR-15a-5p;hsa-miR-16-5p;	Over represented	0.335106	2
Target genes	OSBPL3	1	0.0988953	0.034233	hsa-miR-21-5p;hsa-miR-16-5p;	Over represented	0.335106	2
Target genes	PACS2	1	0.0988953	0.034233	hsa-let-7e-5p;hsa-miR-222-3p;	Over represented	0.335106	2
Target genes	PAFAH1B2	1	0.0988953	0.034233	hsa-miR-30a-5p;hsa-miR-16-5p;	Over represented	0.335106	2
Target genes	PAG1	1	0.0988953	0.034233	hsa-miR-21-5p;hsa-miR-16-5p;	Over represented	0.335106	2
Target genes	PES1	1	0.0988953	0.034233	hsa-let-7e-5p;hsa-miR-30a-5p;	Over represented	0.335106	2
Target genes	PEX14	1	0.0988953	0.034233	hsa-let-7a-5p;hsa-miR-16-5p;	Over represented	0.335106	2
Target genes	PHIP	1	0.0988953	0.034233	hsa-miR-21-5p;hsa-miR-16-5p;	Over represented	0.335106	2
Target genes	PHKB	1	0.0988953	0.034233	hsa-miR-15a-5p;hsa-miR-16-5p;	Over represented	0.335106	2
Target genes	PPA1	1	0.0988953	0.034233	hsa-miR-30a-5p;hsa-miR-16-5p;	Over represented	0.335106	2
Target genes	PPIE	1	0.0988953	0.034233	hsa-miR-342-3p;hsa-miR-324-3p;	Over represented	0.335106	2
Target genes	PPP2R5C	1	0.0988953	0.034233	hsa-miR-30a-5p;hsa-miR-16-5p;	Over represented	0.335106	2
Target genes	PTPDC1	1	0.0988953	0.034233	hsa-miR-21-5p;hsa-miR-16-5p;	Over represented	0.335106	2
Target genes	PTPN14	1	0.0988953	0.034233	hsa-miR-21-5p;hsa-miR-324-3p;	Over represented	0.335106	2
Target genes	PTPN3	1	0.0988953	0.034233	hsa-miR-21-5p;hsa-miR-16-5p;	Over represented	0.335106	2
Target genes	PTPN7	1	0.0988953	0.034233	hsa-miR-126-5p;hsa-miR-126-3p;	Over represented	0.335106	2
Target genes	RAB9B	1	0.0988953	0.034233	hsa-miR-15a-5p;hsa-miR-16-5p;	Over represented	0.335106	2
Target genes	RARS2	1	0.0988953	0.034233	hsa-miR-101-3p;hsa-miR-30a-5p;	Over represented	0.335106	2
Target genes	RASGRP1	1	0.0988953	0.034233	hsa-miR-21-5p;hsa-miR-125b-5p;	Over represented	0.335106	2
Target genes	RBL1	1	0.0988953	0.034233	hsa-miR-106b-5p;hsa-miR-20a-5p;	Over represented	0.335106	2
Target genes	RBM6	1	0.0988953	0.034233	hsa-let-7a-5p;hsa-miR-16-5p;	Over represented	0.335106	2
Target genes	REXO1	1	0.0988953	0.034233	hsa-miR-30a-5p;hsa-miR-30d-5p;	Over represented	0.335106	2
Target genes	RHOF	1	0.0988953	0.034233	hsa-miR-30a-5p;hsa-miR-16-5p;	Over represented	0.335106	2
Target genes	RRP36	1	0.0988953	0.034233	hsa-miR-30a-5p;hsa-miR-16-5p;	Over represented	0.335106	2
Target genes	RSPRY1	1	0.0988953	0.034233	hsa-miR-21-5p;hsa-miR-7-5p;	Over represented	0.335106	2
Target genes	SART1	1	0.0988953	0.034233	hsa-miR-222-3p;hsa-miR-16-5p;	Over represented	0.335106	2
Target genes	SCARB2	1	0.0988953	0.034233	hsa-miR-7-5p;hsa-miR-222-3p;	Over represented	0.335106	2
Target genes	SECISBP2L	1	0.0988953	0.034233	hsa-miR-130b-3p;hsa-miR-19b-3p;	Over represented	0.335106	2
Target genes	SEMA4C	1	0.0988953	0.034233	hsa-miR-16-5p;hsa-miR-19b-3p;	Over represented	0.335106	2
Target genes	SERPINE2	1	0.0988953	0.034233	hsa-miR-30a-5p;hsa-miR-16-5p;	Over represented	0.335106	2
Target genes	SGTA	1	0.0988953	0.034233	hsa-miR-30d-5p;hsa-miR-16-5p;	Over represented	0.335106	2
Target genes	SHISA2	1	0.0988953	0.034233	hsa-miR-106b-5p;hsa-miR-222-3p;	Over represented	0.335106	2
Target genes	SLC12A2	1	0.0988953	0.034233	hsa-miR-30a-5p;hsa-miR-16-5p;	Over represented	0.335106	2
Target genes	SLC25A6	1	0.0988953	0.034233	hsa-miR-423-3p;hsa-miR-16-5p;	Over represented	0.335106	2
Target genes	SLC9A3R2	1	0.0988953	0.034233	hsa-miR-30a-5p;hsa-miR-125b-5p;	Over represented	0.335106	2
Target genes	SLX4	1	0.0988953	0.034233	hsa-miR-32-5p;hsa-miR-744-5p;	Over represented	0.335106	2
Target genes	SMCR8	1	0.0988953	0.034233	hsa-miR-130b-3p;hsa-miR-19b-3p;	Over represented	0.335106	2
Target genes	SMEK2	1	0.0988953	0.034233	hsa-miR-106b-5p;hsa-miR-16-5p;	Over represented	0.335106	2
Target genes	SMYD2	1	0.0988953	0.034233	hsa-miR-130b-3p;hsa-miR-19b-3p;	Over represented	0.335106	2
Target genes	SOCS2	1	0.0988953	0.034233	hsa-miR-7-5p;hsa-miR-16-5p;	Over represented	0.335106	2
Target genes	SOCS5	1	0.0988953	0.034233	hsa-miR-21-5p;hsa-miR-16-5p;	Over represented	0.335106	2
Target genes	SORT1	1	0.0988953	0.034233	hsa-miR-222-3p;hsa-miR-125b-5p;	Over represented	0.335106	2
Target genes	SPAG1	1	0.0988953	0.034233	hsa-miR-101-3p;hsa-miR-106b-5p;	Over represented	0.335106	2
Target genes	SPG20	1	0.0988953	0.034233	hsa-miR-130b-3p;hsa-miR-19b-3p;	Over represented	0.335106	2
Target genes	STK16	1	0.0988953	0.034233	hsa-miR-744-5p;hsa-miR-324-3p;	Over represented	0.335106	2
Target genes	STX12	1	0.0988953	0.034233	hsa-miR-106b-5p;hsa-miR-18a-5p;	Over represented	0.335106	2
Target genes	SUB1	1	0.0988953	0.034233	hsa-miR-101-3p;hsa-let-7e-5p;	Over represented	0.335106	2
Target genes	SUGP2	1	0.0988953	0.034233	hsa-let-7e-5p;hsa-miR-125b-5p;	Over represented	0.335106	2
Target genes	TAF1	1	0.0988953	0.034233	hsa-miR-21-5p;hsa-miR-7-5p;	Over represented	0.335106	2
Target genes	TAF4	1	0.0988953	0.034233	hsa-miR-7-5p;hsa-miR-19b-3p;	Over represented	0.335106	2
Target genes	TARS	1	0.0988953	0.034233	hsa-let-7a-5p;hsa-miR-191-5p;	Over represented	0.335106	2
Target genes	TBC1D4	1	0.0988953	0.034233	hsa-miR-30a-5p;hsa-miR-19b-3p;	Over represented	0.335106	2
Target genes	TBX1	1	0.0988953	0.034233	hsa-miR-744-5p;hsa-miR-1180-3p;	Over represented	0.335106	2
Target genes	THADA	1	0.0988953	0.034233	hsa-miR-106b-5p;hsa-let-7e-5p;	Over represented	0.335106	2
Target genes	TIMM10	1	0.0988953	0.034233	hsa-miR-30a-5p;hsa-miR-125b-5p;	Over represented	0.335106	2
Target genes	TIMM17A	1	0.0988953	0.034233	hsa-miR-30a-5p;hsa-miR-16-5p;	Over represented	0.335106	2
Target genes	TLK1	1	0.0988953	0.034233	hsa-miR-28-5p;hsa-miR-16-5p;	Over represented	0.335106	2
Target genes	TMEM192	1	0.0988953	0.034233	hsa-miR-101-3p;hsa-miR-30a-5p;	Over represented	0.335106	2
Target genes	TPPP3	1	0.0988953	0.034233	hsa-miR-99a-5p;hsa-miR-16-5p;	Over represented	0.335106	2
Target genes	TRIM4	1	0.0988953	0.034233	hsa-miR-96-5p;hsa-miR-16-5p;	Over represented	0.335106	2
Target genes	TTC1	1	0.0988953	0.034233	hsa-miR-15a-5p;hsa-miR-16-5p;	Over represented	0.335106	2
Target genes	UFC1	1	0.0988953	0.034233	hsa-miR-744-5p;hsa-miR-16-5p;	Over represented	0.335106	2
Target genes	USP37	1	0.0988953	0.034233	hsa-let-7e-5p;hsa-miR-19b-3p;	Over represented	0.335106	2
Target genes	USP45	1	0.0988953	0.034233	hsa-let-7f-5p;hsa-miR-32-5p;	Over represented	0.335106	2
Target genes	VDR	1	0.0988953	0.034233	hsa-let-7a-5p;hsa-miR-125b-5p;	Over represented	0.335106	2
Target genes	VGLL4	1	0.0988953	0.034233	hsa-let-7a-5p;hsa-let-7e-5p;	Over represented	0.335106	2
Target genes	VPS26A	1	0.0988953	0.034233	hsa-miR-21-5p;hsa-miR-7-5p;	Over represented	0.335106	2
Target genes	WDR43	1	0.0988953	0.034233	hsa-miR-30b-5p;hsa-miR-16-5p;	Over represented	0.335106	2
Target genes	WDR75	1	0.0988953	0.034233	hsa-miR-30a-5p;hsa-miR-16-5p;	Over represented	0.335106	2
Target genes	WIPF1	1	0.0988953	0.034233	hsa-miR-15a-5p;hsa-miR-16-5p;	Over represented	0.335106	2
Target genes	WT1	1	0.0988953	0.034233	hsa-miR-15a-5p;hsa-miR-16-5p;	Over represented	0.335106	2
Target genes	YARS2	1	0.0988953	0.034233	hsa-let-7f-5p;hsa-miR-16-5p;	Over represented	0.335106	2
Target genes	ZBTB47	1	0.0988953	0.034233	hsa-miR-21-5p;hsa-miR-28-5p;	Over represented	0.335106	2
Target genes	ZDHHC5	1	0.0988953	0.034233	hsa-miR-32-5p;hsa-miR-125b-5p;	Over represented	0.335106	2
Target genes	ZNF324	1	0.0988953	0.034233	hsa-miR-423-3p;hsa-miR-30a-5p;	Over represented	0.335106	2
Target genes	ZNF398	1	0.0988953	0.034233	hsa-miR-32-5p;hsa-miR-20a-5p;	Over represented	0.335106	2
Target genes	ZNF460	1	0.0988953	0.034233	hsa-miR-7-5p;hsa-miR-222-3p;	Over represented	0.335106	2
Target genes	ZNF706	1	0.0988953	0.034233	hsa-miR-106b-5p;hsa-miR-20a-5p;	Over represented	0.335106	2
Target genes	ZRANB1	1	0.0988953	0.034233	hsa-miR-21-5p;hsa-miR-16-5p;	Over represented	0.335106	2
Target genes	CDC20	1	0.100515	0.0351804	hsa-miR-941;hsa-miR-30a-5p;hsa-miR-18a-5p;hsa-miR-16-5p;	Over represented	1.34043	4
Target genes	HIST1H2BK	1	0.100515	0.0351804	hsa-miR-15a-5p;hsa-miR-1180-3p;hsa-miR-16-5p;hsa-miR-324-3p;	Over represented	1.34043	4
Target genes	KRAS	1	0.100515	0.0351804	hsa-miR-126-3p;hsa-let-7a-5p;hsa-miR-96-5p;hsa-miR-181c-5p;	Over represented	1.34043	4
Target genes	ND5	1	0.100515	0.0351804	hsa-let-7f-5p;hsa-let-7a-5p;hsa-let-7e-5p;hsa-miR-1180-3p;	Over represented	1.34043	4
Target genes	SMC1A	1	0.100515	0.0351804	hsa-miR-423-3p;hsa-miR-21-5p;hsa-let-7e-5p;hsa-miR-744-5p;	Over represented	1.34043	4
Target genes	UBAP2L	1	0.100515	0.0351804	hsa-let-7f-5p;hsa-let-7a-5p;hsa-let-7e-5p;hsa-miR-125b-5p;	Over represented	1.34043	4
Target genes	RB1	1	0.11469	0.0402151	hsa-miR-106b-5p;hsa-miR-99a-5p;hsa-miR-21-5p;hsa-miR-130b-3p;hsa-miR-20a-5p;	Over represented	2.01064	5
Target genes	CCNG1	1	0.131111	0.0466269	hsa-let-7f-5p;hsa-let-7a-5p;hsa-miR-21-5p;hsa-let-7e-5p;	Over represented	1.45213	4
Target genes	HIST2H2BF	1	0.131111	0.0466269	hsa-let-7a-5p;hsa-let-7e-5p;hsa-miR-125b-5p;hsa-miR-1180-3p;	Over represented	1.45213	4
Target genes	NOLC1	1	0.131111	0.0466269	hsa-let-7a-5p;hsa-let-7e-5p;hsa-miR-222-3p;hsa-miR-324-3p;	Over represented	1.45213	4
Target genes	PA2G4	1	0.131111	0.0466269	hsa-let-7e-5p;hsa-miR-342-3p;hsa-miR-744-5p;hsa-miR-16-5p;	Over represented	1.45213	4
Target genes	PABPC1	1	0.131111	0.0466269	hsa-miR-423-3p;hsa-miR-30a-5p;hsa-miR-744-5p;hsa-miR-125b-5p;	Over represented	1.45213	4
Target genes	TIMP3	1	0.131111	0.0466269	hsa-miR-21-5p;hsa-let-7e-5p;hsa-miR-222-3p;hsa-miR-16-5p;	Over represented	1.45213	4
Target genes	TUBB4B	1	0.131111	0.0466269	hsa-miR-106b-5p;hsa-let-7e-5p;hsa-miR-30a-5p;hsa-miR-16-5p;	Over represented	1.45213	4
Target genes	ALG3	1	0.131111	0.0494187	hsa-miR-7-5p;hsa-miR-222-3p;hsa-miR-16-5p;	Over represented	0.893617	3
Target genes	ARID3B	1	0.131111	0.0494187	hsa-let-7f-5p;hsa-let-7a-5p;hsa-miR-125b-5p;	Over represented	0.893617	3
Target genes	ATP6V1C1	1	0.131111	0.0494187	hsa-miR-130b-3p;hsa-miR-30a-5p;hsa-miR-19b-3p;	Over represented	0.893617	3
Target genes	BTRC	1	0.131111	0.0494187	hsa-miR-15a-5p;hsa-let-7e-5p;hsa-miR-16-5p;	Over represented	0.893617	3
Target genes	CBFB	1	0.131111	0.0494187	hsa-miR-130b-3p;hsa-miR-30a-5p;hsa-miR-125b-5p;	Over represented	0.893617	3
Target genes	CDC123	1	0.131111	0.0494187	hsa-miR-101-3p;hsa-miR-30a-5p;hsa-miR-16-5p;	Over represented	0.893617	3
Target genes	EIF3B	1	0.131111	0.0494187	hsa-miR-423-3p;hsa-miR-222-3p;hsa-miR-324-3p;	Over represented	0.893617	3
Target genes	FBN2	1	0.131111	0.0494187	hsa-miR-101-3p;hsa-miR-744-5p;hsa-miR-30d-5p;	Over represented	0.893617	3
Target genes	FNBP1	1	0.131111	0.0494187	hsa-miR-106b-5p;hsa-miR-21-5p;hsa-miR-16-5p;	Over represented	0.893617	3
Target genes	FRS2	1	0.131111	0.0494187	hsa-miR-101-3p;hsa-miR-7-5p;hsa-miR-96-5p;	Over represented	0.893617	3
Target genes	HNRNPDL	1	0.131111	0.0494187	hsa-let-7a-5p;hsa-miR-96-5p;hsa-miR-16-5p;	Over represented	0.893617	3
Target genes	HSPD1	1	0.131111	0.0494187	hsa-miR-744-5p;hsa-miR-125b-5p;hsa-miR-16-5p;	Over represented	0.893617	3
Target genes	ITM2B	1	0.131111	0.0494187	hsa-miR-99a-5p;hsa-let-7a-5p;hsa-miR-32-5p;	Over represented	0.893617	3
Target genes	MAP1B	1	0.131111	0.0494187	hsa-miR-7-5p;hsa-miR-222-3p;hsa-miR-30d-5p;	Over represented	0.893617	3
Target genes	MEIS1	1	0.131111	0.0494187	hsa-miR-101-3p;hsa-let-7a-5p;hsa-miR-21-5p;	Over represented	0.893617	3
Target genes	MPP5	1	0.131111	0.0494187	hsa-miR-21-5p;hsa-miR-130b-3p;hsa-miR-7-5p;	Over represented	0.893617	3
Target genes	NIPBL	1	0.131111	0.0494187	hsa-miR-30b-5p;hsa-let-7a-5p;hsa-miR-21-5p;	Over represented	0.893617	3
Target genes	PAPD4	1	0.131111	0.0494187	hsa-miR-130b-3p;hsa-let-7e-5p;hsa-miR-19b-3p;	Over represented	0.893617	3
Target genes	PCBP2	1	0.131111	0.0494187	hsa-let-7e-5p;hsa-miR-222-3p;hsa-miR-125b-5p;	Over represented	0.893617	3
Target genes	PNN	1	0.131111	0.0494187	hsa-miR-30b-5p;hsa-miR-15a-5p;hsa-miR-16-5p;	Over represented	0.893617	3
Target genes	PPAN	1	0.131111	0.0494187	hsa-miR-423-3p;hsa-miR-16-5p;hsa-miR-20a-5p;	Over represented	0.893617	3
Target genes	PSAT1	1	0.131111	0.0494187	hsa-miR-342-3p;hsa-miR-125b-5p;hsa-miR-16-5p;	Over represented	0.893617	3
Target genes	RBFOX2	1	0.131111	0.0494187	hsa-let-7a-5p;hsa-miR-32-5p;hsa-miR-30a-5p;	Over represented	0.893617	3
Target genes	RBM10	1	0.131111	0.0494187	hsa-miR-222-3p;hsa-miR-324-3p;hsa-miR-20a-5p;	Over represented	0.893617	3
Target genes	RBM15B	1	0.131111	0.0494187	hsa-miR-423-3p;hsa-miR-222-3p;hsa-miR-16-5p;	Over represented	0.893617	3
Target genes	RPS6	1	0.131111	0.0494187	hsa-miR-99a-5p;hsa-miR-744-5p;hsa-miR-16-5p;	Over represented	0.893617	3
Target genes	SLC35A4	1	0.131111	0.0494187	hsa-let-7a-5p;hsa-miR-125b-5p;hsa-miR-16-5p;	Over represented	0.893617	3
Target genes	SNRPC	1	0.131111	0.0494187	hsa-let-7f-5p;hsa-let-7a-5p;hsa-miR-16-5p;	Over represented	0.893617	3
Target genes	SUV420H1	1	0.131111	0.0494187	hsa-miR-130b-3p;hsa-miR-32-5p;hsa-miR-19b-3p;	Over represented	0.893617	3
Target genes	SUZ12	1	0.131111	0.0494187	hsa-miR-101-3p;hsa-miR-21-5p;hsa-let-7e-5p;	Over represented	0.893617	3
Target genes	TES	1	0.131111	0.0494187	hsa-miR-130b-3p;hsa-miR-16-5p;hsa-miR-19b-3p;	Over represented	0.893617	3
Target genes	TIMM50	1	0.131111	0.0494187	hsa-let-7e-5p;hsa-miR-7-5p;hsa-miR-222-3p;	Over represented	0.893617	3
Target genes	XYLT2	1	0.131111	0.0494187	hsa-miR-18a-5p;hsa-miR-19b-3p;hsa-miR-20a-5p;	Over represented	0.893617	3
Target genes	ZNF217	1	0.131111	0.0494187	hsa-miR-21-5p;hsa-miR-130b-3p;hsa-miR-19b-3p;	Over represented	0.893617	3
Target genes	MYC	1	0.133079	0.0583159	hsa-let-7f-5p;hsa-let-7a-5p;hsa-miR-21-5p;hsa-miR-744-5p;hsa-miR-451a;hsa-miR-20a-5p;	Over represented	2.90426	6
Target genes	NUFIP2	1	0.133079	0.0583159	hsa-miR-101-3p;hsa-miR-21-5p;hsa-miR-32-5p;hsa-miR-30a-5p;hsa-miR-744-5p;hsa-miR-16-5p;	Over represented	2.90426	6
Target genes	BCOR	1	0.133079	0.059914	hsa-let-7f-5p;hsa-let-7a-5p;hsa-miR-191-5p;hsa-miR-125b-5p;	Over represented	1.56383	4
Target genes	CNOT1	1	0.133079	0.059914	hsa-miR-423-3p;hsa-miR-454-3p;hsa-miR-130b-3p;hsa-miR-744-5p;	Over represented	1.56383	4
Target genes	COX2	1	0.133079	0.059914	hsa-miR-101-3p;hsa-miR-99a-5p;hsa-let-7a-5p;hsa-miR-744-5p;	Over represented	1.56383	4
Target genes	ESR1	1	0.133079	0.059914	hsa-miR-222-3p;hsa-miR-130a-3p;hsa-miR-18a-5p;hsa-miR-19b-3p;	Over represented	1.56383	4
Target genes	HDGF	1	0.133079	0.059914	hsa-miR-30a-5p;hsa-miR-222-3p;hsa-miR-125b-5p;hsa-miR-503-5p;	Over represented	1.56383	4
Target genes	HMGA2	1	0.133079	0.059914	hsa-let-7f-5p;hsa-let-7a-5p;hsa-let-7e-5p;hsa-miR-125b-5p;	Over represented	1.56383	4
Target genes	RPL18A	1	0.133079	0.059914	hsa-miR-106b-5p;hsa-miR-744-5p;hsa-miR-503-5p;hsa-miR-20a-5p;	Over represented	1.56383	4
Target genes	RPS7	1	0.133079	0.059914	hsa-miR-21-5p;hsa-miR-30e-5p;hsa-miR-941;hsa-miR-125b-5p;	Over represented	1.56383	4
Target genes	XIAP	1	0.133079	0.059914	hsa-miR-101-3p;hsa-let-7e-5p;hsa-miR-96-5p;hsa-miR-125b-5p;	Over represented	1.56383	4
Target genes	ATP5B	1	0.133079	0.0609885	hsa-miR-101-3p;hsa-let-7f-5p;hsa-miR-744-5p;hsa-miR-125b-5p;hsa-miR-324-3p;	Over represented	2.23404	5
Target genes	AAAS	1	0.133079	0.0635537	hsa-miR-28-5p;hsa-miR-16-5p;	Over represented	0.446809	2
Target genes	ACSS1	1	0.133079	0.0635537	hsa-miR-191-5p;hsa-miR-125b-5p;	Over represented	0.446809	2
Target genes	AGK	1	0.133079	0.0635537	hsa-miR-7-5p;hsa-miR-16-5p;	Over represented	0.446809	2
Target genes	AKAP2	1	0.133079	0.0635537	hsa-miR-99a-5p;hsa-miR-125b-5p;	Over represented	0.446809	2
Target genes	AKR7A2	1	0.133079	0.0635537	hsa-miR-7-5p;hsa-miR-20a-5p;	Over represented	0.446809	2
Target genes	ALDH7A1	1	0.133079	0.0635537	hsa-let-7f-5p;hsa-let-7a-5p;	Over represented	0.446809	2
Target genes	ARHGAP1	1	0.133079	0.0635537	hsa-miR-130b-3p;hsa-miR-19b-3p;	Over represented	0.446809	2
Target genes	ARMC8	1	0.133079	0.0635537	hsa-let-7f-5p;hsa-let-7a-3p;	Over represented	0.446809	2
Target genes	ASB6	1	0.133079	0.0635537	hsa-miR-130b-3p;hsa-miR-16-5p;	Over represented	0.446809	2
Target genes	ATF6	1	0.133079	0.0635537	hsa-miR-191-5p;hsa-miR-503-5p;	Over represented	0.446809	2
Target genes	B4GALT3	1	0.133079	0.0635537	hsa-miR-96-5p;hsa-miR-125b-5p;	Over represented	0.446809	2
Target genes	BMS1	1	0.133079	0.0635537	hsa-miR-30a-5p;hsa-miR-16-5p;	Over represented	0.446809	2
Target genes	C1orf56	1	0.133079	0.0635537	hsa-miR-423-3p;hsa-miR-16-5p;	Over represented	0.446809	2
Target genes	C3orf38	1	0.133079	0.0635537	hsa-miR-130b-3p;hsa-miR-7-5p;	Over represented	0.446809	2
Target genes	CAST	1	0.133079	0.0635537	hsa-miR-30a-5p;hsa-miR-222-3p;	Over represented	0.446809	2
Target genes	CAT	1	0.133079	0.0635537	hsa-miR-30b-5p;hsa-miR-30a-5p;	Over represented	0.446809	2
Target genes	CD55	1	0.133079	0.0635537	hsa-let-7a-5p;hsa-miR-16-5p;	Over represented	0.446809	2
Target genes	CDC14B	1	0.133079	0.0635537	hsa-miR-15a-5p;hsa-miR-16-5p;	Over represented	0.446809	2
Target genes	COX7C	1	0.133079	0.0635537	hsa-miR-125b-5p;hsa-miR-324-3p;	Over represented	0.446809	2
Target genes	CREB3L2	1	0.133079	0.0635537	hsa-miR-16-5p;hsa-miR-19b-3p;	Over represented	0.446809	2
Target genes	CSGALNACT1	1	0.133079	0.0635537	hsa-miR-126-5p;hsa-miR-16-5p;	Over represented	0.446809	2
Target genes	CXCL12	1	0.133079	0.0635537	hsa-miR-126-5p;hsa-miR-126-3p;	Over represented	0.446809	2
Target genes	CYB561A3	1	0.133079	0.0635537	hsa-miR-7-5p;hsa-miR-16-5p;	Over represented	0.446809	2
Target genes	CYP19A1	1	0.133079	0.0635537	hsa-let-7f-5p;hsa-miR-19b-3p;	Over represented	0.446809	2
Target genes	DARS2	1	0.133079	0.0635537	hsa-miR-30a-5p;hsa-miR-222-3p;	Over represented	0.446809	2
Target genes	DHX38	1	0.133079	0.0635537	hsa-miR-125b-5p;hsa-miR-16-5p;	Over represented	0.446809	2
Target genes	DNAJA2	1	0.133079	0.0635537	hsa-miR-16-5p;hsa-miR-19b-3p;	Over represented	0.446809	2
Target genes	DSC3	1	0.133079	0.0635537	hsa-let-7a-5p;hsa-miR-32-5p;	Over represented	0.446809	2
Target genes	EIF2B1	1	0.133079	0.0635537	hsa-miR-30b-5p;hsa-miR-30a-5p;	Over represented	0.446809	2
Target genes	EIF2S1	1	0.133079	0.0635537	hsa-miR-21-5p;hsa-miR-222-3p;	Over represented	0.446809	2
Target genes	EIF3F	1	0.133079	0.0635537	hsa-miR-106b-5p;hsa-miR-16-5p;	Over represented	0.446809	2
Target genes	EIF3K	1	0.133079	0.0635537	hsa-miR-744-5p;hsa-miR-16-5p;	Over represented	0.446809	2
Target genes	EIF4A2	1	0.133079	0.0635537	hsa-miR-21-5p;hsa-miR-744-5p;	Over represented	0.446809	2
Target genes	EXOSC10	1	0.133079	0.0635537	hsa-miR-30a-5p;hsa-miR-222-3p;	Over represented	0.446809	2
Target genes	FAM208A	1	0.133079	0.0635537	hsa-miR-125b-5p;hsa-miR-16-5p;	Over represented	0.446809	2
Target genes	FAM217B	1	0.133079	0.0635537	hsa-miR-101-3p;hsa-miR-21-5p;	Over represented	0.446809	2
Target genes	FAM69A	1	0.133079	0.0635537	hsa-miR-15a-5p;hsa-miR-16-5p;	Over represented	0.446809	2
Target genes	FARSA	1	0.133079	0.0635537	hsa-let-7a-5p;hsa-miR-503-5p;	Over represented	0.446809	2
Target genes	FBXO21	1	0.133079	0.0635537	hsa-miR-96-5p;hsa-miR-222-3p;	Over represented	0.446809	2
Target genes	FEM1C	1	0.133079	0.0635537	hsa-miR-18a-5p;hsa-miR-16-5p;	Over represented	0.446809	2
Target genes	FMR1	1	0.133079	0.0635537	hsa-miR-101-3p;hsa-miR-21-5p;	Over represented	0.446809	2
Target genes	FTH1	1	0.133079	0.0635537	hsa-miR-941;hsa-miR-16-5p;	Over represented	0.446809	2
Target genes	GID4	1	0.133079	0.0635537	hsa-miR-21-5p;hsa-miR-454-3p;	Over represented	0.446809	2
Target genes	GOLGA3	1	0.133079	0.0635537	hsa-miR-99a-5p;hsa-miR-32-5p;	Over represented	0.446809	2
Target genes	GOLGA5	1	0.133079	0.0635537	hsa-miR-15a-5p;hsa-miR-16-5p;	Over represented	0.446809	2
Target genes	GPATCH8	1	0.133079	0.0635537	hsa-miR-130b-3p;hsa-miR-19b-3p;	Over represented	0.446809	2
Target genes	GRB10	1	0.133079	0.0635537	hsa-miR-130b-3p;hsa-miR-222-3p;	Over represented	0.446809	2
Target genes	HBS1L	1	0.133079	0.0635537	hsa-miR-32-5p;hsa-miR-125b-5p;	Over represented	0.446809	2
Target genes	HEG1	1	0.133079	0.0635537	hsa-miR-130b-3p;hsa-miR-19b-3p;	Over represented	0.446809	2
Target genes	IGSF8	1	0.133079	0.0635537	hsa-miR-7-5p;hsa-miR-744-5p;	Over represented	0.446809	2
Target genes	ITGA2	1	0.133079	0.0635537	hsa-miR-30a-5p;hsa-miR-16-5p;	Over represented	0.446809	2
Target genes	KBTBD6	1	0.133079	0.0635537	hsa-miR-30b-5p;hsa-miR-21-5p;	Over represented	0.446809	2
Target genes	KCNN4	1	0.133079	0.0635537	hsa-miR-30a-5p;hsa-miR-16-5p;	Over represented	0.446809	2
Target genes	KCTD10	1	0.133079	0.0635537	hsa-miR-130b-3p;hsa-miR-19b-3p;	Over represented	0.446809	2
Target genes	LAMP2	1	0.133079	0.0635537	hsa-miR-21-5p;hsa-miR-16-5p;	Over represented	0.446809	2
Target genes	LATS1	1	0.133079	0.0635537	hsa-miR-21-5p;hsa-miR-16-5p;	Over represented	0.446809	2
Target genes	LIX1L	1	0.133079	0.0635537	hsa-let-7a-5p;hsa-miR-503-5p;	Over represented	0.446809	2
Target genes	LUC7L2	1	0.133079	0.0635537	hsa-miR-7-5p;hsa-miR-222-3p;	Over represented	0.446809	2
Target genes	LYRM7	1	0.133079	0.0635537	hsa-miR-21-5p;hsa-miR-30e-5p;	Over represented	0.446809	2
Target genes	MAN1A2	1	0.133079	0.0635537	hsa-miR-130b-3p;hsa-miR-30a-5p;	Over represented	0.446809	2
Target genes	MAPK6	1	0.133079	0.0635537	hsa-miR-15a-5p;hsa-miR-99a-5p;	Over represented	0.446809	2
Target genes	MID1IP1	1	0.133079	0.0635537	hsa-miR-130b-3p;hsa-miR-19b-3p;	Over represented	0.446809	2
Target genes	MIF	1	0.133079	0.0635537	hsa-miR-744-5p;hsa-miR-451a;	Over represented	0.446809	2
Target genes	MINA	1	0.133079	0.0635537	hsa-miR-7-5p;hsa-miR-16-5p;	Over represented	0.446809	2
Target genes	MLF2	1	0.133079	0.0635537	hsa-miR-744-5p;hsa-miR-16-5p;	Over represented	0.446809	2
Target genes	MREG	1	0.133079	0.0635537	hsa-miR-130b-3p;hsa-miR-19b-3p;	Over represented	0.446809	2
Target genes	MRPS23	1	0.133079	0.0635537	hsa-miR-16-5p;hsa-miR-503-5p;	Over represented	0.446809	2
Target genes	MRPS35	1	0.133079	0.0635537	hsa-miR-454-3p;hsa-miR-16-5p;	Over represented	0.446809	2
Target genes	MTMR4	1	0.133079	0.0635537	hsa-miR-130b-3p;hsa-miR-125b-5p;	Over represented	0.446809	2
Target genes	MTMR9	1	0.133079	0.0635537	hsa-miR-21-5p;hsa-miR-130b-3p;	Over represented	0.446809	2
Target genes	NAA10	1	0.133079	0.0635537	hsa-miR-423-3p;hsa-miR-16-5p;	Over represented	0.446809	2
Target genes	NARF	1	0.133079	0.0635537	hsa-miR-423-3p;hsa-miR-16-5p;	Over represented	0.446809	2
Target genes	NOL12	1	0.133079	0.0635537	hsa-miR-30e-5p;hsa-miR-324-3p;	Over represented	0.446809	2
Target genes	NOP14	1	0.133079	0.0635537	hsa-miR-30a-5p;hsa-miR-16-5p;	Over represented	0.446809	2
Target genes	NPR3	1	0.133079	0.0635537	hsa-miR-30a-5p;hsa-miR-16-5p;	Over represented	0.446809	2
Target genes	NR1I2	1	0.133079	0.0635537	hsa-let-7a-5p;hsa-miR-16-5p;	Over represented	0.446809	2
Target genes	NRSN2	1	0.133079	0.0635537	hsa-let-7e-5p;hsa-miR-7-5p;	Over represented	0.446809	2
Target genes	NT5C3A	1	0.133079	0.0635537	hsa-miR-30a-5p;hsa-miR-16-5p;	Over represented	0.446809	2
Target genes	NUBP1	1	0.133079	0.0635537	hsa-miR-106b-5p;hsa-miR-423-3p;	Over represented	0.446809	2
Target genes	NUDCD3	1	0.133079	0.0635537	hsa-miR-7-5p;hsa-miR-324-3p;	Over represented	0.446809	2
Target genes	OGDH	1	0.133079	0.0635537	hsa-miR-30a-5p;hsa-miR-16-5p;	Over represented	0.446809	2
Target genes	OMA1	1	0.133079	0.0635537	hsa-miR-15a-5p;hsa-miR-16-5p;	Over represented	0.446809	2
Target genes	PAIP1	1	0.133079	0.0635537	hsa-miR-30a-5p;hsa-miR-20a-5p;	Over represented	0.446809	2
Target genes	PHLDA2	1	0.133079	0.0635537	hsa-miR-30a-5p;hsa-miR-16-5p;	Over represented	0.446809	2
Target genes	PIK3R1	1	0.133079	0.0635537	hsa-let-7a-5p;hsa-miR-21-5p;	Over represented	0.446809	2
Target genes	PIP5K1C	1	0.133079	0.0635537	hsa-miR-101-3p;hsa-miR-32-5p;	Over represented	0.446809	2
Target genes	PKP2	1	0.133079	0.0635537	hsa-miR-744-5p;hsa-miR-222-3p;	Over represented	0.446809	2
Target genes	PLEKHM2	1	0.133079	0.0635537	hsa-miR-744-5p;hsa-miR-16-5p;	Over represented	0.446809	2
Target genes	POLRMT	1	0.133079	0.0635537	hsa-miR-30b-5p;hsa-miR-30e-5p;	Over represented	0.446809	2
Target genes	PPP6C	1	0.133079	0.0635537	hsa-miR-222-3p;hsa-miR-16-5p;	Over represented	0.446809	2
Target genes	PREB	1	0.133079	0.0635537	hsa-miR-15a-5p;hsa-let-7a-5p;	Over represented	0.446809	2
Target genes	PRPF40A	1	0.133079	0.0635537	hsa-miR-32-5p;hsa-miR-30a-5p;	Over represented	0.446809	2
Target genes	PTPN4	1	0.133079	0.0635537	hsa-miR-130b-3p;hsa-miR-19b-3p;	Over represented	0.446809	2
Target genes	RAB12	1	0.133079	0.0635537	hsa-miR-130b-3p;hsa-miR-16-5p;	Over represented	0.446809	2
Target genes	RAB1A	1	0.133079	0.0635537	hsa-miR-16-5p;hsa-miR-19b-3p;	Over represented	0.446809	2
Target genes	RAD21	1	0.133079	0.0635537	hsa-let-7a-5p;hsa-miR-191-5p;	Over represented	0.446809	2
Target genes	RAF1	1	0.133079	0.0635537	hsa-miR-7-5p;hsa-miR-125b-5p;	Over represented	0.446809	2
Target genes	RBBP4	1	0.133079	0.0635537	hsa-miR-423-3p;hsa-let-7e-5p;	Over represented	0.446809	2
Target genes	RBM14	1	0.133079	0.0635537	hsa-miR-30b-5p;hsa-let-7e-5p;	Over represented	0.446809	2
Target genes	RBMS1	1	0.133079	0.0635537	hsa-miR-30a-5p;hsa-miR-16-5p;	Over represented	0.446809	2
Target genes	REEP5	1	0.133079	0.0635537	hsa-miR-101-3p;hsa-miR-30a-5p;	Over represented	0.446809	2
Target genes	RHOT1	1	0.133079	0.0635537	hsa-miR-15a-5p;hsa-miR-16-5p;	Over represented	0.446809	2
Target genes	RIOK3	1	0.133079	0.0635537	hsa-let-7a-5p;hsa-miR-16-5p;	Over represented	0.446809	2
Target genes	ROR1	1	0.133079	0.0635537	hsa-miR-7-5p;hsa-miR-19b-3p;	Over represented	0.446809	2
Target genes	RPL13	1	0.133079	0.0635537	hsa-miR-744-5p;hsa-miR-16-5p;	Over represented	0.446809	2
Target genes	RPL18	1	0.133079	0.0635537	hsa-miR-106b-5p;hsa-miR-744-5p;	Over represented	0.446809	2
Target genes	RPP30	1	0.133079	0.0635537	hsa-miR-106b-5p;hsa-miR-15a-5p;	Over represented	0.446809	2
Target genes	RREB1	1	0.133079	0.0635537	hsa-miR-106b-5p;hsa-miR-30d-5p;	Over represented	0.446809	2
Target genes	RRP15	1	0.133079	0.0635537	hsa-miR-30a-5p;hsa-miR-16-5p;	Over represented	0.446809	2
Target genes	RSL1D1	1	0.133079	0.0635537	hsa-let-7e-5p;hsa-miR-16-5p;	Over represented	0.446809	2
Target genes	SARS	1	0.133079	0.0635537	hsa-miR-30a-5p;hsa-miR-16-5p;	Over represented	0.446809	2
Target genes	SERTAD3	1	0.133079	0.0635537	hsa-miR-7-5p;hsa-miR-18a-5p;	Over represented	0.446809	2
Target genes	SGTB	1	0.133079	0.0635537	hsa-miR-130b-3p;hsa-miR-19b-3p;	Over represented	0.446809	2
Target genes	SKAP2	1	0.133079	0.0635537	hsa-miR-15a-5p;hsa-miR-16-5p;	Over represented	0.446809	2
Target genes	SLC19A1	1	0.133079	0.0635537	hsa-miR-125b-5p;hsa-miR-16-5p;	Over represented	0.446809	2
Target genes	SLC25A32	1	0.133079	0.0635537	hsa-miR-32-5p;hsa-miR-16-5p;	Over represented	0.446809	2
[truncated: 844 more rows]
